# Supplementary material for: ModBinddG: A simulation-based absolute predictor of free energy of binding based on population reweighting
Source: Proc Natl Acad Sci U S A. 2026 Jun 15;123(25):e2513285123. doi: 10.1073/pnas.2513285123 (PMC13291613; doi:10.1073/pnas.2513285123)
Supplement: Supplementary file 2 — Dataset S01 (GZ) [file pnas.2513285123.sd01.gz]

Archive with 825 entries (809 files):
- SI_PNAS_V2
- SI_PNAS_V2/._Tyk2_dG
- SI_PNAS_V2/Tyk2_dG
- SI_PNAS_V2/._HSP90_dG
- SI_PNAS_V2/HSP90_dG
- SI_PNAS_V2/PARG_dG
- SI_PNAS_V2/._MCL1_dG
- SI_PNAS_V2/MCL1_dG
- SI_PNAS_V2/._P38_dG
- SI_PNAS_V2/P38_dG
- SI_PNAS_V2/._JNK1_dG
- SI_PNAS_V2/JNK1_dG
- SI_PNAS_V2/PIM1_dG
- SI_PNAS_V2/two_state_MD
- SI_PNAS_V2/._CDK2_dG
- SI_PNAS_V2/CDK2_dG
- SI_PNAS_V2/._MK14_Enrichment
- SI_PNAS_V2/MK14_Enrichment
- SI_PNAS_V2/Trypsin_PMF
- SI_PNAS_V2/MDM2_dG
- SI_PNAS_V2/._Thrombin_dG
- SI_PNAS_V2/Thrombin_dG
- SI_PNAS_V2/WDR5_dG
- SI_PNAS_V2/WDR5_dG/CHEMBL4287245.sdf
- SI_PNAS_V2/WDR5_dG/CHEMBL4285902.sdf
- SI_PNAS_V2/WDR5_dG/CHEMBL4276691.sdf
- SI_PNAS_V2/WDR5_dG/CHEMBL4278737.sdf
- SI_PNAS_V2/WDR5_dG/6DAR_-_prepared.pdb
- SI_PNAS_V2/WDR5_dG/CHEMBL4294825.sdf
- SI_PNAS_V2/WDR5_dG/CHEMBL4288010.sdf
- SI_PNAS_V2/WDR5_dG/.DS_Store
- SI_PNAS_V2/WDR5_dG/CHEMBL4280115.sdf
- SI_PNAS_V2/WDR5_dG/CHEMBL4284629.sdf
- SI_PNAS_V2/WDR5_dG/CHEMBL4281521.sdf
- SI_PNAS_V2/WDR5_dG/CHEMBL4280428.sdf
- SI_PNAS_V2/WDR5_dG/CHEMBL4286932.sdf
- SI_PNAS_V2/WDR5_dG/CHEMBL4276791.sdf
- SI_PNAS_V2/WDR5_dG/CHEMBL4278618.sdf
- SI_PNAS_V2/WDR5_dG/CHEMBL4295183.sdf
- SI_PNAS_V2/WDR5_dG/CHEMBL4276998.sdf
- SI_PNAS_V2/WDR5_dG/CHEMBL4289405.sdf
- SI_PNAS_V2/WDR5_dG/CHEMBL4284733.sdf
- SI_PNAS_V2/WDR5_dG/CHEMBL4292147.sdf
- SI_PNAS_V2/WDR5_dG/CHEMBL4294133.sdf
- SI_PNAS_V2/WDR5_dG/CHEMBL4288724.sdf
- SI_PNAS_V2/WDR5_dG/CHEMBL4286527.sdf
- SI_PNAS_V2/WDR5_dG/CHEMBL4283339.sdf
- SI_PNAS_V2/WDR5_dG/CHEMBL4288521.sdf
- SI_PNAS_V2/WDR5_dG/CHEMBL4277278.sdf
- SI_PNAS_V2/WDR5_dG/CHEMBL4288332.sdf
- SI_PNAS_V2/WDR5_dG/CHEMBL4283572.sdf
- SI_PNAS_V2/WDR5_dG/CHEMBL4283374.sdf
- SI_PNAS_V2/WDR5_dG/CHEMBL4278066.sdf
- SI_PNAS_V2/WDR5_dG/CHEMBL4284948.sdf
- SI_PNAS_V2/WDR5_dG/CHEMBL4291414.sdf
- SI_PNAS_V2/Thrombin_dG/1a.sdf
- SI_PNAS_V2/Thrombin_dG/1b.sdf
- SI_PNAS_V2/Thrombin_dG/1c.sdf
- SI_PNAS_V2/Thrombin_dG/1d.sdf
- SI_PNAS_V2/Thrombin_dG/7a.sdf
- SI_PNAS_V2/Thrombin_dG/6e.sdf
- SI_PNAS_V2/Thrombin_dG/6a.sdf
- SI_PNAS_V2/Thrombin_dG/6b.sdf
- SI_PNAS_V2/Thrombin_dG/5.sdf
- SI_PNAS_V2/Thrombin_dG/Thrombin_structure_Fixed_OpenMM.pdb
- SI_PNAS_V2/Thrombin_dG/3a.sdf
- SI_PNAS_V2/Thrombin_dG/3b.sdf
- SI_PNAS_V2/MDM2_dG/CHEMBL3683139.sdf
- SI_PNAS_V2/MDM2_dG/CHEMBL3683105.sdf
- SI_PNAS_V2/MDM2_dG/CHEMBL3683104.sdf
- SI_PNAS_V2/MDM2_dG/._receptor.pdb
- SI_PNAS_V2/MDM2_dG/receptor.pdb
- SI_PNAS_V2/MDM2_dG/CHEMBL3683138.sdf
- SI_PNAS_V2/MDM2_dG/CHEMBL3683106.sdf
- SI_PNAS_V2/MDM2_dG/._CHEMBL3601316.sdf
- SI_PNAS_V2/MDM2_dG/CHEMBL3601316.sdf
- SI_PNAS_V2/MDM2_dG/CHEMBL3683117.sdf
- SI_PNAS_V2/MDM2_dG/CHEMBL3683116.sdf
- SI_PNAS_V2/MDM2_dG/CHEMBL3683128.sdf
- SI_PNAS_V2/MDM2_dG/CHEMBL3683129.sdf
- SI_PNAS_V2/MDM2_dG/CHEMBL3683115.sdf
- SI_PNAS_V2/MDM2_dG/CHEMBL3601401.sdf
- SI_PNAS_V2/MDM2_dG/CHEMBL3639820.sdf
- SI_PNAS_V2/MDM2_dG/CHEMBL3601398.sdf
- SI_PNAS_V2/MDM2_dG/CHEMBL3683166.sdf
- SI_PNAS_V2/MDM2_dG/CHEMBL3683167.sdf
- SI_PNAS_V2/MDM2_dG/CHEMBL3601402.sdf
- SI_PNAS_V2/MDM2_dG/CHEMBL3683159.sdf
- SI_PNAS_V2/MDM2_dG/CHEMBL3683171.sdf
- SI_PNAS_V2/MDM2_dG/CHEMBL3683165.sdf
- SI_PNAS_V2/MDM2_dG/CHEMBL3683164.sdf
- SI_PNAS_V2/MDM2_dG/CHEMBL3601403.sdf
- SI_PNAS_V2/MDM2_dG/CHEMBL3683174.sdf
- SI_PNAS_V2/MDM2_dG/CHEMBL3683160.sdf
- SI_PNAS_V2/MDM2_dG/CHEMBL3683148.sdf
- SI_PNAS_V2/MDM2_dG/CHEMBL3683149.sdf
- SI_PNAS_V2/MDM2_dG/CHEMBL3683163.sdf
- SI_PNAS_V2/MDM2_dG/CHEMBL3683177.sdf
- SI_PNAS_V2/MDM2_dG/CHEMBL3683176.sdf
- SI_PNAS_V2/MDM2_dG/CHEMBL3683147.sdf
- SI_PNAS_V2/MDM2_dG/CHEMBL3683153.sdf
- SI_PNAS_V2/MDM2_dG/CHEMBL3683184.sdf
- SI_PNAS_V2/MDM2_dG/CHEMBL3683152.sdf
- SI_PNAS_V2/MDM2_dG/CHEMBL3683146.sdf
- SI_PNAS_V2/MDM2_dG/CHEMBL3683178.sdf
- SI_PNAS_V2/MDM2_dG/CHEMBL3683150.sdf
- SI_PNAS_V2/MDM2_dG/CHEMBL3683144.sdf
- SI_PNAS_V2/MDM2_dG/CHEMBL3683145.sdf
- SI_PNAS_V2/MDM2_dG/CHEMBL3683151.sdf
- SI_PNAS_V2/MDM2_dG/CHEMBL3683179.sdf
- SI_PNAS_V2/MDM2_dG/CHEMBL3601397.sdf
- SI_PNAS_V2/MDM2_dG/CHEMBL3683155.sdf
- SI_PNAS_V2/MDM2_dG/CHEMBL3683141.sdf
- SI_PNAS_V2/MDM2_dG/CHEMBL3683169.sdf
- SI_PNAS_V2/MDM2_dG/CHEMBL3683182.sdf
- SI_PNAS_V2/MDM2_dG/CHEMBL3683183.sdf
- SI_PNAS_V2/MDM2_dG/CHEMBL3683168.sdf
- SI_PNAS_V2/MDM2_dG/CHEMBL3683140.sdf
- SI_PNAS_V2/MDM2_dG/CHEMBL3683154.sdf
- SI_PNAS_V2/MDM2_dG/CHEMBL3683142.sdf
- SI_PNAS_V2/MDM2_dG/CHEMBL3683156.sdf
- SI_PNAS_V2/MDM2_dG/CHEMBL3683181.sdf
- SI_PNAS_V2/MDM2_dG/CHEMBL3683180.sdf
- SI_PNAS_V2/MDM2_dG/CHEMBL3683143.sdf
- SI_PNAS_V2/MDM2_dG/CHEMBL3601319.sdf
- SI_PNAS_V2/MDM2_dG/CHEMBL3683118.sdf
- SI_PNAS_V2/MDM2_dG/CHEMBL3683124.sdf
- SI_PNAS_V2/MDM2_dG/CHEMBL3683130.sdf
- SI_PNAS_V2/MDM2_dG/CHEMBL3683131.sdf
- SI_PNAS_V2/MDM2_dG/CHEMBL3683125.sdf
- SI_PNAS_V2/MDM2_dG/CHEMBL3683133.sdf
- SI_PNAS_V2/MDM2_dG/CHEMBL3683127.sdf
- SI_PNAS_V2/MDM2_dG/CHEMBL3683126.sdf
- SI_PNAS_V2/MDM2_dG/CHEMBL3683132.sdf
- SI_PNAS_V2/MDM2_dG/._MDM2_metadata.csv
- SI_PNAS_V2/MDM2_dG/MDM2_metadata.csv
- SI_PNAS_V2/MDM2_dG/CHEMBL3601323.sdf
- SI_PNAS_V2/MDM2_dG/CHEMBL3683136.sdf
- SI_PNAS_V2/MDM2_dG/CHEMBL3683122.sdf
- SI_PNAS_V2/MDM2_dG/CHEMBL3683123.sdf
- SI_PNAS_V2/MDM2_dG/CHEMBL3683137.sdf
- SI_PNAS_V2/MDM2_dG/CHEMBL3601322.sdf
- SI_PNAS_V2/MDM2_dG/CHEMBL3601320.sdf
- SI_PNAS_V2/MDM2_dG/CHEMBL3683121.sdf
- SI_PNAS_V2/MDM2_dG/CHEMBL3683135.sdf
- SI_PNAS_V2/MDM2_dG/CHEMBL3683109.sdf
- SI_PNAS_V2/MDM2_dG/CHEMBL3683134.sdf
- SI_PNAS_V2/MDM2_dG/CHEMBL3683120.sdf
- SI_PNAS_V2/MDM2_dG/CHEMBL3604661.sdf
- SI_PNAS_V2/Trypsin_PMF/3PTB_ligand.sdf
- SI_PNAS_V2/Trypsin_PMF/3PTB_protein.pdb
- SI_PNAS_V2/MK14_Enrichment/ZINC63350242.sdf
- SI_PNAS_V2/MK14_Enrichment/ZINC39411806.sdf
- SI_PNAS_V2/MK14_Enrichment/CHEMBL1092012.sdf
- SI_PNAS_V2/MK14_Enrichment/ZINC09012098.sdf
- SI_PNAS_V2/MK14_Enrichment/ZINC40804531.sdf
- SI_PNAS_V2/MK14_Enrichment/CHEMBL1092013.sdf
- SI_PNAS_V2/MK14_Enrichment/ZINC63383743.sdf
- SI_PNAS_V2/MK14_Enrichment/ZINC63490955.sdf
- SI_PNAS_V2/MK14_Enrichment/ZINC09319407.sdf
- SI_PNAS_V2/MK14_Enrichment/CHEMBL559885.sdf
- SI_PNAS_V2/MK14_Enrichment/ZINC39674956.sdf
- SI_PNAS_V2/MK14_Enrichment/CHEMBL564912.sdf
- SI_PNAS_V2/MK14_Enrichment/ZINC04085121.sdf
- SI_PNAS_V2/MK14_Enrichment/ZINC00282315.sdf
- SI_PNAS_V2/MK14_Enrichment/ZINC16010115.sdf
- SI_PNAS_V2/MK14_Enrichment/CHEMBL1082159.sdf
- SI_PNAS_V2/MK14_Enrichment/2QD9_Prep_Capped_protein.pdb
- SI_PNAS_V2/MK14_Enrichment/CHEMBL1082158.sdf
- SI_PNAS_V2/MK14_Enrichment/ZINC63831323.sdf
- SI_PNAS_V2/MK14_Enrichment/ZINC37238780.sdf
- SI_PNAS_V2/MK14_Enrichment/ZINC27904566.sdf
- SI_PNAS_V2/MK14_Enrichment/ZINC64143595.sdf
- SI_PNAS_V2/MK14_Enrichment/ZINC39464293.sdf
- SI_PNAS_V2/MK14_Enrichment/ZINC39727299.sdf
- SI_PNAS_V2/MK14_Enrichment/ZINC39668968.sdf
- SI_PNAS_V2/MK14_Enrichment/ZINC63473029.sdf
- SI_PNAS_V2/MK14_Enrichment/ZINC64450333.sdf
- SI_PNAS_V2/MK14_Enrichment/ZINC63479921.sdf
- SI_PNAS_V2/MK14_Enrichment/ZINC63139102.sdf
- SI_PNAS_V2/MK14_Enrichment/ZINC08790265.sdf
- SI_PNAS_V2/MK14_Enrichment/ZINC39243112.sdf
- SI_PNAS_V2/MK14_Enrichment/ZINC63362592.sdf
- SI_PNAS_V2/MK14_Enrichment/ZINC46570502.sdf
- SI_PNAS_V2/MK14_Enrichment/ZINC63479953.sdf
- SI_PNAS_V2/MK14_Enrichment/ZINC05589066.sdf
- SI_PNAS_V2/MK14_Enrichment/ZINC63546785.sdf
- SI_PNAS_V2/MK14_Enrichment/CHEMBL242482.sdf
- SI_PNAS_V2/MK14_Enrichment/ZINC39990714.sdf
- SI_PNAS_V2/MK14_Enrichment/ZINC39276682.sdf
- SI_PNAS_V2/MK14_Enrichment/ZINC09242703.sdf
- SI_PNAS_V2/MK14_Enrichment/ZINC64600324.sdf
- SI_PNAS_V2/MK14_Enrichment/ZINC38612962.sdf
- SI_PNAS_V2/MK14_Enrichment/ZINC64202854.sdf
- SI_PNAS_V2/MK14_Enrichment/ZINC16021426.sdf
- SI_PNAS_V2/MK14_Enrichment/CHEMBL494270.sdf
- SI_PNAS_V2/MK14_Enrichment/CHEMBL1098822.sdf
- SI_PNAS_V2/MK14_Enrichment/ZINC12182323.sdf
- SI_PNAS_V2/MK14_Enrichment/ZINC21248319.sdf
- SI_PNAS_V2/MK14_Enrichment/note.txt
- SI_PNAS_V2/MK14_Enrichment/ZINC08733747.sdf
- SI_PNAS_V2/MK14_Enrichment/ZINC09450403.sdf
- SI_PNAS_V2/MK14_Enrichment/ZINC12882775.sdf
- SI_PNAS_V2/MK14_Enrichment/ZINC15998952.sdf
- SI_PNAS_V2/MK14_Enrichment/ZINC09254205.sdf
- SI_PNAS_V2/MK14_Enrichment/ZINC49890365.sdf
- SI_PNAS_V2/MK14_Enrichment/ZINC08767668.sdf
- SI_PNAS_V2/MK14_Enrichment/ZINC13643199.sdf
- SI_PNAS_V2/MK14_Enrichment/ZINC38185644.sdf
- SI_PNAS_V2/MK14_Enrichment/ZINC63362502.sdf
- SI_PNAS_V2/MK14_Enrichment/ZINC21464276.sdf
- SI_PNAS_V2/MK14_Enrichment/ZINC13135650.sdf
- SI_PNAS_V2/MK14_Enrichment/CHEMBL497563.sdf
- SI_PNAS_V2/MK14_Enrichment/ZINC21230734.sdf
- SI_PNAS_V2/MK14_Enrichment/CHEMBL558448.sdf
- SI_PNAS_V2/MK14_Enrichment/ZINC09434015.sdf
- SI_PNAS_V2/MK14_Enrichment/ZINC25540542.sdf
- SI_PNAS_V2/MK14_Enrichment/CHEMBL493670.sdf
- SI_PNAS_V2/MK14_Enrichment/CHEMBL199435.sdf
- SI_PNAS_V2/MK14_Enrichment/ZINC15770962.sdf
- SI_PNAS_V2/MK14_Enrichment/ZINC20696014.sdf
- SI_PNAS_V2/MK14_Enrichment/ZINC64002365.sdf
- SI_PNAS_V2/MK14_Enrichment/ZINC60037601.sdf
- SI_PNAS_V2/MK14_Enrichment/CHEMBL242908.sdf
- SI_PNAS_V2/MK14_Enrichment/ZINC14465796.sdf
- SI_PNAS_V2/MK14_Enrichment/ZINC35432426.sdf
- SI_PNAS_V2/MK14_Enrichment/ZINC18167060.sdf
- SI_PNAS_V2/MK14_Enrichment/CHEMBL1098552.sdf
- SI_PNAS_V2/MK14_Enrichment/ZINC63980353.sdf
- SI_PNAS_V2/MK14_Enrichment/ZINC30819384.sdf
- SI_PNAS_V2/MK14_Enrichment/CHEMBL1096192.sdf
- SI_PNAS_V2/MK14_Enrichment/ZINC43746368.sdf
- SI_PNAS_V2/MK14_Enrichment/ZINC63375961.sdf
- SI_PNAS_V2/MK14_Enrichment/ZINC14549032.sdf
- SI_PNAS_V2/MK14_Enrichment/ZINC04015930.sdf
- SI_PNAS_V2/MK14_Enrichment/ZINC12634098.sdf
- SI_PNAS_V2/MK14_Enrichment/ZINC20033683.sdf
- SI_PNAS_V2/MK14_Enrichment/ZINC40645960.sdf
- SI_PNAS_V2/MK14_Enrichment/ZINC06444089.sdf
- SI_PNAS_V2/MK14_Enrichment/ZINC59410648.sdf
- SI_PNAS_V2/MK14_Enrichment/ZINC19641165.sdf
- SI_PNAS_V2/MK14_Enrichment/CHEMBL199679.sdf
- SI_PNAS_V2/MK14_Enrichment/ZINC39732507.sdf
- SI_PNAS_V2/MK14_Enrichment/CHEMBL388252.sdf
- SI_PNAS_V2/MK14_Enrichment/CHEMBL216650.sdf
- SI_PNAS_V2/MK14_Enrichment/ZINC02161108.sdf
- SI_PNAS_V2/MK14_Enrichment/ZINC15225117.sdf
- SI_PNAS_V2/MK14_Enrichment/ZINC02425966.sdf
- SI_PNAS_V2/MK14_Enrichment/ZINC33808814.sdf
- SI_PNAS_V2/MK14_Enrichment/CHEMBL1098525.sdf
- SI_PNAS_V2/MK14_Enrichment/ZINC64031849.sdf
- SI_PNAS_V2/MK14_Enrichment/ZINC09242752.sdf
- SI_PNAS_V2/MK14_Enrichment/ZINC22706380.sdf
- SI_PNAS_V2/CDK2_dG/17.sdf
- SI_PNAS_V2/CDK2_dG/28.sdf
- SI_PNAS_V2/CDK2_dG/29.sdf
- SI_PNAS_V2/CDK2_dG/1oiu.sdf
- SI_PNAS_V2/CDK2_dG/1oi9.sdf
- SI_PNAS_V2/CDK2_dG/1oiy.sdf
- SI_PNAS_V2/CDK2_dG/22.sdf
- SI_PNAS_V2/CDK2_dG/21.sdf
- SI_PNAS_V2/CDK2_dG/20.sdf
- SI_PNAS_V2/CDK2_dG/1h1q.sdf
- SI_PNAS_V2/CDK2_dG/30.sdf
- SI_PNAS_V2/CDK2_dG/31.sdf
- SI_PNAS_V2/CDK2_dG/CDK2_Fixed_For_OpenMM.pdb
- SI_PNAS_V2/CDK2_dG/1h1r.sdf
- SI_PNAS_V2/CDK2_dG/32.sdf
- SI_PNAS_V2/CDK2_dG/26.sdf
- SI_PNAS_V2/CDK2_dG/1h1s.sdf
- SI_PNAS_V2/two_state_MD/2025_May_twostate.py
- SI_PNAS_V2/PIM1_dG/sdf
- SI_PNAS_V2/PIM1_dG/PIM1_metadata.csv
- SI_PNAS_V2/PIM1_dG/5DIA_Prep_min.pdb
- SI_PNAS_V2/PIM1_dG/sdf/CHEMBL3634793.sdf
- SI_PNAS_V2/PIM1_dG/sdf/CHEMBL3932937.sdf
- SI_PNAS_V2/PIM1_dG/sdf/CHEMBL4114898.sdf
- SI_PNAS_V2/PIM1_dG/sdf/CHEMBL4106536.sdf
- SI_PNAS_V2/PIM1_dG/sdf/CHEMBL4110181.sdf
- SI_PNAS_V2/PIM1_dG/sdf/CHEMBL3919783.sdf
- SI_PNAS_V2/PIM1_dG/sdf/CHEMBL4109361.sdf
- SI_PNAS_V2/PIM1_dG/sdf/CHEMBL3933778.sdf
- SI_PNAS_V2/PIM1_dG/sdf/CHEMBL4109201.sdf
- SI_PNAS_V2/PIM1_dG/sdf/CHEMBL3937913.sdf
- SI_PNAS_V2/PIM1_dG/sdf/CHEMBL3980997.sdf
- SI_PNAS_V2/PIM1_dG/sdf/CHEMBL3905023.sdf
- SI_PNAS_V2/PIM1_dG/sdf/CHEMBL3921180.sdf
- SI_PNAS_V2/PIM1_dG/sdf/CHEMBL3984500.sdf
- SI_PNAS_V2/PIM1_dG/sdf/CHEMBL3892821.sdf
- SI_PNAS_V2/PIM1_dG/sdf/CHEMBL3900358.sdf
- SI_PNAS_V2/PIM1_dG/sdf/CHEMBL3925682.sdf
- SI_PNAS_V2/PIM1_dG/sdf/CHEMBL3972080.sdf
- SI_PNAS_V2/PIM1_dG/sdf/CHEMBL3935240.sdf
- SI_PNAS_V2/PIM1_dG/sdf/CHEMBL4107359.sdf
- SI_PNAS_V2/PIM1_dG/sdf/CHEMBL3893478.sdf
- SI_PNAS_V2/PIM1_dG/sdf/CHEMBL3921989.sdf
- SI_PNAS_V2/PIM1_dG/sdf/CHEMBL4115239.sdf
- SI_PNAS_V2/PIM1_dG/sdf/CHEMBL3634779.sdf
- SI_PNAS_V2/PIM1_dG/sdf/CHEMBL3964227.sdf
- SI_PNAS_V2/PIM1_dG/sdf/CHEMBL3894842.sdf
[truncated: 525 more entries]
