# Supplementary material for: ModBinddG: A simulation-based absolute predictor of free energy of binding based on population reweighting
Source: Proc Natl Acad Sci U S A. 2026 Jun 15;123(25):e2513285123. doi: 10.1073/pnas.2513285123 (PMC13291613; doi:10.1073/pnas.2513285123)
Supplement: Supplementary file 2 — Dataset S01 (GZ) [file pnas.2513285123.sd01.gz › SI_PNAS_V2/WDR5_dG/CHEMBL4287245.sdf]

CHEMBL4287245
                    3D
 Schrodinger Suite 2023-4.
 43 46  0  0  1  0            999 V2000
    5.4139  -31.1151   28.1894 O   0  0  0  0  0  0
    4.9583  -32.1568   28.6568 C   0  0  0  0  0  0
    3.7453  -32.6247   28.3466 N   0  0  0  0  0  0
    5.7719  -33.0127   29.5808 C   0  0  0  0  0  0
    2.8768  -32.0582   27.3228 C   0  0  0  0  0  0
    5.1647  -33.8462   30.5442 C   0  0  0  0  0  0
    7.1773  -32.9740   29.5246 C   0  0  0  0  0  0
    3.2040  -32.6530   25.9723 C   0  0  0  0  0  0
    5.9913  -34.5949   31.3966 C   0  0  0  0  0  0
    7.9142  -33.7608   30.4226 C   0  0  0  0  0  0
    4.2713  -32.1260   25.2107 C   0  0  0  0  0  0
    2.5114  -33.7949   25.5223 C   0  0  0  0  0  0
    7.3372  -34.5592   31.3409 N   0  0  0  0  0  0
    4.6933  -32.7645   24.0273 C   0  0  0  0  0  0
    2.9060  -34.4198   24.3267 C   0  0  0  0  0  0
    5.8821  -32.3034   23.3021 C   0  0  0  0  0  0
    3.9971  -33.9047   23.6033 C   0  0  0  0  0  0
    6.3098  -30.9822   23.4210 N   0  3  0  0  0  0
    6.7933  -32.9765   22.5036 C   0  0  0  0  0  0
    7.4031  -30.9072   22.6878 C   0  0  0  0  0  0
    7.7431  -32.0427   22.1414 N   0  0  0  0  0  0
    8.3560  -29.8278   22.3539 C   0  0  0  0  0  0
    8.9579  -32.0398   21.3932 C   0  0  0  0  0  0
    9.3737  -30.5460   21.4314 C   0  0  0  0  0  0
    3.4870  -33.5101   28.7528 H   0  0  0  0  0  0
    2.9738  -30.9741   27.2787 H   0  0  0  0  0  0
    1.8366  -32.2614   27.5802 H   0  0  0  0  0  0
    4.0924  -33.9034   30.6568 H   0  0  0  0  0  0
    7.6804  -32.3605   28.7917 H   0  0  0  0  0  0
    5.5601  -35.2369   32.1499 H   0  0  0  0  0  0
    8.9935  -33.7560   30.3978 H   0  0  0  0  0  0
    4.8223  -31.2611   25.5509 H   0  0  0  0  0  0
    1.7004  -34.2100   26.1038 H   0  0  0  0  0  0
    2.3990  -35.3098   23.9837 H   0  0  0  0  0  0
    4.3320  -34.3755   22.7077 H   0  0  0  0  0  0
    5.9732  -30.1655   23.9106 H   0  0  0  0  0  0
    6.8871  -34.0032   22.1945 H   0  0  0  0  0  0
    7.8357  -29.0113   21.8525 H   0  0  0  0  0  0
    8.8282  -29.4467   23.2553 H   0  0  0  0  0  0
    8.7905  -32.4256   20.3890 H   0  0  0  0  0  0
    9.6577  -32.6725   21.9264 H   0  0  0  0  0  0
    9.3490  -30.1200   20.4333 H   0  0  0  0  0  0
   10.3914  -30.4142   21.7849 H   0  0  0  0  0  0
  1  2  2  0  0  0
  2  3  1  0  0  0
  2  4  1  0  0  0
  3  5  1  0  0  0
  3 25  1  0  0  0
  4  6  2  0  0  0
  4  7  1  0  0  0
  5  8  1  0  0  0
  5 26  1  0  0  0
  5 27  1  0  0  0
  6  9  1  0  0  0
  6 28  1  0  0  0
  7 10  2  0  0  0
  7 29  1  0  0  0
  8 11  2  0  0  0
  8 12  1  0  0  0
  9 13  2  0  0  0
  9 30  1  0  0  0
 10 13  1  0  0  0
 10 31  1  0  0  0
 11 14  1  0  0  0
 11 32  1  0  0  0
 12 15  2  0  0  0
 12 33  1  0  0  0
 14 16  1  0  0  0
 14 17  2  0  0  0
 15 17  1  0  0  0
 15 34  1  0  0  0
 16 18  1  0  0  0
 16 19  2  0  0  0
 17 35  1  0  0  0
 18 20  2  0  0  0
 18 36  1  0  0  0
 19 21  1  0  0  0
 19 37  1  0  0  0
 20 22  1  0  0  0
 20 21  1  0  0  0
 21 23  1  0  0  0
 22 24  1  0  0  0
 22 38  1  0  0  0
 22 39  1  0  0  0
 23 24  1  0  0  0
 23 40  1  0  0  0
 23 41  1  0  0  0
 24 42  1  0  0  0
 24 43  1  0  0  0
M  CHG  1  18   1
M  END
> <r_user_exp_dG>
-7.98981

$$$$
