# Supplementary material for: ModBinddG: A simulation-based absolute predictor of free energy of binding based on population reweighting
Source: Proc Natl Acad Sci U S A. 2026 Jun 15;123(25):e2513285123. doi: 10.1073/pnas.2513285123 (PMC13291613; doi:10.1073/pnas.2513285123)
Supplement: Supplementary file 2 — Dataset S01 (GZ) [file pnas.2513285123.sd01.gz › SI_PNAS_V2/WDR5_dG/CHEMBL4285902.sdf]

CHEMBL4285902
                    3D
 Schrodinger Suite 2023-4.
 58 61  0  0  1  0            999 V2000
    5.6206  -31.0970   28.1071 O   0  0  0  0  0  0
    5.1527  -32.0975   28.6390 C   0  0  0  0  0  0
    3.9169  -32.5344   28.3818 N   0  0  0  0  0  0
    5.9837  -32.9071   29.5831 C   0  0  0  0  0  0
    3.0556  -31.9604   27.3501 C   0  0  0  0  0  0
    7.3582  -33.0816   29.3111 C   0  0  0  0  0  0
    5.4353  -33.4375   30.7708 C   0  0  0  0  0  0
    3.3626  -32.5540   25.9866 C   0  0  0  0  0  0
    8.1924  -33.7890   30.2073 C   0  0  0  0  0  0
    6.2661  -34.1157   31.6834 C   0  0  0  0  0  0
    2.6343  -33.6718   25.5183 C   0  0  0  0  0  0
    4.4335  -32.0279   25.2269 C   0  0  0  0  0  0
    9.5296  -34.0266   29.9782 O   0  0  0  0  0  0
    7.6372  -34.2773   31.4061 C   0  0  0  0  0  0
    1.5739  -34.0959   26.2928 O   0  0  0  0  0  0
    3.0495  -34.2843   24.3143 C   0  0  0  0  0  0
    4.8489  -32.6501   24.0347 C   0  0  0  0  0  0
    9.9734  -34.0205   28.6253 C   0  0  0  0  0  0
    0.6148  -35.0457   25.8306 C   0  0  0  0  0  0
    4.1436  -33.7759   23.5998 C   0  0  0  0  0  0
    6.0384  -32.2027   23.3065 C   0  0  0  0  0  0
   -0.1024  -34.5985   24.5399 C   0  0  0  0  0  0
    1.1621  -36.4867   25.8541 C   0  0  0  0  0  0
    6.5355  -30.9142   23.4866 N   0  3  0  0  0  0
    6.8962  -32.8743   22.4484 C   0  0  0  0  0  0
    7.5945  -30.8412   22.7069 C   0  0  0  0  0  0
    7.8626  -31.9579   22.0901 N   0  0  0  0  0  0
    8.5732  -29.7818   22.3853 C   0  0  0  0  0  0
    9.0426  -31.9614   21.2910 C   0  0  0  0  0  0
    9.5113  -30.4863   21.3730 C   0  0  0  0  0  0
    3.6160  -33.3898   28.8234 H   0  0  0  0  0  0
    3.1791  -30.8792   27.3054 H   0  0  0  0  0  0
    2.0128  -32.1206   27.6221 H   0  0  0  0  0  0
    7.7571  -32.6615   28.4004 H   0  0  0  0  0  0
    4.3903  -33.2942   31.0059 H   0  0  0  0  0  0
    5.8543  -34.5042   32.6031 H   0  0  0  0  0  0
    4.9906  -31.1715   25.5766 H   0  0  0  0  0  0
    8.2676  -34.7963   32.1120 H   0  0  0  0  0  0
    2.5747  -35.1601   23.9134 H   0  0  0  0  0  0
    9.9800  -33.0165   28.2025 H   0  0  0  0  0  0
    9.3535  -34.6624   27.9997 H   0  0  0  0  0  0
   10.9934  -34.4027   28.5760 H   0  0  0  0  0  0
   -0.1484  -35.0181   26.6081 H   0  0  0  0  0  0
    4.4640  -34.2486   22.7006 H   0  0  0  0  0  0
    0.5250  -34.6251   23.6570 H   0  0  0  0  0  0
   -0.4627  -33.5750   24.6360 H   0  0  0  0  0  0
   -0.9635  -35.2207   24.3199 H   0  0  0  0  0  0
    1.7489  -36.6538   26.7570 H   0  0  0  0  0  0
    1.7951  -36.7393   25.0066 H   0  0  0  0  0  0
    0.3536  -37.2139   25.8739 H   0  0  0  0  0  0
    6.2621  -30.1169   24.0431 H   0  0  0  0  0  0
    6.9392  -33.8897   22.0934 H   0  0  0  0  0  0
    9.1073  -29.4778   23.2832 H   0  0  0  0  0  0
    8.0617  -28.9203   21.9575 H   0  0  0  0  0  0
    8.8260  -32.3027   20.2822 H   0  0  0  0  0  0
    9.7346  -32.6342   21.7744 H   0  0  0  0  0  0
   10.5541  -30.4089   21.6635 H   0  0  0  0  0  0
    9.4377  -30.0115   20.3999 H   0  0  0  0  0  0
  1  2  2  0  0  0
  2  3  1  0  0  0
  2  4  1  0  0  0
  3  5  1  0  0  0
  3 31  1  0  0  0
  4  6  2  0  0  0
  4  7  1  0  0  0
  5  8  1  0  0  0
  5 32  1  0  0  0
  5 33  1  0  0  0
  6  9  1  0  0  0
  6 34  1  0  0  0
  7 10  2  0  0  0
  7 35  1  0  0  0
  8 11  2  0  0  0
  8 12  1  0  0  0
  9 13  1  0  0  0
  9 14  2  0  0  0
 10 14  1  0  0  0
 10 36  1  0  0  0
 11 15  1  0  0  0
 11 16  1  0  0  0
 12 17  2  0  0  0
 12 37  1  0  0  0
 13 18  1  0  0  0
 14 38  1  0  0  0
 15 19  1  0  0  0
 16 20  2  0  0  0
 16 39  1  0  0  0
 17 21  1  0  0  0
 17 20  1  0  0  0
 18 40  1  0  0  0
 18 41  1  0  0  0
 18 42  1  0  0  0
 19 22  1  0  0  0
 19 23  1  0  0  0
 19 43  1  0  0  0
 20 44  1  0  0  0
 21 24  1  0  0  0
 21 25  2  0  0  0
 22 45  1  0  0  0
 22 46  1  0  0  0
 22 47  1  0  0  0
 23 48  1  0  0  0
 23 49  1  0  0  0
 23 50  1  0  0  0
 24 26  2  0  0  0
 24 51  1  0  0  0
 25 27  1  0  0  0
 25 52  1  0  0  0
 26 28  1  0  0  0
 26 27  1  0  0  0
 27 29  1  0  0  0
 28 30  1  0  0  0
 28 53  1  0  0  0
 28 54  1  0  0  0
 29 30  1  0  0  0
 29 55  1  0  0  0
 29 56  1  0  0  0
 30 57  1  0  0  0
 30 58  1  0  0  0
M  CHG  1  24   1
M  END
> <r_user_exp_dG>
-9.70567

$$$$
