# Supplementary material for: ModBinddG: A simulation-based absolute predictor of free energy of binding based on population reweighting
Source: Proc Natl Acad Sci U S A. 2026 Jun 15;123(25):e2513285123. doi: 10.1073/pnas.2513285123 (PMC13291613; doi:10.1073/pnas.2513285123)
Supplement: Supplementary file 2 — Dataset S01 (GZ) [file pnas.2513285123.sd01.gz › SI_PNAS_V2/WDR5_dG/CHEMBL4276691.sdf]

CHEMBL4276691
                    3D
 Schrodinger Suite 2023-4.
 61 65  0  0  1  0            999 V2000
    5.5780  -31.1404   28.1310 O   0  0  0  0  0  0
    5.1883  -32.1648   28.6894 C   0  0  0  0  0  0
    3.9693  -32.7073   28.4306 N   0  0  0  0  0  0
    6.1215  -32.8177   29.6744 C   0  0  0  0  0  0
    3.1052  -32.1164   27.3903 C   0  0  0  0  0  0
    3.4867  -33.9884   28.9713 C   0  0  0  0  0  0
    7.4409  -33.1261   29.2736 C   0  0  0  0  0  0
    5.7385  -33.0513   31.0144 C   0  0  0  0  0  0
    3.3877  -32.6845   26.0128 C   0  0  0  0  0  0
    2.4543  -33.7876   30.0883 C   0  0  0  0  0  0
    8.3650  -33.7064   30.1770 C   0  0  0  0  0  0
    6.6538  -33.6153   31.9232 C   0  0  0  0  0  0
    4.4345  -32.1501   25.2278 C   0  0  0  0  0  0
    2.6537  -33.7921   25.5408 C   0  0  0  0  0  0
    0.9581  -33.9153   29.7433 C   0  0  0  0  0  0
    2.2271  -34.9404   31.0798 C   0  0  0  0  0  0
    9.6586  -34.0516   29.8487 O   0  0  0  0  0  0
    7.9569  -33.9411   31.5032 C   0  0  0  0  0  0
    4.8133  -32.7614   24.0159 C   0  0  0  0  0  0
    3.0028  -34.3901   24.3171 C   0  0  0  0  0  0
    1.0020  -35.3523   30.2625 C   0  0  0  0  0  0
   10.0172  -34.0828   28.4735 C   0  0  0  0  0  0
    5.9944  -32.3008   23.2786 C   0  0  0  0  0  0
    4.0871  -33.8780   23.5791 C   0  0  0  0  0  0
    6.4445  -30.9882   23.4189 N   0  3  0  0  0  0
    6.8850  -32.9701   22.4538 C   0  0  0  0  0  0
    7.5214  -30.9108   22.6634 C   0  0  0  0  0  0
    7.8384  -32.0401   22.0916 N   0  0  0  0  0  0
    8.4783  -29.8351   22.3308 C   0  0  0  0  0  0
    9.0410  -32.0370   21.3249 C   0  0  0  0  0  0
    9.4731  -30.5484   21.3794 C   0  0  0  0  0  0
    2.0560  -32.2735   27.6377 H   0  0  0  0  0  0
    3.2161  -31.0325   27.3458 H   0  0  0  0  0  0
    4.3119  -34.6088   29.3204 H   0  0  0  0  0  0
    3.0544  -34.5799   28.1656 H   0  0  0  0  0  0
    7.7298  -32.9054   28.2586 H   0  0  0  0  0  0
    4.7540  -32.7772   31.3609 H   0  0  0  0  0  0
    2.6316  -32.8653   30.6443 H   0  0  0  0  0  0
    6.3598  -33.7874   32.9492 H   0  0  0  0  0  0
    5.0037  -31.2976   25.5693 H   0  0  0  0  0  0
    1.8438  -34.2056   26.1251 H   0  0  0  0  0  0
    0.7073  -33.8324   28.6864 H   0  0  0  0  0  0
    0.3203  -33.2723   30.3529 H   0  0  0  0  0  0
    1.9677  -34.5928   32.0825 H   0  0  0  0  0  0
    3.0221  -35.6875   31.1130 H   0  0  0  0  0  0
    8.6558  -34.3687   32.2073 H   0  0  0  0  0  0
    2.4660  -35.2574   23.9612 H   0  0  0  0  0  0
    1.2368  -36.0794   29.4824 H   0  0  0  0  0  0
    0.1370  -35.6554   30.8525 H   0  0  0  0  0  0
   11.0264  -34.4811   28.3694 H   0  0  0  0  0  0
    9.3504  -34.7312   27.9044 H   0  0  0  0  0  0
   10.0106  -33.0861   28.0333 H   0  0  0  0  0  0
    4.3896  -34.3342   22.6628 H   0  0  0  0  0  0
    6.1307  -30.1789   23.9355 H   0  0  0  0  0  0
    6.9624  -33.9938   22.1291 H   0  0  0  0  0  0
    7.9568  -29.0068   21.8520 H   0  0  0  0  0  0
    8.9712  -29.4738   23.2302 H   0  0  0  0  0  0
    9.7401  -32.6833   21.8388 H   0  0  0  0  0  0
    8.8555  -32.4060   20.3183 H   0  0  0  0  0  0
    9.4353  -30.1051   20.3900 H   0  0  0  0  0  0
   10.4982  -30.4349   21.7158 H   0  0  0  0  0  0
  1  2  2  0  0  0
  2  3  1  0  0  0
  2  4  1  0  0  0
  3  5  1  0  0  0
  3  6  1  0  0  0
  4  7  2  0  0  0
  4  8  1  0  0  0
  5  9  1  0  0  0
  5 32  1  0  0  0
  5 33  1  0  0  0
  6 10  1  0  0  0
  6 34  1  0  0  0
  6 35  1  0  0  0
  7 11  1  0  0  0
  7 36  1  0  0  0
  8 12  2  0  0  0
  8 37  1  0  0  0
  9 13  2  0  0  0
  9 14  1  0  0  0
 10 15  1  0  0  0
 10 16  1  0  0  0
 10 38  1  0  0  0
 11 17  1  0  0  0
 11 18  2  0  0  0
 12 18  1  0  0  0
 12 39  1  0  0  0
 13 19  1  0  0  0
 13 40  1  0  0  0
 14 20  2  0  0  0
 14 41  1  0  0  0
 15 21  1  0  0  0
 15 42  1  0  0  0
 15 43  1  0  0  0
 16 21  1  0  0  0
 16 44  1  0  0  0
 16 45  1  0  0  0
 17 22  1  0  0  0
 18 46  1  0  0  0
 19 23  1  0  0  0
 19 24  2  0  0  0
 20 24  1  0  0  0
 20 47  1  0  0  0
 21 48  1  0  0  0
 21 49  1  0  0  0
 22 50  1  0  0  0
 22 51  1  0  0  0
 22 52  1  0  0  0
 23 25  1  0  0  0
 23 26  2  0  0  0
 24 53  1  0  0  0
 25 27  2  0  0  0
 25 54  1  0  0  0
 26 28  1  0  0  0
 26 55  1  0  0  0
 27 29  1  0  0  0
 27 28  1  0  0  0
 28 30  1  0  0  0
 29 31  1  0  0  0
 29 56  1  0  0  0
 29 57  1  0  0  0
 30 31  1  0  0  0
 30 58  1  0  0  0
 30 59  1  0  0  0
 31 60  1  0  0  0
 31 61  1  0  0  0
M  CHG  1  25   1
M  END
> <r_user_exp_dG>
-8.04368

$$$$
