# Supplementary material for: ModBinddG: A simulation-based absolute predictor of free energy of binding based on population reweighting
Source: Proc Natl Acad Sci U S A. 2026 Jun 15;123(25):e2513285123. doi: 10.1073/pnas.2513285123 (PMC13291613; doi:10.1073/pnas.2513285123)
Supplement: Supplementary file 2 — Dataset S01 (GZ) [file pnas.2513285123.sd01.gz › SI_PNAS_V2/WDR5_dG/CHEMBL4278737.sdf]

CHEMBL4278737
                    3D
 Schrodinger Suite 2023-4.
 48 51  0  0  1  0            999 V2000
    5.5618  -31.1314   28.0496 O   0  0  0  0  0  0
    5.1301  -32.1403   28.5985 C   0  0  0  0  0  0
    3.9042  -32.6216   28.3689 N   0  0  0  0  0  0
    5.9916  -32.9189   29.5435 C   0  0  0  0  0  0
    2.9987  -32.1011   27.3484 C   0  0  0  0  0  0
    7.3641  -33.0858   29.2524 C   0  0  0  0  0  0
    5.4667  -33.4402   30.7454 C   0  0  0  0  0  0
    3.3109  -32.6945   25.9918 C   0  0  0  0  0  0
    8.2151  -33.7807   30.1424 C   0  0  0  0  0  0
    6.3145  -34.1047   31.6511 C   0  0  0  0  0  0
    4.3540  -32.1513   25.2068 C   0  0  0  0  0  0
    2.6245  -33.8435   25.5504 C   0  0  0  0  0  0
    9.5510  -34.0137   29.8991 O   0  0  0  0  0  0
    7.6813  -34.2637   31.3528 C   0  0  0  0  0  0
    4.7635  -32.7824   24.0149 C   0  0  0  0  0  0
    2.9995  -34.4568   24.3412 C   0  0  0  0  0  0
    9.9778  -34.0223   28.5433 C   0  0  0  0  0  0
    5.9425  -32.3132   23.2792 C   0  0  0  0  0  0
    4.0707  -33.9268   23.5973 C   0  0  0  0  0  0
    6.3637  -30.9893   23.3915 N   0  3  0  0  0  0
    6.8562  -32.9836   22.4787 C   0  0  0  0  0  0
    7.4569  -30.9112   22.6579 C   0  0  0  0  0  0
    7.8020  -32.0471   22.1160 N   0  0  0  0  0  0
    8.4058  -29.8290   22.3234 C   0  0  0  0  0  0
    9.0192  -32.0423   21.3698 C   0  0  0  0  0  0
    9.4315  -30.5459   21.4088 C   0  0  0  0  0  0
    3.6470  -33.4769   28.8358 H   0  0  0  0  0  0
    3.0598  -31.0137   27.2874 H   0  0  0  0  0  0
    1.9709  -32.3332   27.6293 H   0  0  0  0  0  0
    7.7464  -32.6719   28.3321 H   0  0  0  0  0  0
    4.4238  -33.3046   30.9953 H   0  0  0  0  0  0
    5.9192  -34.4882   32.5810 H   0  0  0  0  0  0
    4.8998  -31.2795   25.5354 H   0  0  0  0  0  0
    1.8307  -34.2719   26.1465 H   0  0  0  0  0  0
    8.3266  -34.7735   32.0524 H   0  0  0  0  0  0
    2.4953  -35.3507   24.0034 H   0  0  0  0  0  0
    9.9711  -33.0243   28.1067 H   0  0  0  0  0  0
   10.9997  -34.3967   28.4867 H   0  0  0  0  0  0
    9.3558  -34.6802   27.9346 H   0  0  0  0  0  0
    4.3935  -34.3888   22.6917 H   0  0  0  0  0  0
    6.0222  -30.1724   23.8776 H   0  0  0  0  0  0
    6.9550  -34.0117   22.1740 H   0  0  0  0  0  0
    7.8843  -29.0176   21.8162 H   0  0  0  0  0  0
    8.8723  -29.4402   23.2249 H   0  0  0  0  0  0
    8.8540  -32.4256   20.3647 H   0  0  0  0  0  0
    9.7214  -32.6734   21.9020 H   0  0  0  0  0  0
   10.4455  -30.4122   21.7712 H   0  0  0  0  0  0
    9.4152  -30.1210   20.4107 H   0  0  0  0  0  0
  1  2  2  0  0  0
  2  3  1  0  0  0
  2  4  1  0  0  0
  3  5  1  0  0  0
  3 27  1  0  0  0
  4  6  2  0  0  0
  4  7  1  0  0  0
  5  8  1  0  0  0
  5 28  1  0  0  0
  5 29  1  0  0  0
  6  9  1  0  0  0
  6 30  1  0  0  0
  7 10  2  0  0  0
  7 31  1  0  0  0
  8 11  2  0  0  0
  8 12  1  0  0  0
  9 13  1  0  0  0
  9 14  2  0  0  0
 10 14  1  0  0  0
 10 32  1  0  0  0
 11 15  1  0  0  0
 11 33  1  0  0  0
 12 16  2  0  0  0
 12 34  1  0  0  0
 13 17  1  0  0  0
 14 35  1  0  0  0
 15 18  1  0  0  0
 15 19  2  0  0  0
 16 19  1  0  0  0
 16 36  1  0  0  0
 17 37  1  0  0  0
 17 38  1  0  0  0
 17 39  1  0  0  0
 18 20  1  0  0  0
 18 21  2  0  0  0
 19 40  1  0  0  0
 20 22  2  0  0  0
 20 41  1  0  0  0
 21 23  1  0  0  0
 21 42  1  0  0  0
 22 24  1  0  0  0
 22 23  1  0  0  0
 23 25  1  0  0  0
 24 26  1  0  0  0
 24 43  1  0  0  0
 24 44  1  0  0  0
 25 26  1  0  0  0
 25 45  1  0  0  0
 25 46  1  0  0  0
 26 47  1  0  0  0
 26 48  1  0  0  0
M  CHG  1  20   1
M  END
> <r_user_exp_dG>
-8.42209

$$$$
