# Supplementary material for: ModBinddG: A simulation-based absolute predictor of free energy of binding based on population reweighting
Source: Proc Natl Acad Sci U S A. 2026 Jun 15;123(25):e2513285123. doi: 10.1073/pnas.2513285123 (PMC13291613; doi:10.1073/pnas.2513285123)
Supplement: Supplementary file 2 — Dataset S01 (GZ) [file pnas.2513285123.sd01.gz › SI_PNAS_V2/WDR5_dG/6DAR_-_prepared.pdb]

HEADER    DNA BINDING PROTEIN/INHIBITOR           01-MAY-18   6DAR
TITLE     DISCOVERY OF POTENT 2-ARYL-6,7-DIHYDRO-5HPYRROLO[
TITLE    2 1,2-A]IMIDAZOLES AS WDR5 WIN-SITE INHIBITORS USING
TITLE    3 FRAGMENT-BASED METHODS AND STRUCTURE- BASED DESIGN
EXPDTA    X-RAY DIFFRACTION
REMARK   2 RESOLUTION.    1.88 ANGSTROMS
REMARK   3  R VALUE : 0.158000
REMARK   3  FREE R VALUE : 0.195000
REMARK   4 6DAR COMPLIES WITH FORMAT V. 3.30,
REMARK 200  TEMPERATURE           (KELVIN) : 100.00
REMARK 200  PH                             : 6.00
REMARK 350 BIOMOLECULE: 1
REMARK 350 APPLY THE FOLLOWING TO CHAINS: A
REMARK 350   BIOMT1  1   1.000000 0.000000 0.000000   0.000000
REMARK 350   BIOMT2  1   0.000000 1.000000 0.000000   0.000000
REMARK 350   BIOMT3  1   0.000000 0.000000 1.000000   0.000000
REMARK 888
REMARK 888 WRITTEN BY MAESTRO (A PRODUCT OF SCHRODINGER, LLC)
FORMUL   1  HOH   *441(H2 0)
CRYST1   78.550   99.466   80.460  90.00  90.00  90.00 C 2 2 21      8
ATOM      1  CH3 ACE A  30       4.935  -0.755  14.216  1.00  0.00           C  
ATOM      2  C   ACE A  30       4.185  -1.766  13.349  1.00  0.00           C  
ATOM      3  O   ACE A  30       3.000  -2.002  13.574  1.00  0.00           O  
ATOM      4 1H   ACE A  30       4.246  -0.344  14.987  1.00  0.00           H  
ATOM      5 2H   ACE A  30       5.796  -1.255  14.713  1.00  0.00           H  
ATOM      6 3H   ACE A  30       5.317   0.073  13.577  1.00  0.00           H  
ATOM      7  N   VAL A  31       4.834  -2.414  12.317  1.00 45.71           N  
ANISOU    7  N   VAL A  31     4913   6946   5508  -1249   -191    416
ATOM      8  CA  VAL A  31       4.112  -3.379  11.493  1.00 44.48           C  
ANISOU    8  CA  VAL A  31     4833   6679   5389  -1245   -164    401
ATOM      9  C   VAL A  31       3.672  -4.585  12.324  1.00 40.00           C  
ANISOU    9  C   VAL A  31     4269   6094   4836  -1152   -146    409
ATOM     10  O   VAL A  31       4.458  -5.171  13.072  1.00 38.13           O  
ANISOU   10  O   VAL A  31     4030   5868   4589  -1117   -166    391
ATOM     11  CB  VAL A  31       4.966  -3.857  10.283  1.00 42.13           C  
ANISOU   11  CB  VAL A  31     4635   6270   5101  -1319   -182    339
ATOM     12  CG1 VAL A  31       6.359  -4.306  10.733  1.00 42.31           C  
ANISOU   12  CG1 VAL A  31     4678   6294   5103  -1320   -219    294
ATOM     13  CG2 VAL A  31       4.243  -4.957   9.505  1.00 40.47           C  
ANISOU   13  CG2 VAL A  31     4505   5945   4926  -1303   -154    329
ATOM     14  H1  VAL A  31       5.808  -2.220  12.132  1.00 45.71           H  
ATOM     15  HA  VAL A  31       3.223  -2.878  11.106  1.00 44.48           H  
ATOM     16  HB  VAL A  31       5.093  -3.006   9.613  1.00 42.13           H  
ATOM     17 HG11 VAL A  31       6.959  -4.580   9.865  1.00 42.31           H  
ATOM     18 HG12 VAL A  31       6.910  -3.520  11.249  1.00 42.31           H  
ATOM     19 HG13 VAL A  31       6.337  -5.181  11.380  1.00 42.31           H  
ATOM     20 HG21 VAL A  31       4.756  -5.152   8.563  1.00 40.47           H  
ATOM     21 HG22 VAL A  31       4.208  -5.908  10.039  1.00 40.47           H  
ATOM     22 HG23 VAL A  31       3.221  -4.667   9.258  1.00 40.47           H  
ATOM     23  N   LYS A  32       2.398  -4.940  12.204  1.00 35.71           N  
ANISOU   23  N   LYS A  32     3729   5526   4313  -1111   -105    438
ATOM     24  CA  LYS A  32       1.856  -6.063  12.951  1.00 33.06           C  
ANISOU   24  CA  LYS A  32     3412   5158   3990  -1008    -81    441
ATOM     25  C   LYS A  32       1.054  -6.977  12.047  1.00 27.74           C  
ANISOU   25  C   LYS A  32     2830   4369   3339   -989    -54    422
ATOM     26  O   LYS A  32       0.374  -6.517  11.132  1.00 27.28           O  
ANISOU   26  O   LYS A  32     2779   4298   3288  -1039    -36    440
ATOM     27  CB  LYS A  32       0.980  -5.574  14.104  1.00 35.86           C  
ANISOU   27  CB  LYS A  32     3681   5607   4339   -926    -50    495
ATOM     28  CG  LYS A  32       1.714  -4.716  15.114  1.00 39.66           C  
ANISOU   28  CG  LYS A  32     4069   6205   4795   -922    -74    521
ATOM     29  CD  LYS A  32       0.817  -4.389  16.288  1.00 42.66           C  
ANISOU   29  CD  LYS A  32     4376   6662   5173   -822    -36    575
ATOM     30  CE  LYS A  32       1.497  -3.428  17.247  1.00 44.85           C  
ANISOU   30  CE  LYS A  32     4577   7043   5421   -800    -58    604
ATOM     31  NZ  LYS A  32       0.591  -3.055  18.367  1.00 45.65           N1+
ANISOU   31  NZ  LYS A  32     4613   7211   5522   -697    -16    658
ATOM     32  H   LYS A  32       1.788  -4.446  11.570  1.00 35.71           H  
ATOM     33  HA  LYS A  32       2.663  -6.642  13.394  1.00 33.06           H  
ATOM     34  HB3 LYS A  32       0.567  -6.440  14.624  1.00 35.86           H  
ATOM     35  HB2 LYS A  32       0.124  -5.021  13.712  1.00 35.86           H  
ATOM     36  HG3 LYS A  32       2.046  -3.790  14.643  1.00 39.66           H  
ATOM     37  HG2 LYS A  32       2.611  -5.229  15.463  1.00 39.66           H  
ATOM     38  HD3 LYS A  32       0.543  -5.304  16.813  1.00 42.66           H  
ATOM     39  HD2 LYS A  32      -0.111  -3.945  15.927  1.00 42.66           H  
ATOM     40  HE3 LYS A  32       1.777  -2.513  16.724  1.00 44.85           H  
ATOM     41  HE2 LYS A  32       2.415  -3.877  17.589  1.00 44.85           H  
ATOM     42  HZ1 LYS A  32       0.329  -3.886  18.878  1.00 45.65           H  
ATOM     43  HZ2 LYS A  32       1.073  -2.422  18.989  1.00 45.65           H  
ATOM     44  HZ3 LYS A  32      -0.238  -2.606  18.004  1.00 45.65           H  
ATOM     45  N   PRO A  33       1.135  -8.285  12.299  1.00 24.07           N  
ANISOU   45  N   PRO A  33     2434   3826   2886   -916    -52    389
ATOM     46  CA  PRO A  33       0.319  -9.194  11.503  1.00 22.74           C  
ANISOU   46  CA  PRO A  33     2345   3561   2735   -890    -27    376
ATOM     47  C   PRO A  33      -1.112  -9.153  11.991  1.00 24.78           C  
ANISOU   47  C   PRO A  33     2572   3851   2992   -819     15    412
ATOM     48  O   PRO A  33      -1.379  -8.710  13.109  1.00 28.42           O  
ANISOU   48  O   PRO A  33     2963   4390   3444   -768     28    439
ATOM     49  CB  PRO A  33       0.957 -10.552  11.768  1.00 19.67           C  
ANISOU   49  CB  PRO A  33     2023   3097   2353   -837    -41    331
ATOM     50  CG  PRO A  33       1.447 -10.432  13.174  1.00 22.12           C  
ANISOU   50  CG  PRO A  33     2275   3478   2653   -786    -51    339
ATOM     51  CD  PRO A  33       1.879  -8.992  13.353  1.00 20.21           C  
ANISOU   51  CD  PRO A  33     1947   3340   2393   -851    -68    369
ATOM     52  HA  PRO A  33       0.363  -8.970  10.434  1.00 22.74           H  
ATOM     53  HB3 PRO A  33       1.802 -10.699  11.094  1.00 19.67           H  
ATOM     54  HB2 PRO A  33       0.271 -11.382  11.614  1.00 19.67           H  
ATOM     55  HG3 PRO A  33       2.256 -11.131  13.386  1.00 22.12           H  
ATOM     56  HG2 PRO A  33       0.639 -10.660  13.869  1.00 22.12           H  
ATOM     57  HD2 PRO A  33       1.605  -8.632  14.345  1.00 20.21           H  
ATOM     58  HD3 PRO A  33       2.950  -8.880  13.229  1.00 20.21           H  
ATOM     59  N  AASN A  34      -2.033  -9.592  11.146  0.51 23.77           N  
ANISOU   59  N  AASN A  34     2495   3664   2871   -814     40    414
ATOM     60  N  BASN A  34      -2.035  -9.607  11.155  0.49 23.83           N  
ANISOU   60  N  BASN A  34     2504   3672   2879   -813     40    414
ATOM     61  CA AASN A  34      -3.418  -9.748  11.549  0.51 24.72           C  
ANISOU   61  CA AASN A  34     2602   3805   2987   -743     81    438
ATOM     62  CA BASN A  34      -3.419  -9.731  11.574  0.49 24.71           C  
ANISOU   62  CA BASN A  34     2598   3805   2985   -742     81    439
ATOM     63  C  AASN A  34      -3.856 -11.170  11.257  0.51 22.68           C  
ANISOU   63  C  AASN A  34     2426   3456   2735   -688     90    407
ATOM     64  C  BASN A  34      -3.922 -11.147  11.331  0.49 22.71           C  
ANISOU   64  C  BASN A  34     2426   3464   2738   -684     92    408
ATOM     65  O  AASN A  34      -4.641 -11.421  10.341  0.51 23.40           O  
ANISOU   65  O  AASN A  34     2556   3508   2824   -697    108    415
ATOM     66  O  BASN A  34      -4.833 -11.365  10.529  0.49 23.38           O  
ANISOU   66  O  BASN A  34     2544   3519   2820   -685    114    419
ATOM     67  CB AASN A  34      -4.320  -8.741  10.833  0.51 27.42           C  
ANISOU   67  CB AASN A  34     2908   4189   3320   -790    107    483
ATOM     68  CB BASN A  34      -4.301  -8.704  10.854  0.49 27.40           C  
ANISOU   68  CB BASN A  34     2903   4189   3318   -791    107    483
ATOM     69  CG AASN A  34      -5.780  -8.862  11.250  0.51 28.60           C  
ANISOU   69  CG AASN A  34     3042   4366   3459   -715    153    506
ATOM     70  CG BASN A  34      -4.074  -8.678   9.350  0.49 29.70           C  
ANISOU   70  CG BASN A  34     3251   4414   3619   -876     97    479
ATOM     71  OD1AASN A  34      -6.091  -9.216  12.388  0.51 26.93           O  
ANISOU   71  OD1AASN A  34     2811   4177   3243   -632    168    499
ATOM     72  OD1BASN A  34      -2.979  -8.972   8.870  0.49 31.48           O  
ANISOU   72  OD1BASN A  34     3521   4585   3856   -924     65    446
ATOM     73  ND2AASN A  34      -6.684  -8.575  10.316  0.51 30.28           N  
ANISOU   73  ND2AASN A  34     3266   4574   3664   -743    178    532
ATOM     74  ND2BASN A  34      -5.112  -8.315   8.602  0.49 30.77           N  
ANISOU   74  ND2BASN A  34     3387   4553   3750   -894    127    514
ATOM     75  H  AASN A  34      -1.751  -9.963  10.246  0.51 23.77           H  
ATOM     76  H  BASN A  34      -1.778  -9.871  10.215  0.49  0.00           H  
ATOM     77  HA AASN A  34      -3.543  -9.613  12.626  0.51 24.72           H  
ATOM     78  HA BASN A  34      -3.470  -9.532  12.644  0.49  0.00           H  
ATOM     79  HB3AASN A  34      -4.227  -8.846   9.750  0.51 27.42           H  
ATOM     80  HB3BASN A  34      -4.113  -7.713  11.266  0.49  0.00           H  
ATOM     81  HB2AASN A  34      -3.991  -7.729  11.069  0.51 27.42           H  
ATOM     82  HB2BASN A  34      -5.350  -8.922  11.058  0.49  0.00           H  
ATOM     83 HD22AASN A  34      -7.666  -8.641  10.540  0.51 30.28           H  
ATOM     84 HD22BASN A  34      -5.022  -8.279   7.597  0.49  0.00           H  
ATOM     85 HD21AASN A  34      -6.389  -8.285   9.395  0.51 30.28           H  
ATOM     86 HD21BASN A  34      -5.991  -8.076   9.039  0.49  0.00           H  
ATOM     87  N   TYR A  35      -3.315 -12.109  12.022  1.00 18.45           N  
ANISOU   87  N   TYR A  35     1915   2890   2205   -634     77    373
ATOM     88  CA  TYR A  35      -3.724 -13.492  11.905  1.00 16.18           C  
ANISOU   88  CA  TYR A  35     1697   2529   1922   -580     84    343
ATOM     89  C   TYR A  35      -5.168 -13.593  12.352  1.00 18.85           C  
ANISOU   89  C   TYR A  35     2020   2892   2248   -518    124    359
ATOM     90  O   TYR A  35      -5.566 -12.986  13.346  1.00 17.85           O  
ANISOU   90  O   TYR A  35     1836   2831   2117   -481    145    379
ATOM     91  CB  TYR A  35      -2.813 -14.416  12.717  1.00 13.08           C  
ANISOU   91  CB  TYR A  35     1326   2106   1539   -539     62    308
ATOM     92  CG  TYR A  35      -1.557 -14.772  11.954  1.00 12.97           C  
ANISOU   92  CG  TYR A  35     1358   2039   1533   -591     27    280
ATOM     93  CD1 TYR A  35      -1.540 -15.851  11.075  1.00 13.89           C  
ANISOU   93  CD1 TYR A  35     1548   2073   1656   -587     22    255
ATOM     94  CD2 TYR A  35      -0.401 -14.007  12.082  1.00 13.29           C  
ANISOU   94  CD2 TYR A  35     1366   2114   1571   -643      0    279
ATOM     95  CE1 TYR A  35      -0.397 -16.176  10.359  1.00 15.01           C  
ANISOU   95  CE1 TYR A  35     1735   2162   1805   -629     -4    229
ATOM     96  CE2 TYR A  35       0.745 -14.318  11.370  1.00 13.27           C  
ANISOU   96  CE2 TYR A  35     1410   2059   1572   -691    -30    248
ATOM     97  CZ  TYR A  35       0.741 -15.403  10.510  1.00 16.49           C  
ANISOU   97  CZ  TYR A  35     1896   2380   1990   -681    -29    223
ATOM     98  OH  TYR A  35       1.876 -15.716   9.800  1.00 15.55           O  
ANISOU   98  OH  TYR A  35     1826   2208   1876   -723    -53    191
ATOM     99  H   TYR A  35      -2.655 -11.853  12.746  1.00 18.45           H  
ATOM    100  HA  TYR A  35      -3.659 -13.791  10.862  1.00 16.18           H  
ATOM    101  HB3 TYR A  35      -3.323 -15.344  12.973  1.00 13.08           H  
ATOM    102  HB2 TYR A  35      -2.543 -13.953  13.663  1.00 13.08           H  
ATOM    103  HD1 TYR A  35      -2.425 -16.450  10.959  1.00 13.89           H  
ATOM    104  HD2 TYR A  35      -0.394 -13.170  12.764  1.00 13.29           H  
ATOM    105  HE1 TYR A  35      -0.401 -17.034   9.708  1.00 15.01           H  
ATOM    106  HE2 TYR A  35       1.635 -13.718  11.493  1.00 13.27           H  
ATOM    107  HH  TYR A  35       1.946 -16.631   9.573  1.00 15.55           H  
ATOM    108  N   ALA A  36      -5.955 -14.319  11.568  1.00 18.20           N  
ANISOU  108  N   ALA A  36     1991   2764   2161   -508    137    352
ATOM    109  CA  ALA A  36      -7.367 -14.509  11.847  1.00 16.97           C  
ANISOU  109  CA  ALA A  36     1832   2630   1987   -455    174    360
ATOM    110  C   ALA A  36      -7.689 -15.977  11.673  1.00 14.18           C  
ANISOU  110  C   ALA A  36     1544   2212   1630   -414    172    324
ATOM    111  O   ALA A  36      -7.166 -16.626  10.771  1.00 14.50           O  
ANISOU  111  O   ALA A  36     1636   2196   1679   -441    149    311
ATOM    112  CB  ALA A  36      -8.220 -13.651  10.924  1.00 17.48           C  
ANISOU  112  CB  ALA A  36     1879   2727   2036   -494    197    401
ATOM    113  H   ALA A  36      -5.578 -14.738  10.729  1.00 18.20           H  
ATOM    114  HA  ALA A  36      -7.595 -14.233  12.876  1.00 16.97           H  
ATOM    115  HB1 ALA A  36      -9.283 -13.789  11.123  1.00 17.48           H  
ATOM    116  HB2 ALA A  36      -7.996 -12.592  11.061  1.00 17.48           H  
ATOM    117  HB3 ALA A  36      -8.043 -13.892   9.875  1.00 17.48           H  
ATOM    118  N   LEU A  37      -8.534 -16.503  12.551  1.00 14.20           N  
ANISOU  118  N   LEU A  37     1547   2226   1622   -350    196    307
ATOM    119  CA  LEU A  37      -8.922 -17.908  12.503  1.00 12.38           C  
ANISOU  119  CA  LEU A  37     1373   1947   1385   -313    194    270
ATOM    120  C   LEU A  37      -9.647 -18.252  11.208  1.00 14.06           C  
ANISOU  120  C   LEU A  37     1622   2142   1576   -333    197    282
ATOM    121  O   LEU A  37     -10.625 -17.605  10.838  1.00 14.03           O  
ANISOU  121  O   LEU A  37     1600   2179   1551   -338    223    311
ATOM    122  CB  LEU A  37      -9.809 -18.253  13.703  1.00 14.04           C  
ANISOU  122  CB  LEU A  37     1575   2176   1585   -248    225    248
ATOM    123  CG  LEU A  37     -10.299 -19.696  13.810  1.00 15.21           C  
ANISOU  123  CG  LEU A  37     1775   2283   1723   -214    224    205
ATOM    124  CD1 LEU A  37      -9.119 -20.663  13.846  1.00 11.53           C  
ANISOU  124  CD1 LEU A  37     1341   1761   1281   -220    187    179
ATOM    125  CD2 LEU A  37     -11.172 -19.859  15.044  1.00 15.64           C  
ANISOU  125  CD2 LEU A  37     1821   2354   1769   -157    259    182
ATOM    126  H   LEU A  37      -8.918 -15.920  13.287  1.00 14.20           H  
ATOM    127  HA  LEU A  37      -8.002 -18.493  12.569  1.00 12.38           H  
ATOM    128  HB3 LEU A  37     -10.678 -17.592  13.696  1.00 14.04           H  
ATOM    129  HB2 LEU A  37      -9.270 -18.002  14.616  1.00 14.04           H  
ATOM    130  HG  LEU A  37     -10.918 -19.944  12.947  1.00 15.21           H  
ATOM    131 HD11 LEU A  37      -9.459 -21.682  14.035  1.00 11.53           H  
ATOM    132 HD12 LEU A  37      -8.571 -20.686  12.907  1.00 11.53           H  
ATOM    133 HD13 LEU A  37      -8.420 -20.395  14.638  1.00 11.53           H  
ATOM    134 HD21 LEU A  37     -11.546 -20.879  15.132  1.00 15.64           H  
ATOM    135 HD22 LEU A  37     -10.612 -19.633  15.952  1.00 15.64           H  
ATOM    136 HD23 LEU A  37     -12.036 -19.194  15.011  1.00 15.64           H  
ATOM    137  N   LYS A  38      -9.158 -19.271  10.512  1.00 14.08           N  
ANISOU  137  N   LYS A  38     1675   2088   1585   -340    171    264
ATOM    138  CA  LYS A  38      -9.800 -19.700   9.279  1.00 16.05           C  
ANISOU  138  CA  LYS A  38     1963   2322   1816   -351    173    280
ATOM    139  C   LYS A  38     -10.471 -21.056   9.437  1.00 16.98           C  
ANISOU  139  C   LYS A  38     2114   2427   1912   -305    173    248
ATOM    140  O   LYS A  38     -11.580 -21.257   8.948  1.00 15.50           O  
ANISOU  140  O   LYS A  38     1936   2262   1692   -293    190    260
ATOM    141  CB  LYS A  38      -8.789 -19.749   8.131  1.00 16.94           C  
ANISOU  141  CB  LYS A  38     2107   2381   1948   -397    148    293
ATOM    142  CG  LYS A  38      -8.279 -18.378   7.711  1.00 19.59           C  
ANISOU  142  CG  LYS A  38     2414   2730   2298   -458    149    326
ATOM    143  CD  LYS A  38      -9.425 -17.447   7.347  1.00 23.96           C  
ANISOU  143  CD  LYS A  38     2938   3335   2830   -472    181    369
ATOM    144  CE  LYS A  38      -8.898 -16.107   6.878  1.00 28.84           C  
ANISOU  144  CE  LYS A  38     3526   3968   3464   -541    180    403
ATOM    145  NZ  LYS A  38      -9.964 -15.206   6.360  1.00 31.61           N1+
ANISOU  145  NZ  LYS A  38     3849   4367   3794   -562    213    451
ATOM    146  H   LYS A  38      -8.329 -19.760  10.827  1.00 14.08           H  
ATOM    147  HA  LYS A  38     -10.635 -19.066   8.988  1.00 16.05           H  
ATOM    148  HB3 LYS A  38      -9.253 -20.212   7.259  1.00 16.94           H  
ATOM    149  HB2 LYS A  38      -7.942 -20.385   8.392  1.00 16.94           H  
ATOM    150  HG3 LYS A  38      -7.640 -18.504   6.845  1.00 19.59           H  
ATOM    151  HG2 LYS A  38      -7.665 -17.942   8.499  1.00 19.59           H  
ATOM    152  HD3 LYS A  38     -10.050 -17.229   8.211  1.00 23.96           H  
ATOM    153  HD2 LYS A  38     -10.071 -17.892   6.610  1.00 23.96           H  
ATOM    154  HE3 LYS A  38      -8.161 -16.245   6.087  1.00 28.84           H  
ATOM    155  HE2 LYS A  38      -8.395 -15.622   7.713  1.00 28.84           H  
ATOM    156  HZ1 LYS A  38     -10.619 -15.001   7.107  1.00 31.61           H  
ATOM    157  HZ2 LYS A  38      -9.541 -14.341   6.055  1.00 31.61           H  
ATOM    158  HZ3 LYS A  38     -10.448 -15.642   5.589  1.00 31.61           H  
ATOM    159  N   PHE A  39      -9.797 -21.987  10.110  1.00 15.28           N  
ANISOU  159  N   PHE A  39     1914   2178   1712   -283    154    210
ATOM    160  CA  PHE A  39     -10.314 -23.345  10.242  1.00 15.11           C  
ANISOU  160  CA  PHE A  39     1923   2145   1673   -248    149    177
ATOM    161  C   PHE A  39     -10.016 -23.948  11.603  1.00 14.03           C  
ANISOU  161  C   PHE A  39     1781   1998   1550   -217    148    134
ATOM    162  O   PHE A  39      -8.969 -23.692  12.206  1.00 12.42           O  
ANISOU  162  O   PHE A  39     1564   1776   1377   -222    137    129
ATOM    163  CB  PHE A  39      -9.735 -24.263   9.153  1.00 13.41           C  
ANISOU  163  CB  PHE A  39     1747   1886   1461   -258    122    181
ATOM    164  CG  PHE A  39      -9.990 -23.776   7.755  1.00 14.62           C  
ANISOU  164  CG  PHE A  39     1915   2038   1605   -286    126    227
ATOM    165  CD1 PHE A  39     -11.237 -23.940   7.167  1.00 15.54           C  
ANISOU  165  CD1 PHE A  39     2036   2186   1681   -273    142    247
ATOM    166  CD2 PHE A  39      -8.990 -23.144   7.034  1.00 15.15           C  
ANISOU  166  CD2 PHE A  39     1989   2068   1698   -325    115    250
ATOM    167  CE1 PHE A  39     -11.479 -23.481   5.883  1.00 14.81           C  
ANISOU  167  CE1 PHE A  39     1957   2090   1581   -297    149    296
ATOM    168  CE2 PHE A  39      -9.224 -22.683   5.755  1.00 16.00           C  
ANISOU  168  CE2 PHE A  39     2114   2165   1801   -353    123    294
ATOM    169  CZ  PHE A  39     -10.474 -22.855   5.178  1.00 15.51           C  
ANISOU  169  CZ  PHE A  39     2056   2134   1702   -337    141    320
ATOM    170  H   PHE A  39      -8.894 -21.772  10.510  1.00 15.28           H  
ATOM    171  HA  PHE A  39     -11.400 -23.344  10.139  1.00 15.11           H  
ATOM    172  HB3 PHE A  39     -10.169 -25.261   9.240  1.00 13.41           H  
ATOM    173  HB2 PHE A  39      -8.664 -24.399   9.296  1.00 13.41           H  
ATOM    174  HD1 PHE A  39     -12.030 -24.432   7.711  1.00 15.54           H  
ATOM    175  HD2 PHE A  39      -8.013 -23.005   7.474  1.00 15.15           H  
ATOM    176  HE1 PHE A  39     -12.450 -23.612   5.431  1.00 14.81           H  
ATOM    177  HE2 PHE A  39      -8.438 -22.186   5.207  1.00 16.00           H  
ATOM    178  HZ  PHE A  39     -10.659 -22.498   4.176  1.00 15.51           H  
ATOM    179  N   THR A  40     -10.945 -24.767  12.075  1.00 13.40           N  
ANISOU  179  N   THR A  40     1714   1929   1447   -187    159    103
ATOM    180  CA  THR A  40     -10.704 -25.557  13.266  1.00 14.15           C  
ANISOU  180  CA  THR A  40     1814   2003   1557   -162    159     60
ATOM    181  C   THR A  40     -10.782 -27.024  12.884  1.00 13.70           C  
ANISOU  181  C   THR A  40     1791   1928   1487   -158    137     34
ATOM    182  O   THR A  40     -11.729 -27.452  12.216  1.00 12.81           O  
ANISOU  182  O   THR A  40     1691   1839   1337   -156    139     34
ATOM    183  CB  THR A  40     -11.702 -25.225  14.380  1.00 11.94           C  
ANISOU  183  CB  THR A  40     1521   1751   1266   -132    196     39
ATOM    184  OG1 THR A  40     -11.603 -23.831  14.698  1.00 11.47           O  
ANISOU  184  OG1 THR A  40     1423   1717   1218   -132    217     71
ATOM    185  CG2 THR A  40     -11.412 -26.065  15.628  1.00 10.89           C  
ANISOU  185  CG2 THR A  40     1400   1585   1154   -108    199     -4
ATOM    186  H   THR A  40     -11.802 -24.922  11.560  1.00 13.40           H  
ATOM    187  HA  THR A  40      -9.713 -25.375  13.678  1.00 14.15           H  
ATOM    188  HB  THR A  40     -12.723 -25.417  14.047  1.00 11.94           H  
ATOM    189  HG1 THR A  40     -11.958 -23.326  13.970  1.00 11.47           H  
ATOM    190 HG21 THR A  40     -12.069 -25.772  16.446  1.00 10.89           H  
ATOM    191 HG22 THR A  40     -11.579 -27.131  15.469  1.00 10.89           H  
ATOM    192 HG23 THR A  40     -10.386 -25.929  15.970  1.00 10.89           H  
ATOM    193  N   LEU A  41      -9.767 -27.780  13.286  1.00 10.28           N  
ANISOU  193  N   LEU A  41     1367   1458   1081   -156    116     15
ATOM    194  CA  LEU A  41      -9.580 -29.142  12.809  1.00 10.98           C  
ANISOU  194  CA  LEU A  41     1479   1530   1162   -155     91     -2
ATOM    195  C   LEU A  41      -9.839 -30.119  13.946  1.00 12.16           C  
ANISOU  195  C   LEU A  41     1636   1672   1314   -140     96    -49
ATOM    196  O   LEU A  41      -9.065 -30.180  14.908  1.00 12.39           O  
ANISOU  196  O   LEU A  41     1659   1673   1375   -134     97    -62
ATOM    197  CB  LEU A  41      -8.162 -29.330  12.243  1.00  9.81           C  
ANISOU  197  CB  LEU A  41     1340   1347   1042   -168     63     14
ATOM    198  CG  LEU A  41      -7.847 -28.854  10.812  1.00 11.10           C  
ANISOU  198  CG  LEU A  41     1513   1503   1201   -186     53     55
ATOM    199  CD1 LEU A  41      -8.353 -27.448  10.513  1.00 11.40           C  
ANISOU  199  CD1 LEU A  41     1534   1564   1232   -204     73     86
ATOM    200  CD2 LEU A  41      -6.336 -28.928  10.558  1.00 12.86           C  
ANISOU  200  CD2 LEU A  41     1745   1685   1455   -197     32     59
ATOM    201  H   LEU A  41      -9.023 -27.363  13.838  1.00 10.28           H  
ATOM    202  HA  LEU A  41     -10.265 -29.390  11.997  1.00 10.98           H  
ATOM    203  HB3 LEU A  41      -7.794 -30.348  12.384  1.00  9.81           H  
ATOM    204  HB2 LEU A  41      -7.567 -28.672  12.846  1.00  9.81           H  
ATOM    205  HG  LEU A  41      -8.338 -29.537  10.121  1.00 11.10           H  
ATOM    206 HD11 LEU A  41      -7.952 -27.083   9.572  1.00 11.40           H  
ATOM    207 HD12 LEU A  41      -9.438 -27.426  10.425  1.00 11.40           H  
ATOM    208 HD13 LEU A  41      -8.050 -26.737  11.283  1.00 11.40           H  
ATOM    209 HD21 LEU A  41      -6.104 -28.774   9.504  1.00 12.86           H  
ATOM    210 HD22 LEU A  41      -5.803 -28.166  11.128  1.00 12.86           H  
ATOM    211 HD23 LEU A  41      -5.924 -29.890  10.854  1.00 12.86           H  
ATOM    212  N   ALA A  42     -10.940 -30.870  13.842  1.00 10.26           N  
ANISOU  212  N   ALA A  42     1406   1457   1036   -137     99    -73
ATOM    213  CA  ALA A  42     -11.329 -31.807  14.890  1.00 11.18           C  
ANISOU  213  CA  ALA A  42     1531   1565   1151   -131    106   -124
ATOM    214  C   ALA A  42     -11.147 -33.247  14.411  1.00 12.14           C  
ANISOU  214  C   ALA A  42     1664   1690   1260   -141     76   -138
ATOM    215  O   ALA A  42     -11.407 -33.573  13.249  1.00 11.73           O  
ANISOU  215  O   ALA A  42     1614   1666   1179   -145     57   -116
ATOM    216  CB  ALA A  42     -12.766 -31.561  15.329  1.00 10.75           C  
ANISOU  216  CB  ALA A  42     1482   1542   1062   -124    137   -151
ATOM    217  H   ALA A  42     -11.527 -30.799  13.018  1.00 10.26           H  
ATOM    218  HA  ALA A  42     -10.718 -31.678  15.785  1.00 11.18           H  
ATOM    219  HB1 ALA A  42     -13.064 -32.252  16.119  1.00 10.75           H  
ATOM    220  HB2 ALA A  42     -12.884 -30.549  15.718  1.00 10.75           H  
ATOM    221  HB3 ALA A  42     -13.464 -31.680  14.499  1.00 10.75           H  
ATOM    222  N   GLY A  43     -10.683 -34.108  15.303  1.00 12.39           N  
ANISOU  222  N   GLY A  43     1699   1694   1314   -144     71   -171
ATOM    223  CA  GLY A  43     -10.495 -35.501  14.944  1.00 13.56           C  
ANISOU  223  CA  GLY A  43     1851   1852   1451   -155     43   -185
ATOM    224  C   GLY A  43      -9.756 -36.278  16.011  1.00 12.24           C  
ANISOU  224  C   GLY A  43     1685   1648   1319   -161     41   -213
ATOM    225  O   GLY A  43     -10.093 -37.422  16.284  1.00 12.12           O  
ANISOU  225  O   GLY A  43     1672   1643   1290   -176     32   -246
ATOM    226  H   GLY A  43     -10.505 -33.812  16.256  1.00 12.39           H  
ATOM    227  HA3 GLY A  43      -9.910 -35.582  14.026  1.00 13.56           H  
ATOM    228  HA2 GLY A  43     -11.473 -35.930  14.742  1.00 13.56           H  
ATOM    229  N   HIS A  44      -8.737 -35.666  16.609  1.00 12.75           N  
ANISOU  229  N   HIS A  44     1745   1673   1426   -150     50   -197
ATOM    230  CA  HIS A  44      -7.994 -36.340  17.668  1.00 11.21           C  
ANISOU  230  CA  HIS A  44     1552   1442   1266   -153     52   -217
ATOM    231  C   HIS A  44      -8.878 -36.508  18.906  1.00 12.94           C  
ANISOU  231  C   HIS A  44     1784   1645   1488   -158     83   -261
ATOM    232  O   HIS A  44      -9.703 -35.642  19.215  1.00 12.86           O  
ANISOU  232  O   HIS A  44     1779   1639   1468   -146    110   -268
ATOM    233  CB  HIS A  44      -6.714 -35.575  18.001  1.00  9.78           C  
ANISOU  233  CB  HIS A  44     1361   1231   1124   -139     54   -186
ATOM    234  CG  HIS A  44      -5.626 -35.754  16.987  1.00  9.59           C  
ANISOU  234  CG  HIS A  44     1332   1210   1103   -139     25   -156
ATOM    235  ND1 HIS A  44      -5.090 -36.989  16.684  1.00  8.84           N  
ANISOU  235  ND1 HIS A  44     1235   1115   1006   -145      3   -161
ATOM    236  CD2 HIS A  44      -4.985 -34.861  16.197  1.00  8.94           C  
ANISOU  236  CD2 HIS A  44     1245   1127   1023   -135     16   -122
ATOM    237  CE1 HIS A  44      -4.152 -36.844  15.765  1.00  8.64           C  
ANISOU  237  CE1 HIS A  44     1210   1089    985   -138    -15   -132
ATOM    238  NE2 HIS A  44      -4.071 -35.565  15.449  1.00  9.15           N  
ANISOU  238  NE2 HIS A  44     1274   1149   1051   -135     -8   -110
ATOM    239  H   HIS A  44      -8.488 -34.716  16.362  1.00 12.75           H  
ATOM    240  HA  HIS A  44      -7.731 -37.332  17.302  1.00 11.21           H  
ATOM    241  HB3 HIS A  44      -6.307 -35.922  18.953  1.00  9.78           H  
ATOM    242  HB2 HIS A  44      -6.921 -34.512  18.134  1.00  9.78           H  
ATOM    243  HD1 HIS A  44      -5.343 -37.858  17.150  1.00  8.84           H  
ATOM    244  HD2 HIS A  44      -5.100 -33.791  16.114  1.00  8.94           H  
ATOM    245  HE1 HIS A  44      -3.555 -37.638  15.342  1.00  8.64           H  
ATOM    246  N   THR A  45      -8.721 -37.637  19.595  1.00 11.81           N  
ANISOU  246  N   THR A  45     1647   1483   1358   -175     80   -292
ATOM    247  CA  THR A  45      -9.600 -37.980  20.708  1.00 12.50           C  
ANISOU  247  CA  THR A  45     1755   1549   1447   -187    109   -341
ATOM    248  C   THR A  45      -8.930 -37.755  22.062  1.00 12.74           C  
ANISOU  248  C   THR A  45     1793   1520   1529   -173    138   -340
ATOM    249  O   THR A  45      -9.534 -37.996  23.113  1.00 10.73           O  
ANISOU  249  O   THR A  45     1560   1230   1285   -180    169   -379
ATOM    250  CB  THR A  45     -10.071 -39.444  20.615  1.00 13.19           C  
ANISOU  250  CB  THR A  45     1846   1656   1510   -225     90   -381
ATOM    251  OG1 THR A  45      -8.934 -40.314  20.630  1.00 12.28           O  
ANISOU  251  OG1 THR A  45     1716   1529   1421   -235     68   -366
ATOM    252  CG2 THR A  45     -10.853 -39.669  19.330  1.00 12.43           C  
ANISOU  252  CG2 THR A  45     1740   1626   1357   -234     64   -379
ATOM    253  H   THR A  45      -8.008 -38.298  19.312  1.00 11.81           H  
ATOM    254  HA  THR A  45     -10.500 -37.364  20.714  1.00 12.50           H  
ATOM    255  HB  THR A  45     -10.706 -39.698  21.466  1.00 13.19           H  
ATOM    256  HG1 THR A  45      -8.569 -40.361  19.758  1.00 12.28           H  
ATOM    257 HG21 THR A  45     -11.205 -40.698  19.261  1.00 12.43           H  
ATOM    258 HG22 THR A  45     -11.731 -39.023  19.291  1.00 12.43           H  
ATOM    259 HG23 THR A  45     -10.260 -39.462  18.443  1.00 12.43           H  
ATOM    260  N   LYS A  46      -7.678 -37.304  22.025  1.00 11.49           N  
ANISOU  260  N   LYS A  46     1617   1348   1399   -155    129   -296
ATOM    261  CA  LYS A  46      -6.945 -36.892  23.222  1.00 10.64           C  
ANISOU  261  CA  LYS A  46     1511   1195   1337   -133    155   -281
ATOM    262  C   LYS A  46      -6.143 -35.650  22.883  1.00 12.19           C  
ANISOU  262  C   LYS A  46     1685   1404   1542   -106    150   -231
ATOM    263  O   LYS A  46      -6.213 -35.161  21.752  1.00 12.23           O  
ANISOU  263  O   LYS A  46     1679   1446   1521   -108    129   -214
ATOM    264  CB  LYS A  46      -6.022 -38.006  23.731  1.00 14.83           C  
ANISOU  264  CB  LYS A  46     2041   1699   1895   -150    145   -283
ATOM    265  CG  LYS A  46      -6.749 -39.277  24.158  1.00 17.59           C  
ANISOU  265  CG  LYS A  46     2410   2035   2239   -187    150   -333
ATOM    266  CD  LYS A  46      -5.811 -40.216  24.883  1.00 23.67           C  
ANISOU  266  CD  LYS A  46     3177   2772   3044   -201    150   -328
ATOM    267  CE  LYS A  46      -6.557 -41.400  25.475  1.00 32.15           C  
ANISOU  267  CE  LYS A  46     4272   3827   4118   -245    160   -381
ATOM    268  NZ  LYS A  46      -5.621 -42.344  26.161  1.00 34.75           N1+
ANISOU  268  NZ  LYS A  46     4596   4126   4483   -264    161   -372
ATOM    269  H   LYS A  46      -7.246 -37.125  21.129  1.00 11.49           H  
ATOM    270  HA  LYS A  46      -7.629 -36.616  24.021  1.00 10.64           H  
ATOM    271  HB3 LYS A  46      -5.457 -37.642  24.589  1.00 14.83           H  
ATOM    272  HB2 LYS A  46      -5.282 -38.249  22.969  1.00 14.83           H  
ATOM    273  HG3 LYS A  46      -7.189 -39.780  23.296  1.00 17.59           H  
ATOM    274  HG2 LYS A  46      -7.569 -39.005  24.824  1.00 17.59           H  
ATOM    275  HD3 LYS A  46      -5.294 -39.684  25.683  1.00 23.67           H  
ATOM    276  HD2 LYS A  46      -5.044 -40.563  24.195  1.00 23.67           H  
ATOM    277  HE3 LYS A  46      -7.149 -41.919  24.733  1.00 32.15           H  
ATOM    278  HE2 LYS A  46      -7.268 -41.041  26.220  1.00 32.15           H  
ATOM    279  HZ1 LYS A  46      -5.106 -41.854  26.878  1.00 34.75           H  
ATOM    280  HZ2 LYS A  46      -6.148 -43.099  26.575  1.00 34.75           H  
ATOM    281  HZ3 LYS A  46      -4.978 -42.718  25.473  1.00 34.75           H  
ATOM    282  N   ALA A  47      -5.396 -35.134  23.856  1.00 13.31           N  
ANISOU  282  N   ALA A  47     1820   1519   1719    -81    169   -207
ATOM    283  CA  ALA A  47      -4.542 -33.961  23.631  1.00 12.76           C  
ANISOU  283  CA  ALA A  47     1725   1469   1655    -60    162   -160
ATOM    284  C   ALA A  47      -3.735 -34.085  22.346  1.00  9.05           C  
ANISOU  284  C   ALA A  47     1243   1028   1168    -78    120   -142
ATOM    285  O   ALA A  47      -3.217 -35.151  22.039  1.00 11.93           O  
ANISOU  285  O   ALA A  47     1613   1388   1533    -94     98   -151
ATOM    286  CB  ALA A  47      -3.590 -33.759  24.818  1.00 10.43           C  
ANISOU  286  CB  ALA A  47     1420   1146   1397    -36    180   -134
ATOM    287  H   ALA A  47      -5.431 -35.539  24.786  1.00 13.31           H  
ATOM    288  HA  ALA A  47      -5.195 -33.090  23.552  1.00 12.76           H  
ATOM    289  HB1 ALA A  47      -2.879 -32.957  24.643  1.00 10.43           H  
ATOM    290  HB2 ALA A  47      -4.125 -33.569  25.742  1.00 10.43           H  
ATOM    291  HB3 ALA A  47      -3.000 -34.661  24.981  1.00 10.43           H  
ATOM    292  N   VAL A  48      -3.645 -32.997  21.591  1.00  8.97           N  
ANISOU  292  N   VAL A  48     1217   1047   1143    -75    110   -117
ATOM    293  CA  VAL A  48      -2.749 -32.940  20.443  1.00  8.69           C  
ANISOU  293  CA  VAL A  48     1176   1029   1097    -90     76    -98
ATOM    294  C   VAL A  48      -1.344 -32.708  20.995  1.00  9.81           C  
ANISOU  294  C   VAL A  48     1303   1164   1261    -81     70    -74
ATOM    295  O   VAL A  48      -1.190 -32.071  22.037  1.00 11.64           O  
ANISOU  295  O   VAL A  48     1521   1392   1510    -60     91    -58
ATOM    296  CB  VAL A  48      -3.155 -31.835  19.452  1.00  8.74           C  
ANISOU  296  CB  VAL A  48     1173   1064   1082    -97     71    -80
ATOM    297  CG1 VAL A  48      -2.399 -32.003  18.136  1.00  8.93           C  
ANISOU  297  CG1 VAL A  48     1204   1094   1095   -115     39    -68
ATOM    298  CG2 VAL A  48      -4.667 -31.887  19.205  1.00  8.97           C  
ANISOU  298  CG2 VAL A  48     1213   1106   1088    -99     87   -100
ATOM    299  H   VAL A  48      -4.093 -32.139  21.886  1.00  8.97           H  
ATOM    300  HA  VAL A  48      -2.778 -33.896  19.917  1.00  8.69           H  
ATOM    301  HB  VAL A  48      -2.922 -30.864  19.890  1.00  8.74           H  
ATOM    302 HG11 VAL A  48      -2.778 -31.333  17.365  1.00  8.93           H  
ATOM    303 HG12 VAL A  48      -1.335 -31.793  18.241  1.00  8.93           H  
ATOM    304 HG13 VAL A  48      -2.508 -33.013  17.741  1.00  8.93           H  
ATOM    305 HG21 VAL A  48      -4.962 -31.160  18.448  1.00  8.97           H  
ATOM    306 HG22 VAL A  48      -4.983 -32.870  18.855  1.00  8.97           H  
ATOM    307 HG23 VAL A  48      -5.244 -31.644  20.097  1.00  8.97           H  
ATOM    308  N  ASER A  49      -0.334 -33.236  20.309  0.70  8.81           N  
ANISOU  308  N  ASER A  49     1180   1038   1131    -92     42    -69
ATOM    309  N  BSER A  49      -0.331 -33.225  20.309  0.30  9.10           N  
ANISOU  309  N  BSER A  49     1216   1075   1167    -92     42    -69
ATOM    310  CA ASER A  49       1.052 -33.167  20.787  0.70  9.48           C  
ANISOU  310  CA ASER A  49     1252   1121   1229    -85     35    -50
ATOM    311  CA BSER A  49       1.039 -33.136  20.809  0.30  9.47           C  
ANISOU  311  CA BSER A  49     1250   1119   1227    -84     35    -50
ATOM    312  C  ASER A  49       1.914 -32.232  19.950  0.70  9.86           C  
ANISOU  312  C  ASER A  49     1292   1191   1264    -96     13    -31
ATOM    313  C  BSER A  49       1.921 -32.233  19.951  0.30  9.68           C  
ANISOU  313  C  BSER A  49     1269   1168   1241    -96     13    -31
ATOM    314  O  ASER A  49       2.655 -31.399  20.480  0.70  9.41           O  
ANISOU  314  O  ASER A  49     1214   1150   1211    -91     14     -9
ATOM    315  O  BSER A  49       2.677 -31.411  20.473  0.30  9.53           O  
ANISOU  315  O  BSER A  49     1230   1165   1227    -91     14     -9
ATOM    316  CB ASER A  49       1.688 -34.556  20.781  0.70  8.78           C  
ANISOU  316  CB ASER A  49     1174   1017   1145    -88     23    -62
ATOM    317  CB BSER A  49       1.664 -34.529  20.890  0.30  9.11           C  
ANISOU  317  CB BSER A  49     1215   1058   1188    -87     26    -62
ATOM    318  OG ASER A  49       0.956 -35.467  21.575  0.70  8.23           O  
ANISOU  318  OG ASER A  49     1112    926   1088    -87     42    -82
ATOM    319  OG BSER A  49       1.835 -35.089  19.602  0.30  8.68           O  
ANISOU  319  OG BSER A  49     1172   1009   1115   -100      2    -70
ATOM    320  H  ASER A  49      -0.523 -33.764  19.466  0.70  8.81           H  
ATOM    321  H  BSER A  49      -0.501 -33.689  19.429  0.30  0.00           H  
ATOM    322  HA ASER A  49       1.104 -32.802  21.815  0.70  9.48           H  
ATOM    323  HA BSER A  49       1.006 -32.720  21.816  0.30  0.00           H  
ATOM    324  HB3ASER A  49       2.713 -34.517  21.123  0.70  8.78           H  
ATOM    325  HB3BSER A  49       1.023 -35.179  21.486  0.30  0.00           H  
ATOM    326  HB2ASER A  49       1.732 -34.963  19.770  0.70  8.78           H  
ATOM    327  HB2BSER A  49       2.630 -34.464  21.389  0.30  0.00           H  
ATOM    328  HG ASER A  49       1.340 -36.331  21.457  0.70  8.23           H  
ATOM    329  HG BSER A  49       2.228 -35.961  19.682  0.30  0.00           H  
ATOM    330  N   SER A  50       1.821 -32.386  18.636  1.00  8.10           N  
ANISOU  330  N   SER A  50     1085    969   1025   -113     -5    -38
ATOM    331  CA  SER A  50       2.717 -31.692  17.727  1.00 12.36           C  
ANISOU  331  CA  SER A  50     1626   1518   1553   -130    -24    -27
ATOM    332  C   SER A  50       2.114 -31.567  16.337  1.00 13.25           C  
ANISOU  332  C   SER A  50     1757   1626   1650   -147    -32    -29
ATOM    333  O   SER A  50       1.612 -32.550  15.798  1.00 15.56           O  
ANISOU  333  O   SER A  50     2067   1908   1936   -141    -35    -41
ATOM    334  CB  SER A  50       4.048 -32.449  17.660  1.00 10.08           C  
ANISOU  334  CB  SER A  50     1345   1219   1265   -127    -39    -31
ATOM    335  OG  SER A  50       4.982 -31.807  16.820  0.83  8.05           O  
ANISOU  335  OG  SER A  50     1095    966    996   -145    -56    -27
ATOM    336  H   SER A  50       1.183 -33.068  18.251  1.00  8.10           H  
ATOM    337  HA  SER A  50       2.913 -30.689  18.100  1.00 12.36           H  
ATOM    338  HB3 SER A  50       3.902 -33.461  17.287  1.00 10.08           H  
ATOM    339  HB2 SER A  50       4.494 -32.539  18.650  1.00 10.08           H  
ATOM    340  HG  SER A  50       5.145 -30.932  17.146  1.00  8.05           H  
ATOM    341  N   VAL A  51       2.166 -30.367  15.762  1.00 11.33           N  
ANISOU  341  N   VAL A  51     1509   1395   1400   -168    -36    -15
ATOM    342  CA  VAL A  51       1.756 -30.172  14.372  1.00 11.70           C  
ANISOU  342  CA  VAL A  51     1577   1432   1434   -186    -41    -11
ATOM    343  C   VAL A  51       2.925 -29.619  13.547  1.00 12.12           C  
ANISOU  343  C   VAL A  51     1645   1474   1485   -211    -57     -8
ATOM    344  O   VAL A  51       3.731 -28.839  14.048  1.00  9.95           O  
ANISOU  344  O   VAL A  51     1352   1216   1212   -225    -63     -5
ATOM    345  CB  VAL A  51       0.535 -29.230  14.258  1.00 10.99           C  
ANISOU  345  CB  VAL A  51     1474   1363   1337   -196    -27      2
ATOM    346  CG1 VAL A  51      -0.708 -29.895  14.848  1.00 12.27           C  
ANISOU  346  CG1 VAL A  51     1634   1532   1496   -173    -10     -9
ATOM    347  CG2 VAL A  51       0.812 -27.902  14.946  1.00 11.59           C  
ANISOU  347  CG2 VAL A  51     1517   1467   1418   -208    -21     18
ATOM    348  H   VAL A  51       2.561 -29.580  16.262  1.00 11.33           H  
ATOM    349  HA  VAL A  51       1.483 -31.119  13.940  1.00 11.70           H  
ATOM    350  HB  VAL A  51       0.325 -29.037  13.209  1.00 10.99           H  
ATOM    351 HG11 VAL A  51      -1.594 -29.285  14.677  1.00 12.27           H  
ATOM    352 HG12 VAL A  51      -0.871 -30.857  14.381  1.00 12.27           H  
ATOM    353 HG13 VAL A  51      -0.614 -30.062  15.921  1.00 12.27           H  
ATOM    354 HG21 VAL A  51      -0.019 -27.216  14.772  1.00 11.59           H  
ATOM    355 HG22 VAL A  51       0.888 -28.010  16.025  1.00 11.59           H  
ATOM    356 HG23 VAL A  51       1.702 -27.390  14.583  1.00 11.59           H  
ATOM    357  N   LYS A  52       3.031 -30.058  12.295  1.00 12.24           N  
ANISOU  357  N   LYS A  52     1694   1462   1496   -216    -63    -10
ATOM    358  CA  LYS A  52       4.113 -29.631  11.401  1.00 12.76           C  
ANISOU  358  CA  LYS A  52     1785   1505   1560   -240    -74    -13
ATOM    359  C   LYS A  52       3.617 -29.496   9.972  1.00 12.27           C  
ANISOU  359  C   LYS A  52     1755   1414   1494   -253    -70     -2
ATOM    360  O   LYS A  52       2.874 -30.355   9.493  1.00 10.68           O  
ANISOU  360  O   LYS A  52     1565   1203   1287   -227    -65      5
ATOM    361  CB  LYS A  52       5.277 -30.627  11.419  1.00 11.14           C  
ANISOU  361  CB  LYS A  52     1596   1281   1355   -220    -82    -31
ATOM    362  CG  LYS A  52       5.859 -30.921  12.789  1.00  8.44           C  
ANISOU  362  CG  LYS A  52     1227    965   1017   -204    -85    -38
ATOM    363  CD  LYS A  52       6.628 -29.743  13.366  1.00 10.09           C  
ANISOU  363  CD  LYS A  52     1414   1198   1222   -231    -92    -36
ATOM    364  CE  LYS A  52       7.265 -30.145  14.694  1.00 13.09           C  
ANISOU  364  CE  LYS A  52     1768   1603   1605   -208    -92    -36
ATOM    365  NZ  LYS A  52       8.187 -31.300  14.505  1.00 12.88           N1+
ANISOU  365  NZ  LYS A  52     1763   1557   1574   -188    -97    -51
ATOM    366  H   LYS A  52       2.351 -30.720  11.942  1.00 12.24           H  
ATOM    367  HA  LYS A  52       4.480 -28.649  11.705  1.00 12.76           H  
ATOM    368  HB3 LYS A  52       6.070 -30.268  10.763  1.00 11.14           H  
ATOM    369  HB2 LYS A  52       4.943 -31.575  10.993  1.00 11.14           H  
ATOM    370  HG3 LYS A  52       6.553 -31.734  12.606  1.00  8.44           H  
ATOM    371  HG2 LYS A  52       5.116 -31.308  13.485  1.00  8.44           H  
ATOM    372  HD3 LYS A  52       6.022 -28.854  13.496  1.00 10.09           H  
ATOM    373  HD2 LYS A  52       7.413 -29.446  12.669  1.00 10.09           H  
ATOM    374  HE3 LYS A  52       6.520 -30.530  15.370  1.00 13.09           H  
ATOM    375  HE2 LYS A  52       7.789 -29.320  15.172  1.00 13.09           H  
ATOM    376  HZ1 LYS A  52       7.662 -32.112  14.197  1.00 12.88           H  
ATOM    377  HZ2 LYS A  52       8.896 -31.072  13.819  1.00 12.88           H  
ATOM    378  HZ3 LYS A  52       8.634 -31.527  15.385  1.00 12.88           H  
ATOM    379  N   PHE A  53       4.038 -28.434   9.287  1.00 10.17           N  
ANISOU  379  N   PHE A  53     1502   1134   1228   -293    -72      3
ATOM    380  CA  PHE A  53       3.716 -28.266   7.871  1.00 12.10           C  
ANISOU  380  CA  PHE A  53     1784   1341   1474   -307    -64     17
ATOM    381  C   PHE A  53       4.734 -28.998   7.003  1.00 13.35           C  
ANISOU  381  C   PHE A  53     1989   1449   1635   -294    -67      3
ATOM    382  O   PHE A  53       5.941 -28.909   7.248  1.00 11.16           O  
ANISOU  382  O   PHE A  53     1719   1163   1357   -305    -75    -21
ATOM    383  CB  PHE A  53       3.686 -26.785   7.474  1.00 13.17           C  
ANISOU  383  CB  PHE A  53     1915   1478   1610   -364    -62     28
ATOM    384  CG  PHE A  53       2.435 -26.057   7.892  1.00 14.22           C  
ANISOU  384  CG  PHE A  53     2010   1654   1739   -372    -52     52
ATOM    385  CD1 PHE A  53       1.223 -26.309   7.262  1.00 12.24           C  
ANISOU  385  CD1 PHE A  53     1769   1401   1483   -357    -38     76
ATOM    386  CD2 PHE A  53       2.476 -25.109   8.908  1.00 13.90           C  
ANISOU  386  CD2 PHE A  53     1923   1662   1697   -392    -55     53
ATOM    387  CE1 PHE A  53       0.065 -25.631   7.642  1.00 11.45           C  
ANISOU  387  CE1 PHE A  53     1634   1343   1374   -363    -25     96
ATOM    388  CE2 PHE A  53       1.330 -24.429   9.297  1.00 10.11           C  
ANISOU  388  CE2 PHE A  53     1407   1223   1212   -394    -41     76
ATOM    389  CZ  PHE A  53       0.120 -24.685   8.659  1.00 11.04           C  
ANISOU  389  CZ  PHE A  53     1537   1336   1323   -381    -25     95
ATOM    390  H   PHE A  53       4.679 -27.775   9.721  1.00 10.17           H  
ATOM    391  HA  PHE A  53       2.729 -28.679   7.669  1.00 12.10           H  
ATOM    392  HB3 PHE A  53       3.747 -26.687   6.388  1.00 13.17           H  
ATOM    393  HB2 PHE A  53       4.566 -26.268   7.862  1.00 13.17           H  
ATOM    394  HD1 PHE A  53       1.172 -27.040   6.469  1.00 12.24           H  
ATOM    395  HD2 PHE A  53       3.408 -24.903   9.412  1.00 13.90           H  
ATOM    396  HE1 PHE A  53      -0.875 -25.837   7.151  1.00 11.45           H  
ATOM    397  HE2 PHE A  53       1.373 -23.690  10.081  1.00 10.11           H  
ATOM    398  HZ  PHE A  53      -0.771 -24.155   8.956  1.00 11.04           H  
ATOM    399  N   SER A  54       4.259 -29.706   5.982  1.00 10.85           N  
ANISOU  399  N   SER A  54     1703   1102   1318   -268    -57     19
ATOM    400  CA  SER A  54       5.184 -30.314   5.026  1.00 11.73           C  
ANISOU  400  CA  SER A  54     1862   1160   1434   -251    -53     10
ATOM    401  C   SER A  54       6.018 -29.219   4.368  1.00 12.45           C  
ANISOU  401  C   SER A  54     1988   1210   1533   -302    -50     -2
ATOM    402  O   SER A  54       5.546 -28.095   4.167  1.00 11.84           O  
ANISOU  402  O   SER A  54     1905   1136   1459   -349    -47     11
ATOM    403  CB  SER A  54       4.437 -31.141   3.972  1.00 10.99           C  
ANISOU  403  CB  SER A  54     1794   1045   1339   -211    -40     39
ATOM    404  OG  SER A  54       3.575 -30.337   3.194  1.00 12.09           O  
ANISOU  404  OG  SER A  54     1944   1170   1479   -236    -29     69
ATOM    405  H   SER A  54       3.263 -29.745   5.798  1.00 10.85           H  
ATOM    406  HA  SER A  54       5.785 -31.004   5.601  1.00 11.73           H  
ATOM    407  HB3 SER A  54       3.835 -31.908   4.448  1.00 10.99           H  
ATOM    408  HB2 SER A  54       5.140 -31.649   3.321  1.00 10.99           H  
ATOM    409  HG  SER A  54       4.057 -30.013   2.445  1.00 12.09           H  
ATOM    410  N   PRO A  55       7.284 -29.528   4.066  1.00 12.56           N  
ANISOU  410  N   PRO A  55     2037   1188   1548   -298    -50    -30
ATOM    411  CA  PRO A  55       8.164 -28.574   3.391  1.00 13.48           C  
ANISOU  411  CA  PRO A  55     2194   1258   1669   -351    -47    -51
ATOM    412  C   PRO A  55       7.603 -28.070   2.061  1.00 14.41           C  
ANISOU  412  C   PRO A  55     2355   1319   1800   -373    -27    -25
ATOM    413  O   PRO A  55       7.893 -26.937   1.688  1.00 13.52           O  
ANISOU  413  O   PRO A  55     2260   1185   1693   -437    -26    -34
ATOM    414  CB  PRO A  55       9.442 -29.384   3.180  1.00 14.75           C  
ANISOU  414  CB  PRO A  55     2391   1386   1825   -321    -44    -83
ATOM    415  CG  PRO A  55       9.459 -30.316   4.341  1.00 15.33           C  
ANISOU  415  CG  PRO A  55     2419   1517   1890   -276    -56    -85
ATOM    416  CD  PRO A  55       8.018 -30.724   4.513  1.00 10.94           C  
ANISOU  416  CD  PRO A  55     1830    990   1337   -249    -54    -48
ATOM    417  HA  PRO A  55       8.350 -27.733   4.058  1.00 13.48           H  
ATOM    418  HB3 PRO A  55      10.330 -28.752   3.144  1.00 14.75           H  
ATOM    419  HB2 PRO A  55       9.406 -29.958   2.258  1.00 14.75           H  
ATOM    420  HG3 PRO A  55       9.803 -29.784   5.229  1.00 15.33           H  
ATOM    421  HG2 PRO A  55      10.126 -31.161   4.186  1.00 15.33           H  
ATOM    422  HD2 PRO A  55       7.759 -31.609   3.940  1.00 10.94           H  
ATOM    423  HD3 PRO A  55       7.861 -30.925   5.569  1.00 10.94           H  
ATOM    424  N   ASN A  56       6.802 -28.875   1.366  1.00 16.16           N  
ANISOU  424  N   ASN A  56     2592   1522   2027   -323    -12      9
ATOM    425  CA  ASN A  56       6.254 -28.428   0.085  1.00 14.48           C  
ANISOU  425  CA  ASN A  56     2421   1253   1826   -339     10     41
ATOM    426  C   ASN A  56       4.975 -27.607   0.268  1.00 12.91           C  
ANISOU  426  C   ASN A  56     2184   1096   1624   -371      9     76
ATOM    427  O   ASN A  56       4.366 -27.150  -0.705  1.00 12.91           O  
ANISOU  427  O   ASN A  56     2211   1061   1633   -388     28    111
ATOM    428  CB  ASN A  56       6.012 -29.618  -0.857  1.00 14.91           C  
ANISOU  428  CB  ASN A  56     2511   1270   1884   -268     28     70
ATOM    429  CG  ASN A  56       4.891 -30.553  -0.393  1.00 16.76           C  
ANISOU  429  CG  ASN A  56     2697   1569   2102   -214     21    100
ATOM    430  OD1 ASN A  56       4.178 -30.299   0.585  1.00 15.09           O  
ANISOU  430  OD1 ASN A  56     2432   1422   1879   -229      5    100
ATOM    431  ND2 ASN A  56       4.725 -31.650  -1.126  1.00 19.46           N  
ANISOU  431  ND2 ASN A  56     3059   1893   2442   -149     33    126
ATOM    432  H   ASN A  56       6.626 -29.823   1.675  1.00 16.16           H  
ATOM    433  HA  ASN A  56       6.973 -27.786  -0.428  1.00 14.48           H  
ATOM    434  HB3 ASN A  56       6.929 -30.192  -0.976  1.00 14.91           H  
ATOM    435  HB2 ASN A  56       5.755 -29.252  -1.853  1.00 14.91           H  
ATOM    436 HD22 ASN A  56       4.010 -32.319  -0.876  1.00 19.46           H  
ATOM    437 HD21 ASN A  56       5.319 -31.810  -1.932  1.00 19.46           H  
ATOM    438  N   GLY A  57       4.583 -27.418   1.523  1.00 13.03           N  
ANISOU  438  N   GLY A  57     2138   1186   1627   -377     -9     68
ATOM    439  CA  GLY A  57       3.488 -26.525   1.860  1.00 12.68           C  
ANISOU  439  CA  GLY A  57     2053   1188   1578   -409     -9     94
ATOM    440  C   GLY A  57       2.084 -27.073   1.660  1.00 15.36           C  
ANISOU  440  C   GLY A  57     2376   1554   1906   -368      1    134
ATOM    441  O   GLY A  57       1.107 -26.372   1.919  1.00 15.70           O  
ANISOU  441  O   GLY A  57     2386   1638   1940   -389      6    156
ATOM    442  H   GLY A  57       5.124 -27.812   2.281  1.00 13.03           H  
ATOM    443  HA3 GLY A  57       3.569 -25.580   1.337  1.00 12.68           H  
ATOM    444  HA2 GLY A  57       3.591 -26.282   2.918  1.00 12.68           H  
ATOM    445  N   GLU A  58       1.968 -28.319   1.213  1.00 14.25           N  
ANISOU  445  N   GLU A  58     2256   1398   1761   -308      5    144
ATOM    446  CA  GLU A  58       0.659 -28.865   0.866  1.00 15.79           C  
ANISOU  446  CA  GLU A  58     2440   1622   1939   -271     13    183
ATOM    447  C   GLU A  58      -0.096 -29.435   2.061  1.00 14.94           C  
ANISOU  447  C   GLU A  58     2278   1588   1811   -245      0    171
ATOM    448  O   GLU A  58      -1.335 -29.446   2.073  1.00 13.98           O  
ANISOU  448  O   GLU A  58     2135   1507   1670   -236      5    196
ATOM    449  CB  GLU A  58       0.805 -29.948  -0.207  1.00 18.96           C  
ANISOU  449  CB  GLU A  58     2881   1981   2340   -217     24    205
ATOM    450  CG  GLU A  58       1.229 -29.421  -1.575  1.00 21.27           C  
ANISOU  450  CG  GLU A  58     3235   2192   2653   -235     47    229
ATOM    451  CD  GLU A  58       0.157 -28.564  -2.232  1.00 28.20           C  
ANISOU  451  CD  GLU A  58     4115   3071   3528   -264     64    276
ATOM    452  OE1 GLU A  58      -1.041 -28.917  -2.143  1.00 30.20           O  
ANISOU  452  OE1 GLU A  58     4337   3380   3757   -236     64    307
ATOM    453  OE2 GLU A  58       0.513 -27.536  -2.841  1.00 29.43           O1-
ANISOU  453  OE2 GLU A  58     4304   3174   3704   -318     78    282
ATOM    454  H   GLU A  58       2.794 -28.867   1.009  1.00 14.25           H  
ATOM    455  HA  GLU A  58       0.022 -28.076   0.462  1.00 15.79           H  
ATOM    456  HB3 GLU A  58      -0.126 -30.508  -0.313  1.00 18.96           H  
ATOM    457  HB2 GLU A  58       1.538 -30.685   0.122  1.00 18.96           H  
ATOM    458  HG3 GLU A  58       1.434 -30.261  -2.239  1.00 21.27           H  
ATOM    459  HG2 GLU A  58       2.160 -28.858  -1.498  1.00 21.27           H  
ATOM    460  N   TRP A  59       0.639 -29.903   3.064  1.00 12.85           N  
ANISOU  460  N   TRP A  59     1994   1338   1549   -235    -15    133
ATOM    461  CA  TRP A  59       0.025 -30.684   4.136  1.00 11.52           C  
ANISOU  461  CA  TRP A  59     1785   1226   1365   -206    -25    120
ATOM    462  C   TRP A  59       0.386 -30.219   5.537  1.00 11.71           C  
ANISOU  462  C   TRP A  59     1774   1280   1396   -227    -35     89
ATOM    463  O   TRP A  59       1.448 -29.640   5.765  1.00  9.86           O  
ANISOU  463  O   TRP A  59     1545   1027   1175   -252    -40     71
ATOM    464  CB  TRP A  59       0.407 -32.165   3.989  1.00 10.43           C  
ANISOU  464  CB  TRP A  59     1655   1084   1223   -156    -32    113
ATOM    465  CG  TRP A  59       0.056 -32.703   2.648  1.00 12.45           C  
ANISOU  465  CG  TRP A  59     1941   1318   1472   -126    -22    150
ATOM    466  CD1 TRP A  59       0.919 -33.027   1.635  1.00 12.27           C  
ANISOU  466  CD1 TRP A  59     1962   1240   1462   -105    -14    159
ATOM    467  CD2 TRP A  59      -1.262 -32.957   2.150  1.00 12.67           C  
ANISOU  467  CD2 TRP A  59     1959   1379   1476   -108    -17    185
ATOM    468  NE1 TRP A  59       0.212 -33.474   0.540  1.00 11.99           N  
ANISOU  468  NE1 TRP A  59     1943   1199   1415    -72     -3    204
ATOM    469  CE2 TRP A  59      -1.127 -33.434   0.830  1.00 12.84           C  
ANISOU  469  CE2 TRP A  59     2017   1364   1497    -75     -6    221
ATOM    470  CE3 TRP A  59      -2.544 -32.822   2.691  1.00 10.57           C  
ANISOU  470  CE3 TRP A  59     1659   1170   1185   -115    -18    190
ATOM    471  CZ2 TRP A  59      -2.225 -33.792   0.048  1.00 13.50           C  
ANISOU  471  CZ2 TRP A  59     2099   1474   1556    -48      1    266
ATOM    472  CZ3 TRP A  59      -3.637 -33.173   1.908  1.00 11.75           C  
ANISOU  472  CZ3 TRP A  59     1809   1347   1307    -93    -12    229
ATOM    473  CH2 TRP A  59      -3.467 -33.655   0.605  1.00 12.80           C  
ANISOU  473  CH2 TRP A  59     1974   1449   1440    -59     -4    269
ATOM    474  H   TRP A  59       1.649 -29.852   3.023  1.00 12.85           H  
ATOM    475  HA  TRP A  59      -1.063 -30.630   4.086  1.00 11.52           H  
ATOM    476  HB3 TRP A  59      -0.084 -32.775   4.748  1.00 10.43           H  
ATOM    477  HB2 TRP A  59       1.480 -32.286   4.135  1.00 10.43           H  
ATOM    478  HD1 TRP A  59       1.993 -32.931   1.697  1.00 12.27           H  
ATOM    479  HE1 TRP A  59       0.636 -33.741  -0.337  1.00 11.99           H  
ATOM    480  HE3 TRP A  59      -2.673 -32.476   3.698  1.00 10.57           H  
ATOM    481  HZ2 TRP A  59      -2.100 -34.160  -0.959  1.00 13.50           H  
ATOM    482  HZ3 TRP A  59      -4.628 -33.077   2.318  1.00 11.75           H  
ATOM    483  HH2 TRP A  59      -4.339 -33.923   0.026  1.00 12.80           H  
ATOM    484  N   LEU A  60      -0.525 -30.477   6.468  1.00 11.43           N  
ANISOU  484  N   LEU A  60     1702   1292   1347   -214    -35     83
ATOM    485  CA  LEU A  60      -0.228 -30.391   7.893  1.00 12.68           C  
ANISOU  485  CA  LEU A  60     1829   1476   1513   -216    -41     56
ATOM    486  C   LEU A  60      -0.312 -31.783   8.504  1.00 12.14           C  
ANISOU  486  C   LEU A  60     1751   1422   1439   -180    -47     38
ATOM    487  O   LEU A  60      -1.318 -32.477   8.324  1.00  9.95           O  
ANISOU  487  O   LEU A  60     1470   1166   1144   -161    -45     44
ATOM    488  CB  LEU A  60      -1.204 -29.452   8.610  1.00 11.31           C  
ANISOU  488  CB  LEU A  60     1623   1341   1333   -232    -29     62
ATOM    489  CG  LEU A  60      -0.964 -29.342  10.120  1.00 14.77           C  
ANISOU  489  CG  LEU A  60     2029   1802   1779   -227    -30     41
ATOM    490  CD1 LEU A  60       0.215 -28.434  10.406  1.00 13.93           C  
ANISOU  490  CD1 LEU A  60     1915   1690   1688   -254    -37     38
ATOM    491  CD2 LEU A  60      -2.219 -28.865  10.857  1.00 17.06           C  
ANISOU  491  CD2 LEU A  60     2291   2131   2059   -223    -13     44
ATOM    492  H   LEU A  60      -1.410 -30.889   6.194  1.00 11.43           H  
ATOM    493  HA  LEU A  60       0.778 -30.011   8.058  1.00 12.68           H  
ATOM    494  HB3 LEU A  60      -2.218 -29.814   8.436  1.00 11.31           H  
ATOM    495  HB2 LEU A  60      -1.173 -28.461   8.155  1.00 11.31           H  
ATOM    496  HG  LEU A  60      -0.745 -30.311  10.562  1.00 14.77           H  
ATOM    497 HD11 LEU A  60       0.883 -28.881  11.137  1.00 13.93           H  
ATOM    498 HD12 LEU A  60       0.819 -28.237   9.520  1.00 13.93           H  
ATOM    499 HD13 LEU A  60      -0.096 -27.463  10.789  1.00 13.93           H  
ATOM    500 HD21 LEU A  60      -2.013 -28.789  11.924  1.00 17.06           H  
ATOM    501 HD22 LEU A  60      -2.544 -27.885  10.508  1.00 17.06           H  
ATOM    502 HD23 LEU A  60      -3.048 -29.561  10.726  1.00 17.06           H  
ATOM    503  N   ALA A  61       0.739 -32.197   9.209  1.00  8.83           N  
ANISOU  503  N   ALA A  61     1327    995   1032   -173    -56     17
ATOM    504  CA  ALA A  61       0.691 -33.434   9.971  1.00 10.02           C  
ANISOU  504  CA  ALA A  61     1463   1162   1181   -147    -60      0
ATOM    505  C   ALA A  61       0.488 -33.118  11.442  1.00 11.70           C  
ANISOU  505  C   ALA A  61     1648   1397   1403   -153    -55    -15
ATOM    506  O   ALA A  61       1.077 -32.176  11.968  1.00 11.55           O  
ANISOU  506  O   ALA A  61     1619   1376   1395   -169    -53    -15
ATOM    507  CB  ALA A  61       1.968 -34.250   9.776  1.00  9.09           C  
ANISOU  507  CB  ALA A  61     1359   1023   1071   -131    -69     -9
ATOM    508  H   ALA A  61       1.535 -31.582   9.332  1.00  8.83           H  
ATOM    509  HA  ALA A  61      -0.122 -34.073   9.636  1.00 10.02           H  
ATOM    510  HB1 ALA A  61       1.973 -35.138  10.410  1.00  9.09           H  
ATOM    511  HB2 ALA A  61       2.054 -34.599   8.749  1.00  9.09           H  
ATOM    512  HB3 ALA A  61       2.860 -33.669  10.013  1.00  9.09           H  
ATOM    513  N   SER A  62      -0.341 -33.911  12.110  1.00 12.87           N  
ANISOU  513  N   SER A  62     1782   1564   1544   -141    -51    -28
ATOM    514  CA  SER A  62      -0.514 -33.768  13.547  1.00 11.87           C  
ANISOU  514  CA  SER A  62     1634   1447   1429   -140    -40    -43
ATOM    515  C   SER A  62      -0.285 -35.101  14.235  1.00 11.07           C  
ANISOU  515  C   SER A  62     1527   1344   1334   -127    -44    -62
ATOM    516  O   SER A  62      -0.495 -36.161  13.644  1.00  9.40           O  
ANISOU  516  O   SER A  62     1322   1141   1110   -120    -53    -65
ATOM    517  CB  SER A  62      -1.910 -33.240  13.881  1.00 12.16           C  
ANISOU  517  CB  SER A  62     1662   1504   1455   -144    -24    -46
ATOM    518  OG  SER A  62      -2.918 -34.106  13.389  1.00 13.28           O  
ANISOU  518  OG  SER A  62     1811   1662   1574   -139    -26    -53
ATOM    519  H   SER A  62      -0.841 -34.650  11.631  1.00 12.87           H  
ATOM    520  HA  SER A  62       0.196 -33.066  13.965  1.00 11.87           H  
ATOM    521  HB3 SER A  62      -2.070 -32.285  13.382  1.00 12.16           H  
ATOM    522  HB2 SER A  62      -2.042 -33.082  14.953  1.00 12.16           H  
ATOM    523  HG  SER A  62      -3.017 -34.829  13.995  1.00 13.28           H  
ATOM    524  N   SER A  63       0.148 -35.046  15.487  1.00  8.89           N  
ANISOU  524  N   SER A  63     1239   1063   1077   -125    -35    -71
ATOM    525  CA  SER A  63       0.289 -36.255  16.279  1.00  9.93           C  
ANISOU  525  CA  SER A  63     1364   1191   1217   -119    -34    -87
ATOM    526  C   SER A  63      -0.374 -35.999  17.612  1.00  9.84           C  
ANISOU  526  C   SER A  63     1344   1176   1219   -119    -12    -99
ATOM    527  O   SER A  63      -0.593 -34.849  17.991  1.00  9.26           O  
ANISOU  527  O   SER A  63     1264   1103   1150   -117      1    -90
ATOM    528  CB  SER A  63       1.760 -36.647  16.451  1.00 11.24           C  
ANISOU  528  CB  SER A  63     1528   1347   1396   -111    -43    -81
ATOM    529  OG  SER A  63       2.503 -35.629  17.103  1.00 12.66           O  
ANISOU  529  OG  SER A  63     1700   1522   1588   -111    -37    -69
ATOM    530  H   SER A  63       0.327 -34.153  15.927  1.00  8.89           H  
ATOM    531  HA  SER A  63      -0.229 -37.093  15.824  1.00  9.93           H  
ATOM    532  HB3 SER A  63       2.198 -36.867  15.480  1.00 11.24           H  
ATOM    533  HB2 SER A  63       1.821 -37.557  17.037  1.00 11.24           H  
ATOM    534  HG  SER A  63       2.512 -34.866  16.545  1.00 12.66           H  
ATOM    535  N   SER A  64      -0.707 -37.066  18.321  1.00  8.17           N  
ANISOU  535  N   SER A  64     1131    958   1013   -122     -6   -120
ATOM    536  CA  SER A  64      -1.526 -36.918  19.512  1.00  8.35           C  
ANISOU  536  CA  SER A  64     1155    968   1049   -122     20   -137
ATOM    537  C   SER A  64      -1.287 -38.005  20.538  1.00  8.85           C  
ANISOU  537  C   SER A  64     1218   1012   1132   -128     29   -153
ATOM    538  O   SER A  64      -0.839 -39.102  20.211  1.00  9.09           O  
ANISOU  538  O   SER A  64     1245   1049   1159   -137     13   -157
ATOM    539  CB  SER A  64      -3.006 -36.904  19.115  1.00  8.56           C  
ANISOU  539  CB  SER A  64     1190   1012   1050   -131     26   -158
ATOM    540  OG  SER A  64      -3.863 -37.020  20.242  1.00 10.49           O  
ANISOU  540  OG  SER A  64     1442   1240   1303   -134     53   -185
ATOM    541  H   SER A  64      -0.517 -37.997  17.977  1.00  8.17           H  
ATOM    542  HA  SER A  64      -1.295 -35.983  20.025  1.00  8.35           H  
ATOM    543  HB3 SER A  64      -3.185 -37.674  18.379  1.00  8.56           H  
ATOM    544  HB2 SER A  64      -3.238 -35.960  18.622  1.00  8.56           H  
ATOM    545  HG  SER A  64      -3.741 -36.260  20.799  1.00 10.49           H  
ATOM    546  N   ALA A  65      -1.627 -37.702  21.784  1.00 10.54           N  
ANISOU  546  N   ALA A  65     1436   1200   1367   -122     58   -160
ATOM    547  CA  ALA A  65      -1.674 -38.712  22.828  1.00 11.19           C  
ANISOU  547  CA  ALA A  65     1525   1254   1471   -134     74   -179
ATOM    548  C   ALA A  65      -2.650 -39.845  22.485  1.00 12.36           C  
ANISOU  548  C   ALA A  65     1681   1415   1600   -164     66   -217
ATOM    549  O   ALA A  65      -2.624 -40.884  23.134  1.00  9.21           O  
ANISOU  549  O   ALA A  65     1285   1000   1215   -185     71   -236
ATOM    550  CB  ALA A  65      -2.054 -38.084  24.158  1.00 10.13           C  
ANISOU  550  CB  ALA A  65     1401   1084   1364   -118    113   -181
ATOM    551  H   ALA A  65      -1.985 -36.779  21.994  1.00 10.54           H  
ATOM    552  HA  ALA A  65      -0.677 -39.144  22.927  1.00 11.19           H  
ATOM    553  HB1 ALA A  65      -2.189 -38.815  24.952  1.00 10.13           H  
ATOM    554  HB2 ALA A  65      -1.280 -37.389  24.488  1.00 10.13           H  
ATOM    555  HB3 ALA A  65      -2.983 -37.517  24.077  1.00 10.13           H  
ATOM    556  N   ASP A  66      -3.494 -39.663  21.468  1.00  9.03           N  
ANISOU  556  N   ASP A  66     1262   1026   1144   -169     51   -227
ATOM    557  CA  ASP A  66      -4.419 -40.730  21.083  1.00 11.56           C  
ANISOU  557  CA  ASP A  66     1585   1372   1437   -198     40   -261
ATOM    558  C   ASP A  66      -3.770 -41.804  20.200  1.00 10.53           C  
ANISOU  558  C   ASP A  66     1435   1273   1293   -206      7   -249
ATOM    559  O   ASP A  66      -4.476 -42.633  19.629  1.00  9.38           O  
ANISOU  559  O   ASP A  66     1283   1165   1117   -226    -10   -267
ATOM    560  CB  ASP A  66      -5.667 -40.162  20.375  1.00  9.43           C  
ANISOU  560  CB  ASP A  66     1322   1132   1130   -198     39   -274
ATOM    561  CG  ASP A  66      -5.363 -39.563  19.005  1.00 11.91           C  
ANISOU  561  CG  ASP A  66     1626   1476   1422   -180     17   -238
ATOM    562  OD1 ASP A  66      -4.238 -39.719  18.493  1.00 11.96           O  
ANISOU  562  OD1 ASP A  66     1623   1482   1438   -170     -1   -210
ATOM    563  OD2 ASP A  66      -6.268 -38.917  18.431  1.00 11.99           O1-
ANISOU  563  OD2 ASP A  66     1641   1508   1405   -177     20   -238
ATOM    564  H   ASP A  66      -3.502 -38.793  20.947  1.00  9.03           H  
ATOM    565  HA  ASP A  66      -4.792 -41.236  21.973  1.00 11.56           H  
ATOM    566  HB3 ASP A  66      -6.135 -39.400  20.995  1.00  9.43           H  
ATOM    567  HB2 ASP A  66      -6.410 -40.948  20.243  1.00  9.43           H  
ATOM    568  N   LYS A  67      -2.438 -41.760  20.098  1.00  8.99           N  
ANISOU  568  N   LYS A  67     1229   1069   1117   -189     -1   -217
ATOM    569  CA  LYS A  67      -1.614 -42.732  19.365  1.00  9.56           C  
ANISOU  569  CA  LYS A  67     1283   1167   1181   -187    -25   -202
ATOM    570  C   LYS A  67      -1.662 -42.545  17.853  1.00 10.03           C  
ANISOU  570  C   LYS A  67     1340   1259   1210   -171    -48   -182
ATOM    571  O   LYS A  67      -1.152 -43.390  17.120  1.00 10.18           O  
ANISOU  571  O   LYS A  67     1345   1305   1219   -164    -66   -169
ATOM    572  CB  LYS A  67      -2.015 -44.189  19.677  1.00 11.68           C  
ANISOU  572  CB  LYS A  67     1538   1455   1444   -220    -32   -227
ATOM    573  CG  LYS A  67      -2.177 -44.536  21.141  1.00 15.74           C  
ANISOU  573  CG  LYS A  67     2061   1931   1988   -246     -6   -251
ATOM    574  CD  LYS A  67      -2.767 -45.926  21.276  1.00 21.82           C  
ANISOU  574  CD  LYS A  67     2818   2728   2745   -289    -16   -282
ATOM    575  CE  LYS A  67      -3.275 -46.183  22.676  1.00 30.43           C  
ANISOU  575  CE  LYS A  67     3928   3773   3863   -323     13   -316
ATOM    576  NZ  LYS A  67      -3.916 -47.527  22.761  1.00 35.97           N1+
ANISOU  576  NZ  LYS A  67     4615   4505   4547   -376      1   -352
ATOM    577  H   LYS A  67      -1.957 -40.999  20.556  1.00  8.99           H  
ATOM    578  HA  LYS A  67      -0.585 -42.573  19.685  1.00  9.56           H  
ATOM    579  HB3 LYS A  67      -1.244 -44.851  19.279  1.00 11.68           H  
ATOM    580  HB2 LYS A  67      -2.918 -44.460  19.129  1.00 11.68           H  
ATOM    581  HG3 LYS A  67      -2.859 -43.844  21.624  1.00 15.74           H  
ATOM    582  HG2 LYS A  67      -1.272 -44.462  21.695  1.00 15.74           H  
ATOM    583  HD3 LYS A  67      -2.033 -46.676  20.981  1.00 21.82           H  
ATOM    584  HD2 LYS A  67      -3.608 -46.034  20.589  1.00 21.82           H  
ATOM    585  HE3 LYS A  67      -3.979 -45.442  23.029  1.00 30.43           H  
ATOM    586  HE2 LYS A  67      -2.390 -46.250  23.290  1.00 30.43           H  
ATOM    587  HZ1 LYS A  67      -3.275 -48.239  22.430  1.00 35.97           H  
ATOM    588  HZ2 LYS A  67      -4.171 -47.722  23.718  1.00 35.97           H  
ATOM    589  HZ3 LYS A  67      -4.745 -47.539  22.183  1.00 35.97           H  
ATOM    590  N   LEU A  68      -2.246 -41.451  17.382  1.00 12.43           N  
ANISOU  590  N   LEU A  68     1657   1563   1501   -161    -44   -177
ATOM    591  CA  LEU A  68      -2.486 -41.324  15.947  1.00  9.31           C  
ANISOU  591  CA  LEU A  68     1264   1196   1078   -149    -61   -157
ATOM    592  C   LEU A  68      -1.760 -40.157  15.300  1.00 10.18           C  
ANISOU  592  C   LEU A  68     1386   1287   1196   -129    -61   -129
ATOM    593  O   LEU A  68      -1.497 -39.132  15.934  1.00  8.95           O  
ANISOU  593  O   LEU A  68     1236   1107   1059   -129    -47   -127
ATOM    594  CB  LEU A  68      -3.987 -41.193  15.670  1.00  9.06           C  
ANISOU  594  CB  LEU A  68     1237   1193   1014   -161    -60   -174
ATOM    595  CG  LEU A  68      -4.931 -42.319  16.108  1.00  9.26           C  
ANISOU  595  CG  LEU A  68     1251   1247   1019   -188    -64   -209
ATOM    596  CD1 LEU A  68      -6.380 -41.921  15.831  1.00  9.53           C  
ANISOU  596  CD1 LEU A  68     1295   1311   1017   -197    -59   -225
ATOM    597  CD2 LEU A  68      -4.601 -43.632  15.415  1.00  9.38           C  
ANISOU  597  CD2 LEU A  68     1244   1303   1017   -188    -89   -198
ATOM    598  H   LEU A  68      -2.679 -40.779  18.006  1.00 12.43           H  
ATOM    599  HA  LEU A  68      -2.162 -42.205  15.391  1.00  9.31           H  
ATOM    600  HB3 LEU A  68      -4.124 -41.065  14.595  1.00  9.06           H  
ATOM    601  HB2 LEU A  68      -4.342 -40.253  16.091  1.00  9.06           H  
ATOM    602  HG  LEU A  68      -4.830 -42.466  17.179  1.00  9.26           H  
ATOM    603 HD11 LEU A  68      -7.074 -42.701  16.144  1.00  9.53           H  
ATOM    604 HD12 LEU A  68      -6.620 -41.020  16.392  1.00  9.53           H  
ATOM    605 HD13 LEU A  68      -6.555 -41.714  14.776  1.00  9.53           H  
ATOM    606 HD21 LEU A  68      -5.300 -44.416  15.707  1.00  9.38           H  
ATOM    607 HD22 LEU A  68      -4.649 -43.532  14.332  1.00  9.38           H  
ATOM    608 HD23 LEU A  68      -3.603 -43.985  15.672  1.00  9.38           H  
ATOM    609  N   ILE A  69      -1.462 -40.338  14.019  1.00  8.45           N  
ANISOU  609  N   ILE A  69     1170   1080    960   -114    -76   -106
ATOM    610  CA  ILE A  69      -1.026 -39.269  13.143  1.00  8.37           C  
ANISOU  610  CA  ILE A  69     1177   1052    951   -103    -75    -82
ATOM    611  C   ILE A  69      -2.184 -38.935  12.221  1.00  9.66           C  
ANISOU  611  C   ILE A  69     1347   1237   1087   -103    -76    -70
ATOM    612  O   ILE A  69      -2.824 -39.833  11.674  1.00  9.66           O  
ANISOU  612  O   ILE A  69     1340   1271   1062    -98    -87    -68
ATOM    613  CB  ILE A  69       0.200 -39.673  12.302  1.00  8.33           C  
ANISOU  613  CB  ILE A  69     1179   1035    951    -82    -85    -63
ATOM    614  CG1 ILE A  69       1.418 -39.891  13.201  1.00  8.48           C  
ANISOU  614  CG1 ILE A  69     1191   1037    994    -81    -82    -72
ATOM    615  CG2 ILE A  69       0.498 -38.619  11.236  1.00 13.16           C  
ANISOU  615  CG2 ILE A  69     1815   1624   1561    -77    -83    -41
ATOM    616  CD1 ILE A  69       2.628 -40.405  12.463  1.00  9.81           C  
ANISOU  616  CD1 ILE A  69     1367   1197   1163    -58    -88    -59
ATOM    617  H   ILE A  69      -1.683 -41.225  13.584  1.00  8.45           H  
ATOM    618  HA  ILE A  69      -0.757 -38.414  13.741  1.00  8.37           H  
ATOM    619  HB  ILE A  69       0.001 -40.644  11.884  1.00  8.33           H  
ATOM    620 HG13 ILE A  69       1.166 -40.626  13.965  1.00  8.48           H  
ATOM    621 HG12 ILE A  69       1.673 -38.974  13.734  1.00  8.48           H  
ATOM    622 HG21 ILE A  69       1.374 -38.894  10.653  1.00 13.16           H  
ATOM    623 HG22 ILE A  69      -0.290 -38.509  10.492  1.00 13.16           H  
ATOM    624 HG23 ILE A  69       0.692 -37.640  11.674  1.00 13.16           H  
ATOM    625 HD11 ILE A  69       3.354 -40.796  13.171  1.00  9.81           H  
ATOM    626 HD12 ILE A  69       2.369 -41.225  11.793  1.00  9.81           H  
ATOM    627 HD13 ILE A  69       3.121 -39.628  11.879  1.00  9.81           H  
ATOM    628  N   LYS A  70      -2.476 -37.652  12.057  1.00  9.18           N  
ANISOU  628  N   LYS A  70     1297   1164   1027   -110    -66    -60
ATOM    629  CA  LYS A  70      -3.465 -37.254  11.070  1.00 10.06           C  
ANISOU  629  CA  LYS A  70     1417   1295   1112   -109    -65    -42
ATOM    630  C   LYS A  70      -2.852 -36.266  10.083  1.00 12.16           C  
ANISOU  630  C   LYS A  70     1702   1532   1386   -108    -63    -12
ATOM    631  O   LYS A  70      -1.971 -35.477  10.428  1.00 13.60           O  
ANISOU  631  O   LYS A  70     1888   1686   1593   -117    -59    -13
ATOM    632  CB  LYS A  70      -4.712 -36.683  11.760  1.00 11.50           C  
ANISOU  632  CB  LYS A  70     1591   1496   1280   -124    -50    -59
ATOM    633  CG  LYS A  70      -5.500 -37.773  12.505  1.00  9.29           C  
ANISOU  633  CG  LYS A  70     1300   1245    985   -130    -52    -92
ATOM    634  CD  LYS A  70      -6.717 -37.240  13.254  1.00 11.63           C  
ANISOU  634  CD  LYS A  70     1596   1556   1267   -142    -32   -116
ATOM    635  CE  LYS A  70      -7.422 -38.348  14.030  1.00 12.10           C  
ANISOU  635  CE  LYS A  70     1649   1635   1312   -156    -33   -158
ATOM    636  NZ  LYS A  70      -8.034 -39.378  13.144  1.00  9.69           N1+
ANISOU  636  NZ  LYS A  70     1336   1380    966   -158    -54   -155
ATOM    637  H   LYS A  70      -1.926 -36.938  12.519  1.00  9.18           H  
ATOM    638  HA  LYS A  70      -3.801 -38.092  10.464  1.00 10.06           H  
ATOM    639  HB3 LYS A  70      -5.366 -36.217  11.021  1.00 11.50           H  
ATOM    640  HB2 LYS A  70      -4.436 -35.897  12.458  1.00 11.50           H  
ATOM    641  HG3 LYS A  70      -4.848 -38.271  13.223  1.00  9.29           H  
ATOM    642  HG2 LYS A  70      -5.802 -38.537  11.790  1.00  9.29           H  
ATOM    643  HD3 LYS A  70      -7.413 -36.769  12.558  1.00 11.63           H  
ATOM    644  HD2 LYS A  70      -6.408 -36.459  13.948  1.00 11.63           H  
ATOM    645  HE3 LYS A  70      -8.211 -37.922  14.632  1.00 12.10           H  
ATOM    646  HE2 LYS A  70      -6.726 -38.833  14.716  1.00 12.10           H  
ATOM    647  HZ1 LYS A  70      -8.778 -38.949  12.608  1.00  9.69           H  
ATOM    648  HZ2 LYS A  70      -7.351 -39.774  12.507  1.00  9.69           H  
ATOM    649  HZ3 LYS A  70      -8.427 -40.112  13.715  1.00  9.69           H  
ATOM    650  N   ILE A  71      -3.302 -36.356   8.838  1.00 10.09           N  
ANISOU  650  N   ILE A  71     1452   1278   1105    -97    -65     16
ATOM    651  CA  ILE A  71      -2.837 -35.480   7.774  1.00 10.55           C  
ANISOU  651  CA  ILE A  71     1535   1304   1171    -99    -60     46
ATOM    652  C   ILE A  71      -4.003 -34.584   7.362  1.00 10.91           C  
ANISOU  652  C   ILE A  71     1581   1367   1197   -113    -48     66
ATOM    653  O   ILE A  71      -5.141 -35.053   7.254  1.00 13.09           O  
ANISOU  653  O   ILE A  71     1847   1684   1442   -105    -48     69
ATOM    654  CB  ILE A  71      -2.326 -36.286   6.560  1.00 10.60           C  
ANISOU  654  CB  ILE A  71     1559   1295   1172    -70    -66     71
ATOM    655  CG1 ILE A  71      -1.315 -37.348   7.007  1.00 10.24           C  
ANISOU  655  CG1 ILE A  71     1506   1245   1140    -52    -76     52
ATOM    656  CG2 ILE A  71      -1.722 -35.373   5.498  1.00 10.79           C  
ANISOU  656  CG2 ILE A  71     1618   1270   1211    -76    -57     97
ATOM    657  CD1 ILE A  71      -0.049 -36.772   7.639  1.00 11.00           C  
ANISOU  657  CD1 ILE A  71     1610   1304   1265    -67    -74     32
ATOM    658  H   ILE A  71      -4.005 -37.049   8.612  1.00 10.09           H  
ATOM    659  HA  ILE A  71      -2.027 -34.838   8.113  1.00 10.55           H  
ATOM    660  HB  ILE A  71      -3.162 -36.822   6.112  1.00 10.60           H  
ATOM    661 HG13 ILE A  71      -1.026 -37.945   6.141  1.00 10.24           H  
ATOM    662 HG12 ILE A  71      -1.774 -38.062   7.692  1.00 10.24           H  
ATOM    663 HG21 ILE A  71      -1.266 -35.956   4.704  1.00 10.79           H  
ATOM    664 HG22 ILE A  71      -2.475 -34.742   5.026  1.00 10.79           H  
ATOM    665 HG23 ILE A  71      -0.957 -34.715   5.910  1.00 10.79           H  
ATOM    666 HD11 ILE A  71       0.567 -37.603   7.971  1.00 11.00           H  
ATOM    667 HD12 ILE A  71       0.539 -36.181   6.937  1.00 11.00           H  
ATOM    668 HD13 ILE A  71      -0.249 -36.167   8.520  1.00 11.00           H  
ATOM    669  N   TRP A  72      -3.719 -33.304   7.142  1.00 10.88           N  
ANISOU  669  N   TRP A  72     1588   1338   1209   -136    -38     79
ATOM    670  CA  TRP A  72      -4.749 -32.315   6.818  1.00 11.70           C  
ANISOU  670  CA  TRP A  72     1689   1460   1297   -152    -23    100
ATOM    671  C   TRP A  72      -4.250 -31.404   5.701  1.00 12.48           C  
ANISOU  671  C   TRP A  72     1813   1519   1409   -170    -16    133
ATOM    672  O   TRP A  72      -3.063 -31.105   5.638  1.00 12.57           O  
ANISOU  672  O   TRP A  72     1839   1491   1447   -183    -21    126
ATOM    673  CB  TRP A  72      -5.111 -31.453   8.039  1.00 11.48           C  
ANISOU  673  CB  TRP A  72     1636   1452   1274   -171    -12     80
ATOM    674  CG  TRP A  72      -5.184 -32.159   9.374  1.00 10.68           C  
ANISOU  674  CG  TRP A  72     1515   1367   1175   -160    -15     41
ATOM    675  CD1 TRP A  72      -4.133 -32.587  10.135  1.00 10.27           C  
ANISOU  675  CD1 TRP A  72     1460   1294   1148   -156    -24     19
ATOM    676  CD2 TRP A  72      -6.368 -32.464  10.119  1.00 12.45           C  
ANISOU  676  CD2 TRP A  72     1725   1628   1377   -153     -5     19
ATOM    677  NE1 TRP A  72      -4.592 -33.165  11.300  1.00 10.13           N  
ANISOU  677  NE1 TRP A  72     1427   1295   1129   -148    -20    -12
ATOM    678  CE2 TRP A  72      -5.964 -33.101  11.313  1.00 12.71           C  
ANISOU  678  CE2 TRP A  72     1748   1653   1427   -148     -8    -15
ATOM    679  CE3 TRP A  72      -7.733 -32.275   9.887  1.00 13.52           C  
ANISOU  679  CE3 TRP A  72     1856   1802   1478   -153      7     25
ATOM    680  CZ2 TRP A  72      -6.876 -33.542  12.275  1.00 11.46           C  
ANISOU  680  CZ2 TRP A  72     1582   1518   1256   -144      3    -47
ATOM    681  CZ3 TRP A  72      -8.641 -32.716  10.843  1.00 14.03           C  
ANISOU  681  CZ3 TRP A  72     1911   1894   1526   -148     17    -10
ATOM    682  CH2 TRP A  72      -8.207 -33.343  12.021  1.00 13.49           C  
ANISOU  682  CH2 TRP A  72     1838   1809   1478   -145     15    -47
ATOM    683  H   TRP A  72      -2.772 -32.975   7.277  1.00 10.88           H  
ATOM    684  HA  TRP A  72      -5.652 -32.813   6.467  1.00 11.70           H  
ATOM    685  HB3 TRP A  72      -6.052 -30.931   7.858  1.00 11.48           H  
ATOM    686  HB2 TRP A  72      -4.367 -30.666   8.168  1.00 11.48           H  
ATOM    687  HD1 TRP A  72      -3.097 -32.472   9.876  1.00 10.27           H  
ATOM    688  HE1 TRP A  72      -3.987 -33.545  12.023  1.00 10.13           H  
ATOM    689  HE3 TRP A  72      -8.079 -31.796   8.982  1.00 13.52           H  
ATOM    690  HZ2 TRP A  72      -6.544 -34.022  13.184  1.00 11.46           H  
ATOM    691  HZ3 TRP A  72      -9.699 -32.573  10.676  1.00 14.03           H  
ATOM    692  HH2 TRP A  72      -8.928 -33.682  12.744  1.00 13.49           H  
ATOM    693  N   GLY A  73      -5.151 -30.954   4.832  1.00 12.75           N  
ANISOU  693  N   GLY A  73     1855   1564   1424   -174     -4    169
ATOM    694  CA  GLY A  73      -4.794 -29.963   3.828  1.00 10.94           C  
ANISOU  694  CA  GLY A  73     1651   1295   1210   -201      7    201
ATOM    695  C   GLY A  73      -4.341 -28.678   4.509  1.00 11.90           C  
ANISOU  695  C   GLY A  73     1756   1412   1352   -243     12    188
ATOM    696  O   GLY A  73      -5.028 -28.156   5.381  1.00 12.21           O  
ANISOU  696  O   GLY A  73     1763   1494   1382   -251     18    179
ATOM    697  H   GLY A  73      -6.121 -31.239   4.911  1.00 12.75           H  
ATOM    698  HA3 GLY A  73      -5.662 -29.769   3.204  1.00 10.94           H  
ATOM    699  HA2 GLY A  73      -4.016 -30.351   3.169  1.00 10.94           H  
ATOM    700  N   ALA A  74      -3.171 -28.177   4.128  1.00 13.86           N  
ANISOU  700  N   ALA A  74     2027   1611   1627   -269      8    185
ATOM    701  CA  ALA A  74      -2.597 -27.009   4.785  1.00 13.61           C  
ANISOU  701  CA  ALA A  74     1976   1584   1613   -312      7    170
ATOM    702  C   ALA A  74      -3.403 -25.751   4.494  1.00 15.62           C  
ANISOU  702  C   ALA A  74     2214   1861   1861   -349     24    201
ATOM    703  O   ALA A  74      -3.436 -24.828   5.301  1.00 19.45           O  
ANISOU  703  O   ALA A  74     2663   2379   2349   -373     26    195
ATOM    704  CB  ALA A  74      -1.145 -26.816   4.354  1.00 11.96           C  
ANISOU  704  CB  ALA A  74     1798   1321   1427   -336     -2    156
ATOM    705  H   ALA A  74      -2.635 -28.638   3.403  1.00 13.86           H  
ATOM    706  HA  ALA A  74      -2.606 -27.173   5.864  1.00 13.61           H  
ATOM    707  HB1 ALA A  74      -0.719 -25.919   4.796  1.00 11.96           H  
ATOM    708  HB2 ALA A  74      -0.525 -27.659   4.655  1.00 11.96           H  
ATOM    709  HB3 ALA A  74      -1.073 -26.715   3.272  1.00 11.96           H  
ATOM    710  N   TYR A  75      -4.067 -25.721   3.344  1.00 14.85           N  
ANISOU  710  N   TYR A  75     2141   1749   1754   -349     38    240
ATOM    711  CA  TYR A  75      -4.748 -24.505   2.914  1.00 17.56           C  
ANISOU  711  CA  TYR A  75     2472   2108   2093   -389     57    275
ATOM    712  C   TYR A  75      -6.241 -24.502   3.234  1.00 18.93           C  
ANISOU  712  C   TYR A  75     2615   2345   2234   -366     72    293
ATOM    713  O   TYR A  75      -6.813 -23.442   3.478  1.00 23.61           O  
ANISOU  713  O   TYR A  75     3177   2975   2820   -394     87    310
ATOM    714  CB  TYR A  75      -4.538 -24.278   1.409  1.00 18.31           C  
ANISOU  714  CB  TYR A  75     2615   2143   2200   -411     69    312
ATOM    715  CG  TYR A  75      -3.075 -24.197   1.017  1.00 17.20           C  
ANISOU  715  CG  TYR A  75     2511   1934   2089   -438     59    290
ATOM    716  CD1 TYR A  75      -2.286 -23.132   1.432  1.00 15.53           C  
ANISOU  716  CD1 TYR A  75     2284   1721   1895   -495     52    270
ATOM    717  CD2 TYR A  75      -2.485 -25.189   0.243  1.00 16.29           C  
ANISOU  717  CD2 TYR A  75     2445   1762   1984   -404     57    289
ATOM    718  CE1 TYR A  75      -0.950 -23.053   1.090  1.00 15.72           C  
ANISOU  718  CE1 TYR A  75     2344   1687   1941   -523     43    243
ATOM    719  CE2 TYR A  75      -1.149 -25.115  -0.111  1.00 16.44           C  
ANISOU  719  CE2 TYR A  75     2502   1716   2027   -426     52    263
ATOM    720  CZ  TYR A  75      -0.388 -24.046   0.316  1.00 17.14           C  
ANISOU  720  CZ  TYR A  75     2579   1805   2130   -488     44    238
ATOM    721  OH  TYR A  75       0.943 -23.971  -0.029  1.00 18.05           O  
ANISOU  721  OH  TYR A  75     2734   1860   2264   -514     39    207
ATOM    722  H   TYR A  75      -4.044 -26.514   2.716  1.00 14.85           H  
ATOM    723  HA  TYR A  75      -4.327 -23.627   3.410  1.00 17.56           H  
ATOM    724  HB3 TYR A  75      -5.014 -23.345   1.104  1.00 18.31           H  
ATOM    725  HB2 TYR A  75      -5.026 -25.058   0.829  1.00 18.31           H  
ATOM    726  HD1 TYR A  75      -2.714 -22.352   2.045  1.00 15.53           H  
ATOM    727  HD2 TYR A  75      -3.069 -26.034  -0.090  1.00 16.29           H  
ATOM    728  HE1 TYR A  75      -0.342 -22.238   1.443  1.00 15.72           H  
ATOM    729  HE2 TYR A  75      -0.710 -25.898  -0.713  1.00 16.44           H  
ATOM    730  HH  TYR A  75       1.260 -24.729  -0.513  1.00 18.05           H  
ATOM    731  N   ASP A  76      -6.873 -25.673   3.236  1.00 17.50           N  
ANISOU  731  N   ASP A  76     2440   2182   2029   -318     68    289
ATOM    732  CA  ASP A  76      -8.309 -25.732   3.486  1.00 16.94           C  
ANISOU  732  CA  ASP A  76     2344   2171   1919   -297     82    301
ATOM    733  C   ASP A  76      -8.633 -26.415   4.815  1.00 17.73           C  
ANISOU  733  C   ASP A  76     2419   2311   2006   -267     74    254
ATOM    734  O   ASP A  76      -9.789 -26.448   5.229  1.00 17.75           O  
ANISOU  734  O   ASP A  76     2402   2365   1976   -252     87    251
ATOM    735  CB  ASP A  76      -9.033 -26.442   2.329  1.00 17.15           C  
ANISOU  735  CB  ASP A  76     2397   2201   1919   -271     87    340
ATOM    736  CG  ASP A  76      -8.451 -27.816   2.012  1.00 19.85           C  
ANISOU  736  CG  ASP A  76     2764   2514   2264   -234     67    327
ATOM    737  OD1 ASP A  76      -7.683 -28.363   2.832  1.00 17.07           O  
ANISOU  737  OD1 ASP A  76     2406   2150   1928   -225     50    283
ATOM    738  OD2 ASP A  76      -8.775 -28.362   0.935  1.00 19.85           O1-
ANISOU  738  OD2 ASP A  76     2787   2506   2248   -211     71    366
ATOM    739  H   ASP A  76      -6.380 -26.528   3.017  1.00 17.50           H  
ATOM    740  HA  ASP A  76      -8.771 -24.746   3.558  1.00 16.94           H  
ATOM    741  HB3 ASP A  76      -8.960 -25.829   1.430  1.00 17.15           H  
ATOM    742  HB2 ASP A  76     -10.096 -26.562   2.527  1.00 17.15           H  
ATOM    743  N   GLY A  77      -7.614 -26.959   5.478  1.00 17.83           N  
ANISOU  743  N   GLY A  77     2434   2297   2042   -260     56    217
ATOM    744  CA  GLY A  77      -7.808 -27.658   6.739  1.00 16.93           C  
ANISOU  744  CA  GLY A  77     2301   2209   1922   -235     50    174
ATOM    745  C   GLY A  77      -8.567 -28.963   6.580  1.00 15.13           C  
ANISOU  745  C   GLY A  77     2082   2005   1664   -202     43    165
ATOM    746  O   GLY A  77      -8.990 -29.574   7.565  1.00 14.81           O  
ANISOU  746  O   GLY A  77     2028   1989   1612   -186     42    128
ATOM    747  H   GLY A  77      -6.684 -26.936   5.084  1.00 17.83           H  
ATOM    748  HA3 GLY A  77      -8.360 -27.011   7.420  1.00 16.93           H  
ATOM    749  HA2 GLY A  77      -6.844 -27.863   7.202  1.00 16.93           H  
ATOM    750  N   LYS A  78      -8.744 -29.392   5.335  1.00 14.01           N  
ANISOU  750  N   LYS A  78     1962   1855   1507   -193     40    199
ATOM    751  CA  LYS A  78      -9.539 -30.584   5.034  1.00 16.79           C  
ANISOU  751  CA  LYS A  78     2316   2243   1821   -162     31    199
ATOM    752  C   LYS A  78      -8.833 -31.857   5.489  1.00 14.37           C  
ANISOU  752  C   LYS A  78     2011   1924   1525   -143      9    165
ATOM    753  O   LYS A  78      -7.685 -32.101   5.114  1.00 13.05           O  
ANISOU  753  O   LYS A  78     1861   1711   1387   -139     -1    170
ATOM    754  CB  LYS A  78      -9.834 -30.663   3.532  1.00 17.18           C  
ANISOU  754  CB  LYS A  78     2387   2288   1853   -152     35    255
ATOM    755  CG  LYS A  78     -10.651 -31.876   3.101  1.00 19.69           C  
ANISOU  755  CG  LYS A  78     2702   2654   2126   -119     25    264
ATOM    756  CD  LYS A  78     -10.800 -31.909   1.577  1.00 24.06           C  
ANISOU  756  CD  LYS A  78     3278   3196   2667   -103     31    329
ATOM    757  CE  LYS A  78     -11.443 -33.206   1.097  1.00 26.91           C  
ANISOU  757  CE  LYS A  78     3631   3610   2983    -64     16    345
ATOM    758  NZ  LYS A  78     -12.768 -33.447   1.739  1.00 26.51           N1+
ANISOU  758  NZ  LYS A  78     3553   3641   2879    -66     15    320
ATOM    759  H   LYS A  78      -8.350 -28.871   4.560  1.00 14.01           H  
ATOM    760  HA  LYS A  78     -10.493 -30.494   5.555  1.00 16.79           H  
ATOM    761  HB3 LYS A  78      -8.890 -30.670   2.986  1.00 17.18           H  
ATOM    762  HB2 LYS A  78     -10.356 -29.756   3.225  1.00 17.18           H  
ATOM    763  HG3 LYS A  78     -11.625 -31.852   3.592  1.00 19.69           H  
ATOM    764  HG2 LYS A  78     -10.168 -32.803   3.404  1.00 19.69           H  
ATOM    765  HD3 LYS A  78      -9.823 -31.807   1.103  1.00 24.06           H  
ATOM    766  HD2 LYS A  78     -11.392 -31.055   1.248  1.00 24.06           H  
ATOM    767  HE3 LYS A  78     -10.788 -34.034   1.278  1.00 26.91           H  
ATOM    768  HE2 LYS A  78     -11.588 -33.162   0.017  1.00 26.91           H  
ATOM    769  HZ1 LYS A  78     -12.675 -33.574   2.739  1.00 26.51           H  
ATOM    770  HZ2 LYS A  78     -13.391 -32.669   1.582  1.00 26.51           H  
ATOM    771  HZ3 LYS A  78     -13.186 -34.284   1.348  1.00 26.51           H  
ATOM    772  N   PHE A  79      -9.523 -32.669   6.285  1.00 10.67           N  
ANISOU  772  N   PHE A  79     1525   1498   1031   -132      4    130
ATOM    773  CA  PHE A  79      -8.945 -33.925   6.758  1.00 14.64           C  
ANISOU  773  CA  PHE A  79     2024   1996   1542   -119    -17     99
ATOM    774  C   PHE A  79      -8.585 -34.824   5.582  1.00 15.38           C  
ANISOU  774  C   PHE A  79     2130   2086   1627    -94    -32    132
ATOM    775  O   PHE A  79      -9.369 -34.980   4.651  1.00 18.53           O  
ANISOU  775  O   PHE A  79     2531   2517   1991    -81    -30    167
ATOM    776  CB  PHE A  79      -9.900 -34.662   7.706  1.00 14.15           C  
ANISOU  776  CB  PHE A  79     1945   1982   1450   -119    -19     56
ATOM    777  CG  PHE A  79      -9.425 -36.036   8.081  1.00 14.41           C  
ANISOU  777  CG  PHE A  79     1971   2019   1487   -111    -40     30
ATOM    778  CD1 PHE A  79      -8.467 -36.203   9.068  1.00 12.27           C  
ANISOU  778  CD1 PHE A  79     1696   1711   1254   -117    -42     -1
ATOM    779  CD2 PHE A  79      -9.915 -37.161   7.427  1.00 16.25           C  
ANISOU  779  CD2 PHE A  79     2195   2297   1681    -96    -57     40
ATOM    780  CE1 PHE A  79      -8.012 -37.469   9.407  1.00 12.64           C  
ANISOU  780  CE1 PHE A  79     1735   1764   1306   -112    -59    -22
ATOM    781  CE2 PHE A  79      -9.466 -38.431   7.761  1.00 15.31           C  
ANISOU  781  CE2 PHE A  79     2063   2188   1565    -92    -77     18
ATOM    782  CZ  PHE A  79      -8.512 -38.582   8.755  1.00 14.42           C  
ANISOU  782  CZ  PHE A  79     1949   2036   1495   -101    -77    -13
ATOM    783  H   PHE A  79     -10.476 -32.431   6.553  1.00 10.67           H  
ATOM    784  HA  PHE A  79      -8.032 -33.691   7.310  1.00 14.64           H  
ATOM    785  HB3 PHE A  79     -10.881 -34.753   7.243  1.00 14.15           H  
ATOM    786  HB2 PHE A  79     -10.054 -34.075   8.612  1.00 14.15           H  
ATOM    787  HD1 PHE A  79      -8.062 -35.342   9.579  1.00 12.27           H  
ATOM    788  HD2 PHE A  79     -10.653 -37.052   6.646  1.00 16.25           H  
ATOM    789  HE1 PHE A  79      -7.258 -37.586  10.169  1.00 12.64           H  
ATOM    790  HE2 PHE A  79      -9.849 -39.295   7.239  1.00 15.31           H  
ATOM    791  HZ  PHE A  79      -8.153 -39.563   9.000  1.00 14.42           H  
ATOM    792  N   GLU A  80      -7.395 -35.410   5.624  1.00 10.35           N  
ANISOU  792  N   GLU A  80     1499   1414   1020    -84    -44    123
ATOM    793  CA  GLU A  80      -6.940 -36.265   4.530  1.00 12.24           C  
ANISOU  793  CA  GLU A  80     1750   1646   1255    -53    -54    156
ATOM    794  C   GLU A  80      -6.919 -37.745   4.917  1.00 14.62           C  
ANISOU  794  C   GLU A  80     2028   1986   1541    -36    -74    134
ATOM    795  O   GLU A  80      -7.629 -38.547   4.319  1.00 14.34           O  
ANISOU  795  O   GLU A  80     1980   2001   1467    -15    -83    155
ATOM    796  CB  GLU A  80      -5.549 -35.839   4.051  1.00 12.59           C  
ANISOU  796  CB  GLU A  80     1822   1620   1341    -51    -50    168
ATOM    797  CG  GLU A  80      -5.066 -36.616   2.829  1.00 15.01           C  
ANISOU  797  CG  GLU A  80     2147   1911   1646    -12    -52    205
ATOM    798  CD  GLU A  80      -5.962 -36.424   1.615  1.00 18.36           C  
ANISOU  798  CD  GLU A  80     2583   2350   2043      4    -42    260
ATOM    799  OE1 GLU A  80      -6.663 -35.391   1.537  1.00 18.27           O  
ANISOU  799  OE1 GLU A  80     2576   2341   2025    -21    -29    272
ATOM    800  OE2 GLU A  80      -5.963 -37.308   0.732  1.00 18.50           O1-
ANISOU  800  OE2 GLU A  80     2603   2380   2046     46    -45    295
ATOM    801  H   GLU A  80      -6.769 -35.248   6.403  1.00 10.35           H  
ATOM    802  HA  GLU A  80      -7.622 -36.201   3.688  1.00 12.24           H  
ATOM    803  HB3 GLU A  80      -4.816 -35.963   4.844  1.00 12.59           H  
ATOM    804  HB2 GLU A  80      -5.542 -34.771   3.835  1.00 12.59           H  
ATOM    805  HG3 GLU A  80      -4.982 -37.681   3.029  1.00 15.01           H  
ATOM    806  HG2 GLU A  80      -4.064 -36.280   2.560  1.00 15.01           H  
ATOM    807  N   LYS A  81      -6.100 -38.107   5.902  1.00 14.21           N  
ANISOU  807  N   LYS A  81     1968   1915   1516    -44    -80     96
ATOM    808  CA  LYS A  81      -6.027 -39.498   6.358  1.00 14.05           C  
ANISOU  808  CA  LYS A  81     1923   1931   1485    -35    -97     74
ATOM    809  C   LYS A  81      -5.440 -39.639   7.768  1.00 14.36           C  
ANISOU  809  C   LYS A  81     1952   1952   1552    -57    -98     27
ATOM    810  O   LYS A  81      -4.757 -38.738   8.270  1.00  9.48           O  
ANISOU  810  O   LYS A  81     1347   1289    967    -69    -87     17
ATOM    811  CB  LYS A  81      -5.197 -40.337   5.381  1.00 15.43           C  
ANISOU  811  CB  LYS A  81     2101   2099   1664      2   -106    107
ATOM    812  CG  LYS A  81      -3.820 -39.761   5.090  1.00 19.70           C  
ANISOU  812  CG  LYS A  81     2670   2568   2245     11    -95    115
ATOM    813  CD  LYS A  81      -2.752 -40.830   4.831  1.00 20.82           C  
ANISOU  813  CD  LYS A  81     2808   2704   2400     43   -102    120
ATOM    814  CE  LYS A  81      -3.175 -41.852   3.807  1.00 17.17           C  
ANISOU  814  CE  LYS A  81     2331   2285   1906     84   -110    159
ATOM    815  NZ  LYS A  81      -2.001 -42.321   3.011  1.00 14.69           N1+
ANISOU  815  NZ  LYS A  81     2034   1937   1611    128   -103    184
ATOM    816  H   LYS A  81      -5.544 -37.412   6.380  1.00 14.21           H  
ATOM    817  HA  LYS A  81      -7.038 -39.907   6.401  1.00 14.05           H  
ATOM    818  HB3 LYS A  81      -5.739 -40.471   4.444  1.00 15.43           H  
ATOM    819  HB2 LYS A  81      -5.093 -41.339   5.790  1.00 15.43           H  
ATOM    820  HG3 LYS A  81      -3.464 -39.149   5.917  1.00 19.70           H  
ATOM    821  HG2 LYS A  81      -3.874 -39.093   4.234  1.00 19.70           H  
ATOM    822  HD3 LYS A  81      -2.494 -41.338   5.761  1.00 20.82           H  
ATOM    823  HD2 LYS A  81      -1.845 -40.317   4.507  1.00 20.82           H  
ATOM    824  HE3 LYS A  81      -3.913 -41.450   3.116  1.00 17.17           H  
ATOM    825  HE2 LYS A  81      -3.638 -42.707   4.300  1.00 17.17           H  
ATOM    826  HZ1 LYS A  81      -1.202 -42.483   3.609  1.00 14.69           H  
ATOM    827  HZ2 LYS A  81      -2.235 -43.167   2.511  1.00 14.69           H  
ATOM    828  HZ3 LYS A  81      -1.771 -41.604   2.333  1.00 14.69           H  
ATOM    829  N   THR A  82      -5.717 -40.786   8.389  1.00 12.92           N  
ANISOU  829  N   THR A  82     1744   1808   1355    -63   -110      1
ATOM    830  CA  THR A  82      -5.149 -41.148   9.682  1.00  9.55           C  
ANISOU  830  CA  THR A  82     1308   1365    957    -81   -110    -38
ATOM    831  C   THR A  82      -4.058 -42.196   9.503  1.00 10.34           C  
ANISOU  831  C   THR A  82     1395   1463   1070    -63   -121    -29
ATOM    832  O   THR A  82      -4.239 -43.167   8.775  1.00 12.71           O  
ANISOU  832  O   THR A  82     1679   1806   1346    -44   -135    -10
ATOM    833  CB  THR A  82      -6.210 -41.707  10.642  1.00 14.10           C  
ANISOU  833  CB  THR A  82     1867   1978   1511   -110   -112    -79
ATOM    834  OG1 THR A  82      -7.157 -40.685  10.952  1.00  9.78           O  
ANISOU  834  OG1 THR A  82     1332   1429    953   -124    -95    -92
ATOM    835  CG2 THR A  82      -5.562 -42.201  11.934  1.00  9.52           C  
ANISOU  835  CG2 THR A  82     1280   1375    964   -128   -108   -114
ATOM    836  H   THR A  82      -6.320 -41.458   7.932  1.00 12.92           H  
ATOM    837  HA  THR A  82      -4.720 -40.269  10.160  1.00  9.55           H  
ATOM    838  HB  THR A  82      -6.748 -42.536  10.178  1.00 14.10           H  
ATOM    839  HG1 THR A  82      -7.871 -40.750  10.330  1.00  9.78           H  
ATOM    840 HG21 THR A  82      -6.333 -42.501  12.642  1.00  9.52           H  
ATOM    841 HG22 THR A  82      -4.919 -43.068  11.806  1.00  9.52           H  
ATOM    842 HG23 THR A  82      -4.976 -41.415  12.410  1.00  9.52           H  
ATOM    843  N   ILE A  83      -2.932 -41.986  10.176  1.00  9.20           N  
ANISOU  843  N   ILE A  83     1257   1275    962    -65   -115    -41
ATOM    844  CA  ILE A  83      -1.824 -42.922  10.128  1.00 11.43           C  
ANISOU  844  CA  ILE A  83     1529   1557   1259    -47   -122    -35
ATOM    845  C   ILE A  83      -1.654 -43.544  11.519  1.00 12.85           C  
ANISOU  845  C   ILE A  83     1689   1740   1454    -73   -121    -69
ATOM    846  O   ILE A  83      -1.446 -42.833  12.506  1.00  9.88           O  
ANISOU  846  O   ILE A  83     1323   1330   1103    -91   -108    -88
ATOM    847  CB  ILE A  83      -0.557 -42.209   9.641  1.00 11.78           C  
ANISOU  847  CB  ILE A  83     1599   1550   1328    -27   -113    -17
ATOM    848  CG1 ILE A  83      -0.718 -41.881   8.148  1.00 11.31           C  
ANISOU  848  CG1 ILE A  83     1560   1483   1253      0   -112     19
ATOM    849  CG2 ILE A  83       0.663 -43.054   9.863  1.00 12.74           C  
ANISOU  849  CG2 ILE A  83     1710   1667   1465    -11   -115    -18
ATOM    850  CD1 ILE A  83       0.345 -40.956   7.579  1.00 11.48           C  
ANISOU  850  CD1 ILE A  83     1617   1447   1297     10   -101     31
ATOM    851  H   ILE A  83      -2.845 -41.166  10.769  1.00  9.20           H  
ATOM    852  HA  ILE A  83      -2.009 -43.746   9.436  1.00 11.43           H  
ATOM    853  HB  ILE A  83      -0.461 -41.243  10.105  1.00 11.78           H  
ATOM    854 HG13 ILE A  83      -1.674 -41.387   7.981  1.00 11.31           H  
ATOM    855 HG12 ILE A  83      -0.751 -42.800   7.561  1.00 11.31           H  
ATOM    856 HG21 ILE A  83       1.553 -42.595   9.436  1.00 12.74           H  
ATOM    857 HG22 ILE A  83       0.897 -43.192  10.919  1.00 12.74           H  
ATOM    858 HG23 ILE A  83       0.555 -44.039   9.408  1.00 12.74           H  
ATOM    859 HD11 ILE A  83       0.100 -40.676   6.554  1.00 11.48           H  
ATOM    860 HD12 ILE A  83       0.421 -40.037   8.161  1.00 11.48           H  
ATOM    861 HD13 ILE A  83       1.329 -41.423   7.555  1.00 11.48           H  
ATOM    862  N   SER A  84      -1.798 -44.868  11.586  1.00 11.22           N  
ANISOU  862  N   SER A  84     1452   1578   1233    -77   -133    -73
ATOM    863  CA  SER A  84      -1.858 -45.589  12.861  1.00 13.69           C  
ANISOU  863  CA  SER A  84     1746   1898   1558   -110   -132   -106
ATOM    864  C   SER A  84      -0.774 -46.640  12.970  1.00 11.77           C  
ANISOU  864  C   SER A  84     1479   1666   1327    -99   -137    -96
ATOM    865  O   SER A  84      -0.281 -47.135  11.955  1.00 11.12           O  
ANISOU  865  O   SER A  84     1386   1606   1233    -65   -145    -66
ATOM    866  CB  SER A  84      -3.218 -46.278  13.030  1.00 16.15           C  
ANISOU  866  CB  SER A  84     2039   2262   1836   -141   -143   -130
ATOM    867  OG  SER A  84      -4.259 -45.509  12.456  1.00 22.10           O  
ANISOU  867  OG  SER A  84     2808   3026   2563   -138   -142   -127
ATOM    868  H   SER A  84      -1.903 -45.404  10.735  1.00 11.22           H  
ATOM    869  HA  SER A  84      -1.739 -44.904  13.702  1.00 13.69           H  
ATOM    870  HB3 SER A  84      -3.435 -46.447  14.085  1.00 16.15           H  
ATOM    871  HB2 SER A  84      -3.240 -47.252  12.539  1.00 16.15           H  
ATOM    872  HG  SER A  84      -4.146 -45.496  11.516  1.00 22.10           H  
ATOM    873  N   GLY A  85      -0.435 -47.013  14.201  1.00 10.04           N  
ANISOU  873  N   GLY A  85     1250   1431   1132   -127   -128   -118
ATOM    874  CA  GLY A  85       0.525 -48.075  14.423  1.00  9.34           C  
ANISOU  874  CA  GLY A  85     1135   1360   1055   -122   -130   -108
ATOM    875  C   GLY A  85       1.201 -48.046  15.780  1.00 11.14           C  
ANISOU  875  C   GLY A  85     1366   1550   1318   -144   -113   -123
ATOM    876  O   GLY A  85       1.507 -49.101  16.336  1.00 11.10           O  
ANISOU  876  O   GLY A  85     1333   1564   1320   -163   -114   -126
ATOM    877  H   GLY A  85      -0.882 -46.589  15.006  1.00 10.04           H  
ATOM    878  HA3 GLY A  85       1.308 -48.114  13.670  1.00  9.34           H  
ATOM    879  HA2 GLY A  85      -0.012 -49.021  14.336  1.00  9.34           H  
ATOM    880  N   HIS A  86       1.451 -46.852  16.318  1.00 13.13           N  
ANISOU  880  N   HIS A  86     1648   1749   1591   -141    -98   -127
ATOM    881  CA  HIS A  86       2.076 -46.751  17.638  1.00 11.74           C  
ANISOU  881  CA  HIS A  86     1475   1537   1448   -155    -79   -134
ATOM    882  C   HIS A  86       1.163 -47.376  18.692  1.00 13.01           C  
ANISOU  882  C   HIS A  86     1628   1697   1617   -201    -72   -164
ATOM    883  O   HIS A  86      -0.064 -47.360  18.557  1.00 12.09           O  
ANISOU  883  O   HIS A  86     1516   1595   1482   -222    -77   -188
ATOM    884  CB  HIS A  86       2.398 -45.292  17.996  1.00 10.43           C  
ANISOU  884  CB  HIS A  86     1338   1326   1300   -142    -66   -129
ATOM    885  CG  HIS A  86       3.696 -44.792  17.430  1.00  8.30           C  
ANISOU  885  CG  HIS A  86     1075   1048   1031   -108    -68   -105
ATOM    886  ND1 HIS A  86       4.925 -45.283  17.826  1.00  8.28           N  
ANISOU  886  ND1 HIS A  86     1062   1046   1040    -98    -62    -91
ATOM    887  CD2 HIS A  86       3.955 -43.830  16.514  1.00 10.19           C  
ANISOU  887  CD2 HIS A  86     1334   1278   1260    -87    -73    -94
ATOM    888  CE1 HIS A  86       5.882 -44.643  17.180  1.00  8.55           C  
ANISOU  888  CE1 HIS A  86     1110   1072   1068    -70    -65    -77
ATOM    889  NE2 HIS A  86       5.322 -43.761  16.371  1.00 10.33           N  
ANISOU  889  NE2 HIS A  86     1355   1288   1282    -66    -71    -79
ATOM    890  H   HIS A  86       1.193 -46.002  15.830  1.00 13.13           H  
ATOM    891  HA  HIS A  86       3.008 -47.322  17.629  1.00 11.74           H  
ATOM    892  HB3 HIS A  86       2.490 -45.181  19.077  1.00 10.43           H  
ATOM    893  HB2 HIS A  86       1.585 -44.629  17.699  1.00 10.43           H  
ATOM    894  HD1 HIS A  86       5.064 -45.992  18.543  1.00  8.28           H  
ATOM    895  HD2 HIS A  86       3.290 -43.199  15.946  1.00 10.19           H  
ATOM    896  HE1 HIS A  86       6.946 -44.785  17.295  1.00  8.55           H  
ATOM    897  N   LYS A  87       1.770 -47.938  19.730  1.00 12.09           N  
ANISOU  897  N   LYS A  87     1502   1565   1528   -218    -58   -164
ATOM    898  CA  LYS A  87       1.035 -48.644  20.771  1.00 15.35           C  
ANISOU  898  CA  LYS A  87     1910   1968   1953   -267    -47   -194
ATOM    899  C   LYS A  87       0.625 -47.718  21.901  1.00 14.60           C  
ANISOU  899  C   LYS A  87     1849   1813   1886   -276    -20   -210
ATOM    900  O   LYS A  87      -0.255 -48.051  22.698  1.00 13.61           O  
ANISOU  900  O   LYS A  87     1734   1668   1769   -315     -6   -243
ATOM    901  CB  LYS A  87       1.874 -49.784  21.344  1.00 17.71           C  
ANISOU  901  CB  LYS A  87     2182   2277   2270   -285    -42   -181
ATOM    902  CG  LYS A  87       2.050 -50.973  20.431  1.00 24.37           C  
ANISOU  902  CG  LYS A  87     2985   3189   3087   -287    -66   -170
ATOM    903  CD  LYS A  87       2.913 -52.007  21.136  1.00 32.13           C  
ANISOU  903  CD  LYS A  87     3938   4180   4090   -306    -56   -155
ATOM    904  CE  LYS A  87       2.949 -53.320  20.383  1.00 39.12           C  
ANISOU  904  CE  LYS A  87     4774   5141   4949   -315    -77   -145
ATOM    905  NZ  LYS A  87       1.610 -53.980  20.345  1.00 41.86           N1+
ANISOU  905  NZ  LYS A  87     5106   5525   5274   -368    -94   -180
ATOM    906  H   LYS A  87       2.780 -47.897  19.794  1.00 12.09           H  
ATOM    907  HA  LYS A  87       0.119 -49.079  20.365  1.00 15.35           H  
ATOM    908  HB3 LYS A  87       1.417 -50.143  22.267  1.00 17.71           H  
ATOM    909  HB2 LYS A  87       2.854 -49.401  21.632  1.00 17.71           H  
ATOM    910  HG3 LYS A  87       2.504 -50.674  19.486  1.00 24.37           H  
ATOM    911  HG2 LYS A  87       1.066 -51.377  20.192  1.00 24.37           H  
ATOM    912  HD3 LYS A  87       2.530 -52.195  22.141  1.00 32.13           H  
ATOM    913  HD2 LYS A  87       3.924 -51.629  21.273  1.00 32.13           H  
ATOM    914  HE3 LYS A  87       3.653 -54.001  20.864  1.00 39.12           H  
ATOM    915  HE2 LYS A  87       3.304 -53.166  19.364  1.00 39.12           H  
ATOM    916  HZ1 LYS A  87       0.941 -53.385  19.873  1.00 41.86           H  
ATOM    917  HZ2 LYS A  87       1.676 -54.859  19.853  1.00 41.86           H  
ATOM    918  HZ3 LYS A  87       1.286 -54.146  21.287  1.00 41.86           H  
ATOM    919  N   LEU A  88       1.293 -46.575  21.983  1.00 11.58           N  
ANISOU  919  N   LEU A  88     1482   1401   1516   -239     -9   -187
ATOM    920  CA  LEU A  88       0.984 -45.574  22.991  1.00 13.27           C  
ANISOU  920  CA  LEU A  88     1722   1564   1754   -235     18   -193
ATOM    921  C   LEU A  88       1.037 -44.200  22.357  1.00 12.08           C  
ANISOU  921  C   LEU A  88     1583   1413   1591   -200     13   -178
ATOM    922  O   LEU A  88       1.283 -44.073  21.155  1.00 12.54           O  
ANISOU  922  O   LEU A  88     1636   1504   1626   -183    -10   -167
ATOM    923  CB  LEU A  88       1.953 -45.659  24.170  1.00 10.48           C  
ANISOU  923  CB  LEU A  88     1369   1176   1438   -231     42   -171
ATOM    924  CG  LEU A  88       1.875 -46.932  25.014  1.00 11.60           C  
ANISOU  924  CG  LEU A  88     1502   1305   1599   -272     54   -184
ATOM    925  CD1 LEU A  88       3.055 -47.008  25.982  1.00 13.24           C  
ANISOU  925  CD1 LEU A  88     1705   1485   1839   -260     76   -149
ATOM    926  CD2 LEU A  88       0.546 -46.994  25.768  1.00 12.76           C  
ANISOU  926  CD2 LEU A  88     1675   1416   1757   -308     74   -227
ATOM    927  H   LEU A  88       1.996 -46.354  21.292  1.00 11.58           H  
ATOM    928  HA  LEU A  88      -0.040 -45.675  23.349  1.00 13.27           H  
ATOM    929  HB3 LEU A  88       1.821 -44.821  24.850  1.00 10.48           H  
ATOM    930  HB2 LEU A  88       2.966 -45.558  23.779  1.00 10.48           H  
ATOM    931  HG  LEU A  88       1.949 -47.806  24.368  1.00 11.60           H  
ATOM    932 HD11 LEU A  88       2.989 -47.892  26.616  1.00 13.24           H  
ATOM    933 HD12 LEU A  88       3.993 -47.066  25.444  1.00 13.24           H  
ATOM    934 HD13 LEU A  88       3.097 -46.132  26.631  1.00 13.24           H  
ATOM    935 HD21 LEU A  88       0.492 -47.900  26.372  1.00 12.76           H  
ATOM    936 HD22 LEU A  88       0.432 -46.149  26.446  1.00 12.76           H  
ATOM    937 HD23 LEU A  88      -0.313 -47.014  25.102  1.00 12.76           H  
ATOM    938  N   GLY A  89       0.817 -43.172  23.171  1.00  9.59           N  
ANISOU  938  N   GLY A  89     1286   1063   1296   -188     37   -177
ATOM    939  CA  GLY A  89       0.752 -41.814  22.677  1.00  8.81           C  
ANISOU  939  CA  GLY A  89     1194    967   1186   -162     35   -164
ATOM    940  C   GLY A  89       1.990 -41.367  21.927  1.00 10.58           C  
ANISOU  940  C   GLY A  89     1408   1210   1402   -138     17   -132
ATOM    941  O   GLY A  89       3.097 -41.830  22.193  1.00 10.74           O  
ANISOU  941  O   GLY A  89     1419   1231   1432   -132     15   -115
ATOM    942  H   GLY A  89       0.617 -43.340  24.150  1.00  9.59           H  
ATOM    943  HA3 GLY A  89       0.421 -41.129  23.428  1.00  8.81           H  
ATOM    944  HA2 GLY A  89      -0.076 -41.796  21.965  1.00  8.81           H  
ATOM    945  N   ILE A  90       1.786 -40.460  20.982  1.00 10.04           N  
ANISOU  945  N   ILE A  90     1346   1156   1314   -128      4   -127
ATOM    946  CA  ILE A  90       2.868 -39.864  20.214  1.00  9.41           C  
ANISOU  946  CA  ILE A  90     1263   1088   1225   -111    -11   -104
ATOM    947  C   ILE A  90       3.120 -38.443  20.714  1.00 12.14           C  
ANISOU  947  C   ILE A  90     1608   1424   1579    -99      0    -87
ATOM    948  O   ILE A  90       2.178 -37.660  20.844  1.00 12.96           O  
ANISOU  948  O   ILE A  90     1716   1525   1681   -100     11    -93
ATOM    949  CB  ILE A  90       2.540 -39.815  18.704  1.00  7.93           C  
ANISOU  949  CB  ILE A  90     1082    920   1010   -110    -31   -106
ATOM    950  CG1 ILE A  90       2.200 -41.210  18.170  1.00 10.13           C  
ANISOU  950  CG1 ILE A  90     1354   1218   1275   -117    -43   -117
ATOM    951  CG2 ILE A  90       3.705 -39.213  17.917  1.00  7.79           C  
ANISOU  951  CG2 ILE A  90     1071    904    986    -96    -43    -87
ATOM    952  CD1 ILE A  90       1.591 -41.180  16.771  1.00 11.63           C  
ANISOU  952  CD1 ILE A  90     1552   1430   1439   -112    -59   -114
ATOM    953  H   ILE A  90       0.851 -40.110  20.817  1.00 10.04           H  
ATOM    954  HA  ILE A  90       3.782 -40.442  20.316  1.00  9.41           H  
ATOM    955  HB  ILE A  90       1.658 -39.187  18.574  1.00  7.93           H  
ATOM    956 HG13 ILE A  90       1.471 -41.702  18.812  1.00 10.13           H  
ATOM    957 HG12 ILE A  90       3.085 -41.844  18.189  1.00 10.13           H  
ATOM    958 HG21 ILE A  90       3.464 -39.139  16.858  1.00  7.79           H  
ATOM    959 HG22 ILE A  90       3.962 -38.202  18.223  1.00  7.79           H  
ATOM    960 HG23 ILE A  90       4.594 -39.836  17.985  1.00  7.79           H  
ATOM    961 HD11 ILE A  90       1.194 -42.155  16.524  1.00 11.63           H  
ATOM    962 HD12 ILE A  90       0.769 -40.469  16.716  1.00 11.63           H  
ATOM    963 HD13 ILE A  90       2.327 -40.915  16.013  1.00 11.63           H  
ATOM    964  N   SER A  91       4.379 -38.100  20.976  1.00  9.03           N  
ANISOU  964  N   SER A  91     1207   1034   1190    -87     -3    -67
ATOM    965  CA  SER A  91       4.710 -36.762  21.460  1.00  9.26           C  
ANISOU  965  CA  SER A  91     1229   1068   1223    -78      4    -47
ATOM    966  C   SER A  91       5.268 -35.834  20.381  1.00  9.09           C  
ANISOU  966  C   SER A  91     1209   1065   1181    -82    -16    -40
ATOM    967  O   SER A  91       5.276 -34.619  20.560  1.00  9.38           O  
ANISOU  967  O   SER A  91     1235   1112   1215    -82    -14    -27
ATOM    968  CB  SER A  91       5.718 -36.844  22.612  1.00  8.60           C  
ANISOU  968  CB  SER A  91     1132    982   1155    -63     16    -25
ATOM    969  OG  SER A  91       5.166 -37.539  23.716  1.00  9.42           O  
ANISOU  969  OG  SER A  91     1237   1059   1283    -61     40    -28
ATOM    970  H   SER A  91       5.126 -38.771  20.835  1.00  9.03           H  
ATOM    971  HA  SER A  91       3.835 -36.268  21.879  1.00  9.26           H  
ATOM    972  HB3 SER A  91       5.995 -35.848  22.960  1.00  8.60           H  
ATOM    973  HB2 SER A  91       6.634 -37.339  22.292  1.00  8.60           H  
ATOM    974  HG  SER A  91       5.281 -38.472  23.549  1.00  9.42           H  
ATOM    975  N   ASP A  92       5.749 -36.387  19.271  1.00  8.72           N  
ANISOU  975  N   ASP A  92     1175   1020   1119    -86    -34    -49
ATOM    976  CA  ASP A  92       6.328 -35.535  18.228  1.00  8.29           C  
ANISOU  976  CA  ASP A  92     1130    972   1046    -94    -50    -46
ATOM    977  C   ASP A  92       6.258 -36.214  16.868  1.00  9.12           C  
ANISOU  977  C   ASP A  92     1256   1069   1139    -95    -61    -57
ATOM    978  O   ASP A  92       6.173 -37.440  16.774  1.00  7.69           O  
ANISOU  978  O   ASP A  92     1076    888    959    -85    -61    -63
ATOM    979  CB  ASP A  92       7.783 -35.172  18.582  1.00  8.07           C  
ANISOU  979  CB  ASP A  92     1095    958   1013    -91    -56    -36
ATOM    980  CG  ASP A  92       8.266 -33.875  17.906  1.00  9.56           C  
ANISOU  980  CG  ASP A  92     1288   1159   1186   -109    -69    -34
ATOM    981  OD1 ASP A  92       7.463 -33.181  17.243  1.00  9.53           O  
ANISOU  981  OD1 ASP A  92     1291   1151   1180   -125    -70    -36
ATOM    982  OD2 ASP A  92       9.463 -33.535  18.053  1.00  9.87           O1-
ANISOU  982  OD2 ASP A  92     1324   1215   1213   -112    -77    -31
ATOM    983  H   ASP A  92       5.728 -37.388  19.136  1.00  8.72           H  
ATOM    984  HA  ASP A  92       5.709 -34.641  18.154  1.00  8.29           H  
ATOM    985  HB3 ASP A  92       8.470 -35.988  18.358  1.00  8.07           H  
ATOM    986  HB2 ASP A  92       7.864 -34.982  19.648  1.00  8.07           H  
ATOM    987  N   VAL A  93       6.276 -35.400  15.820  1.00  9.02           N  
ANISOU  987  N   VAL A  93     1260   1052   1115   -106    -70    -56
ATOM    988  CA  VAL A  93       6.217 -35.887  14.449  1.00  8.98           C  
ANISOU  988  CA  VAL A  93     1279   1034   1099   -102    -77    -60
ATOM    989  C   VAL A  93       6.964 -34.867  13.589  1.00  9.79           C  
ANISOU  989  C   VAL A  93     1403   1124   1194   -118    -84    -60
ATOM    990  O   VAL A  93       6.999 -33.684  13.928  1.00 10.84           O  
ANISOU  990  O   VAL A  93     1527   1266   1327   -140    -85    -56
ATOM    991  CB  VAL A  93       4.751 -36.077  13.978  1.00 14.19           C  
ANISOU  991  CB  VAL A  93     1941   1695   1755   -104    -74    -58
ATOM    992  CG1 VAL A  93       4.040 -34.729  13.853  1.00 12.37           C  
ANISOU  992  CG1 VAL A  93     1711   1467   1524   -124    -70    -51
ATOM    993  CG2 VAL A  93       4.694 -36.857  12.664  1.00 15.47           C  
ANISOU  993  CG2 VAL A  93     2122   1849   1905    -89    -79    -55
ATOM    994  H   VAL A  93       6.388 -34.404  15.971  1.00  9.02           H  
ATOM    995  HA  VAL A  93       6.726 -36.833  14.430  1.00  8.98           H  
ATOM    996  HB  VAL A  93       4.242 -36.676  14.730  1.00 14.19           H  
ATOM    997 HG11 VAL A  93       2.975 -34.881  13.676  1.00 12.37           H  
ATOM    998 HG12 VAL A  93       4.125 -34.134  14.763  1.00 12.37           H  
ATOM    999 HG13 VAL A  93       4.407 -34.128  13.020  1.00 12.37           H  
ATOM   1000 HG21 VAL A  93       3.661 -37.060  12.379  1.00 15.47           H  
ATOM   1001 HG22 VAL A  93       5.153 -36.310  11.844  1.00 15.47           H  
ATOM   1002 HG23 VAL A  93       5.202 -37.818  12.751  1.00 15.47           H  
ATOM   1003  N   ALA A  94       7.598 -35.318  12.508  1.00 10.70           N  
ANISOU 1003  N   ALA A  94     1546   1218   1301   -108    -87    -65
ATOM   1004  CA  ALA A  94       8.387 -34.420  11.666  1.00  8.35           C  
ANISOU 1004  CA  ALA A  94     1276    900    996   -127    -91    -72
ATOM   1005  C   ALA A  94       8.468 -34.928  10.227  1.00 10.73           C  
ANISOU 1005  C   ALA A  94     1617   1167   1294   -111    -87    -71
ATOM   1006  O   ALA A  94       8.420 -36.132   9.990  1.00  8.52           O  
ANISOU 1006  O   ALA A  94     1337    888   1013    -77    -83    -68
ATOM   1007  CB  ALA A  94       9.784 -34.242  12.242  1.00 10.13           C  
ANISOU 1007  CB  ALA A  94     1499   1136   1214   -131    -96    -84
ATOM   1008  H   ALA A  94       7.584 -36.305  12.287  1.00 10.70           H  
ATOM   1009  HA  ALA A  94       7.894 -33.448  11.625  1.00  8.35           H  
ATOM   1010  HB1 ALA A  94      10.351 -33.510  11.671  1.00 10.13           H  
ATOM   1011  HB2 ALA A  94       9.751 -33.878  13.269  1.00 10.13           H  
ATOM   1012  HB3 ALA A  94      10.345 -35.177  12.245  1.00 10.13           H  
ATOM   1013  N   TRP A  95       8.581 -33.999   9.282  1.00  8.83           N  
ANISOU 1013  N   TRP A  95     1406    896   1051   -136    -86    -73
ATOM   1014  CA  TRP A  95       8.608 -34.320   7.857  1.00  9.12           C  
ANISOU 1014  CA  TRP A  95     1486    890   1088   -121    -76    -68
ATOM   1015  C   TRP A  95      10.005 -34.518   7.288  1.00 10.79           C  
ANISOU 1015  C   TRP A  95     1736   1071   1295   -111    -71    -89
ATOM   1016  O   TRP A  95      10.935 -33.813   7.662  1.00 11.42           O  
ANISOU 1016  O   TRP A  95     1820   1153   1368   -139    -77   -111
ATOM   1017  CB  TRP A  95       7.951 -33.208   7.042  1.00  9.37           C  
ANISOU 1017  CB  TRP A  95     1538    897   1124   -155    -73    -56
ATOM   1018  CG  TRP A  95       6.481 -33.025   7.229  1.00  9.92           C  
ANISOU 1018  CG  TRP A  95     1581    992   1195   -160    -72    -32
ATOM   1019  CD1 TRP A  95       5.862 -32.210   8.133  1.00 10.24           C  
ANISOU 1019  CD1 TRP A  95     1587   1067   1237   -187    -76    -30
ATOM   1020  CD2 TRP A  95       5.440 -33.628   6.453  1.00 11.60           C  
ANISOU 1020  CD2 TRP A  95     1801   1201   1404   -134    -65     -8
ATOM   1021  NE1 TRP A  95       4.497 -32.283   7.976  1.00 10.55           N  
ANISOU 1021  NE1 TRP A  95     1615   1122   1273   -181    -71     -9
ATOM   1022  CE2 TRP A  95       4.214 -33.147   6.952  1.00  9.18           C  
ANISOU 1022  CE2 TRP A  95     1465    928   1095   -150    -66      5
ATOM   1023  CE3 TRP A  95       5.428 -34.537   5.390  1.00  9.52           C  
ANISOU 1023  CE3 TRP A  95     1565    914   1139    -95    -57      8
ATOM   1024  CZ2 TRP A  95       2.985 -33.544   6.422  1.00 10.74           C  
ANISOU 1024  CZ2 TRP A  95     1660   1138   1282   -134    -60     29
ATOM   1025  CZ3 TRP A  95       4.207 -34.931   4.864  1.00 12.44           C  
ANISOU 1025  CZ3 TRP A  95     1928   1299   1500    -77    -53     37
ATOM   1026  CH2 TRP A  95       3.002 -34.434   5.381  1.00 10.90           C  
ANISOU 1026  CH2 TRP A  95     1705   1140   1298    -98    -56     46
ATOM   1027  H   TRP A  95       8.642 -33.023   9.549  1.00  8.83           H  
ATOM   1028  HA  TRP A  95       8.048 -35.234   7.673  1.00  9.12           H  
ATOM   1029  HB3 TRP A  95       8.116 -33.359   5.973  1.00  9.37           H  
ATOM   1030  HB2 TRP A  95       8.437 -32.263   7.289  1.00  9.37           H  
ATOM   1031  HD1 TRP A  95       6.383 -31.594   8.848  1.00 10.24           H  
ATOM   1032  HE1 TRP A  95       3.836 -31.746   8.525  1.00 10.55           H  
ATOM   1033  HE3 TRP A  95       6.350 -34.940   4.999  1.00  9.52           H  
ATOM   1034  HZ2 TRP A  95       2.054 -33.155   6.808  1.00 10.74           H  
ATOM   1035  HZ3 TRP A  95       4.172 -35.636   4.048  1.00 12.44           H  
ATOM   1036  HH2 TRP A  95       2.068 -34.761   4.948  1.00 10.90           H  
ATOM   1037  N   SER A  96      10.137 -35.440   6.339  1.00 10.50           N  
ANISOU 1037  N   SER A  96     1726   1006   1258    -69    -59    -82
ATOM   1038  CA  SER A  96      11.351 -35.515   5.539  1.00 12.34           C  
ANISOU 1038  CA  SER A  96     2007   1194   1486    -57    -47   -103
ATOM   1039  C   SER A  96      11.400 -34.313   4.591  1.00 12.79           C  
ANISOU 1039  C   SER A  96     2111   1199   1550   -100    -40   -110
ATOM   1040  O   SER A  96      10.374 -33.680   4.332  1.00 11.59           O  
ANISOU 1040  O   SER A  96     1953   1043   1406   -125    -42    -89
ATOM   1041  CB  SER A  96      11.409 -36.820   4.755  1.00 10.15           C  
ANISOU 1041  CB  SER A  96     1745    902   1209      6    -31    -88
ATOM   1042  OG  SER A  96      10.376 -36.860   3.786  1.00 10.33           O  
ANISOU 1042  OG  SER A  96     1782    902   1240     19    -22    -56
ATOM   1043  H   SER A  96       9.346 -36.010   6.067  1.00 10.50           H  
ATOM   1044  HA  SER A  96      12.223 -35.479   6.195  1.00 12.34           H  
ATOM   1045  HB3 SER A  96      11.417 -37.623   5.477  1.00 10.15           H  
ATOM   1046  HB2 SER A  96      12.358 -36.904   4.224  1.00 10.15           H  
ATOM   1047  HG  SER A  96      10.714 -36.584   2.939  1.00 10.33           H  
ATOM   1048  N   SER A  97      12.588 -34.016   4.070  1.00 10.80           N  
ANISOU 1048  N   SER A  97     1905    906   1292   -110    -31   -142
ATOM   1049  CA  SER A  97      12.807 -32.828   3.249  1.00 15.27           C  
ANISOU 1049  CA  SER A  97     2519   1419   1864   -163    -25   -157
ATOM   1050  C   SER A  97      11.937 -32.781   1.997  1.00 14.06           C  
ANISOU 1050  C   SER A  97     2402   1212   1730   -153     -6   -125
ATOM   1051  O   SER A  97      11.559 -31.703   1.537  1.00 16.86           O  
ANISOU 1051  O   SER A  97     2775   1539   2093   -205     -5   -121
ATOM   1052  CB  SER A  97      14.275 -32.733   2.831  1.00 14.40           C  
ANISOU 1052  CB  SER A  97     2461   1269   1742   -169    -15   -202
ATOM   1053  OG  SER A  97      15.106 -32.627   3.967  1.00 23.41           O  
ANISOU 1053  OG  SER A  97     3569   2466   2862   -185    -33   -229
ATOM   1054  H   SER A  97      13.403 -34.557   4.343  1.00 10.80           H  
ATOM   1055  HA  SER A  97      12.561 -31.953   3.854  1.00 15.27           H  
ATOM   1056  HB3 SER A  97      14.450 -31.862   2.198  1.00 14.40           H  
ATOM   1057  HB2 SER A  97      14.577 -33.612   2.259  1.00 14.40           H  
ATOM   1058  HG  SER A  97      16.021 -32.560   3.710  1.00 23.41           H  
ATOM   1059  N   ASP A  98      11.624 -33.947   1.447  1.00 13.18           N  
ANISOU 1059  N   ASP A  98     2298   1089   1622    -85      9    -99
ATOM   1060  CA  ASP A  98      10.844 -34.018   0.214  1.00 15.35           C  
ANISOU 1060  CA  ASP A  98     2606   1314   1911    -64     29    -61
ATOM   1061  C   ASP A  98       9.342 -34.178   0.477  1.00 12.02           C  
ANISOU 1061  C   ASP A  98     2136    942   1489    -57     18    -17
ATOM   1062  O   ASP A  98       8.579 -34.465  -0.439  1.00 13.97           O  
ANISOU 1062  O   ASP A  98     2399   1166   1741    -27     33     23
ATOM   1063  CB  ASP A  98      11.344 -35.172  -0.656  1.00 16.62           C  
ANISOU 1063  CB  ASP A  98     2804   1438   2074     12     55    -52
ATOM   1064  CG  ASP A  98      11.176 -36.518   0.013  1.00 18.59           C  
ANISOU 1064  CG  ASP A  98     2999   1755   2311     71     45    -37
ATOM   1065  OD1 ASP A  98      10.836 -36.549   1.216  1.00 16.75           O  
ANISOU 1065  OD1 ASP A  98     2707   1588   2068     49     20    -42
ATOM   1066  OD2 ASP A  98      11.393 -37.548  -0.659  1.00 21.84           O1-
ANISOU 1066  OD2 ASP A  98     3425   2152   2721    139     65    -18
ATOM   1067  H   ASP A  98      11.922 -34.814   1.873  1.00 13.18           H  
ATOM   1068  HA  ASP A  98      10.978 -33.116  -0.383  1.00 15.35           H  
ATOM   1069  HB3 ASP A  98      12.401 -35.032  -0.885  1.00 16.62           H  
ATOM   1070  HB2 ASP A  98      10.825 -35.189  -1.616  1.00 16.62           H  
ATOM   1071  N   SER A  99       8.943 -34.019   1.735  1.00 12.49           N  
ANISOU 1071  N   SER A  99     2137   1068   1539    -80     -6    -25
ATOM   1072  CA  SER A  99       7.544 -34.123   2.164  1.00 13.75           C  
ANISOU 1072  CA  SER A  99     2250   1279   1694    -79    -16      7
ATOM   1073  C   SER A  99       6.929 -35.522   1.990  1.00 14.70           C  
ANISOU 1073  C   SER A  99     2348   1430   1806    -15    -14     35
ATOM   1074  O   SER A  99       5.718 -35.678   2.112  1.00 13.46           O  
ANISOU 1074  O   SER A  99     2162   1312   1641    -11    -20     61
ATOM   1075  CB  SER A  99       6.673 -33.098   1.417  1.00 16.07           C  
ANISOU 1075  CB  SER A  99     2562   1547   1995   -115     -7     33
ATOM   1076  OG  SER A  99       7.204 -31.787   1.515  1.00 14.07           O  
ANISOU 1076  OG  SER A  99     2325   1271   1749   -180    -10      9
ATOM   1077  H   SER A  99       9.634 -33.811   2.444  1.00 12.49           H  
ATOM   1078  HA  SER A  99       7.528 -33.893   3.229  1.00 13.75           H  
ATOM   1079  HB3 SER A  99       5.664 -33.094   1.824  1.00 16.07           H  
ATOM   1080  HB2 SER A  99       6.546 -33.342   0.363  1.00 16.07           H  
ATOM   1081  HG  SER A  99       7.995 -31.728   0.987  1.00 14.07           H  
ATOM   1082  N   ASN A 100       7.751 -36.538   1.729  1.00 14.64           N  
ANISOU 1082  N   ASN A 100     2353   1412   1796     34     -6     29
ATOM   1083  CA  ASN A 100       7.214 -37.873   1.467  1.00 16.31           C  
ANISOU 1083  CA  ASN A 100     2540   1658   1998     94     -5     60
ATOM   1084  C   ASN A 100       7.160 -38.788   2.689  1.00 14.64           C  
ANISOU 1084  C   ASN A 100     2270   1516   1775    104    -23     47
ATOM   1085  O   ASN A 100       6.376 -39.744   2.709  1.00 12.52           O  
ANISOU 1085  O   ASN A 100     1967   1294   1495    134    -29     71
ATOM   1086  CB  ASN A 100       8.018 -38.562   0.362  1.00 16.33           C  
ANISOU 1086  CB  ASN A 100     2585   1615   2004    152     19     71
ATOM   1087  CG  ASN A 100       7.695 -38.017  -1.016  1.00 16.62           C  
ANISOU 1087  CG  ASN A 100     2676   1587   2052    159     42    101
ATOM   1088  OD1 ASN A 100       6.536 -37.768  -1.347  1.00 18.43           O  
ANISOU 1088  OD1 ASN A 100     2895   1831   2278    152     40    137
ATOM   1089  ND2 ASN A 100       8.721 -37.827  -1.823  1.00 18.14           N  
ANISOU 1089  ND2 ASN A 100     2929   1705   2257    173     67     88
ATOM   1090  H   ASN A 100       8.748 -36.383   1.638  1.00 14.64           H  
ATOM   1091  HA  ASN A 100       6.176 -37.819   1.135  1.00 16.31           H  
ATOM   1092  HB3 ASN A 100       7.785 -39.627   0.328  1.00 16.33           H  
ATOM   1093  HB2 ASN A 100       9.086 -38.499   0.572  1.00 16.33           H  
ATOM   1094 HD22 ASN A 100       8.576 -37.464  -2.757  1.00 18.14           H  
ATOM   1095 HD21 ASN A 100       9.664 -38.000  -1.491  1.00 18.14           H  
ATOM   1096  N   LEU A 101       7.982 -38.487   3.693  1.00 12.79           N  
ANISOU 1096  N   LEU A 101     2026   1290   1545     76    -31     11
ATOM   1097  CA  LEU A 101       8.095 -39.305   4.898  1.00 11.55           C  
ANISOU 1097  CA  LEU A 101     1819   1187   1381     82    -44      0
ATOM   1098  C   LEU A 101       7.786 -38.518   6.167  1.00 10.95           C  
ANISOU 1098  C   LEU A 101     1715   1136   1308     32    -58    -19
ATOM   1099  O   LEU A 101       7.959 -37.307   6.213  1.00 12.24           O  
ANISOU 1099  O   LEU A 101     1897   1277   1478     -7    -59    -30
ATOM   1100  CB  LEU A 101       9.508 -39.900   5.022  1.00 12.05           C  
ANISOU 1100  CB  LEU A 101     1892   1243   1442    109    -36    -20
ATOM   1101  CG  LEU A 101      10.066 -40.718   3.855  1.00 14.84           C  
ANISOU 1101  CG  LEU A 101     2275   1571   1794    168    -15     -5
ATOM   1102  CD1 LEU A 101      11.465 -41.240   4.173  1.00 16.67           C  
ANISOU 1102  CD1 LEU A 101     2511   1803   2019    191     -6    -29
ATOM   1103  CD2 LEU A 101       9.132 -41.866   3.522  1.00 15.13           C  
ANISOU 1103  CD2 LEU A 101     2276   1650   1821    209    -18     32
ATOM   1104  H   LEU A 101       8.604 -37.692   3.607  1.00 12.79           H  
ATOM   1105  HA  LEU A 101       7.374 -40.103   4.835  1.00 11.55           H  
ATOM   1106  HB3 LEU A 101       9.513 -40.551   5.898  1.00 12.05           H  
ATOM   1107  HB2 LEU A 101      10.208 -39.132   5.272  1.00 12.05           H  
ATOM   1108  HG  LEU A 101      10.145 -40.073   2.979  1.00 14.84           H  
ATOM   1109 HD11 LEU A 101      11.885 -41.778   3.323  1.00 16.67           H  
ATOM   1110 HD12 LEU A 101      12.146 -40.421   4.407  1.00 16.67           H  
ATOM   1111 HD13 LEU A 101      11.456 -41.918   5.027  1.00 16.67           H  
ATOM   1112 HD21 LEU A 101       9.560 -42.504   2.749  1.00 15.13           H  
ATOM   1113 HD22 LEU A 101       8.935 -42.492   4.392  1.00 15.13           H  
ATOM   1114 HD23 LEU A 101       8.181 -41.514   3.133  1.00 15.13           H  
ATOM   1115  N   LEU A 102       7.322 -39.225   7.192  1.00 11.03           N  
ANISOU 1115  N   LEU A 102     1680   1195   1316     34    -68    -20
ATOM   1116  CA  LEU A 102       7.204 -38.665   8.533  1.00 11.37           C  
ANISOU 1116  CA  LEU A 102     1697   1259   1365     -2    -76    -36
ATOM   1117  C   LEU A 102       8.022 -39.512   9.490  1.00 12.45           C  
ANISOU 1117  C   LEU A 102     1809   1420   1503     11    -77    -47
ATOM   1118  O   LEU A 102       8.193 -40.707   9.264  1.00 14.32           O  
ANISOU 1118  O   LEU A 102     2033   1672   1734     43    -75    -40
ATOM   1119  CB  LEU A 102       5.753 -38.624   8.998  1.00  8.55           C  
ANISOU 1119  CB  LEU A 102     1313    930   1005    -18    -81    -28
ATOM   1120  CG  LEU A 102       4.782 -37.697   8.264  1.00 11.36           C  
ANISOU 1120  CG  LEU A 102     1685   1273   1357    -35    -79    -13
ATOM   1121  CD1 LEU A 102       3.341 -38.001   8.657  1.00 10.09           C  
ANISOU 1121  CD1 LEU A 102     1497   1150   1187    -40    -82     -7
ATOM   1122  CD2 LEU A 102       5.115 -36.245   8.552  1.00 11.50           C  
ANISOU 1122  CD2 LEU A 102     1713   1272   1384    -73    -78    -23
ATOM   1123  H   LEU A 102       7.180 -40.220   7.077  1.00 11.03           H  
ATOM   1124  HA  LEU A 102       7.599 -37.663   8.537  1.00 11.37           H  
ATOM   1125  HB3 LEU A 102       5.721 -38.369  10.060  1.00  8.55           H  
ATOM   1126  HB2 LEU A 102       5.357 -39.639   8.945  1.00  8.55           H  
ATOM   1127  HG  LEU A 102       4.898 -37.848   7.197  1.00 11.36           H  
ATOM   1128 HD11 LEU A 102       2.677 -37.345   8.100  1.00 10.09           H  
ATOM   1129 HD12 LEU A 102       3.064 -39.032   8.435  1.00 10.09           H  
ATOM   1130 HD13 LEU A 102       3.178 -37.821   9.720  1.00 10.09           H  
ATOM   1131 HD21 LEU A 102       4.360 -35.594   8.118  1.00 11.50           H  
ATOM   1132 HD22 LEU A 102       5.148 -36.033   9.618  1.00 11.50           H  
ATOM   1133 HD23 LEU A 102       6.072 -35.967   8.123  1.00 11.50           H  
ATOM   1134  N   VAL A 103       8.531 -38.910  10.557  1.00  8.36           N  
ANISOU 1134  N   VAL A 103     1280    908    991    -13    -80    -61
ATOM   1135  CA  VAL A 103       9.038 -39.717  11.657  1.00  8.23           C  
ANISOU 1135  CA  VAL A 103     1232    917    976     -5    -79    -65
ATOM   1136  C   VAL A 103       8.296 -39.306  12.922  1.00  9.39           C  
ANISOU 1136  C   VAL A 103     1353   1082   1134    -31    -81    -65
ATOM   1137  O   VAL A 103       8.040 -38.123  13.138  1.00  9.69           O  
ANISOU 1137  O   VAL A 103     1394   1111   1174    -54    -82    -67
ATOM   1138  CB  VAL A 103      10.571 -39.582  11.852  1.00 10.16           C  
ANISOU 1138  CB  VAL A 103     1488   1157   1214      2    -76    -76
ATOM   1139  CG1 VAL A 103      10.978 -38.138  12.155  1.00  9.92           C  
ANISOU 1139  CG1 VAL A 103     1470   1118   1183    -31    -80    -86
ATOM   1140  CG2 VAL A 103      11.037 -40.521  12.955  1.00  8.43           C  
ANISOU 1140  CG2 VAL A 103     1236    968    997     13    -72    -72
ATOM   1141  H   VAL A 103       8.410 -37.914  10.689  1.00  8.36           H  
ATOM   1142  HA  VAL A 103       8.849 -40.761  11.486  1.00  8.23           H  
ATOM   1143  HB  VAL A 103      11.056 -39.882  10.922  1.00 10.16           H  
ATOM   1144 HG11 VAL A 103      12.062 -38.031  12.115  1.00  9.92           H  
ATOM   1145 HG12 VAL A 103      10.564 -37.432  11.437  1.00  9.92           H  
ATOM   1146 HG13 VAL A 103      10.670 -37.818  13.149  1.00  9.92           H  
ATOM   1147 HG21 VAL A 103      12.089 -40.370  13.152  1.00  8.43           H  
ATOM   1148 HG22 VAL A 103      10.557 -40.341  13.915  1.00  8.43           H  
ATOM   1149 HG23 VAL A 103      10.884 -41.568  12.689  1.00  8.43           H  
ATOM   1150  N   SER A 104       7.920 -40.284  13.744  1.00  7.93           N  
ANISOU 1150  N   SER A 104     1140    918    956    -27    -79    -64
ATOM   1151  CA  SER A 104       7.155 -39.985  14.949  1.00 10.13           C  
ANISOU 1151  CA  SER A 104     1398   1203   1247    -48    -75    -66
ATOM   1152  C   SER A 104       7.835 -40.541  16.193  1.00 10.38           C  
ANISOU 1152  C   SER A 104     1409   1244   1290    -46    -67    -64
ATOM   1153  O   SER A 104       8.530 -41.544  16.124  1.00 11.35           O  
ANISOU 1153  O   SER A 104     1524   1378   1410    -31    -66    -61
ATOM   1154  CB  SER A 104       5.735 -40.547  14.834  1.00 10.81           C  
ANISOU 1154  CB  SER A 104     1476   1301   1332    -55    -76    -69
ATOM   1155  OG  SER A 104       5.760 -41.955  14.670  1.00 11.83           O  
ANISOU 1155  OG  SER A 104     1589   1450   1455    -43    -79    -68
ATOM   1156  H   SER A 104       8.117 -41.249  13.515  1.00  7.93           H  
ATOM   1157  HA  SER A 104       7.067 -38.918  15.109  1.00 10.13           H  
ATOM   1158  HB3 SER A 104       5.249 -40.091  13.974  1.00 10.81           H  
ATOM   1159  HB2 SER A 104       5.133 -40.301  15.707  1.00 10.81           H  
ATOM   1160  HG  SER A 104       5.890 -42.376  15.511  1.00 11.83           H  
ATOM   1161  N   ALA A 105       7.622 -39.888  17.330  1.00  7.71           N  
ANISOU 1161  N   ALA A 105     1062    903    966    -59    -59    -62
ATOM   1162  CA  ALA A 105       8.241 -40.296  18.590  1.00  9.65           C  
ANISOU 1162  CA  ALA A 105     1290   1153   1225    -57    -48    -53
ATOM   1163  C   ALA A 105       7.152 -40.604  19.607  1.00  9.93           C  
ANISOU 1163  C   ALA A 105     1314   1178   1280    -70    -34    -57
ATOM   1164  O   ALA A 105       6.256 -39.788  19.802  1.00  8.32           O  
ANISOU 1164  O   ALA A 105     1116    965   1082    -79    -30    -62
ATOM   1165  CB  ALA A 105       9.173 -39.195  19.113  1.00  8.07           C  
ANISOU 1165  CB  ALA A 105     1088    955   1022    -54    -46    -41
ATOM   1166  H   ALA A 105       7.037 -39.061  17.328  1.00  7.71           H  
ATOM   1167  HA  ALA A 105       8.848 -41.197  18.480  1.00  9.65           H  
ATOM   1168  HB1 ALA A 105       9.521 -39.414  20.116  1.00  8.07           H  
ATOM   1169  HB2 ALA A 105      10.048 -39.083  18.474  1.00  8.07           H  
ATOM   1170  HB3 ALA A 105       8.665 -38.231  19.155  1.00  8.07           H  
ATOM   1171  N   SER A 106       7.239 -41.764  20.261  1.00  9.12           N  
ANISOU 1171  N   SER A 106     1198   1078   1190    -74    -26    -57
ATOM   1172  CA  SER A 106       6.122 -42.283  21.055  1.00 10.38           C  
ANISOU 1172  CA  SER A 106     1353   1225   1367    -94    -13    -69
ATOM   1173  C   SER A 106       6.493 -42.814  22.440  1.00 12.13           C  
ANISOU 1173  C   SER A 106     1564   1431   1613   -100      8    -58
ATOM   1174  O   SER A 106       7.633 -43.223  22.694  1.00  9.86           O  
ANISOU 1174  O   SER A 106     1266   1153   1326    -90     10    -39
ATOM   1175  CB  SER A 106       5.422 -43.397  20.269  1.00  8.10           C  
ANISOU 1175  CB  SER A 106     1058    955   1064   -107    -26    -86
ATOM   1176  OG  SER A 106       4.460 -44.086  21.050  1.00  9.06           O  
ANISOU 1176  OG  SER A 106     1175   1068   1199   -134    -15   -104
ATOM   1177  H   SER A 106       8.018 -42.385  20.083  1.00  9.12           H  
ATOM   1178  HA  SER A 106       5.400 -41.496  21.245  1.00 10.38           H  
ATOM   1179  HB3 SER A 106       6.168 -44.100  19.905  1.00  8.10           H  
ATOM   1180  HB2 SER A 106       4.924 -42.972  19.398  1.00  8.10           H  
ATOM   1181  HG  SER A 106       3.765 -43.480  21.270  1.00  9.06           H  
ATOM   1182  N   ASP A 107       5.500 -42.821  23.326  1.00 11.08           N  
ANISOU 1182  N   ASP A 107     1437   1271   1500   -117     26    -71
ATOM   1183  CA  ASP A 107       5.641 -43.407  24.647  1.00 11.54           C  
ANISOU 1183  CA  ASP A 107     1492   1304   1588   -128     51    -62
ATOM   1184  C   ASP A 107       5.855 -44.918  24.581  1.00 11.80           C  
ANISOU 1184  C   ASP A 107     1509   1352   1622   -151     47    -67
ATOM   1185  O   ASP A 107       6.167 -45.533  25.596  1.00 13.17           O  
ANISOU 1185  O   ASP A 107     1677   1506   1820   -163     67    -56
ATOM   1186  CB  ASP A 107       4.409 -43.115  25.518  1.00 11.71           C  
ANISOU 1186  CB  ASP A 107     1532   1287   1632   -142     75    -82
ATOM   1187  CG  ASP A 107       4.329 -41.666  25.969  1.00 13.43           C  
ANISOU 1187  CG  ASP A 107     1759   1489   1856   -114     89    -66
ATOM   1188  OD1 ASP A 107       5.267 -40.895  25.701  1.00 12.93           O  
ANISOU 1188  OD1 ASP A 107     1685   1447   1781    -90     79    -39
ATOM   1189  OD2 ASP A 107       3.328 -41.297  26.621  1.00 15.23           O1-
ANISOU 1189  OD2 ASP A 107     2003   1686   2100   -117    112    -81
ATOM   1190  H   ASP A 107       4.596 -42.450  23.058  1.00 11.08           H  
ATOM   1191  HA  ASP A 107       6.535 -43.002  25.122  1.00 11.54           H  
ATOM   1192  HB3 ASP A 107       4.408 -43.728  26.420  1.00 11.71           H  
ATOM   1193  HB2 ASP A 107       3.498 -43.349  24.972  1.00 11.71           H  
ATOM   1194  N   ASP A 108       5.677 -45.532  23.411  1.00  8.68           N  
ANISOU 1194  N   ASP A 108     1105    993   1202   -156     23    -81
ATOM   1195  CA  ASP A 108       5.962 -46.961  23.307  1.00 10.32           C  
ANISOU 1195  CA  ASP A 108     1288   1227   1408   -175     18    -80
ATOM   1196  C   ASP A 108       7.470 -47.190  23.155  1.00 10.62           C  
ANISOU 1196  C   ASP A 108     1310   1285   1439   -147     17    -49
ATOM   1197  O   ASP A 108       7.909 -48.316  22.925  1.00  8.97           O  
ANISOU 1197  O   ASP A 108     1077   1107   1224   -153     13    -41
ATOM   1198  CB  ASP A 108       5.178 -47.621  22.155  1.00 10.24           C  
ANISOU 1198  CB  ASP A 108     1267   1255   1370   -186     -7   -101
ATOM   1199  CG  ASP A 108       5.518 -47.056  20.773  1.00  8.67           C  
ANISOU 1199  CG  ASP A 108     1073   1079   1143   -150    -27    -92
ATOM   1200  OD1 ASP A 108       6.576 -46.423  20.591  1.00 10.26           O  
ANISOU 1200  OD1 ASP A 108     1281   1275   1342   -120    -25    -73
ATOM   1201  OD2 ASP A 108       4.710 -47.269  19.845  1.00  9.08           O1-
ANISOU 1201  OD2 ASP A 108     1123   1155   1173   -153    -44   -105
ATOM   1202  H   ASP A 108       5.405 -45.014  22.584  1.00  8.68           H  
ATOM   1203  HA  ASP A 108       5.674 -47.494  24.211  1.00 10.32           H  
ATOM   1204  HB3 ASP A 108       4.110 -47.485  22.328  1.00 10.24           H  
ATOM   1205  HB2 ASP A 108       5.350 -48.698  22.141  1.00 10.24           H  
ATOM   1206  N   LYS A 109       8.235 -46.101  23.285  1.00 11.00           N  
ANISOU 1206  N   LYS A 109     1372   1323   1486   -118     21    -31
ATOM   1207  CA  LYS A 109       9.704 -46.100  23.296  1.00  8.58           C  
ANISOU 1207  CA  LYS A 109     1055   1035   1169    -92     24     -4
ATOM   1208  C   LYS A 109      10.301 -46.368  21.920  1.00  9.66           C  
ANISOU 1208  C   LYS A 109     1189   1206   1275    -69      4     -7
ATOM   1209  O   LYS A 109      11.490 -46.650  21.797  1.00  9.34           O  
ANISOU 1209  O   LYS A 109     1140   1187   1223    -48      7     10
ATOM   1210  CB  LYS A 109      10.246 -47.111  24.322  1.00 10.17           C  
ANISOU 1210  CB  LYS A 109     1237   1237   1390   -105     44     18
ATOM   1211  CG  LYS A 109       9.802 -46.786  25.749  1.00 11.66           C  
ANISOU 1211  CG  LYS A 109     1436   1382   1614   -121     70     27
ATOM   1212  CD  LYS A 109      10.370 -47.738  26.795  1.00 12.58           C  
ANISOU 1212  CD  LYS A 109     1536   1492   1753   -137     94     53
ATOM   1213  CE  LYS A 109       9.820 -49.136  26.612  1.00 13.47           C  
ANISOU 1213  CE  LYS A 109     1630   1619   1871   -177     91     35
ATOM   1214  NZ  LYS A 109       9.810 -49.890  27.896  1.00 14.76           N1+
ANISOU 1214  NZ  LYS A 109     1788   1752   2070   -210    121     51
ATOM   1215  H   LYS A 109       7.773 -45.211  23.409  1.00 11.00           H  
ATOM   1216  HA  LYS A 109      10.014 -45.106  23.613  1.00  8.58           H  
ATOM   1217  HB3 LYS A 109      11.336 -47.055  24.320  1.00 10.17           H  
ATOM   1218  HB2 LYS A 109      10.025 -48.143  24.058  1.00 10.17           H  
ATOM   1219  HG3 LYS A 109       8.717 -46.867  25.802  1.00 11.66           H  
ATOM   1220  HG2 LYS A 109       9.957 -45.756  25.978  1.00 11.66           H  
ATOM   1221  HD3 LYS A 109      10.104 -47.354  27.779  1.00 12.58           H  
ATOM   1222  HD2 LYS A 109      11.456 -47.758  26.748  1.00 12.58           H  
ATOM   1223  HE3 LYS A 109      10.401 -49.686  25.871  1.00 13.47           H  
ATOM   1224  HE2 LYS A 109       8.790 -49.109  26.255  1.00 13.47           H  
ATOM   1225  HZ1 LYS A 109       9.214 -49.395  28.554  1.00 14.76           H  
ATOM   1226  HZ2 LYS A 109       9.443 -50.818  27.747  1.00 14.76           H  
ATOM   1227  HZ3 LYS A 109      10.747 -49.946  28.269  1.00 14.76           H  
ATOM   1228  N   THR A 110       9.478 -46.241  20.883  1.00  9.71           N  
ANISOU 1228  N   THR A 110     1205   1217   1269    -70    -13    -27
ATOM   1229  CA  THR A 110       9.967 -46.325  19.517  1.00 10.39           C  
ANISOU 1229  CA  THR A 110     1294   1324   1328    -43    -27    -28
ATOM   1230  C   THR A 110       9.845 -45.000  18.785  1.00 10.87           C  
ANISOU 1230  C   THR A 110     1386   1367   1378    -32    -37    -37
ATOM   1231  O   THR A 110       9.133 -44.085  19.225  1.00 11.85           O  
ANISOU 1231  O   THR A 110     1521   1470   1513    -47    -36    -43
ATOM   1232  CB  THR A 110       9.201 -47.372  18.689  1.00 10.30           C  
ANISOU 1232  CB  THR A 110     1267   1339   1306    -47    -38    -35
ATOM   1233  OG1 THR A 110       7.917 -46.845  18.317  1.00  8.40           O  
ANISOU 1233  OG1 THR A 110     1041   1088   1064    -62    -49    -53
ATOM   1234  CG2 THR A 110       9.032 -48.657  19.468  1.00 10.72           C  
ANISOU 1234  CG2 THR A 110     1287   1413   1372    -73    -31    -31
ATOM   1235  H   THR A 110       8.498 -46.028  21.031  1.00  9.71           H  
ATOM   1236  HA  THR A 110      11.017 -46.612  19.489  1.00 10.39           H  
ATOM   1237  HB  THR A 110       9.760 -47.577  17.776  1.00 10.30           H  
ATOM   1238  HG1 THR A 110       7.424 -46.672  19.115  1.00  8.40           H  
ATOM   1239 HG21 THR A 110       8.583 -49.414  18.827  1.00 10.72           H  
ATOM   1240 HG22 THR A 110       9.998 -49.016  19.821  1.00 10.72           H  
ATOM   1241 HG23 THR A 110       8.375 -48.545  20.329  1.00 10.72           H  
ATOM   1242  N   LEU A 111      10.560 -44.909  17.671  1.00 11.88           N  
ANISOU 1242  N   LEU A 111     1526   1502   1485     -6    -44    -36
ATOM   1243  CA  LEU A 111      10.199 -43.974  16.622  1.00 10.15           C  
ANISOU 1243  CA  LEU A 111     1336   1267   1255      0    -55    -46
ATOM   1244  C   LEU A 111       9.702 -44.796  15.451  1.00 10.61           C  
ANISOU 1244  C   LEU A 111     1391   1339   1301     16    -62    -46
ATOM   1245  O   LEU A 111      10.098 -45.947  15.289  1.00  9.15           O  
ANISOU 1245  O   LEU A 111     1186   1181   1111     32    -59    -37
ATOM   1246  CB  LEU A 111      11.374 -43.090  16.198  1.00  9.13           C  
ANISOU 1246  CB  LEU A 111     1230   1127   1112     15    -55    -48
ATOM   1247  CG  LEU A 111      11.975 -42.220  17.307  1.00  9.15           C  
ANISOU 1247  CG  LEU A 111     1230   1128   1119      2    -50    -43
ATOM   1248  CD1 LEU A 111      13.314 -42.790  17.787  1.00  8.13           C  
ANISOU 1248  CD1 LEU A 111     1090   1020    980     19    -41    -33
ATOM   1249  CD2 LEU A 111      12.129 -40.769  16.844  1.00 10.00           C  
ANISOU 1249  CD2 LEU A 111     1362   1221   1216     -7    -59    -53
ATOM   1250  H   LEU A 111      11.167 -45.676  17.417  1.00 11.88           H  
ATOM   1251  HA  LEU A 111       9.374 -43.389  16.987  1.00 10.15           H  
ATOM   1252  HB3 LEU A 111      11.012 -42.439  15.400  1.00  9.13           H  
ATOM   1253  HB2 LEU A 111      12.150 -43.677  15.717  1.00  9.13           H  
ATOM   1254  HG  LEU A 111      11.274 -42.217  18.141  1.00  9.15           H  
ATOM   1255 HD11 LEU A 111      13.713 -42.218  18.623  1.00  8.13           H  
ATOM   1256 HD12 LEU A 111      13.205 -43.820  18.127  1.00  8.13           H  
ATOM   1257 HD13 LEU A 111      14.059 -42.779  16.992  1.00  8.13           H  
ATOM   1258 HD21 LEU A 111      12.472 -40.143  17.665  1.00 10.00           H  
ATOM   1259 HD22 LEU A 111      12.845 -40.680  16.026  1.00 10.00           H  
ATOM   1260 HD23 LEU A 111      11.177 -40.362  16.503  1.00 10.00           H  
ATOM   1261  N   LYS A 112       8.829 -44.214  14.638  1.00 10.28           N  
ANISOU 1261  N   LYS A 112     1368   1284   1253     13    -70    -51
ATOM   1262  CA  LYS A 112       8.391 -44.906  13.438  1.00 11.48           C  
ANISOU 1262  CA  LYS A 112     1519   1452   1392     34    -76    -43
ATOM   1263  C   LYS A 112       8.578 -43.993  12.242  1.00 10.85           C  
ANISOU 1263  C   LYS A 112     1478   1342   1303     51    -77    -42
ATOM   1264  O   LYS A 112       8.305 -42.793  12.315  1.00  9.82           O  
ANISOU 1264  O   LYS A 112     1369   1187   1177     30    -79    -49
ATOM   1265  CB  LYS A 112       6.935 -45.374  13.574  1.00 10.87           C  
ANISOU 1265  CB  LYS A 112     1422   1397   1312     13    -85    -46
ATOM   1266  CG  LYS A 112       6.781 -46.663  14.410  1.00 12.28           C  
ANISOU 1266  CG  LYS A 112     1560   1610   1495     -3    -85    -46
ATOM   1267  CD  LYS A 112       5.305 -47.031  14.638  1.00 10.55           C  
ANISOU 1267  CD  LYS A 112     1325   1412   1271    -34    -94    -58
ATOM   1268  CE  LYS A 112       5.161 -48.306  15.469  1.00 12.75           C  
ANISOU 1268  CE  LYS A 112     1566   1724   1555    -59    -94    -64
ATOM   1269  NZ  LYS A 112       5.643 -49.534  14.750  1.00 13.03           N1+
ANISOU 1269  NZ  LYS A 112     1569   1808   1574    -34   -100    -43
ATOM   1270  H   LYS A 112       8.521 -43.265  14.806  1.00 10.28           H  
ATOM   1271  HA  LYS A 112       8.990 -45.788  13.240  1.00 11.48           H  
ATOM   1272  HB3 LYS A 112       6.519 -45.571  12.585  1.00 10.87           H  
ATOM   1273  HB2 LYS A 112       6.328 -44.575  13.995  1.00 10.87           H  
ATOM   1274  HG3 LYS A 112       7.265 -46.532  15.378  1.00 12.28           H  
ATOM   1275  HG2 LYS A 112       7.309 -47.475  13.913  1.00 12.28           H  
ATOM   1276  HD3 LYS A 112       4.807 -47.169  13.678  1.00 10.55           H  
ATOM   1277  HD2 LYS A 112       4.784 -46.216  15.133  1.00 10.55           H  
ATOM   1278  HE3 LYS A 112       4.115 -48.460  15.728  1.00 12.75           H  
ATOM   1279  HE2 LYS A 112       5.705 -48.205  16.409  1.00 12.75           H  
ATOM   1280  HZ1 LYS A 112       5.059 -49.693  13.936  1.00 13.03           H  
ATOM   1281  HZ2 LYS A 112       6.608 -49.426  14.457  1.00 13.03           H  
ATOM   1282  HZ3 LYS A 112       5.573 -50.333  15.362  1.00 13.03           H  
ATOM   1283  N   ILE A 113       9.101 -44.570  11.168  1.00 10.55           N  
ANISOU 1283  N   ILE A 113     1450   1307   1254     89    -73    -31
ATOM   1284  CA  ILE A 113       9.265 -43.886   9.898  1.00  9.49           C  
ANISOU 1284  CA  ILE A 113     1357   1137   1113    108    -69    -27
ATOM   1285  C   ILE A 113       8.111 -44.281   8.997  1.00 11.46           C  
ANISOU 1285  C   ILE A 113     1602   1400   1354    121    -74     -8
ATOM   1286  O   ILE A 113       7.858 -45.474   8.805  1.00 12.02           O  
ANISOU 1286  O   ILE A 113     1641   1511   1415    145    -76      8
ATOM   1287  CB  ILE A 113      10.601 -44.243   9.222  1.00 10.39           C  
ANISOU 1287  CB  ILE A 113     1492   1237   1220    148    -54    -27
ATOM   1288  CG1 ILE A 113      11.776 -43.920  10.151  1.00 10.68           C  
ANISOU 1288  CG1 ILE A 113     1530   1272   1258    136    -50    -45
ATOM   1289  CG2 ILE A 113      10.751 -43.500   7.898  1.00  9.29           C  
ANISOU 1289  CG2 ILE A 113     1404   1049   1078    165    -46    -26
ATOM   1290  CD1 ILE A 113      13.125 -44.130   9.503  1.00  9.22           C  
ANISOU 1290  CD1 ILE A 113     1371   1071   1060    173    -34    -53
ATOM   1291  H   ILE A 113       9.317 -45.559  11.203  1.00 10.55           H  
ATOM   1292  HA  ILE A 113       9.260 -42.807  10.049  1.00  9.49           H  
ATOM   1293  HB  ILE A 113      10.622 -45.314   9.012  1.00 10.39           H  
ATOM   1294 HG13 ILE A 113      11.726 -44.554  11.036  1.00 10.68           H  
ATOM   1295 HG12 ILE A 113      11.703 -42.893  10.510  1.00 10.68           H  
ATOM   1296 HG21 ILE A 113      11.666 -43.768   7.373  1.00  9.29           H  
ATOM   1297 HG22 ILE A 113       9.953 -43.721   7.189  1.00  9.29           H  
ATOM   1298 HG23 ILE A 113      10.763 -42.420   8.049  1.00  9.29           H  
ATOM   1299 HD11 ILE A 113      13.914 -44.140  10.255  1.00  9.22           H  
ATOM   1300 HD12 ILE A 113      13.176 -45.082   8.974  1.00  9.22           H  
ATOM   1301 HD13 ILE A 113      13.367 -43.332   8.802  1.00  9.22           H  
ATOM   1302  N   TRP A 114       7.408 -43.291   8.455  1.00 11.56           N  
ANISOU 1302  N   TRP A 114     1640   1385   1366    106    -76     -6
ATOM   1303  CA  TRP A 114       6.205 -43.553   7.678  1.00 10.29           C  
ANISOU 1303  CA  TRP A 114     1474   1242   1194    116    -82     16
ATOM   1304  C   TRP A 114       6.304 -43.067   6.250  1.00 10.92           C  
ANISOU 1304  C   TRP A 114     1596   1282   1270    143    -71     36
ATOM   1305  O   TRP A 114       6.737 -41.946   6.001  1.00 12.84           O  
ANISOU 1305  O   TRP A 114     1878   1476   1523    126    -64     26
ATOM   1306  CB  TRP A 114       4.992 -42.877   8.317  1.00  8.93           C  
ANISOU 1306  CB  TRP A 114     1291   1080   1021     73    -91      7
ATOM   1307  CG  TRP A 114       4.828 -43.103   9.777  1.00 10.04           C  
ANISOU 1307  CG  TRP A 114     1402   1244   1170     42    -96    -15
ATOM   1308  CD1 TRP A 114       5.381 -42.371  10.792  1.00 11.29           C  
ANISOU 1308  CD1 TRP A 114     1563   1381   1344     18    -92    -33
ATOM   1309  CD2 TRP A 114       4.020 -44.106  10.401  1.00  9.14           C  
ANISOU 1309  CD2 TRP A 114     1250   1176   1048     30   -104    -20
ATOM   1310  NE1 TRP A 114       4.982 -42.870  12.006  1.00  9.18           N  
ANISOU 1310  NE1 TRP A 114     1268   1138   1085     -3    -93    -46
ATOM   1311  CE2 TRP A 114       4.144 -43.932  11.794  1.00  9.01           C  
ANISOU 1311  CE2 TRP A 114     1221   1153   1048      0   -101    -42
ATOM   1312  CE3 TRP A 114       3.214 -45.144   9.917  1.00  8.98           C  
ANISOU 1312  CE3 TRP A 114     1204   1203   1007     41   -114     -7
ATOM   1313  CZ2 TRP A 114       3.485 -44.751  12.707  1.00  9.34           C  
ANISOU 1313  CZ2 TRP A 114     1233   1226   1090    -24   -105    -55
ATOM   1314  CZ3 TRP A 114       2.561 -45.954  10.825  1.00  9.03           C  
ANISOU 1314  CZ3 TRP A 114     1174   1248   1008     13   -122    -23
ATOM   1315  CH2 TRP A 114       2.704 -45.756  12.204  1.00  8.81           C  
ANISOU 1315  CH2 TRP A 114     1142   1204   1001    -21   -116    -49
ATOM   1316  H   TRP A 114       7.664 -42.329   8.646  1.00 11.56           H  
ATOM   1317  HA  TRP A 114       5.978 -44.616   7.661  1.00 10.29           H  
ATOM   1318  HB3 TRP A 114       4.074 -43.180   7.811  1.00  8.93           H  
ATOM   1319  HB2 TRP A 114       5.060 -41.797   8.178  1.00  8.93           H  
ATOM   1320  HD1 TRP A 114       6.039 -41.526  10.649  1.00 11.29           H  
ATOM   1321  HE1 TRP A 114       5.281 -42.497  12.902  1.00  9.18           H  
ATOM   1322  HE3 TRP A 114       3.101 -45.304   8.855  1.00  8.98           H  
ATOM   1323  HZ2 TRP A 114       3.585 -44.597  13.771  1.00  9.34           H  
ATOM   1324  HZ3 TRP A 114       1.932 -46.753  10.462  1.00  9.03           H  
ATOM   1325  HH2 TRP A 114       2.187 -46.393  12.895  1.00  8.81           H  
ATOM   1326  N   ASP A 115       5.874 -43.903   5.313  1.00 11.06           N  
ANISOU 1326  N   ASP A 115     1605   1322   1274    184    -69     67
ATOM   1327  CA  ASP A 115       5.619 -43.441   3.957  1.00 10.60           C  
ANISOU 1327  CA  ASP A 115     1587   1227   1214    209    -58     94
ATOM   1328  C   ASP A 115       4.232 -42.818   3.922  1.00 11.94           C  
ANISOU 1328  C   ASP A 115     1751   1411   1374    178    -68    105
ATOM   1329  O   ASP A 115       3.241 -43.524   4.069  1.00 12.58           O  
ANISOU 1329  O   ASP A 115     1794   1550   1435    180    -81    118
ATOM   1330  CB  ASP A 115       5.712 -44.592   2.960  1.00 11.85           C  
ANISOU 1330  CB  ASP A 115     1736   1408   1360    274    -49    131
ATOM   1331  CG  ASP A 115       5.497 -44.137   1.541  1.00 17.09           C  
ANISOU 1331  CG  ASP A 115     2443   2025   2023    306    -32    166
ATOM   1332  OD1 ASP A 115       6.459 -43.619   0.946  1.00 20.10           O  
ANISOU 1332  OD1 ASP A 115     2877   2339   2422    321    -11    159
ATOM   1333  OD2 ASP A 115       4.372 -44.277   1.025  1.00 17.31           O1-
ANISOU 1333  OD2 ASP A 115     2458   2084   2035    315    -38    199
ATOM   1334  H   ASP A 115       5.531 -44.818   5.580  1.00 11.06           H  
ATOM   1335  HA  ASP A 115       6.354 -42.692   3.664  1.00 10.60           H  
ATOM   1336  HB3 ASP A 115       5.010 -45.381   3.221  1.00 11.85           H  
ATOM   1337  HB2 ASP A 115       6.691 -45.057   3.018  1.00 11.85           H  
ATOM   1338  N   VAL A 116       4.156 -41.502   3.747  1.00 12.41           N  
ANISOU 1338  N   VAL A 116     1846   1423   1445    146    -61     98
ATOM   1339  CA  VAL A 116       2.880 -40.808   3.919  1.00 12.67           C  
ANISOU 1339  CA  VAL A 116     1871   1474   1469    112    -68    104
ATOM   1340  C   VAL A 116       1.810 -41.218   2.905  1.00 11.50           C  
ANISOU 1340  C   VAL A 116     1719   1353   1298    141    -68    146
ATOM   1341  O   VAL A 116       0.642 -41.403   3.277  1.00 11.30           O  
ANISOU 1341  O   VAL A 116     1662   1379   1251    125    -80    149
ATOM   1342  CB  VAL A 116       3.072 -39.283   3.865  1.00 15.71           C  
ANISOU 1342  CB  VAL A 116     2292   1806   1871     72    -60     93
ATOM   1343  CG1 VAL A 116       1.729 -38.569   3.983  1.00 17.96           C  
ANISOU 1343  CG1 VAL A 116     2566   2114   2144     42    -63    103
ATOM   1344  CG2 VAL A 116       3.988 -38.838   4.991  1.00 13.90           C  
ANISOU 1344  CG2 VAL A 116     2057   1566   1657     42    -64     54
ATOM   1345  H   VAL A 116       4.994 -40.955   3.601  1.00 12.41           H  
ATOM   1346  HA  VAL A 116       2.496 -41.065   4.910  1.00 12.67           H  
ATOM   1347  HB  VAL A 116       3.532 -39.000   2.916  1.00 15.71           H  
ATOM   1348 HG11 VAL A 116       1.876 -37.493   4.082  1.00 17.96           H  
ATOM   1349 HG12 VAL A 116       1.099 -38.704   3.107  1.00 17.96           H  
ATOM   1350 HG13 VAL A 116       1.170 -38.899   4.860  1.00 17.96           H  
ATOM   1351 HG21 VAL A 116       4.130 -37.759   4.979  1.00 13.90           H  
ATOM   1352 HG22 VAL A 116       3.558 -39.114   5.953  1.00 13.90           H  
ATOM   1353 HG23 VAL A 116       4.976 -39.290   4.931  1.00 13.90           H  
ATOM   1354  N  ASER A 117       2.199 -41.367   1.641  0.53 11.19           N  
ANISOU 1354  N  ASER A 117     1711   1279   1261    184    -52    180
ATOM   1355  N  BSER A 117       2.203 -41.381   1.644  0.47 11.25           N  
ANISOU 1355  N  BSER A 117     1718   1286   1268    184    -52    180
ATOM   1356  CA ASER A 117       1.243 -41.723   0.591  0.53 12.94           C  
ANISOU 1356  CA ASER A 117     1931   1526   1461    218    -49    230
ATOM   1357  CA BSER A 117       1.247 -41.724   0.587  0.47 12.91           C  
ANISOU 1357  CA BSER A 117     1928   1522   1457    218    -49    230
ATOM   1358  C  ASER A 117       0.594 -43.085   0.831  0.53 12.06           C  
ANISOU 1358  C  ASER A 117     1762   1501   1318    243    -68    243
ATOM   1359  C  BSER A 117       0.604 -43.092   0.799  0.47 12.11           C  
ANISOU 1359  C  BSER A 117     1770   1508   1325    245    -67    244
ATOM   1360  O  ASER A 117      -0.618 -43.239   0.663  0.53 12.01           O  
ANISOU 1360  O  ASER A 117     1733   1548   1282    240    -78    265
ATOM   1361  O  BSER A 117      -0.591 -43.266   0.575  0.47 11.94           O  
ANISOU 1361  O  BSER A 117     1725   1538   1273    244    -77    268
ATOM   1362  CB ASER A 117       1.920 -41.713  -0.782  0.53 13.99           C  
ANISOU 1362  CB ASER A 117     2111   1596   1606    268    -24    267
ATOM   1363  CB BSER A 117       1.922 -41.694  -0.785  0.47 14.02           C  
ANISOU 1363  CB BSER A 117     2117   1600   1611    267    -23    266
ATOM   1364  OG ASER A 117       2.330 -40.408  -1.144  0.53 15.33           O  
ANISOU 1364  OG ASER A 117     2337   1687   1802    236     -6    257
ATOM   1365  OG BSER A 117       2.855 -42.752  -0.913  0.47 16.38           O  
ANISOU 1365  OG BSER A 117     2407   1904   1912    317    -18    267
ATOM   1366  H  ASER A 117       3.166 -41.205   1.387  0.53 11.19           H  
ATOM   1367  H  BSER A 117       3.176 -41.268   1.400  0.47  0.00           H  
ATOM   1368  HA ASER A 117       0.447 -40.975   0.584  0.53 12.94           H  
ATOM   1369  HA BSER A 117       0.455 -40.975   0.591  0.47  0.00           H  
ATOM   1370  HB3ASER A 117       1.233 -42.068  -1.551  0.53 13.99           H  
ATOM   1371  HB3BSER A 117       2.434 -40.741  -0.917  0.47  0.00           H  
ATOM   1372  HB2ASER A 117       2.788 -42.374  -0.798  0.53 13.99           H  
ATOM   1373  HB2BSER A 117       1.165 -41.782  -1.564  0.47  0.00           H  
ATOM   1374  HG ASER A 117       3.022 -40.126  -0.559  0.53 15.33           H  
ATOM   1375  HG BSER A 117       3.266 -42.714  -1.780  0.47  0.00           H  
ATOM   1376  N   SER A 118       1.406 -44.066   1.214  1.00 12.08           N  
ANISOU 1376  N   SER A 118     1742   1524   1325    266    -72    230
ATOM   1377  CA  SER A 118       0.914 -45.426   1.422  1.00 11.87           C  
ANISOU 1377  CA  SER A 118     1656   1583   1269    286    -90    242
ATOM   1378  C   SER A 118       0.412 -45.633   2.844  1.00 12.23           C  
ANISOU 1378  C   SER A 118     1662   1677   1308    230   -111    197
ATOM   1379  O   SER A 118      -0.312 -46.597   3.119  1.00 11.45           O  
ANISOU 1379  O   SER A 118     1515   1655   1181    227   -130    200
ATOM   1380  CB  SER A 118       2.006 -46.453   1.122  1.00 13.76           C  
ANISOU 1380  CB  SER A 118     1884   1828   1515    339    -81    254
ATOM   1381  OG  SER A 118       2.989 -46.458   2.147  1.00 11.19           O  
ANISOU 1381  OG  SER A 118     1557   1483   1213    313    -81    209
ATOM   1382  H   SER A 118       2.400 -43.893   1.306  1.00 12.08           H  
ATOM   1383  HA  SER A 118       0.089 -45.633   0.737  1.00 11.87           H  
ATOM   1384  HB3 SER A 118       2.480 -46.253   0.161  1.00 13.76           H  
ATOM   1385  HB2 SER A 118       1.575 -47.453   1.060  1.00 13.76           H  
ATOM   1386  HG  SER A 118       3.489 -45.654   2.062  1.00 11.19           H  
ATOM   1387  N   GLY A 119       0.824 -44.740   3.742  1.00 10.52           N  
ANISOU 1387  N   GLY A 119     1467   1414   1118    186   -107    156
ATOM   1388  CA  GLY A 119       0.513 -44.863   5.155  1.00 13.80           C  
ANISOU 1388  CA  GLY A 119     1853   1857   1535    138   -120    114
ATOM   1389  C   GLY A 119       1.301 -45.955   5.863  1.00 14.55           C  
ANISOU 1389  C   GLY A 119     1914   1977   1636    142   -125     98
ATOM   1390  O   GLY A 119       1.081 -46.226   7.045  1.00 12.54           O  
ANISOU 1390  O   GLY A 119     1634   1744   1385    103   -134     66
ATOM   1391  H   GLY A 119       1.459 -44.005   3.459  1.00 10.52           H  
ATOM   1392  HA3 GLY A 119      -0.556 -45.033   5.299  1.00 13.80           H  
ATOM   1393  HA2 GLY A 119       0.742 -43.911   5.635  1.00 13.80           H  
ATOM   1394  N   LYS A 120       2.238 -46.577   5.157  1.00 16.12           N  
ANISOU 1394  N   LYS A 120     2115   2171   1839    191   -117    122
ATOM   1395  CA  LYS A 120       2.973 -47.699   5.732  1.00 13.99           C  
ANISOU 1395  CA  LYS A 120     1808   1936   1573    200   -120    114
ATOM   1396  C   LYS A 120       4.097 -47.272   6.670  1.00 14.97           C  
ANISOU 1396  C   LYS A 120     1949   2015   1726    180   -110     81
ATOM   1397  O   LYS A 120       4.866 -46.358   6.368  1.00  9.85           O  
ANISOU 1397  O   LYS A 120     1345   1305   1094    188    -96     76
ATOM   1398  CB  LYS A 120       3.562 -48.583   4.634  1.00 13.16           C  
ANISOU 1398  CB  LYS A 120     1694   1849   1458    267   -111    154
ATOM   1399  CG  LYS A 120       4.434 -49.706   5.197  1.00 16.00           C  
ANISOU 1399  CG  LYS A 120     2013   2245   1821    279   -110    149
ATOM   1400  CD  LYS A 120       4.920 -50.679   4.132  1.00 14.74           C  
ANISOU 1400  CD  LYS A 120     1835   2118   1648    352    -99    192
ATOM   1401  CE  LYS A 120       5.821 -51.735   4.749  1.00 15.89           C  
ANISOU 1401  CE  LYS A 120     1938   2302   1797    360    -96    187
ATOM   1402  NZ  LYS A 120       6.029 -52.899   3.821  1.00 17.81           N1+
ANISOU 1402  NZ  LYS A 120     2143   2604   2021    429    -89    234
ATOM   1403  H   LYS A 120       2.409 -46.318   4.195  1.00 16.12           H  
ATOM   1404  HA  LYS A 120       2.270 -48.328   6.279  1.00 13.99           H  
ATOM   1405  HB3 LYS A 120       4.168 -47.981   3.956  1.00 13.16           H  
ATOM   1406  HB2 LYS A 120       2.752 -49.004   4.037  1.00 13.16           H  
ATOM   1407  HG3 LYS A 120       3.890 -50.248   5.971  1.00 16.00           H  
ATOM   1408  HG2 LYS A 120       5.336 -49.301   5.648  1.00 16.00           H  
ATOM   1409  HD3 LYS A 120       5.455 -50.144   3.349  1.00 14.74           H  
ATOM   1410  HD2 LYS A 120       4.057 -51.150   3.660  1.00 14.74           H  
ATOM   1411  HE3 LYS A 120       5.349 -52.141   5.643  1.00 15.89           H  
ATOM   1412  HE2 LYS A 120       6.770 -51.311   5.077  1.00 15.89           H  
ATOM   1413  HZ1 LYS A 120       6.588 -53.598   4.297  1.00 17.81           H  
ATOM   1414  HZ2 LYS A 120       5.141 -53.296   3.551  1.00 17.81           H  
ATOM   1415  HZ3 LYS A 120       6.531 -52.579   3.004  1.00 17.81           H  
ATOM   1416  N   CYS A 121       4.188 -47.961   7.805  1.00  9.84           N  
ANISOU 1416  N   CYS A 121     1261   1397   1079    151   -117     61
ATOM   1417  CA  CYS A 121       5.353 -47.855   8.672  1.00  9.59           C  
ANISOU 1417  CA  CYS A 121     1234   1338   1070    141   -107     40
ATOM   1418  C   CYS A 121       6.537 -48.575   8.035  1.00 11.19           C  
ANISOU 1418  C   CYS A 121     1434   1546   1272    194    -94     60
ATOM   1419  O   CYS A 121       6.545 -49.809   7.950  1.00 13.45           O  
ANISOU 1419  O   CYS A 121     1677   1889   1546    214    -98     77
ATOM   1420  CB  CYS A 121       5.063 -48.446  10.048  1.00  9.46           C  
ANISOU 1420  CB  CYS A 121     1181   1354   1061     96   -115     18
ATOM   1421  SG  CYS A 121       6.492 -48.418  11.143  1.00 11.02           S  
ANISOU 1421  SG  CYS A 121     1380   1525   1283     89   -100      3
ATOM   1422  H   CYS A 121       3.481 -48.651   8.028  1.00  9.84           H  
ATOM   1423  HA  CYS A 121       5.595 -46.801   8.816  1.00  9.59           H  
ATOM   1424  HB3 CYS A 121       4.721 -49.477   9.962  1.00  9.46           H  
ATOM   1425  HB2 CYS A 121       4.260 -47.904  10.537  1.00  9.46           H  
ATOM   1426  HG  CYS A 121       5.873 -48.974  12.186  1.00 11.02           H  
ATOM   1427  N   LEU A 122       7.524 -47.808   7.579  1.00 10.60           N  
ANISOU 1427  N   LEU A 122     1405   1414   1207    217    -78     56
ATOM   1428  CA  LEU A 122       8.680 -48.368   6.887  1.00 11.74           C  
ANISOU 1428  CA  LEU A 122     1558   1554   1349    272    -59     70
ATOM   1429  C   LEU A 122       9.677 -48.990   7.855  1.00 13.27           C  
ANISOU 1429  C   LEU A 122     1725   1769   1548    268    -53     57
ATOM   1430  O   LEU A 122      10.258 -50.030   7.568  1.00 11.73           O  
ANISOU 1430  O   LEU A 122     1504   1610   1344    309    -44     75
ATOM   1431  CB  LEU A 122       9.378 -47.291   6.052  1.00 11.05           C  
ANISOU 1431  CB  LEU A 122     1537   1394   1269    292    -43     63
ATOM   1432  CG  LEU A 122       8.550 -46.723   4.897  1.00 11.78           C  
ANISOU 1432  CG  LEU A 122     1660   1457   1358    305    -42     84
ATOM   1433  CD1 LEU A 122       9.340 -45.664   4.148  1.00 11.67           C  
ANISOU 1433  CD1 LEU A 122     1714   1365   1355    314    -22     72
ATOM   1434  CD2 LEU A 122       8.117 -47.848   3.949  1.00 10.83           C  
ANISOU 1434  CD2 LEU A 122     1512   1381   1221    361    -39    127
ATOM   1435  H   LEU A 122       7.487 -46.806   7.726  1.00 10.60           H  
ATOM   1436  HA  LEU A 122       8.355 -49.178   6.234  1.00 11.74           H  
ATOM   1437  HB3 LEU A 122      10.304 -47.700   5.643  1.00 11.05           H  
ATOM   1438  HB2 LEU A 122       9.683 -46.471   6.705  1.00 11.05           H  
ATOM   1439  HG  LEU A 122       7.653 -46.248   5.297  1.00 11.78           H  
ATOM   1440 HD11 LEU A 122       8.785 -45.234   3.321  1.00 11.67           H  
ATOM   1441 HD12 LEU A 122       9.617 -44.844   4.811  1.00 11.67           H  
ATOM   1442 HD13 LEU A 122      10.262 -46.077   3.737  1.00 11.67           H  
ATOM   1443 HD21 LEU A 122       7.637 -47.432   3.063  1.00 10.83           H  
ATOM   1444 HD22 LEU A 122       8.968 -48.441   3.612  1.00 10.83           H  
ATOM   1445 HD23 LEU A 122       7.387 -48.516   4.403  1.00 10.83           H  
ATOM   1446  N   LYS A 123       9.869 -48.338   8.999  1.00 12.08           N  
ANISOU 1446  N   LYS A 123     1580   1600   1410    221    -57     31
ATOM   1447  CA  LYS A 123      10.814 -48.796  10.016  1.00 12.93           C  
ANISOU 1447  CA  LYS A 123     1665   1724   1523    213    -50     22
ATOM   1448  C   LYS A 123      10.312 -48.453  11.406  1.00 11.93           C  
ANISOU 1448  C   LYS A 123     1523   1599   1411    155    -60      6
ATOM   1449  O   LYS A 123       9.712 -47.398  11.611  1.00 12.03           O  
ANISOU 1449  O   LYS A 123     1559   1580   1431    125    -67     -8
ATOM   1450  CB  LYS A 123      12.196 -48.153   9.824  1.00 14.94           C  
ANISOU 1450  CB  LYS A 123     1960   1939   1776    235    -33      9
ATOM   1451  CG  LYS A 123      12.893 -48.497   8.521  1.00 19.27           C  
ANISOU 1451  CG  LYS A 123     2533   2476   2312    297    -15     21
ATOM   1452  CD  LYS A 123      13.275 -49.962   8.471  1.00 20.71           C  
ANISOU 1452  CD  LYS A 123     2668   2717   2485    336     -5     44
ATOM   1453  CE  LYS A 123      13.894 -50.306   7.129  1.00 22.72           C  
ANISOU 1453  CE  LYS A 123     2948   2958   2728    407     18     59
ATOM   1454  NZ  LYS A 123      14.346 -51.725   7.098  1.00 27.25           N1+
ANISOU 1454  NZ  LYS A 123     3469   3595   3289    451     30     85
ATOM   1455  H   LYS A 123       9.336 -47.500   9.188  1.00 12.08           H  
ATOM   1456  HA  LYS A 123      10.889 -49.882   9.984  1.00 12.93           H  
ATOM   1457  HB3 LYS A 123      12.851 -48.435  10.649  1.00 14.94           H  
ATOM   1458  HB2 LYS A 123      12.098 -47.069   9.887  1.00 14.94           H  
ATOM   1459  HG3 LYS A 123      13.799 -47.894   8.444  1.00 19.27           H  
ATOM   1460  HG2 LYS A 123      12.290 -48.212   7.660  1.00 19.27           H  
ATOM   1461  HD3 LYS A 123      12.426 -50.610   8.645  1.00 20.71           H  
ATOM   1462  HD2 LYS A 123      13.985 -50.176   9.270  1.00 20.71           H  
ATOM   1463  HE3 LYS A 123      14.759 -49.672   6.963  1.00 22.72           H  
ATOM   1464  HE2 LYS A 123      13.191 -50.135   6.314  1.00 22.72           H  
ATOM   1465  HZ1 LYS A 123      13.529 -52.326   7.059  1.00 27.25           H  
ATOM   1466  HZ2 LYS A 123      14.905 -51.879   6.269  1.00 27.25           H  
ATOM   1467  HZ3 LYS A 123      14.897 -51.969   7.922  1.00 27.25           H  
ATOM   1468  N   THR A 124      10.566 -49.336  12.363  1.00 10.99           N  
ANISOU 1468  N   THR A 124     1364   1515   1297    140    -57      9
ATOM   1469  CA  THR A 124      10.341 -49.009  13.768  1.00  9.72           C  
ANISOU 1469  CA  THR A 124     1195   1344   1155     91    -58     -4
ATOM   1470  C   THR A 124      11.689 -48.967  14.474  1.00 12.04           C  
ANISOU 1470  C   THR A 124     1489   1633   1452     99    -43     -3
ATOM   1471  O   THR A 124      12.422 -49.958  14.490  1.00 13.60           O  
ANISOU 1471  O   THR A 124     1660   1865   1643    120    -33     12
ATOM   1472  CB  THR A 124       9.409 -50.019  14.450  1.00  9.87           C  
ANISOU 1472  CB  THR A 124     1169   1401   1179     56    -66     -3
ATOM   1473  OG1 THR A 124       8.152 -50.037  13.762  1.00  9.23           O  
ANISOU 1473  OG1 THR A 124     1087   1333   1086     49    -82     -6
ATOM   1474  CG2 THR A 124       9.167 -49.617  15.891  1.00 10.25           C  
ANISOU 1474  CG2 THR A 124     1219   1426   1250     10    -61    -17
ATOM   1475  H   THR A 124      11.029 -50.208  12.136  1.00 10.99           H  
ATOM   1476  HA  THR A 124       9.871 -48.033  13.883  1.00  9.72           H  
ATOM   1477  HB  THR A 124       9.827 -51.025  14.411  1.00  9.87           H  
ATOM   1478  HG1 THR A 124       8.264 -50.496  12.935  1.00  9.23           H  
ATOM   1479 HG21 THR A 124       8.434 -50.278  16.355  1.00 10.25           H  
ATOM   1480 HG22 THR A 124      10.065 -49.674  16.505  1.00 10.25           H  
ATOM   1481 HG23 THR A 124       8.771 -48.604  15.956  1.00 10.25           H  
ATOM   1482  N   LEU A 125      12.023 -47.805  15.026  1.00 10.95           N  
ANISOU 1482  N   LEU A 125     1380   1459   1321     84    -41    -14
ATOM   1483  CA  LEU A 125      13.356 -47.568  15.575  1.00 11.85           C  
ANISOU 1483  CA  LEU A 125     1499   1571   1431     95    -28    -12
ATOM   1484  C   LEU A 125      13.384 -47.881  17.066  1.00 12.58           C  
ANISOU 1484  C   LEU A 125     1565   1675   1542     65    -21     -2
ATOM   1485  O   LEU A 125      12.870 -47.115  17.876  1.00 11.94           O  
ANISOU 1485  O   LEU A 125     1491   1569   1476     36    -23     -7
ATOM   1486  CB  LEU A 125      13.795 -46.121  15.322  1.00 12.12           C  
ANISOU 1486  CB  LEU A 125     1576   1570   1458     94    -32    -27
ATOM   1487  CG  LEU A 125      13.609 -45.539  13.911  1.00 15.02           C  
ANISOU 1487  CG  LEU A 125     1981   1911   1815    112    -37    -39
ATOM   1488  CD1 LEU A 125      14.399 -44.247  13.718  1.00 13.17           C  
ANISOU 1488  CD1 LEU A 125     1785   1648   1570    107    -38    -56
ATOM   1489  CD2 LEU A 125      13.938 -46.537  12.817  1.00 16.16           C  
ANISOU 1489  CD2 LEU A 125     2124   2071   1947    156    -29    -30
ATOM   1490  H   LEU A 125      11.364 -47.034  15.011  1.00 10.95           H  
ATOM   1491  HA  LEU A 125      14.089 -48.201  15.071  1.00 11.85           H  
ATOM   1492  HB3 LEU A 125      14.836 -46.042  15.578  1.00 12.12           H  
ATOM   1493  HB2 LEU A 125      13.296 -45.457  16.024  1.00 12.12           H  
ATOM   1494  HG  LEU A 125      12.551 -45.292  13.802  1.00 15.02           H  
ATOM   1495 HD11 LEU A 125      14.142 -43.767  12.773  1.00 13.17           H  
ATOM   1496 HD12 LEU A 125      14.210 -43.528  14.516  1.00 13.17           H  
ATOM   1497 HD13 LEU A 125      15.462 -44.458  13.695  1.00 13.17           H  
ATOM   1498 HD21 LEU A 125      13.759 -46.103  11.834  1.00 16.16           H  
ATOM   1499 HD22 LEU A 125      14.994 -46.763  12.881  1.00 16.16           H  
ATOM   1500 HD23 LEU A 125      13.377 -47.466  12.852  1.00 16.16           H  
ATOM   1501  N   LYS A 126      13.979 -49.023  17.404  1.00 12.63           N  
ANISOU 1501  N   LYS A 126     1539   1716   1546     73     -9     15
ATOM   1502  CA  LYS A 126      14.069 -49.505  18.778  1.00 11.93           C  
ANISOU 1502  CA  LYS A 126     1423   1635   1476     45      2     30
ATOM   1503  C   LYS A 126      15.463 -49.251  19.322  1.00 12.26           C  
ANISOU 1503  C   LYS A 126     1468   1685   1507     64     18     44
ATOM   1504  O   LYS A 126      16.449 -49.511  18.632  1.00 13.92           O  
ANISOU 1504  O   LYS A 126     1681   1917   1692    100     24     46
ATOM   1505  CB  LYS A 126      13.746 -51.003  18.844  1.00 13.70           C  
ANISOU 1505  CB  LYS A 126     1602   1899   1705     34      6     42
ATOM   1506  CG  LYS A 126      12.269 -51.340  18.741  1.00 15.08           C  
ANISOU 1506  CG  LYS A 126     1765   2073   1890      0     -9     29
ATOM   1507  CD  LYS A 126      11.662 -51.455  20.127  1.00 20.95           C  
ANISOU 1507  CD  LYS A 126     2501   2796   2664    -51     -1     26
ATOM   1508  CE  LYS A 126      10.206 -51.925  20.060  1.00 21.05           C  
ANISOU 1508  CE  LYS A 126     2502   2815   2683    -91    -15      7
ATOM   1509  NZ  LYS A 126      10.071 -53.209  19.334  1.00 20.80           N1+
ANISOU 1509  NZ  LYS A 126     2428   2843   2634    -88    -25     14
ATOM   1510  H   LYS A 126      14.433 -49.573  16.685  1.00 12.63           H  
ATOM   1511  HA  LYS A 126      13.355 -48.984  19.417  1.00 11.93           H  
ATOM   1512  HB3 LYS A 126      14.162 -51.447  19.751  1.00 13.70           H  
ATOM   1513  HB2 LYS A 126      14.274 -51.500  18.028  1.00 13.70           H  
ATOM   1514  HG3 LYS A 126      12.214 -52.300  18.231  1.00 15.08           H  
ATOM   1515  HG2 LYS A 126      11.733 -50.619  18.122  1.00 15.08           H  
ATOM   1516  HD3 LYS A 126      11.712 -50.495  20.640  1.00 20.95           H  
ATOM   1517  HD2 LYS A 126      12.232 -52.161  20.734  1.00 20.95           H  
ATOM   1518  HE3 LYS A 126       9.577 -51.211  19.543  1.00 21.05           H  
ATOM   1519  HE2 LYS A 126       9.804 -52.039  21.067  1.00 21.05           H  
ATOM   1520  HZ1 LYS A 126      10.714 -53.886  19.718  1.00 20.80           H  
ATOM   1521  HZ2 LYS A 126       9.126 -53.549  19.438  1.00 20.80           H  
ATOM   1522  HZ3 LYS A 126      10.263 -53.080  18.340  1.00 20.80           H  
ATOM   1523  N   GLY A 127      15.554 -48.751  20.551  1.00 10.77           N  
ANISOU 1523  N   GLY A 127     1279   1479   1333     42     26     55
ATOM   1524  CA  GLY A 127      16.846 -48.457  21.144  1.00 11.39           C  
ANISOU 1524  CA  GLY A 127     1358   1572   1397     59     39     73
ATOM   1525  C   GLY A 127      16.767 -47.640  22.417  1.00 12.96           C  
ANISOU 1525  C   GLY A 127     1561   1749   1613     40     46     88
ATOM   1526  O   GLY A 127      17.521 -47.878  23.358  1.00 12.83           O  
ANISOU 1526  O   GLY A 127     1530   1748   1598     43     63    117
ATOM   1527  H   GLY A 127      14.714 -48.587  21.096  1.00 10.77           H  
ATOM   1528  HA3 GLY A 127      17.480 -47.909  20.445  1.00 11.39           H  
ATOM   1529  HA2 GLY A 127      17.356 -49.397  21.361  1.00 11.39           H  
ATOM   1530  N   HIS A 128      15.868 -46.661  22.449  1.00  9.96           N  
ANISOU 1530  N   HIS A 128     1201   1336   1247     25     34     73
ATOM   1531  CA  HIS A 128      15.649 -45.895  23.666  1.00  8.85           C  
ANISOU 1531  CA  HIS A 128     1063   1174   1127     12     43     90
ATOM   1532  C   HIS A 128      15.053 -46.794  24.748  1.00 12.82           C  
ANISOU 1532  C   HIS A 128     1546   1659   1665    -13     63    108
ATOM   1533  O   HIS A 128      14.285 -47.707  24.453  1.00 11.01           O  
ANISOU 1533  O   HIS A 128     1308   1427   1449    -34     61     94
ATOM   1534  CB  HIS A 128      14.731 -44.696  23.408  1.00  8.62           C  
ANISOU 1534  CB  HIS A 128     1055   1116   1103      3     29     70
ATOM   1535  CG  HIS A 128      15.422 -43.528  22.779  1.00  8.53           C  
ANISOU 1535  CG  HIS A 128     1061   1118   1062     19     14     61
ATOM   1536  ND1 HIS A 128      16.485 -42.884  23.373  1.00  8.67           N  
ANISOU 1536  ND1 HIS A 128     1074   1159   1061     31     17     81
ATOM   1537  CD2 HIS A 128      15.195 -42.881  21.609  1.00  8.39           C  
ANISOU 1537  CD2 HIS A 128     1065   1094   1028     19     -5     33
ATOM   1538  CE1 HIS A 128      16.882 -41.890  22.599  1.00 12.13           C  
ANISOU 1538  CE1 HIS A 128     1531   1608   1472     35      0     62
ATOM   1539  NE2 HIS A 128      16.117 -41.868  21.522  1.00  9.19           N  
ANISOU 1539  NE2 HIS A 128     1177   1213   1103     26    -12     33
ATOM   1540  H   HIS A 128      15.278 -46.479  21.646  1.00  9.96           H  
ATOM   1541  HA  HIS A 128      16.614 -45.533  24.027  1.00  8.85           H  
ATOM   1542  HB3 HIS A 128      14.328 -44.325  24.352  1.00  8.62           H  
ATOM   1543  HB2 HIS A 128      13.865 -44.985  22.813  1.00  8.62           H  
ATOM   1544  HD1 HIS A 128      16.852 -43.107  24.294  1.00  8.67           H  
ATOM   1545  HD2 HIS A 128      14.457 -43.056  20.840  1.00  8.39           H  
ATOM   1546  HE1 HIS A 128      17.683 -41.197  22.813  1.00 12.13           H  
ATOM   1547  N   SER A 129      15.406 -46.535  26.003  1.00  9.21           N  
ANISOU 1547  N   SER A 129     1084   1192   1224    -13     83    140
ATOM   1548  CA  SER A 129      14.935 -47.375  27.099  1.00 11.78           C  
ANISOU 1548  CA  SER A 129     1398   1492   1587    -39    107    159
ATOM   1549  C   SER A 129      13.783 -46.706  27.824  1.00 11.79           C  
ANISOU 1549  C   SER A 129     1418   1442   1622    -56    116    152
ATOM   1550  O   SER A 129      13.258 -47.244  28.803  1.00 10.97           O  
ANISOU 1550  O   SER A 129     1313   1302   1553    -80    140    162
ATOM   1551  CB  SER A 129      16.075 -47.679  28.077  1.00  9.79           C  
ANISOU 1551  CB  SER A 129     1130   1257   1335    -27    132    207
ATOM   1552  OG  SER A 129      16.650 -46.485  28.584  1.00 10.74           O  
ANISOU 1552  OG  SER A 129     1258   1381   1442      1    134    231
ATOM   1553  H   SER A 129      16.017 -45.752  26.208  1.00  9.21           H  
ATOM   1554  HA  SER A 129      14.566 -48.341  26.751  1.00 11.78           H  
ATOM   1555  HB3 SER A 129      16.855 -48.261  27.585  1.00  9.79           H  
ATOM   1556  HB2 SER A 129      15.720 -48.283  28.914  1.00  9.79           H  
ATOM   1557  HG  SER A 129      17.380 -46.235  28.024  1.00 10.74           H  
ATOM   1558  N   ASN A 130      13.389 -45.530  27.344  1.00 10.47           N  
ANISOU 1558  N   ASN A 130     1268   1269   1443    -43    100    134
ATOM   1559  CA  ASN A 130      12.250 -44.829  27.913  1.00 12.43           C  
ANISOU 1559  CA  ASN A 130     1532   1472   1717    -52    109    124
ATOM   1560  C   ASN A 130      11.503 -44.085  26.816  1.00 11.06           C  
ANISOU 1560  C   ASN A 130     1373   1302   1527    -52     84     88
ATOM   1561  O   ASN A 130      11.899 -44.143  25.647  1.00  9.92           O  
ANISOU 1561  O   ASN A 130     1227   1188   1353    -46     60     72
ATOM   1562  CB  ASN A 130      12.700 -43.868  29.025  1.00 14.57           C  
ANISOU 1562  CB  ASN A 130     1804   1733   1998    -27    129    165
ATOM   1563  CG  ASN A 130      11.651 -43.714  30.124  1.00 15.61           C  
ANISOU 1563  CG  ASN A 130     1951   1807   2173    -36    158    169
ATOM   1564  OD1 ASN A 130      10.444 -43.739  29.860  1.00 14.73           O  
ANISOU 1564  OD1 ASN A 130     1855   1667   2075    -57    156    132
ATOM   1565  ND2 ASN A 130      12.108 -43.562  31.360  1.00 15.96           N  
ANISOU 1565  ND2 ASN A 130     1992   1833   2238    -18    188    215
ATOM   1566  H   ASN A 130      13.847 -45.134  26.535  1.00 10.47           H  
ATOM   1567  HA  ASN A 130      11.541 -45.558  28.310  1.00 12.43           H  
ATOM   1568  HB3 ASN A 130      12.951 -42.890  28.620  1.00 14.57           H  
ATOM   1569  HB2 ASN A 130      13.607 -44.249  29.494  1.00 14.57           H  
ATOM   1570 HD22 ASN A 130      11.461 -43.449  32.125  1.00 15.96           H  
ATOM   1571 HD21 ASN A 130      13.107 -43.588  31.533  1.00 15.96           H  
ATOM   1572  N   TYR A 131      10.420 -43.404  27.185  1.00 10.37           N  
ANISOU 1572  N   TYR A 131     1301   1182   1459    -58     92     76
ATOM   1573  CA  TYR A 131       9.565 -42.717  26.211  1.00 10.94           C  
ANISOU 1573  CA  TYR A 131     1386   1256   1517    -62     71     44
ATOM   1574  C   TYR A 131      10.388 -41.841  25.277  1.00 10.56           C  
ANISOU 1574  C   TYR A 131     1336   1243   1435    -42     48     47
ATOM   1575  O   TYR A 131      11.326 -41.192  25.717  1.00  9.14           O  
ANISOU 1575  O   TYR A 131     1148   1079   1245    -23     50     74
ATOM   1576  CB  TYR A 131       8.524 -41.835  26.901  1.00 12.22           C  
ANISOU 1576  CB  TYR A 131     1560   1384   1699    -61     89     40
ATOM   1577  CG  TYR A 131       7.623 -42.518  27.901  1.00 16.23           C  
ANISOU 1577  CG  TYR A 131     2079   1846   2243    -81    117     31
ATOM   1578  CD1 TYR A 131       7.497 -43.900  27.940  1.00 18.37           C  
ANISOU 1578  CD1 TYR A 131     2346   2111   2523   -112    120     17
ATOM   1579  CD2 TYR A 131       6.880 -41.767  28.803  1.00 22.67           C  
ANISOU 1579  CD2 TYR A 131     2908   2623   3082    -70    144     35
ATOM   1580  CE1 TYR A 131       6.655 -44.514  28.855  1.00 23.55           C  
ANISOU 1580  CE1 TYR A 131     3016   2721   3211   -140    147      3
ATOM   1581  CE2 TYR A 131       6.046 -42.367  29.721  1.00 27.44           C  
ANISOU 1581  CE2 TYR A 131     3530   3177   3719    -90    175     21
ATOM   1582  CZ  TYR A 131       5.936 -43.739  29.745  1.00 28.62           C  
ANISOU 1582  CZ  TYR A 131     3679   3317   3877   -129    175      3
ATOM   1583  OH  TYR A 131       5.100 -44.331  30.665  1.00 32.44           O  
ANISOU 1583  OH  TYR A 131     4185   3747   4395   -157    206    -16
ATOM   1584  H   TYR A 131      10.151 -43.390  28.162  1.00 10.37           H  
ATOM   1585  HA  TYR A 131       9.058 -43.471  25.605  1.00 10.94           H  
ATOM   1586  HB3 TYR A 131       7.900 -41.329  26.163  1.00 12.22           H  
ATOM   1587  HB2 TYR A 131       9.040 -41.059  27.451  1.00 12.22           H  
ATOM   1588  HD1 TYR A 131       8.035 -44.538  27.257  1.00 18.37           H  
ATOM   1589  HD2 TYR A 131       6.966 -40.692  28.781  1.00 22.67           H  
ATOM   1590  HE1 TYR A 131       6.569 -45.589  28.875  1.00 23.55           H  
ATOM   1591  HE2 TYR A 131       5.477 -41.764  30.414  1.00 27.44           H  
ATOM   1592  HH  TYR A 131       5.120 -45.275  30.613  1.00 32.44           H  
ATOM   1593  N   VAL A 132      10.045 -41.837  23.994  1.00 10.43           N  
ANISOU 1593  N   VAL A 132     1329   1237   1398    -48     25     20
ATOM   1594  CA  VAL A 132      10.694 -40.930  23.055  1.00 10.07           C  
ANISOU 1594  CA  VAL A 132     1290   1214   1324    -37      6     17
ATOM   1595  C   VAL A 132       9.842 -39.675  22.930  1.00 10.20           C  
ANISOU 1595  C   VAL A 132     1314   1220   1342    -41      2     10
ATOM   1596  O   VAL A 132       8.645 -39.755  22.648  1.00  8.54           O  
ANISOU 1596  O   VAL A 132     1112    993   1139    -54      2     -9
ATOM   1597  CB  VAL A 132      10.898 -41.561  21.673  1.00 10.21           C  
ANISOU 1597  CB  VAL A 132     1315   1244   1320    -36    -12     -3
ATOM   1598  CG1 VAL A 132      11.895 -40.735  20.883  1.00  8.72           C  
ANISOU 1598  CG1 VAL A 132     1138   1072   1104    -24    -26     -5
ATOM   1599  CG2 VAL A 132      11.400 -42.998  21.804  1.00  8.77           C  
ANISOU 1599  CG2 VAL A 132     1119   1075   1140    -32     -5      4
ATOM   1600  H   VAL A 132       9.263 -42.389  23.668  1.00 10.43           H  
ATOM   1601  HA  VAL A 132      11.687 -40.652  23.416  1.00 10.07           H  
ATOM   1602  HB  VAL A 132       9.955 -41.595  21.125  1.00 10.21           H  
ATOM   1603 HG11 VAL A 132      12.011 -41.120  19.877  1.00  8.72           H  
ATOM   1604 HG12 VAL A 132      11.616 -39.687  20.791  1.00  8.72           H  
ATOM   1605 HG13 VAL A 132      12.881 -40.759  21.349  1.00  8.72           H  
ATOM   1606 HG21 VAL A 132      11.704 -43.402  20.837  1.00  8.77           H  
ATOM   1607 HG22 VAL A 132      12.250 -43.074  22.483  1.00  8.77           H  
ATOM   1608 HG23 VAL A 132      10.604 -43.633  22.171  1.00  8.77           H  
ATOM   1609  N   PHE A 133      10.458 -38.519  23.137  1.00  8.66           N  
ANISOU 1609  N   PHE A 133     1114   1042   1136    -32     -2     26
ATOM   1610  CA  PHE A 133       9.701 -37.279  23.288  1.00 11.70           C  
ANISOU 1610  CA  PHE A 133     1497   1423   1524    -35     -1     28
ATOM   1611  C   PHE A 133       9.825 -36.338  22.093  1.00 11.93           C  
ANISOU 1611  C   PHE A 133     1535   1469   1529    -46    -23     14
ATOM   1612  O   PHE A 133       8.909 -35.558  21.811  1.00  9.18           O  
ANISOU 1612  O   PHE A 133     1189   1115   1183    -55    -24      8
ATOM   1613  CB  PHE A 133      10.155 -36.555  24.558  1.00 12.50           C  
ANISOU 1613  CB  PHE A 133     1578   1537   1633    -17     14     63
ATOM   1614  CG  PHE A 133       9.307 -35.372  24.930  1.00 11.89           C  
ANISOU 1614  CG  PHE A 133     1493   1459   1564    -13     23     72
ATOM   1615  CD1 PHE A 133       8.021 -35.552  25.417  1.00  8.40           C  
ANISOU 1615  CD1 PHE A 133     1059    983   1149    -11     45     63
ATOM   1616  CD2 PHE A 133       9.810 -34.085  24.831  1.00 12.25           C  
ANISOU 1616  CD2 PHE A 133     1521   1543   1590    -11     10     88
ATOM   1617  CE1 PHE A 133       7.243 -34.469  25.786  1.00 10.18           C  
ANISOU 1617  CE1 PHE A 133     1276   1210   1381     -1     58     73
ATOM   1618  CE2 PHE A 133       9.035 -32.990  25.193  1.00 10.92           C  
ANISOU 1618  CE2 PHE A 133     1338   1382   1429     -4     20    101
ATOM   1619  CZ  PHE A 133       7.752 -33.186  25.681  1.00 10.28           C  
ANISOU 1619  CZ  PHE A 133     1266   1265   1375      5     46     95
ATOM   1620  H   PHE A 133      11.454 -38.500  23.312  1.00  8.66           H  
ATOM   1621  HA  PHE A 133       8.638 -37.485  23.418  1.00 11.70           H  
ATOM   1622  HB3 PHE A 133      11.199 -36.249  24.466  1.00 12.50           H  
ATOM   1623  HB2 PHE A 133      10.129 -37.250  25.398  1.00 12.50           H  
ATOM   1624  HD1 PHE A 133       7.611 -36.547  25.509  1.00  8.40           H  
ATOM   1625  HD2 PHE A 133      10.809 -33.935  24.450  1.00 12.25           H  
ATOM   1626  HE1 PHE A 133       6.242 -34.624  26.160  1.00 10.18           H  
ATOM   1627  HE2 PHE A 133       9.434 -31.991  25.102  1.00 10.92           H  
ATOM   1628  HZ  PHE A 133       7.126 -32.368  25.978  1.00 10.28           H  
ATOM   1629  N   CYS A 134      10.958 -36.403  21.398  1.00  9.15           N  
ANISOU 1629  N   CYS A 134     1190   1135   1153    -47    -39      9
ATOM   1630  CA  CYS A 134      11.224 -35.430  20.341  1.00 10.74           C  
ANISOU 1630  CA  CYS A 134     1403   1345   1332    -63    -58     -4
ATOM   1631  C   CYS A 134      11.983 -36.039  19.175  1.00 10.68           C  
ANISOU 1631  C   CYS A 134     1420   1333   1305    -64    -69    -25
ATOM   1632  O   CYS A 134      12.747 -36.993  19.357  1.00  9.56           O  
ANISOU 1632  O   CYS A 134     1277   1196   1159    -48    -64    -24
ATOM   1633  CB  CYS A 134      11.993 -34.229  20.905  1.00  8.21           C  
ANISOU 1633  CB  CYS A 134     1062   1060    995    -67    -64     14
ATOM   1634  SG  CYS A 134      13.490 -34.621  21.885  1.00 10.35           S  
ANISOU 1634  SG  CYS A 134     1317   1366   1252    -47    -61     36
ATOM   1635  H   CYS A 134      11.683 -37.059  21.653  1.00  9.15           H  
ATOM   1636  HA  CYS A 134      10.293 -35.060  19.918  1.00 10.74           H  
ATOM   1637  HB3 CYS A 134      11.387 -33.720  21.634  1.00  8.21           H  
ATOM   1638  HB2 CYS A 134      12.241 -33.514  20.125  1.00  8.21           H  
ATOM   1639  HG  CYS A 134      13.548 -33.452  22.528  1.00 10.35           H  
ATOM   1640  N   CYS A 135      11.779 -35.485  17.979  1.00  8.03           N  
ANISOU 1640  N   CYS A 135     1107    985    959    -80    -80    -43
ATOM   1641  CA  CYS A 135      12.441 -36.020  16.789  1.00 11.37           C  
ANISOU 1641  CA  CYS A 135     1559   1393   1367    -75    -86    -62
ATOM   1642  C   CYS A 135      12.511 -35.046  15.619  1.00 10.71           C  
ANISOU 1642  C   CYS A 135     1503   1294   1271    -99    -97    -79
ATOM   1643  O   CYS A 135      11.733 -34.099  15.533  1.00 10.85           O  
ANISOU 1643  O   CYS A 135     1517   1311   1295   -121   -100    -74
ATOM   1644  CB  CYS A 135      11.747 -37.304  16.330  1.00  8.77           C  
ANISOU 1644  CB  CYS A 135     1236   1046   1050    -57    -79    -65
ATOM   1645  SG  CYS A 135       9.982 -37.137  15.942  1.00  9.38           S  
ANISOU 1645  SG  CYS A 135     1314   1106   1143    -68    -78    -64
ATOM   1646  H   CYS A 135      11.128 -34.716  17.872  1.00  8.03           H  
ATOM   1647  HA  CYS A 135      13.464 -36.229  17.078  1.00 11.37           H  
ATOM   1648  HB3 CYS A 135      11.832 -38.054  17.111  1.00  8.77           H  
ATOM   1649  HB2 CYS A 135      12.251 -37.728  15.460  1.00  8.77           H  
ATOM   1650  HG  CYS A 135      10.135 -36.245  14.958  1.00  9.38           H  
ATOM   1651  N   ASN A 136      13.449 -35.312  14.714  1.00 11.31           N  
ANISOU 1651  N   ASN A 136     1610   1357   1330    -94    -98    -98
ATOM   1652  CA  ASN A 136      13.658 -34.495  13.516  1.00 12.59           C  
ANISOU 1652  CA  ASN A 136     1808   1493   1481   -119   -105   -117
ATOM   1653  C   ASN A 136      14.520 -35.219  12.485  1.00 14.28           C  
ANISOU 1653  C   ASN A 136     2063   1680   1684    -98    -97   -138
ATOM   1654  O   ASN A 136      15.413 -35.993  12.849  1.00  8.94           O  
ANISOU 1654  O   ASN A 136     1382   1021    996    -73    -92   -142
ATOM   1655  CB  ASN A 136      14.322 -33.159  13.873  1.00 12.90           C  
ANISOU 1655  CB  ASN A 136     1839   1559   1503   -157   -118   -124
ATOM   1656  CG  ASN A 136      13.326 -32.028  14.021  1.00 13.56           C  
ANISOU 1656  CG  ASN A 136     1903   1650   1597   -188   -123   -110
ATOM   1657  OD1 ASN A 136      12.405 -31.885  13.220  1.00 14.64           O  
ANISOU 1657  OD1 ASN A 136     2057   1758   1748   -196   -120   -109
ATOM   1658  ND2 ASN A 136      13.506 -31.217  15.051  1.00 10.51           N  
ANISOU 1658  ND2 ASN A 136     1480   1310   1205   -201   -131    -96
ATOM   1659  H   ASN A 136      14.069 -36.098  14.860  1.00 11.31           H  
ATOM   1660  HA  ASN A 136      12.687 -34.353  13.038  1.00 12.59           H  
ATOM   1661  HB3 ASN A 136      14.985 -32.891  13.070  1.00 12.90           H  
ATOM   1662  HB2 ASN A 136      14.950 -33.252  14.761  1.00 12.90           H  
ATOM   1663 HD22 ASN A 136      12.874 -30.443  15.196  1.00 10.51           H  
ATOM   1664 HD21 ASN A 136      14.248 -31.393  15.721  1.00 10.51           H  
ATOM   1665  N   PHE A 137      14.247 -34.960  11.205  1.00 13.51           N  
ANISOU 1665  N   PHE A 137     2004   1539   1589   -106    -94   -149
ATOM   1666  CA  PHE A 137      15.148 -35.361  10.125  1.00 12.31           C  
ANISOU 1666  CA  PHE A 137     1900   1352   1426    -89    -83   -171
ATOM   1667  C   PHE A 137      16.286 -34.358  10.008  1.00 11.17           C  
ANISOU 1667  C   PHE A 137     1779   1208   1258   -126    -90   -203
ATOM   1668  O   PHE A 137      16.118 -33.197  10.372  1.00 11.69           O  
ANISOU 1668  O   PHE A 137     1830   1291   1320   -172   -105   -204
ATOM   1669  CB  PHE A 137      14.418 -35.421   8.780  1.00 12.37           C  
ANISOU 1669  CB  PHE A 137     1945   1308   1448    -82    -73   -166
ATOM   1670  CG  PHE A 137      13.558 -36.640   8.589  1.00 10.57           C  
ANISOU 1670  CG  PHE A 137     1702   1082   1234    -37    -65   -140
ATOM   1671  CD1 PHE A 137      12.224 -36.632   8.972  1.00 10.74           C  
ANISOU 1671  CD1 PHE A 137     1691   1121   1268    -45    -71   -116
ATOM   1672  CD2 PHE A 137      14.070 -37.774   7.979  1.00  9.84           C  
ANISOU 1672  CD2 PHE A 137     1625    976   1136     12    -50   -140
ATOM   1673  CE1 PHE A 137      11.416 -37.741   8.767  1.00  9.60           C  
ANISOU 1673  CE1 PHE A 137     1531    986   1131    -10    -67    -96
ATOM   1674  CE2 PHE A 137      13.268 -38.892   7.773  1.00 12.04           C  
ANISOU 1674  CE2 PHE A 137     1884   1268   1424     50    -45   -114
ATOM   1675  CZ  PHE A 137      11.936 -38.872   8.172  1.00 11.14           C  
ANISOU 1675  CZ  PHE A 137     1738   1175   1321     36    -55    -93
ATOM   1676  H   PHE A 137      13.485 -34.333  10.970  1.00 13.51           H  
ATOM   1677  HA  PHE A 137      15.561 -36.345  10.338  1.00 12.31           H  
ATOM   1678  HB3 PHE A 137      15.144 -35.435   7.968  1.00 12.37           H  
ATOM   1679  HB2 PHE A 137      13.835 -34.524   8.590  1.00 12.37           H  
ATOM   1680  HD1 PHE A 137      11.799 -35.756   9.437  1.00 10.74           H  
ATOM   1681  HD2 PHE A 137      15.102 -37.805   7.666  1.00  9.84           H  
ATOM   1682  HE1 PHE A 137      10.378 -37.709   9.052  1.00  9.60           H  
ATOM   1683  HE2 PHE A 137      13.675 -39.769   7.293  1.00 12.04           H  
ATOM   1684  HZ  PHE A 137      11.308 -39.736   8.012  1.00 11.14           H  
ATOM   1685  N   ASN A 138      17.429 -34.783   9.473  1.00 14.42           N  
ANISOU 1685  N   ASN A 138     2228   1602   1651   -108    -79   -230
ATOM   1686  CA  ASN A 138      18.446 -33.818   9.074  1.00 13.29           C  
ANISOU 1686  CA  ASN A 138     2120   1447   1481   -149    -84   -269
ATOM   1687  C   ASN A 138      18.032 -33.261   7.704  1.00 18.14           C  
ANISOU 1687  C   ASN A 138     2788   1992   2112   -173    -75   -282
ATOM   1688  O   ASN A 138      17.136 -33.812   7.066  1.00 15.59           O  
ANISOU 1688  O   ASN A 138     2474   1634   1813   -144    -63   -258
ATOM   1689  CB  ASN A 138      19.847 -34.443   9.068  1.00 14.12           C  
ANISOU 1689  CB  ASN A 138     2248   1562   1557   -122    -73   -298
ATOM   1690  CG  ASN A 138      20.048 -35.461   7.963  1.00 17.45           C  
ANISOU 1690  CG  ASN A 138     2716   1930   1985    -70    -45   -307
ATOM   1691  OD1 ASN A 138      19.093 -35.967   7.368  1.00 18.36           O  
ANISOU 1691  OD1 ASN A 138     2835   2013   2129    -43    -36   -281
ATOM   1692  ND2 ASN A 138      21.307 -35.783   7.695  1.00 17.76           N  
ANISOU 1692  ND2 ASN A 138     2788   1964   1996    -51    -31   -341
ATOM   1693  H   ASN A 138      17.532 -35.750   9.192  1.00 14.42           H  
ATOM   1694  HA  ASN A 138      18.471 -33.001   9.792  1.00 13.29           H  
ATOM   1695  HB3 ASN A 138      20.035 -34.945  10.014  1.00 14.12           H  
ATOM   1696  HB2 ASN A 138      20.609 -33.668   8.984  1.00 14.12           H  
ATOM   1697 HD22 ASN A 138      21.491 -36.456   6.956  1.00 17.76           H  
ATOM   1698 HD21 ASN A 138      22.071 -35.373   8.219  1.00 17.76           H  
ATOM   1699  N   PRO A 139      18.632 -32.140   7.275  1.00 22.98           N  
ANISOU 1699  N   PRO A 139     3434   2588   2710   -230    -82   -317
ATOM   1700  CA  PRO A 139      18.181 -31.555   6.006  1.00 23.82           C  
ANISOU 1700  CA  PRO A 139     3592   2624   2835   -260    -71   -324
ATOM   1701  C   PRO A 139      18.268 -32.510   4.817  1.00 20.37           C  
ANISOU 1701  C   PRO A 139     3213   2116   2412   -206    -40   -327
ATOM   1702  O   PRO A 139      17.378 -32.484   3.971  1.00 21.44           O  
ANISOU 1702  O   PRO A 139     3370   2203   2574   -201    -28   -304
ATOM   1703  CB  PRO A 139      19.117 -30.359   5.831  1.00 27.73           C  
ANISOU 1703  CB  PRO A 139     4114   3118   3305   -331    -83   -371
ATOM   1704  CG  PRO A 139      19.404 -29.934   7.247  1.00 27.45           C  
ANISOU 1704  CG  PRO A 139     4011   3173   3244   -352   -111   -364
ATOM   1705  CD  PRO A 139      19.538 -31.232   8.004  1.00 24.42           C  
ANISOU 1705  CD  PRO A 139     3598   2823   2858   -280   -103   -342
ATOM   1706  HA  PRO A 139      17.153 -31.204   6.124  1.00 23.82           H  
ATOM   1707  HB3 PRO A 139      18.743 -29.575   5.173  1.00 27.73           H  
ATOM   1708  HB2 PRO A 139      20.003 -30.815   5.427  1.00 27.73           H  
ATOM   1709  HG3 PRO A 139      18.581 -29.332   7.631  1.00 27.45           H  
ATOM   1710  HG2 PRO A 139      20.320 -29.374   7.360  1.00 27.45           H  
ATOM   1711  HD2 PRO A 139      20.558 -31.611   7.942  1.00 24.42           H  
ATOM   1712  HD3 PRO A 139      19.275 -31.096   9.051  1.00 24.42           H  
ATOM   1713  N   GLN A 140      19.292 -33.355   4.771  1.00 22.33           N  
ANISOU 1713  N   GLN A 140     3482   2362   2641   -161    -25   -350
ATOM   1714  CA  GLN A 140      19.399 -34.379   3.726  1.00 26.05           C  
ANISOU 1714  CA  GLN A 140     3999   2775   3124    -96      7   -347
ATOM   1715  C   GLN A 140      18.354 -35.492   3.890  1.00 25.18           C  
ANISOU 1715  C   GLN A 140     3846   2687   3036    -36     11   -293
ATOM   1716  O   GLN A 140      18.129 -36.278   2.968  1.00 27.36           O  
ANISOU 1716  O   GLN A 140     4150   2920   3325     18     36   -276
ATOM   1717  CB  GLN A 140      20.797 -35.000   3.722  1.00 27.99           C  
ANISOU 1717  CB  GLN A 140     4273   3023   3340    -61     24   -385
ATOM   1718  CG  GLN A 140      21.728 -34.469   2.659  1.00 34.89           C  
ANISOU 1718  CG  GLN A 140     5231   3822   4202    -83     46   -439
ATOM   1719  CD  GLN A 140      23.122 -35.081   2.747  1.00 40.36           C  
ANISOU 1719  CD  GLN A 140     5949   4526   4859    -47     64   -480
ATOM   1720  OE1 GLN A 140      23.381 -35.917   3.608  1.00 42.48           O  
ANISOU 1720  OE1 GLN A 140     6167   4861   5112     -5     60   -463
ATOM   1721  NE2 GLN A 140      24.023 -34.669   1.848  1.00 41.65           N  
ANISOU 1721  NE2 GLN A 140     6193   4624   5009    -65     87   -536
ATOM   1722  H   GLN A 140      19.996 -33.330   5.494  1.00 22.33           H  
ATOM   1723  HA  GLN A 140      19.215 -33.919   2.753  1.00 26.05           H  
ATOM   1724  HB3 GLN A 140      20.731 -36.077   3.556  1.00 27.99           H  
ATOM   1725  HB2 GLN A 140      21.246 -34.887   4.711  1.00 27.99           H  
ATOM   1726  HG3 GLN A 140      21.817 -33.387   2.755  1.00 34.89           H  
ATOM   1727  HG2 GLN A 140      21.317 -34.669   1.668  1.00 34.89           H  
ATOM   1728 HE22 GLN A 140      24.958 -35.048   1.869  1.00 41.65           H  
ATOM   1729 HE21 GLN A 140      23.768 -33.982   1.154  1.00 41.65           H  
ATOM   1730  N   SER A 141      17.745 -35.559   5.075  1.00 18.76           N  
ANISOU 1730  N   SER A 141     2963   1941   2222    -45    -13   -267
ATOM   1731  CA  SER A 141      16.750 -36.583   5.422  1.00 17.11           C  
ANISOU 1731  CA  SER A 141     2707   1764   2030      0    -13   -223
ATOM   1732  C   SER A 141      17.270 -38.018   5.284  1.00 14.70           C  
ANISOU 1732  C   SER A 141     2398   1469   1717     71      6   -216
ATOM   1733  O   SER A 141      16.505 -38.953   5.023  1.00 15.34           O  
ANISOU 1733  O   SER A 141     2460   1558   1812    114     12   -182
ATOM   1734  CB  SER A 141      15.481 -36.392   4.584  1.00 19.28           C  
ANISOU 1734  CB  SER A 141     2994   2003   2329     -2    -10   -193
ATOM   1735  OG  SER A 141      14.861 -35.160   4.912  1.00 19.40           O  
ANISOU 1735  OG  SER A 141     2996   2025   2351    -65    -28   -192
ATOM   1736  H   SER A 141      17.975 -34.882   5.790  1.00 18.76           H  
ATOM   1737  HA  SER A 141      16.512 -36.447   6.475  1.00 17.11           H  
ATOM   1738  HB3 SER A 141      14.747 -37.167   4.807  1.00 19.28           H  
ATOM   1739  HB2 SER A 141      15.660 -36.436   3.510  1.00 19.28           H  
ATOM   1740  HG  SER A 141      15.451 -34.449   4.702  1.00 19.40           H  
ATOM   1741  N   ASN A 142      18.573 -38.191   5.485  1.00 14.44           N  
ANISOU 1741  N   ASN A 142     2382   1445   1661     81     14   -248
ATOM   1742  CA  ASN A 142      19.168 -39.518   5.549  1.00 12.78           C  
ANISOU 1742  CA  ASN A 142     2159   1259   1440    146     32   -240
ATOM   1743  C   ASN A 142      19.332 -39.943   6.998  1.00 11.61           C  
ANISOU 1743  C   ASN A 142     1945   1185   1280    142     17   -228
ATOM   1744  O   ASN A 142      19.528 -41.125   7.288  1.00 14.88           O  
ANISOU 1744  O   ASN A 142     2329   1633   1690    188     27   -210
ATOM   1745  CB  ASN A 142      20.524 -39.553   4.832  1.00 15.01           C  
ANISOU 1745  CB  ASN A 142     2501   1503   1700    169     58   -282
ATOM   1746  CG  ASN A 142      21.547 -38.605   5.455  1.00 20.09           C  
ANISOU 1746  CG  ASN A 142     3156   2165   2313    116     45   -326
ATOM   1747  OD1 ASN A 142      21.270 -37.424   5.666  1.00 22.77           O  
ANISOU 1747  OD1 ASN A 142     3497   2500   2654     51     23   -338
ATOM   1748  ND2 ASN A 142      22.734 -39.121   5.750  1.00 20.09           N  
ANISOU 1748  ND2 ASN A 142     3159   2192   2281    144     58   -349
ATOM   1749  H   ASN A 142      19.159 -37.390   5.680  1.00 14.44           H  
ATOM   1750  HA  ASN A 142      18.539 -40.264   5.062  1.00 12.78           H  
ATOM   1751  HB3 ASN A 142      20.394 -39.271   3.786  1.00 15.01           H  
ATOM   1752  HB2 ASN A 142      20.907 -40.573   4.823  1.00 15.01           H  
ATOM   1753 HD22 ASN A 142      23.459 -38.529   6.134  1.00 20.09           H  
ATOM   1754 HD21 ASN A 142      22.929 -40.093   5.544  1.00 20.09           H  
ATOM   1755  N   LEU A 143      19.246 -38.971   7.903  1.00 12.24           N  
ANISOU 1755  N   LEU A 143     2004   1291   1356     86     -7   -235
ATOM   1756  CA  LEU A 143      19.361 -39.228   9.337  1.00 13.79           C  
ANISOU 1756  CA  LEU A 143     2143   1552   1545     79    -20   -219
ATOM   1757  C   LEU A 143      18.145 -38.754  10.125  1.00 12.30           C  
ANISOU 1757  C   LEU A 143     1913   1383   1380     46    -41   -193
ATOM   1758  O   LEU A 143      17.430 -37.844   9.711  1.00 13.35           O  
ANISOU 1758  O   LEU A 143     2060   1488   1525     12    -50   -194
ATOM   1759  CB  LEU A 143      20.606 -38.552   9.910  1.00 14.26           C  
ANISOU 1759  CB  LEU A 143     2209   1638   1571     54    -26   -249
ATOM   1760  CG  LEU A 143      21.984 -38.977   9.408  1.00 15.96           C  
ANISOU 1760  CG  LEU A 143     2463   1848   1754     84     -6   -281
ATOM   1761  CD1 LEU A 143      23.067 -38.168  10.133  1.00 16.67           C  
ANISOU 1761  CD1 LEU A 143     2551   1978   1805     48    -18   -308
ATOM   1762  CD2 LEU A 143      22.193 -40.469   9.608  1.00 14.46           C  
ANISOU 1762  CD2 LEU A 143     2245   1685   1564    146     14   -257
ATOM   1763  H   LEU A 143      19.072 -38.021   7.602  1.00 12.24           H  
ATOM   1764  HA  LEU A 143      19.434 -40.293   9.513  1.00 13.79           H  
ATOM   1765  HB3 LEU A 143      20.608 -38.705  10.992  1.00 14.26           H  
ATOM   1766  HB2 LEU A 143      20.509 -37.474   9.793  1.00 14.26           H  
ATOM   1767  HG  LEU A 143      22.054 -38.753   8.346  1.00 15.96           H  
ATOM   1768 HD11 LEU A 143      24.055 -38.413   9.746  1.00 16.67           H  
ATOM   1769 HD12 LEU A 143      22.919 -37.097   9.995  1.00 16.67           H  
ATOM   1770 HD13 LEU A 143      23.069 -38.367  11.205  1.00 16.67           H  
ATOM   1771 HD21 LEU A 143      23.205 -40.760   9.338  1.00 14.46           H  
ATOM   1772 HD22 LEU A 143      22.037 -40.754  10.649  1.00 14.46           H  
ATOM   1773 HD23 LEU A 143      21.522 -41.065   8.993  1.00 14.46           H  
ATOM   1774  N   ILE A 144      17.928 -39.385  11.272  1.00  9.54           N  
ANISOU 1774  N   ILE A 144     1511   1078   1034     55    -44   -168
ATOM   1775  CA  ILE A 144      16.931 -38.934  12.236  1.00 13.35           C  
ANISOU 1775  CA  ILE A 144     1956   1580   1536     26    -59   -147
ATOM   1776  C   ILE A 144      17.610 -38.716  13.579  1.00 13.70           C  
ANISOU 1776  C   ILE A 144     1968   1670   1568     15    -64   -140
ATOM   1777  O   ILE A 144      18.448 -39.523  13.987  1.00 13.58           O  
ANISOU 1777  O   ILE A 144     1940   1680   1538     41    -54   -136
ATOM   1778  CB  ILE A 144      15.788 -39.953  12.401  1.00  8.90           C  
ANISOU 1778  CB  ILE A 144     1362   1022    996     45    -56   -120
ATOM   1779  CG1 ILE A 144      14.879 -39.915  11.175  1.00 12.81           C  
ANISOU 1779  CG1 ILE A 144     1883   1480   1503     50    -55   -119
ATOM   1780  CG2 ILE A 144      14.968 -39.644  13.661  1.00  8.58           C  
ANISOU 1780  CG2 ILE A 144     1283   1005    973     20    -65   -102
ATOM   1781  CD1 ILE A 144      13.966 -41.086  11.079  1.00 16.29           C  
ANISOU 1781  CD1 ILE A 144     2299   1935   1957     75    -52    -97
ATOM   1782  H   ILE A 144      18.538 -40.147  11.539  1.00  9.54           H  
ATOM   1783  HA  ILE A 144      16.500 -37.982  11.933  1.00 13.35           H  
ATOM   1784  HB  ILE A 144      16.209 -40.950  12.493  1.00  8.90           H  
ATOM   1785 HG13 ILE A 144      15.464 -39.846  10.263  1.00 12.81           H  
ATOM   1786 HG12 ILE A 144      14.284 -39.000  11.199  1.00 12.81           H  
ATOM   1787 HG21 ILE A 144      14.128 -40.320  13.768  1.00  8.58           H  
ATOM   1788 HG22 ILE A 144      15.515 -39.796  14.591  1.00  8.58           H  
ATOM   1789 HG23 ILE A 144      14.570 -38.628  13.654  1.00  8.58           H  
ATOM   1790 HD11 ILE A 144      13.174 -40.905  10.353  1.00 16.29           H  
ATOM   1791 HD12 ILE A 144      14.533 -41.947  10.728  1.00 16.29           H  
ATOM   1792 HD13 ILE A 144      13.515 -41.394  12.014  1.00 16.29           H  
ATOM   1793  N   VAL A 145      17.265 -37.629  14.262  1.00 11.90           N  
ANISOU 1793  N   VAL A 145     1723   1455   1343    -20    -78   -134
ATOM   1794  CA  VAL A 145      17.717 -37.457  15.630  1.00 11.10           C  
ANISOU 1794  CA  VAL A 145     1585   1399   1234    -24    -81   -116
ATOM   1795  C   VAL A 145      16.503 -37.557  16.546  1.00 11.16           C  
ANISOU 1795  C   VAL A 145     1558   1409   1273    -28    -80    -87
ATOM   1796  O   VAL A 145      15.405 -37.142  16.181  1.00  8.48           O  
ANISOU 1796  O   VAL A 145     1223   1047    953    -43    -84    -87
ATOM   1797  CB  VAL A 145      18.458 -36.121  15.835  1.00  9.97           C  
ANISOU 1797  CB  VAL A 145     1445   1281   1064    -57    -96   -128
ATOM   1798  CG1 VAL A 145      17.523 -34.935  15.599  1.00  9.13           C  
ANISOU 1798  CG1 VAL A 145     1338   1160    971    -93   -109   -128
ATOM   1799  CG2 VAL A 145      19.070 -36.064  17.224  1.00  9.85           C  
ANISOU 1799  CG2 VAL A 145     1391   1318   1035    -50    -97   -103
ATOM   1800  H   VAL A 145      16.577 -36.987  13.888  1.00 11.90           H  
ATOM   1801  HA  VAL A 145      18.419 -38.232  15.922  1.00 11.10           H  
ATOM   1802  HB  VAL A 145      19.282 -36.076  15.126  1.00  9.97           H  
ATOM   1803 HG11 VAL A 145      18.080 -33.999  15.653  1.00  9.13           H  
ATOM   1804 HG12 VAL A 145      17.064 -34.962  14.613  1.00  9.13           H  
ATOM   1805 HG13 VAL A 145      16.725 -34.862  16.331  1.00  9.13           H  
ATOM   1806 HG21 VAL A 145      19.622 -35.136  17.342  1.00  9.85           H  
ATOM   1807 HG22 VAL A 145      18.329 -36.077  18.020  1.00  9.85           H  
ATOM   1808 HG23 VAL A 145      19.765 -36.887  17.391  1.00  9.85           H  
ATOM   1809  N   SER A 146      16.708 -38.146  17.719  1.00 11.78           N  
ANISOU 1809  N   SER A 146     1605   1513   1357    -13    -71    -62
ATOM   1810  CA  SER A 146      15.648 -38.338  18.698  1.00 10.84           C  
ANISOU 1810  CA  SER A 146     1457   1391   1269    -15    -65    -38
ATOM   1811  C   SER A 146      16.134 -38.007  20.106  1.00  9.09           C  
ANISOU 1811  C   SER A 146     1207   1201   1046    -12    -59     -9
ATOM   1812  O   SER A 146      17.322 -38.112  20.404  1.00  8.64           O  
ANISOU 1812  O   SER A 146     1144   1174    963     -2    -58     -3
ATOM   1813  CB  SER A 146      15.140 -39.772  18.653  1.00  9.47           C  
ANISOU 1813  CB  SER A 146     1277   1206   1115      1    -53    -33
ATOM   1814  OG  SER A 146      16.165 -40.685  19.027  1.00 11.50           O  
ANISOU 1814  OG  SER A 146     1524   1486   1360     22    -42    -23
ATOM   1815  H   SER A 146      17.627 -38.507  17.942  1.00 11.78           H  
ATOM   1816  HA  SER A 146      14.825 -37.671  18.470  1.00 10.84           H  
ATOM   1817  HB3 SER A 146      14.817 -40.017  17.641  1.00  9.47           H  
ATOM   1818  HB2 SER A 146      14.281 -39.907  19.310  1.00  9.47           H  
ATOM   1819  HG  SER A 146      16.251 -40.681  19.972  1.00 11.50           H  
ATOM   1820  N   GLY A 147      15.202 -37.614  20.970  1.00  8.34           N  
ANISOU 1820  N   GLY A 147     1093   1099    977    -18    -53     11
ATOM   1821  CA  GLY A 147      15.511 -37.342  22.360  1.00  8.47           C  
ANISOU 1821  CA  GLY A 147     1082   1138    999     -8    -43     46
ATOM   1822  C   GLY A 147      14.496 -38.056  23.229  1.00 12.79           C  
ANISOU 1822  C   GLY A 147     1619   1656   1585     -3    -22     62
ATOM   1823  O   GLY A 147      13.335 -38.216  22.839  1.00  9.18           O  
ANISOU 1823  O   GLY A 147     1171   1169   1148    -13    -21     45
ATOM   1824  H   GLY A 147      14.240 -37.529  20.669  1.00  8.34           H  
ATOM   1825  HA3 GLY A 147      15.507 -36.275  22.562  1.00  8.47           H  
ATOM   1826  HA2 GLY A 147      16.505 -37.687  22.646  1.00  8.47           H  
ATOM   1827  N   SER A 148      14.923 -38.484  24.412  1.00 12.11           N  
ANISOU 1827  N   SER A 148     1514   1579   1509     12     -4     95
ATOM   1828  CA  SER A 148      14.109 -39.398  25.201  1.00  9.98           C  
ANISOU 1828  CA  SER A 148     1240   1275   1277     12     19    106
ATOM   1829  C   SER A 148      14.137 -39.103  26.698  1.00  9.97           C  
ANISOU 1829  C   SER A 148     1222   1270   1297     27     43    148
ATOM   1830  O   SER A 148      15.008 -38.385  27.194  1.00  8.98           O  
ANISOU 1830  O   SER A 148     1081   1179   1151     43     41    178
ATOM   1831  CB  SER A 148      14.575 -40.834  24.941  1.00 10.78           C  
ANISOU 1831  CB  SER A 148     1341   1377   1377     12     24    101
ATOM   1832  OG  SER A 148      14.035 -41.743  25.882  1.00  8.68           O  
ANISOU 1832  OG  SER A 148     1067   1084   1146      6     48    116
ATOM   1833  H   SER A 148      15.877 -38.317  24.702  1.00 12.11           H  
ATOM   1834  HA  SER A 148      13.054 -39.325  24.932  1.00  9.98           H  
ATOM   1835  HB3 SER A 148      15.658 -40.867  24.950  1.00 10.78           H  
ATOM   1836  HB2 SER A 148      14.260 -41.145  23.945  1.00 10.78           H  
ATOM   1837  HG  SER A 148      13.098 -41.800  25.739  1.00  8.68           H  
ATOM   1838  N   PHE A 149      13.169 -39.666  27.416  1.00  8.78           N  
ANISOU 1838  N   PHE A 149     1150   1038   1148    -38   -185    109
ATOM   1839  CA  PHE A 149      13.168 -39.583  28.873  1.00 13.15           C  
ANISOU 1839  CA  PHE A 149     1685   1567   1743    -60   -191    144
ATOM   1840  C   PHE A 149      14.324 -40.369  29.469  1.00 10.72           C  
ANISOU 1840  C   PHE A 149     1305   1302   1465    -87   -184    204
ATOM   1841  O   PHE A 149      14.625 -40.227  30.652  1.00 11.48           O  
ANISOU 1841  O   PHE A 149     1375   1391   1595   -106   -181    251
ATOM   1842  CB  PHE A 149      11.848 -40.100  29.450  1.00 14.33           C  
ANISOU 1842  CB  PHE A 149     1865   1644   1935    -65   -240    120
ATOM   1843  CG  PHE A 149      10.739 -39.093  29.415  1.00 17.55           C  
ANISOU 1843  CG  PHE A 149     2337   2016   2313    -34   -238     76
ATOM   1844  CD1 PHE A 149      10.038 -38.854  28.244  1.00 18.93           C  
ANISOU 1844  CD1 PHE A 149     2555   2200   2437     -6   -238     33
ATOM   1845  CD2 PHE A 149      10.397 -38.382  30.556  1.00 20.03           C  
ANISOU 1845  CD2 PHE A 149     2667   2293   2650    -28   -234     83
ATOM   1846  CE1 PHE A 149       9.006 -37.929  28.207  1.00 19.60           C  
ANISOU 1846  CE1 PHE A 149     2692   2266   2488     27   -231      1
ATOM   1847  CE2 PHE A 149       9.371 -37.451  30.529  1.00 21.94           C  
ANISOU 1847  CE2 PHE A 149     2963   2514   2859      9   -227     43
ATOM   1848  CZ  PHE A 149       8.673 -37.226  29.350  1.00 21.82           C  
ANISOU 1848  CZ  PHE A 149     2986   2517   2786     36   -224      3
ATOM   1849  H   PHE A 149      12.466 -40.233  26.958  1.00  8.78           H  
ATOM   1850  HA  PHE A 149      13.305 -38.551  29.185  1.00 13.15           H  
ATOM   1851  HB3 PHE A 149      11.970 -40.417  30.488  1.00 14.33           H  
ATOM   1852  HB2 PHE A 149      11.522 -40.990  28.910  1.00 14.33           H  
ATOM   1853  HD1 PHE A 149      10.316 -39.364  27.335  1.00 18.93           H  
ATOM   1854  HD2 PHE A 149      10.930 -38.550  31.480  1.00 20.03           H  
ATOM   1855  HE1 PHE A 149       8.471 -37.753  27.286  1.00 19.60           H  
ATOM   1856  HE2 PHE A 149       9.112 -36.900  31.421  1.00 21.94           H  
ATOM   1857  HZ  PHE A 149       7.874 -36.499  29.325  1.00 21.82           H  
ATOM   1858  N   ASP A 150      14.973 -41.203  28.659  1.00 10.00           N  
ANISOU 1858  N   ASP A 150     1178   1260   1361    -85   -180    207
ATOM   1859  CA  ASP A 150      16.127 -41.947  29.149  1.00 10.85           C  
ANISOU 1859  CA  ASP A 150     1208   1428   1484   -103   -165    270
ATOM   1860  C   ASP A 150      17.371 -41.061  29.176  1.00 11.42           C  
ANISOU 1860  C   ASP A 150     1262   1575   1503    -88   -116    286
ATOM   1861  O   ASP A 150      18.468 -41.544  29.449  1.00  9.92           O  
ANISOU 1861  O   ASP A 150     1007   1458   1302    -92    -94    334
ATOM   1862  CB  ASP A 150      16.375 -43.218  28.321  1.00 11.32           C  
ANISOU 1862  CB  ASP A 150     1228   1524   1550    -99   -177    270
ATOM   1863  CG  ASP A 150      16.778 -42.940  26.872  1.00  9.72           C  
ANISOU 1863  CG  ASP A 150     1046   1359   1287    -57   -153    219
ATOM   1864  OD1 ASP A 150      17.156 -41.800  26.525  1.00  9.37           O  
ANISOU 1864  OD1 ASP A 150     1037   1328   1198    -37   -123    190
ATOM   1865  OD2 ASP A 150      16.737 -43.899  26.071  1.00 10.32           O1-
ANISOU 1865  OD2 ASP A 150     1102   1451   1369    -44   -166    210
ATOM   1866  H   ASP A 150      14.700 -41.301  27.688  1.00 10.00           H  
ATOM   1867  HA  ASP A 150      15.947 -42.277  30.173  1.00 10.85           H  
ATOM   1868  HB3 ASP A 150      15.486 -43.845  28.315  1.00 11.32           H  
ATOM   1869  HB2 ASP A 150      17.164 -43.813  28.782  1.00 11.32           H  
ATOM   1870  N   GLU A 151      17.174 -39.778  28.866  1.00  9.16           N  
ANISOU 1870  N   GLU A 151     1028   1275   1179    -71   -100    245
ATOM   1871  CA  GLU A 151      18.178 -38.718  29.006  1.00 12.44           C  
ANISOU 1871  CA  GLU A 151     1433   1749   1545    -62    -64    252
ATOM   1872  C   GLU A 151      19.268 -38.784  27.937  1.00 12.38           C  
ANISOU 1872  C   GLU A 151     1408   1813   1484    -38    -41    221
ATOM   1873  O   GLU A 151      20.283 -38.110  28.048  1.00 10.48           O  
ANISOU 1873  O   GLU A 151     1149   1636   1198    -31    -16    223
ATOM   1874  CB  GLU A 151      18.797 -38.747  30.412  1.00 13.78           C  
ANISOU 1874  CB  GLU A 151     1549   1952   1734    -83    -55    330
ATOM   1875  CG  GLU A 151      17.725 -38.737  31.506  1.00 14.77           C  
ANISOU 1875  CG  GLU A 151     1694   1992   1927   -103    -82    358
ATOM   1876  CD  GLU A 151      18.265 -38.882  32.918  1.00 15.61           C  
ANISOU 1876  CD  GLU A 151     1745   2115   2070   -125    -78    447
ATOM   1877  OE1 GLU A 151      19.495 -38.979  33.114  1.00 14.26           O  
ANISOU 1877  OE1 GLU A 151     1516   2037   1865   -125    -50    497
ATOM   1878  OE2 GLU A 151      17.431 -38.889  33.844  1.00 15.86           O1-
ANISOU 1878  OE2 GLU A 151     1792   2067   2167   -138   -103    468
ATOM   1879  H   GLU A 151      16.244 -39.496  28.590  1.00  9.16           H  
ATOM   1880  HA  GLU A 151      17.652 -37.773  28.882  1.00 12.44           H  
ATOM   1881  HB3 GLU A 151      19.400 -37.849  30.540  1.00 13.78           H  
ATOM   1882  HB2 GLU A 151      19.486 -39.582  30.542  1.00 13.78           H  
ATOM   1883  HG3 GLU A 151      17.113 -39.629  31.414  1.00 14.77           H  
ATOM   1884  HG2 GLU A 151      17.012 -37.945  31.412  1.00 14.77           H  
ATOM   1885  N   SER A 152      19.034 -39.575  26.894  1.00 11.52           N  
ANISOU 1885  N   SER A 152     1307   1691   1379    -22    -52    186
ATOM   1886  CA  SER A 152      19.985 -39.694  25.796  1.00 11.51           C  
ANISOU 1886  CA  SER A 152     1295   1743   1334     11    -32    146
ATOM   1887  C   SER A 152      19.459 -39.058  24.518  1.00 11.41           C  
ANISOU 1887  C   SER A 152     1345   1676   1313     30    -40     80
ATOM   1888  O   SER A 152      18.264 -38.784  24.382  1.00 10.31           O  
ANISOU 1888  O   SER A 152     1252   1467   1197     22    -60     72
ATOM   1889  CB  SER A 152      20.324 -41.165  25.524  1.00 12.50           C  
ANISOU 1889  CB  SER A 152     1367   1909   1474     23    -34    167
ATOM   1890  OG  SER A 152      19.227 -41.833  24.920  1.00 11.37           O  
ANISOU 1890  OG  SER A 152     1250   1702   1369     24    -66    151
ATOM   1891  H   SER A 152      18.181 -40.121  26.855  1.00 11.52           H  
ATOM   1892  HA  SER A 152      20.927 -39.201  26.039  1.00 11.51           H  
ATOM   1893  HB3 SER A 152      20.589 -41.682  26.443  1.00 12.50           H  
ATOM   1894  HB2 SER A 152      21.183 -41.251  24.858  1.00 12.50           H  
ATOM   1895  HG  SER A 152      18.479 -41.778  25.511  1.00 11.37           H  
ATOM   1896  N   VAL A 153      20.377 -38.824  23.592  1.00  9.14           N  
ANISOU 1896  N   VAL A 153     1059   1423    992     59    -23     35
ATOM   1897  CA  VAL A 153      20.048 -38.435  22.232  1.00  9.06           C  
ANISOU 1897  CA  VAL A 153     1099   1359    984     81    -32    -21
ATOM   1898  C   VAL A 153      20.552 -39.530  21.305  1.00 11.68           C  
ANISOU 1898  C   VAL A 153     1408   1715   1317    121    -29    -43
ATOM   1899  O   VAL A 153      21.691 -39.981  21.452  1.00 11.53           O  
ANISOU 1899  O   VAL A 153     1341   1773   1267    143     -9    -45
ATOM   1900  CB  VAL A 153      20.684 -37.089  21.859  1.00 10.16           C  
ANISOU 1900  CB  VAL A 153     1265   1500   1096     80    -22    -64
ATOM   1901  CG1 VAL A 153      20.640 -36.877  20.344  1.00  9.44           C  
ANISOU 1901  CG1 VAL A 153     1215   1355   1018    106    -31   -119
ATOM   1902  CG2 VAL A 153      19.974 -35.950  22.584  1.00 11.40           C  
ANISOU 1902  CG2 VAL A 153     1447   1625   1258     44    -25    -40
ATOM   1903  H   VAL A 153      21.342 -39.056  23.790  1.00  9.14           H  
ATOM   1904  HA  VAL A 153      18.972 -38.358  22.109  1.00  9.06           H  
ATOM   1905  HB  VAL A 153      21.728 -37.081  22.167  1.00 10.16           H  
ATOM   1906 HG11 VAL A 153      20.931 -35.855  20.096  1.00  9.44           H  
ATOM   1907 HG12 VAL A 153      21.330 -37.518  19.795  1.00  9.44           H  
ATOM   1908 HG13 VAL A 153      19.638 -37.024  19.942  1.00  9.44           H  
ATOM   1909 HG21 VAL A 153      20.433 -34.989  22.352  1.00 11.40           H  
ATOM   1910 HG22 VAL A 153      18.923 -35.896  22.298  1.00 11.40           H  
ATOM   1911 HG23 VAL A 153      20.010 -36.073  23.666  1.00 11.40           H  
ATOM   1912  N   ARG A 154      19.706 -39.991  20.384  1.00 10.00           N  
ANISOU 1912  N   ARG A 154     1222   1444   1133    137    -49    -54
ATOM   1913  CA  ARG A 154      20.135 -41.009  19.437  1.00 11.97           C  
ANISOU 1913  CA  ARG A 154     1447   1712   1387    183    -48    -72
ATOM   1914  C   ARG A 154      20.063 -40.518  17.993  1.00 11.42           C  
ANISOU 1914  C   ARG A 154     1428   1581   1329    215    -54   -124
ATOM   1915  O   ARG A 154      19.198 -39.721  17.633  1.00 11.87           O  
ANISOU 1915  O   ARG A 154     1537   1571   1404    197    -68   -125
ATOM   1916  CB  ARG A 154      19.308 -42.293  19.611  1.00 12.63           C  
ANISOU 1916  CB  ARG A 154     1502   1795   1503    178    -70    -29
ATOM   1917  CG  ARG A 154      19.768 -43.140  20.815  1.00 14.08           C  
ANISOU 1917  CG  ARG A 154     1614   2049   1686    157    -63     25
ATOM   1918  CD  ARG A 154      18.903 -44.381  21.017  1.00 14.15           C  
ANISOU 1918  CD  ARG A 154     1592   2048   1737    141    -95     67
ATOM   1919  NE  ARG A 154      19.347 -45.182  22.161  1.00 14.92           N  
ANISOU 1919  NE  ARG A 154     1616   2206   1848    113    -91    128
ATOM   1920  CZ  ARG A 154      19.990 -46.343  22.064  1.00 15.61           C  
ANISOU 1920  CZ  ARG A 154     1627   2363   1940    132    -81    160
ATOM   1921  NH1 ARG A 154      20.268 -46.864  20.872  1.00 13.66           N  
ANISOU 1921  NH1 ARG A 154     1371   2135   1684    186    -74    130
ATOM   1922  NH2 ARG A 154      20.354 -46.991  23.164  1.00 15.17           N1+
ANISOU 1922  NH2 ARG A 154     1501   2360   1903     98    -76    230
ATOM   1923  H   ARG A 154      18.785 -39.585  20.288  1.00 10.00           H  
ATOM   1924  HA  ARG A 154      21.173 -41.285  19.596  1.00 11.97           H  
ATOM   1925  HB3 ARG A 154      19.389 -42.915  18.718  1.00 12.63           H  
ATOM   1926  HB2 ARG A 154      18.253 -42.050  19.712  1.00 12.63           H  
ATOM   1927  HG3 ARG A 154      19.755 -42.536  21.723  1.00 14.08           H  
ATOM   1928  HG2 ARG A 154      20.802 -43.442  20.658  1.00 14.08           H  
ATOM   1929  HD3 ARG A 154      18.864 -44.966  20.100  1.00 14.15           H  
ATOM   1930  HD2 ARG A 154      17.873 -44.088  21.205  1.00 14.15           H  
ATOM   1931  HE  ARG A 154      19.197 -44.802  23.092  1.00 14.92           H  
ATOM   1932 HH12 ARG A 154      20.815 -47.714  20.777  1.00 13.66           H  
ATOM   1933 HH11 ARG A 154      20.036 -46.345  20.038  1.00 13.66           H  
ATOM   1934 HH22 ARG A 154      20.876 -47.854  23.101  1.00 15.17           H  
ATOM   1935 HH21 ARG A 154      20.111 -46.593  24.062  1.00 15.17           H  
ATOM   1936  N   ILE A 155      21.009 -40.982  17.183  1.00 10.47           N  
ANISOU 1936  N   ILE A 155     1290   1488   1202    266    -41   -163
ATOM   1937  CA  ILE A 155      21.052 -40.652  15.763  1.00 10.77           C  
ANISOU 1937  CA  ILE A 155     1370   1458   1263    303    -49   -212
ATOM   1938  C   ILE A 155      20.838 -41.926  14.959  1.00 11.15           C  
ANISOU 1938  C   ILE A 155     1394   1506   1335    353    -57   -202
ATOM   1939  O   ILE A 155      21.553 -42.906  15.164  1.00 15.54           O  
ANISOU 1939  O   ILE A 155     1892   2138   1874    385    -40   -198
ATOM   1940  CB  ILE A 155      22.401 -40.007  15.365  1.00 14.05           C  
ANISOU 1940  CB  ILE A 155     1792   1892   1654    331    -34   -285
ATOM   1941  CG1 ILE A 155      22.680 -38.768  16.211  1.00 16.07           C  
ANISOU 1941  CG1 ILE A 155     2062   2162   1882    281    -30   -292
ATOM   1942  CG2 ILE A 155      22.418 -39.651  13.893  1.00 16.04           C  
ANISOU 1942  CG2 ILE A 155     2092   2055   1949    367    -49   -336
ATOM   1943  CD1 ILE A 155      24.104 -38.244  16.056  1.00 15.51           C  
ANISOU 1943  CD1 ILE A 155     1986   2135   1772    306    -20   -366
ATOM   1944  H   ILE A 155      21.702 -41.625  17.547  1.00 10.47           H  
ATOM   1945  HA  ILE A 155      20.277 -39.935  15.506  1.00 10.77           H  
ATOM   1946  HB  ILE A 155      23.192 -40.734  15.543  1.00 14.05           H  
ATOM   1947 HG13 ILE A 155      22.552 -38.986  17.271  1.00 16.07           H  
ATOM   1948 HG12 ILE A 155      21.961 -37.982  15.979  1.00 16.07           H  
ATOM   1949 HG21 ILE A 155      23.365 -39.205  13.595  1.00 16.04           H  
ATOM   1950 HG22 ILE A 155      22.297 -40.518  13.243  1.00 16.04           H  
ATOM   1951 HG23 ILE A 155      21.629 -38.941  13.644  1.00 16.04           H  
ATOM   1952 HD11 ILE A 155      24.299 -37.451  16.776  1.00 15.51           H  
ATOM   1953 HD12 ILE A 155      24.846 -39.020  16.232  1.00 15.51           H  
ATOM   1954 HD13 ILE A 155      24.286 -37.826  15.068  1.00 15.51           H  
ATOM   1955  N   TRP A 156      19.869 -41.902  14.040  1.00 12.00           N  
ANISOU 1955  N   TRP A 156     1541   1537   1482    361    -80   -190
ATOM   1956  CA  TRP A 156      19.437 -43.096  13.311  1.00 11.46           C  
ANISOU 1956  CA  TRP A 156     1449   1468   1438    404    -94   -167
ATOM   1957  C   TRP A 156      19.632 -42.975  11.806  1.00 12.58           C  
ANISOU 1957  C   TRP A 156     1623   1541   1615    461    -99   -201
ATOM   1958  O   TRP A 156      19.492 -41.893  11.236  1.00 13.62           O  
ANISOU 1958  O   TRP A 156     1810   1597   1768    448   -106   -222
ATOM   1959  CB  TRP A 156      17.957 -43.379  13.577  1.00 11.29           C  
ANISOU 1959  CB  TRP A 156     1439   1424   1427    369   -125   -110
ATOM   1960  CG  TRP A 156      17.559 -43.341  15.010  1.00 11.89           C  
ANISOU 1960  CG  TRP A 156     1499   1537   1483    311   -128    -80
ATOM   1961  CD1 TRP A 156      17.356 -42.230  15.776  1.00 10.15           C  
ANISOU 1961  CD1 TRP A 156     1311   1300   1247    264   -122    -82
ATOM   1962  CD2 TRP A 156      17.288 -44.467  15.852  1.00 10.66           C  
ANISOU 1962  CD2 TRP A 156     1287   1434   1328    293   -143    -41
ATOM   1963  NE1 TRP A 156      16.981 -42.594  17.047  1.00  9.91           N  
ANISOU 1963  NE1 TRP A 156     1253   1303   1209    224   -130    -49
ATOM   1964  CE2 TRP A 156      16.934 -43.963  17.121  1.00 11.69           C  
ANISOU 1964  CE2 TRP A 156     1425   1568   1448    236   -145    -24
ATOM   1965  CE3 TRP A 156      17.314 -45.852  15.659  1.00 11.65           C  
ANISOU 1965  CE3 TRP A 156     1354   1603   1469    317   -156    -17
ATOM   1966  CZ2 TRP A 156      16.608 -44.796  18.193  1.00 12.95           C  
ANISOU 1966  CZ2 TRP A 156     1541   1762   1619    202   -163     15
ATOM   1967  CZ3 TRP A 156      16.988 -46.683  16.726  1.00 11.13           C  
ANISOU 1967  CZ3 TRP A 156     1238   1579   1412    277   -175     25
ATOM   1968  CH2 TRP A 156      16.640 -46.148  17.975  1.00 10.70           C  
ANISOU 1968  CH2 TRP A 156     1198   1515   1354    218   -180     39
ATOM   1969  H   TRP A 156      19.338 -41.048  13.911  1.00 12.00           H  
ATOM   1970  HA  TRP A 156      19.999 -43.966  13.645  1.00 11.46           H  
ATOM   1971  HB3 TRP A 156      17.688 -44.349  13.158  1.00 11.29           H  
ATOM   1972  HB2 TRP A 156      17.340 -42.652  13.055  1.00 11.29           H  
ATOM   1973  HD1 TRP A 156      17.460 -41.215  15.432  1.00 10.15           H  
ATOM   1974  HE1 TRP A 156      16.761 -41.930  17.784  1.00  9.91           H  
ATOM   1975  HE3 TRP A 156      17.564 -46.268  14.696  1.00 11.65           H  
ATOM   1976  HZ2 TRP A 156      16.332 -44.390  19.155  1.00 12.95           H  
ATOM   1977  HZ3 TRP A 156      16.998 -47.754  16.588  1.00 11.13           H  
ATOM   1978  HH2 TRP A 156      16.384 -46.799  18.790  1.00 10.70           H  
ATOM   1979  N   ASP A 157      19.928 -44.101  11.164  1.00 15.21           N  
ANISOU 1979  N   ASP A 157     1917   1900   1963    522    -98   -201
ATOM   1980  CA  ASP A 157      19.996 -44.159   9.710  1.00 16.33           C  
ANISOU 1980  CA  ASP A 157     2085   1970   2149    585   -107   -224
ATOM   1981  C   ASP A 157      18.596 -44.394   9.153  1.00 15.55           C  
ANISOU 1981  C   ASP A 157     2007   1822   2080    577   -139   -160
ATOM   1982  O   ASP A 157      17.973 -45.409   9.455  1.00 16.45           O  
ANISOU 1982  O   ASP A 157     2079   1987   2185    576   -155   -113
ATOM   1983  CB  ASP A 157      20.954 -45.264   9.248  1.00 17.50           C  
ANISOU 1983  CB  ASP A 157     2178   2174   2298    666    -88   -251
ATOM   1984  CG  ASP A 157      21.074 -45.336   7.735  1.00 22.36           C  
ANISOU 1984  CG  ASP A 157     2821   2706   2967    740    -97   -277
ATOM   1985  OD1 ASP A 157      21.763 -44.474   7.152  1.00 25.62           O  
ANISOU 1985  OD1 ASP A 157     3280   3054   3402    759    -93   -344
ATOM   1986  OD2 ASP A 157      20.474 -46.243   7.125  1.00 21.77           O1-
ANISOU 1986  OD2 ASP A 157     2722   2630   2920    778   -113   -231
ATOM   1987  H   ASP A 157      20.028 -44.963  11.686  1.00 15.21           H  
ATOM   1988  HA  ASP A 157      20.384 -43.215   9.320  1.00 16.33           H  
ATOM   1989  HB3 ASP A 157      20.644 -46.215   9.670  1.00 17.50           H  
ATOM   1990  HB2 ASP A 157      21.947 -45.088   9.653  1.00 17.50           H  
ATOM   1991  N   VAL A 158      18.109 -43.453   8.350  1.00 13.81           N  
ANISOU 1991  N   VAL A 158     1847   1507   1893    569   -152   -156
ATOM   1992  CA  VAL A 158      16.736 -43.500   7.839  1.00 13.06           C  
ANISOU 1992  CA  VAL A 158     1774   1373   1814    560   -181    -89
ATOM   1993  C   VAL A 158      16.460 -44.749   6.987  1.00 14.61           C  
ANISOU 1993  C   VAL A 158     1936   1581   2033    625   -198    -57
ATOM   1994  O   VAL A 158      15.402 -45.362   7.115  1.00 14.19           O  
ANISOU 1994  O   VAL A 158     1868   1560   1964    615   -224     -1
ATOM   1995  CB  VAL A 158      16.409 -42.223   7.012  1.00 13.53           C  
ANISOU 1995  CB  VAL A 158     1898   1330   1913    544   -186    -81
ATOM   1996  CG1 VAL A 158      15.164 -42.412   6.147  1.00 14.20           C  
ANISOU 1996  CG1 VAL A 158     1999   1377   2018    560   -212     -6
ATOM   1997  CG2 VAL A 158      16.243 -41.026   7.927  1.00 13.81           C  
ANISOU 1997  CG2 VAL A 158     1960   1367   1920    471   -176    -87
ATOM   1998  H   VAL A 158      18.671 -42.640   8.134  1.00 13.81           H  
ATOM   1999  HA  VAL A 158      16.059 -43.542   8.695  1.00 13.06           H  
ATOM   2000  HB  VAL A 158      17.237 -42.023   6.333  1.00 13.53           H  
ATOM   2001 HG11 VAL A 158      14.859 -41.459   5.714  1.00 14.20           H  
ATOM   2002 HG12 VAL A 158      15.328 -43.078   5.299  1.00 14.20           H  
ATOM   2003 HG13 VAL A 158      14.314 -42.783   6.721  1.00 14.20           H  
ATOM   2004 HG21 VAL A 158      16.207 -40.091   7.371  1.00 13.81           H  
ATOM   2005 HG22 VAL A 158      15.311 -41.116   8.482  1.00 13.81           H  
ATOM   2006 HG23 VAL A 158      17.053 -40.955   8.651  1.00 13.81           H  
ATOM   2007  N   LYS A 159      17.416 -45.140   6.146  1.00 17.28           N  
ANISOU 2007  N   LYS A 159     2260   1898   2407    696   -186    -95
ATOM   2008  CA  LYS A 159      17.213 -46.241   5.203  1.00 19.92           C  
ANISOU 2008  CA  LYS A 159     2562   2236   2773    768   -202    -62
ATOM   2009  C   LYS A 159      17.185 -47.617   5.877  1.00 21.41           C  
ANISOU 2009  C   LYS A 159     2670   2536   2927    778   -205    -39
ATOM   2010  O   LYS A 159      16.359 -48.465   5.547  1.00 23.17           O  
ANISOU 2010  O   LYS A 159     2864   2783   3155    795   -234     19
ATOM   2011  CB  LYS A 159      18.295 -46.220   4.127  1.00  0.00           C  
ATOM   2012  CG  LYS A 159      18.150 -47.347   3.099  1.00  0.00           C  
ATOM   2013  CD  LYS A 159      16.828 -47.331   2.322  1.00  0.00           C  
ATOM   2014  CE  LYS A 159      16.664 -48.453   1.287  1.00  0.00           C  
ATOM   2015  NZ  LYS A 159      15.378 -48.392   0.569  1.00  0.00           N1+
ATOM   2016  H   LYS A 159      18.276 -44.611   6.089  1.00 17.28           H  
ATOM   2017  HA  LYS A 159      16.245 -46.075   4.728  1.00 19.92           H  
ATOM   2018  HB2 LYS A 159      18.267 -45.274   3.600  1.00  0.00           H  
ATOM   2019  HB3 LYS A 159      19.271 -46.287   4.599  1.00  0.00           H  
ATOM   2020  HG2 LYS A 159      18.966 -47.247   2.382  1.00  0.00           H  
ATOM   2021  HG3 LYS A 159      18.304 -48.324   3.556  1.00  0.00           H  
ATOM   2022  HD2 LYS A 159      15.989 -47.408   3.011  1.00  0.00           H  
ATOM   2023  HD3 LYS A 159      16.723 -46.366   1.825  1.00  0.00           H  
ATOM   2024  HE2 LYS A 159      17.471 -48.404   0.554  1.00  0.00           H  
ATOM   2025  HE3 LYS A 159      16.739 -49.424   1.777  1.00  0.00           H  
ATOM   2026  HZ1 LYS A 159      14.618 -48.465   1.230  1.00  0.00           H  
ATOM   2027  HZ2 LYS A 159      15.309 -47.513   0.075  1.00  0.00           H  
ATOM   2028  HZ3 LYS A 159      15.323 -49.153  -0.092  1.00  0.00           H  
ATOM   2029  N   THR A 160      18.088 -47.833   6.824  1.00 19.81           N  
ANISOU 2029  N   THR A 160     2428   2406   2691    765   -177    -77
ATOM   2030  CA  THR A 160      18.178 -49.113   7.520  1.00 21.63           C  
ANISOU 2030  CA  THR A 160     2575   2745   2899    767   -177    -48
ATOM   2031  C   THR A 160      17.314 -49.141   8.778  1.00 20.06           C  
ANISOU 2031  C   THR A 160     2367   2587   2667    678   -200    -10
ATOM   2032  O   THR A 160      16.937 -50.206   9.264  1.00 21.38           O  
ANISOU 2032  O   THR A 160     2472   2822   2830    664   -221     32
ATOM   2033  CB  THR A 160      19.631 -49.424   7.912  1.00 25.08           C  
ANISOU 2033  CB  THR A 160     2962   3253   3315    803   -133    -97
ATOM   2034  OG1 THR A 160      20.109 -48.408   8.803  1.00 21.21           O  
ANISOU 2034  OG1 THR A 160     2505   2763   2791    748   -112   -136
ATOM   2035  CG2 THR A 160      20.524 -49.468   6.679  1.00 27.74           C  
ANISOU 2035  CG2 THR A 160     3306   3550   3682    904   -112   -150
ATOM   2036  H   THR A 160      18.774 -47.116   7.033  1.00 19.81           H  
ATOM   2037  HA  THR A 160      17.840 -49.927   6.875  1.00 21.63           H  
ATOM   2038  HB  THR A 160      19.687 -50.387   8.422  1.00 25.08           H  
ATOM   2039  HG1 THR A 160      20.210 -47.604   8.304  1.00 21.21           H  
ATOM   2040 HG21 THR A 160      21.556 -49.685   6.956  1.00 27.74           H  
ATOM   2041 HG22 THR A 160      20.201 -50.257   5.999  1.00 27.74           H  
ATOM   2042 HG23 THR A 160      20.529 -48.539   6.112  1.00 27.74           H  
ATOM   2043  N   GLY A 161      17.012 -47.963   9.311  1.00 19.01           N  
ANISOU 2043  N   GLY A 161     2295   2410   2517    618   -197    -25
ATOM   2044  CA  GLY A 161      16.217 -47.862  10.517  1.00 18.88           C  
ANISOU 2044  CA  GLY A 161     2280   2420   2474    540   -216      1
ATOM   2045  C   GLY A 161      16.988 -48.293  11.752  1.00 20.52           C  
ANISOU 2045  C   GLY A 161     2429   2706   2662    510   -195     -2
ATOM   2046  O   GLY A 161      16.393 -48.705  12.743  1.00 20.29           O  
ANISOU 2046  O   GLY A 161     2375   2709   2626    456   -218     29
ATOM   2047  H   GLY A 161      17.365 -47.109   8.898  1.00 19.01           H  
ATOM   2048  HA3 GLY A 161      15.299 -48.444  10.427  1.00 18.88           H  
ATOM   2049  HA2 GLY A 161      15.916 -46.822  10.637  1.00 18.88           H  
ATOM   2050  N   LYS A 162      18.315 -48.195  11.686  1.00 20.81           N  
ANISOU 2050  N   LYS A 162     2444   2773   2690    547   -153    -41
ATOM   2051  CA  LYS A 162      19.181 -48.615  12.783  1.00 23.64           C  
ANISOU 2051  CA  LYS A 162     2740   3220   3024    527   -126    -35
ATOM   2052  C   LYS A 162      19.855 -47.421  13.449  1.00 20.34           C  
ANISOU 2052  C   LYS A 162     2359   2795   2575    496    -97    -73
ATOM   2053  O   LYS A 162      20.121 -46.405  12.806  1.00 21.58           O  
ANISOU 2053  O   LYS A 162     2576   2891   2731    513    -88   -123
ATOM   2054  CB  LYS A 162      20.246 -49.599  12.283  1.00 31.44           C  
ANISOU 2054  CB  LYS A 162     3655   4280   4010    603    -97    -42
ATOM   2055  CG  LYS A 162      19.686 -50.817  11.558  1.00 37.24           C  
ANISOU 2055  CG  LYS A 162     4341   5030   4777    642   -125     -1
ATOM   2056  CD  LYS A 162      18.798 -51.658  12.463  1.00 40.62           C  
ANISOU 2056  CD  LYS A 162     4719   5498   5216    576   -164     66
ATOM   2057  CE  LYS A 162      18.191 -52.827  11.694  1.00 43.24           C  
ANISOU 2057  CE  LYS A 162     5002   5848   5579    613   -200    106
ATOM   2058  NZ  LYS A 162      17.339 -53.691  12.563  1.00 44.28           N1+
ANISOU 2058  NZ  LYS A 162     5082   6017   5726    545   -248    163
ATOM   2059  H   LYS A 162      18.746 -47.834  10.846  1.00 20.81           H  
ATOM   2060  HA  LYS A 162      18.613 -49.109  13.571  1.00 23.64           H  
ATOM   2061  HB3 LYS A 162      20.863 -49.932  13.119  1.00 31.44           H  
ATOM   2062  HB2 LYS A 162      20.923 -49.077  11.605  1.00 31.44           H  
ATOM   2063  HG3 LYS A 162      20.515 -51.425  11.193  1.00 37.24           H  
ATOM   2064  HG2 LYS A 162      19.133 -50.507  10.675  1.00 37.24           H  
ATOM   2065  HD3 LYS A 162      17.978 -51.067  12.868  1.00 40.62           H  
ATOM   2066  HD2 LYS A 162      19.376 -52.022  13.313  1.00 40.62           H  
ATOM   2067  HE3 LYS A 162      18.980 -53.444  11.263  1.00 43.24           H  
ATOM   2068  HE2 LYS A 162      17.587 -52.458  10.867  1.00 43.24           H  
ATOM   2069  HZ1 LYS A 162      16.573 -53.148  12.934  1.00 44.28           H  
ATOM   2070  HZ2 LYS A 162      16.975 -54.462  12.022  1.00 44.28           H  
ATOM   2071  HZ3 LYS A 162      17.895 -54.052  13.326  1.00 44.28           H  
ATOM   2072  N   CYS A 163      20.121 -47.547  14.742  1.00 18.03           N  
ANISOU 2072  N   CYS A 163     2025   2564   2261    448    -86    -45
ATOM   2073  CA  CYS A 163      20.792 -46.492  15.484  1.00 16.48           C  
ANISOU 2073  CA  CYS A 163     1853   2378   2031    419    -60    -72
ATOM   2074  C   CYS A 163      22.285 -46.445  15.165  1.00 16.88           C  
ANISOU 2074  C   CYS A 163     1877   2490   2045    478    -18   -121
ATOM   2075  O   CYS A 163      22.972 -47.457  15.258  1.00 19.64           O  
ANISOU 2075  O   CYS A 163     2153   2929   2382    516      4   -101
ATOM   2076  CB  CYS A 163      20.585 -46.691  16.977  1.00 17.29           C  
ANISOU 2076  CB  CYS A 163     1917   2525   2128    352    -64    -16
ATOM   2077  SG  CYS A 163      21.224 -45.362  17.981  1.00 16.14           S  
ANISOU 2077  SG  CYS A 163     1799   2391   1943    313    -38    -33
ATOM   2078  H   CYS A 163      19.880 -48.403  15.228  1.00 18.03           H  
ATOM   2079  HA  CYS A 163      20.334 -45.536  15.227  1.00 16.48           H  
ATOM   2080  HB3 CYS A 163      21.047 -47.622  17.310  1.00 17.29           H  
ATOM   2081  HB2 CYS A 163      19.529 -46.784  17.207  1.00 17.29           H  
ATOM   2082  HG  CYS A 163      22.516 -45.656  17.805  1.00 16.14           H  
ATOM   2083  N   LEU A 164      22.780 -45.270  14.789  1.00 15.90           N  
ANISOU 2083  N   LEU A 164     1812   2325   1905    487     -8   -185
ATOM   2084  CA  LEU A 164      24.194 -45.107  14.466  1.00 18.01           C  
ANISOU 2084  CA  LEU A 164     2066   2647   2132    546     25   -250
ATOM   2085  C   LEU A 164      24.990 -44.619  15.669  1.00 18.76           C  
ANISOU 2085  C   LEU A 164     2135   2825   2169    513     50   -245
ATOM   2086  O   LEU A 164      26.128 -45.042  15.888  1.00 17.45           O  
ANISOU 2086  O   LEU A 164     1916   2764   1952    558     84   -260
ATOM   2087  CB  LEU A 164      24.377 -44.129  13.304  1.00 18.73           C  
ANISOU 2087  CB  LEU A 164     2233   2641   2242    577     14   -332
ATOM   2088  CG  LEU A 164      23.822 -44.559  11.946  1.00 21.26           C  
ANISOU 2088  CG  LEU A 164     2578   2878   2620    626     -6   -341
ATOM   2089  CD1 LEU A 164      24.045 -43.467  10.916  1.00 22.27           C  
ANISOU 2089  CD1 LEU A 164     2782   2901   2780    644    -20   -414
ATOM   2090  CD2 LEU A 164      24.456 -45.867  11.492  1.00 20.74           C  
ANISOU 2090  CD2 LEU A 164     2447   2886   2549    709     15   -343
ATOM   2091  H   LEU A 164      22.180 -44.453  14.753  1.00 15.90           H  
ATOM   2092  HA  LEU A 164      24.641 -46.058  14.181  1.00 18.01           H  
ATOM   2093  HB3 LEU A 164      25.442 -43.921  13.182  1.00 18.73           H  
ATOM   2094  HB2 LEU A 164      23.927 -43.172  13.575  1.00 18.73           H  
ATOM   2095  HG  LEU A 164      22.747 -44.716  12.039  1.00 21.26           H  
ATOM   2096 HD11 LEU A 164      23.654 -43.737   9.937  1.00 22.27           H  
ATOM   2097 HD12 LEU A 164      23.553 -42.544  11.220  1.00 22.27           H  
ATOM   2098 HD13 LEU A 164      25.106 -43.248  10.791  1.00 22.27           H  
ATOM   2099 HD21 LEU A 164      24.123 -46.118  10.488  1.00 20.74           H  
ATOM   2100 HD22 LEU A 164      25.544 -45.802  11.469  1.00 20.74           H  
ATOM   2101 HD23 LEU A 164      24.171 -46.703  12.129  1.00 20.74           H  
ATOM   2102  N  ALYS A 165      24.384 -43.725  16.445  0.52 18.25           N  
ANISOU 2102  N  ALYS A 165     2106   2720   2108    441     34   -221
ATOM   2103  N  BLYS A 165      24.388 -43.717  16.439  0.48 18.28           N  
ANISOU 2103  N  BLYS A 165     2110   2723   2111    441     34   -221
ATOM   2104  CA ALYS A 165      25.047 -43.140  17.604  0.52 18.81           C  
ANISOU 2104  CA ALYS A 165     2156   2862   2129    406     52   -208
ATOM   2105  CA BLYS A 165      25.041 -43.151  17.611  0.48 18.79           C  
ANISOU 2105  CA BLYS A 165     2154   2860   2127    406     52   -207
ATOM   2106  C  ALYS A 165      24.089 -42.913  18.768  0.52 17.12           C  
ANISOU 2106  C  ALYS A 165     1944   2626   1937    329     36   -134
ATOM   2107  C  BLYS A 165      24.078 -42.946  18.770  0.48 17.08           C  
ANISOU 2107  C  BLYS A 165     1936   2620   1932    329     36   -133
ATOM   2108  O  ALYS A 165      22.927 -42.559  18.571  0.52 15.20           O  
ANISOU 2108  O  ALYS A 165     1749   2290   1736    296      7   -125
ATOM   2109  O  BLYS A 165      22.904 -42.635  18.572  0.48 15.41           O  
ANISOU 2109  O  BLYS A 165     1773   2318   1764    297      7   -122
ATOM   2110  CB ALYS A 165      25.703 -41.810  17.228  0.52 20.10           C  
ANISOU 2110  CB ALYS A 165     2375   2999   2264    412     52   -290
ATOM   2111  CB BLYS A 165      25.696 -41.811  17.274  0.48 20.11           C  
ANISOU 2111  CB BLYS A 165     2374   3001   2264    410     52   -287
ATOM   2112  CG ALYS A 165      26.997 -41.939  16.458  0.52 22.93           C  
ANISOU 2112  CG ALYS A 165     2723   3409   2581    490     71   -374
ATOM   2113  CG BLYS A 165      26.965 -41.914  16.469  0.48 22.87           C  
ANISOU 2113  CG BLYS A 165     2717   3399   2575    487     71   -373
ATOM   2114  CD ALYS A 165      27.607 -40.573  16.207  0.52 24.36           C  
ANISOU 2114  CD ALYS A 165     2958   3560   2738    482     59   -457
ATOM   2115  CD BLYS A 165      27.770 -40.640  16.602  0.48 24.38           C  
ANISOU 2115  CD BLYS A 165     2942   3600   2721    477     67   -441
ATOM   2116  CE ALYS A 165      29.099 -40.680  15.973  0.52 25.39           C  
ANISOU 2116  CE ALYS A 165     3064   3786   2797    553     82   -537
ATOM   2117  CE BLYS A 165      29.031 -40.719  15.776  0.48 25.45           C  
ANISOU 2117  CE BLYS A 165     3078   3778   2815    558     79   -544
ATOM   2118  NZ ALYS A 165      29.800 -41.223  17.171  0.52 26.49           N1+
ANISOU 2118  NZ ALYS A 165     3125   4079   2859    556    118   -480
ATOM   2119  NZ BLYS A 165      28.710 -40.852  14.328  0.48 26.74           N1+
ANISOU 2119  NZ BLYS A 165     3289   3826   3044    602     59   -602
ATOM   2120  H  ALYS A 165      23.442 -43.426  16.228  0.52 18.25           H  
ATOM   2121  H  BLYS A 165      23.453 -43.406  16.217  0.48  0.00           H  
ATOM   2122  HA ALYS A 165      25.817 -43.815  17.977  0.52 18.81           H  
ATOM   2123  HA BLYS A 165      25.821 -43.840  17.933  0.48  0.00           H  
ATOM   2124  HB3ALYS A 165      25.918 -41.248  18.140  0.52 20.10           H  
ATOM   2125  HB3BLYS A 165      25.896 -41.266  18.196  0.48  0.00           H  
ATOM   2126  HB2ALYS A 165      25.001 -41.200  16.667  0.52 20.10           H  
ATOM   2127  HB2BLYS A 165      24.980 -41.184  16.742  0.48  0.00           H  
ATOM   2128  HG3ALYS A 165      26.767 -42.399  15.503  0.52 22.93           H  
ATOM   2129  HG3BLYS A 165      26.717 -42.078  15.420  0.48  0.00           H  
ATOM   2130  HG2ALYS A 165      27.665 -42.610  16.997  0.52 22.93           H  
ATOM   2131  HG2BLYS A 165      27.556 -42.756  16.828  0.48  0.00           H  
ATOM   2132  HD3ALYS A 165      27.445 -39.915  17.062  0.52 24.36           H  
ATOM   2133  HD3BLYS A 165      28.031 -40.483  17.649  0.48  0.00           H  
ATOM   2134  HD2ALYS A 165      27.118 -40.090  15.363  0.52 24.36           H  
ATOM   2135  HD2BLYS A 165      27.170 -39.794  16.268  0.48  0.00           H  
ATOM   2136  HE3ALYS A 165      29.473 -39.678  15.809  0.52 25.39           H  
ATOM   2137  HE3BLYS A 165      29.622 -41.576  16.098  0.48  0.00           H  
ATOM   2138  HE2ALYS A 165      29.346 -41.260  15.088  0.52 25.39           H  
ATOM   2139  HE2BLYS A 165      29.625 -39.819  15.935  0.48  0.00           H  
ATOM   2140  HZ1ALYS A 165      29.483 -42.165  17.349  0.52 26.49           H  
ATOM   2141  HZ1BLYS A 165      29.568 -40.903  13.797  0.48  0.00           H  
ATOM   2142  HZ2ALYS A 165      30.795 -41.230  16.996  0.52 26.49           H  
ATOM   2143  HZ2BLYS A 165      28.171 -41.693  14.178  0.48  0.00           H  
ATOM   2144  HZ3ALYS A 165      29.608 -40.638  17.972  0.52 26.49           H  
ATOM   2145  HZ3BLYS A 165      28.175 -40.051  14.026  0.48  0.00           H  
ATOM   2146  N   THR A 166      24.597 -43.110  19.983  1.00 15.27           N  
ANISOU 2146  N   THR A 166     1654   2478   1672    305     55    -81
ATOM   2147  CA  THR A 166      23.848 -42.813  21.194  1.00 14.88           C  
ANISOU 2147  CA  THR A 166     1604   2404   1644    237     41    -15
ATOM   2148  C   THR A 166      24.653 -41.826  22.020  1.00 13.42           C  
ANISOU 2148  C   THR A 166     1416   2274   1409    220     59    -16
ATOM   2149  O   THR A 166      25.765 -42.133  22.443  1.00 12.80           O  
ANISOU 2149  O   THR A 166     1280   2305   1279    243     89      0
ATOM   2150  CB  THR A 166      23.578 -44.062  22.036  1.00 15.56           C  
ANISOU 2150  CB  THR A 166     1619   2533   1761    213     39     72
ATOM   2151  OG1 THR A 166      22.825 -45.002  21.268  1.00 16.29           O  
ANISOU 2151  OG1 THR A 166     1710   2583   1898    228     15     72
ATOM   2152  CG2 THR A 166      22.803 -43.695  23.300  1.00 18.68           C  
ANISOU 2152  CG2 THR A 166     2021   2887   2188    146     19    130
ATOM   2153  H   THR A 166      25.558 -43.418  20.081  1.00 15.27           H  
ATOM   2154  HA  THR A 166      22.887 -42.349  20.970  1.00 14.88           H  
ATOM   2155  HB  THR A 166      24.514 -44.549  22.314  1.00 15.56           H  
ATOM   2156  HG1 THR A 166      23.385 -45.393  20.612  1.00 16.29           H  
ATOM   2157 HG21 THR A 166      22.516 -44.597  23.840  1.00 18.68           H  
ATOM   2158 HG22 THR A 166      23.379 -43.090  24.000  1.00 18.68           H  
ATOM   2159 HG23 THR A 166      21.885 -43.155  23.066  1.00 18.68           H  
ATOM   2160  N   LEU A 167      24.110 -40.639  22.238  1.00 11.78           N  
ANISOU 2160  N   LEU A 167     1264   2001   1211    183     43    -30
ATOM   2161  CA  LEU A 167      24.835 -39.630  22.992  1.00 11.91           C  
ANISOU 2161  CA  LEU A 167     1276   2069   1180    167     56    -30
ATOM   2162  C   LEU A 167      24.308 -39.552  24.426  1.00 12.81           C  
ANISOU 2162  C   LEU A 167     1367   2184   1317    116     52     57
ATOM   2163  O   LEU A 167      23.119 -39.339  24.638  1.00 11.07           O  
ANISOU 2163  O   LEU A 167     1183   1876   1148     84     29     74
ATOM   2164  CB  LEU A 167      24.720 -38.267  22.305  1.00 13.77           C  
ANISOU 2164  CB  LEU A 167     1579   2241   1413    161     40   -101
ATOM   2165  CG  LEU A 167      24.769 -38.229  20.771  1.00 14.06           C  
ANISOU 2165  CG  LEU A 167     1659   2220   1463    199     30   -182
ATOM   2166  CD1 LEU A 167      24.516 -36.813  20.268  1.00 14.65           C  
ANISOU 2166  CD1 LEU A 167     1794   2221   1551    175     10   -230
ATOM   2167  CD2 LEU A 167      26.087 -38.757  20.235  1.00 15.23           C  
ANISOU 2167  CD2 LEU A 167     1777   2450   1562    259     50   -236
ATOM   2168  H   LEU A 167      23.186 -40.416  21.882  1.00 11.78           H  
ATOM   2169  HA  LEU A 167      25.899 -39.833  22.936  1.00 11.91           H  
ATOM   2170  HB3 LEU A 167      25.491 -37.606  22.706  1.00 13.77           H  
ATOM   2171  HB2 LEU A 167      23.779 -37.806  22.599  1.00 13.77           H  
ATOM   2172  HG  LEU A 167      23.968 -38.848  20.367  1.00 14.06           H  
ATOM   2173 HD11 LEU A 167      24.497 -36.777  19.179  1.00 14.65           H  
ATOM   2174 HD12 LEU A 167      23.561 -36.425  20.623  1.00 14.65           H  
ATOM   2175 HD13 LEU A 167      25.295 -36.130  20.607  1.00 14.65           H  
ATOM   2176 HD21 LEU A 167      26.117 -38.702  19.146  1.00 15.23           H  
ATOM   2177 HD22 LEU A 167      26.926 -38.181  20.621  1.00 15.23           H  
ATOM   2178 HD23 LEU A 167      26.250 -39.800  20.506  1.00 15.23           H  
ATOM   2179  N   PRO A 168      25.196 -39.738  25.418  1.00 15.03           N  
ANISOU 2179  N   PRO A 168     1585   2565   1559    114     75    112
ATOM   2180  CA  PRO A 168      24.822 -39.599  26.832  1.00 15.75           C  
ANISOU 2180  CA  PRO A 168     1652   2654   1678     69     71    200
ATOM   2181  C   PRO A 168      24.620 -38.125  27.142  1.00 14.16           C  
ANISOU 2181  C   PRO A 168     1496   2419   1464     48     63    179
ATOM   2182  O   PRO A 168      25.377 -37.530  27.904  1.00 13.39           O  
ANISOU 2182  O   PRO A 168     1369   2394   1323     43     76    210
ATOM   2183  CB  PRO A 168      26.027 -40.176  27.577  1.00 16.85           C  
ANISOU 2183  CB  PRO A 168     1707   2926   1768     82    103    265
ATOM   2184  CG  PRO A 168      27.180 -39.943  26.649  1.00 16.89           C  
ANISOU 2184  CG  PRO A 168     1713   3014   1692    136    123    185
ATOM   2185  CD  PRO A 168      26.615 -40.103  25.254  1.00 15.99           C  
ANISOU 2185  CD  PRO A 168     1655   2813   1608    159    106     98
ATOM   2186  HA  PRO A 168      23.917 -40.162  27.068  1.00 15.75           H  
ATOM   2187  HB3 PRO A 168      25.883 -41.251  27.698  1.00 16.85           H  
ATOM   2188  HB2 PRO A 168      26.191 -39.777  28.579  1.00 16.85           H  
ATOM   2189  HG3 PRO A 168      28.019 -40.609  26.846  1.00 16.89           H  
ATOM   2190  HG2 PRO A 168      27.546 -38.924  26.779  1.00 16.89           H  
ATOM   2191  HD2 PRO A 168      27.143 -39.441  24.586  1.00 15.99           H  
ATOM   2192  HD3 PRO A 168      26.704 -41.127  24.898  1.00 15.99           H  
ATOM   2193  N   ALA A 169      23.582 -37.556  26.545  1.00 13.76           N  
ANISOU 2193  N   ALA A 169     1511   2266   1452     37     41    134
ATOM   2194  CA  ALA A 169      23.508 -36.124  26.318  1.00 14.97           C  
ANISOU 2194  CA  ALA A 169     1710   2392   1588     28     34     91
ATOM   2195  C   ALA A 169      23.219 -35.301  27.568  1.00 15.51           C  
ANISOU 2195  C   ALA A 169     1770   2459   1664     -2     33    149
ATOM   2196  O   ALA A 169      23.771 -34.218  27.742  1.00  9.60           O  
ANISOU 2196  O   ALA A 169     1021   1749    877     -7     36    136
ATOM   2197  CB  ALA A 169      22.458 -35.838  25.251  1.00 13.68           C  
ANISOU 2197  CB  ALA A 169     1610   2126   1463     27     15     40
ATOM   2198  H   ALA A 169      22.997 -38.144  25.964  1.00 13.76           H  
ATOM   2199  HA  ALA A 169      24.475 -35.824  25.936  1.00 14.97           H  
ATOM   2200  HB1 ALA A 169      22.365 -34.772  25.043  1.00 13.68           H  
ATOM   2201  HB2 ALA A 169      22.716 -36.328  24.312  1.00 13.68           H  
ATOM   2202  HB3 ALA A 169      21.476 -36.204  25.555  1.00 13.68           H  
ATOM   2203  N   HIS A 170      22.352 -35.817  28.430  1.00 12.86           N  
ANISOU 2203  N   HIS A 170     1426   2076   1382    -21     26    210
ATOM   2204  CA  HIS A 170      21.836 -35.028  29.538  1.00 11.49           C  
ANISOU 2204  CA  HIS A 170     1257   1876   1231    -42     22    257
ATOM   2205  C   HIS A 170      21.642 -35.862  30.799  1.00 11.44           C  
ANISOU 2205  C   HIS A 170     1209   1866   1272    -58     20    343
ATOM   2206  O   HIS A 170      21.875 -37.068  30.794  1.00 11.58           O  
ANISOU 2206  O   HIS A 170     1191   1903   1305    -59     20    369
ATOM   2207  CB  HIS A 170      20.521 -34.369  29.123  1.00  9.27           C  
ANISOU 2207  CB  HIS A 170     1039   1499    984    -46      7    221
ATOM   2208  CG  HIS A 170      20.688 -33.305  28.082  1.00  9.67           C  
ANISOU 2208  CG  HIS A 170     1124   1548   1002    -41      9    158
ATOM   2209  ND1 HIS A 170      21.108 -32.029  28.387  1.00  9.96           N  
ANISOU 2209  ND1 HIS A 170     1155   1620   1011    -50     14    160
ATOM   2210  CD2 HIS A 170      20.486 -33.325  26.743  1.00  8.52           C  
ANISOU 2210  CD2 HIS A 170     1015   1367    854    -31      2     96
ATOM   2211  CE1 HIS A 170      21.159 -31.310  27.280  1.00  9.95           C  
ANISOU 2211  CE1 HIS A 170     1185   1601    996    -50      8    101
ATOM   2212  NE2 HIS A 170      20.789 -32.073  26.268  1.00  8.84           N  
ANISOU 2212  NE2 HIS A 170     1072   1414    872    -38      2     63
ATOM   2213  H   HIS A 170      21.934 -36.719  28.248  1.00 12.86           H  
ATOM   2214  HA  HIS A 170      22.540 -34.247  29.834  1.00 11.49           H  
ATOM   2215  HB3 HIS A 170      19.995 -33.935  29.969  1.00  9.27           H  
ATOM   2216  HB2 HIS A 170      19.843 -35.128  28.726  1.00  9.27           H  
ATOM   2217  HD1 HIS A 170      21.298 -31.697  29.329  1.00  9.96           H  
ATOM   2218  HD2 HIS A 170      20.152 -34.119  26.092  1.00  8.52           H  
ATOM   2219  HE1 HIS A 170      21.446 -30.270  27.215  1.00  9.95           H  
ATOM   2220  N   SER A 171      21.228 -35.212  31.881  1.00 13.01           N  
ANISOU 2220  N   SER A 171     1408   2037   1499    -70     17    391
ATOM   2221  CA  SER A 171      20.988 -35.908  33.143  1.00 12.25           C  
ANISOU 2221  CA  SER A 171     1275   1916   1463    -87      9    475
ATOM   2222  C   SER A 171      19.535 -35.753  33.584  1.00 10.46           C  
ANISOU 2222  C   SER A 171     1097   1571   1306    -93    -16    465
ATOM   2223  O   SER A 171      19.218 -35.851  34.768  1.00 12.25           O  
ANISOU 2223  O   SER A 171     1308   1757   1590   -104    -26    527
ATOM   2224  CB  SER A 171      21.933 -35.396  34.230  1.00 11.92           C  
ANISOU 2224  CB  SER A 171     1179   1952   1398    -89     26    555
ATOM   2225  OG  SER A 171      21.761 -34.007  34.442  1.00 12.41           O  
ANISOU 2225  OG  SER A 171     1266   2009   1439    -81     30    541
ATOM   2226  H   SER A 171      21.089 -34.209  31.849  1.00 13.01           H  
ATOM   2227  HA  SER A 171      21.158 -36.982  33.066  1.00 12.25           H  
ATOM   2228  HB3 SER A 171      22.966 -35.569  33.927  1.00 11.92           H  
ATOM   2229  HB2 SER A 171      21.796 -35.929  35.172  1.00 11.92           H  
ATOM   2230  HG  SER A 171      20.978 -33.867  34.962  1.00 12.41           H  
ATOM   2231  N   ASP A 172      18.670 -35.503  32.608  1.00 13.14           N  
ANISOU 2231  N   ASP A 172     1495   1857   1639    -82    -26    388
ATOM   2232  CA  ASP A 172      17.229 -35.361  32.798  1.00 13.82           C  
ANISOU 2232  CA  ASP A 172     1635   1845   1773    -76    -48    360
ATOM   2233  C   ASP A 172      16.597 -35.535  31.418  1.00 12.59           C  
ANISOU 2233  C   ASP A 172     1527   1664   1595    -65    -57    285
ATOM   2234  O   ASP A 172      17.308 -35.479  30.416  1.00 12.86           O  
ANISOU 2234  O   ASP A 172     1556   1748   1583    -60    -43    257
ATOM   2235  CB  ASP A 172      16.875 -33.996  33.408  1.00 13.31           C  
ANISOU 2235  CB  ASP A 172     1589   1765   1702    -61    -36    368
ATOM   2236  CG  ASP A 172      17.011 -33.978  34.919  1.00 17.89           C  
ANISOU 2236  CG  ASP A 172     2134   2331   2332    -67    -39    444
ATOM   2237  OD1 ASP A 172      16.453 -34.884  35.579  1.00 17.78           O  
ANISOU 2237  OD1 ASP A 172     2119   2249   2387    -78    -65    466
ATOM   2238  OD2 ASP A 172      17.691 -33.071  35.447  1.00 16.16           O1-
ANISOU 2238  OD2 ASP A 172     1887   2167   2087    -61    -18    486
ATOM   2239  H   ASP A 172      19.013 -35.440  31.660  1.00 13.14           H  
ATOM   2240  HA  ASP A 172      16.880 -36.184  33.423  1.00 13.82           H  
ATOM   2241  HB3 ASP A 172      15.841 -33.742  33.214  1.00 13.31           H  
ATOM   2242  HB2 ASP A 172      17.458 -33.222  32.936  1.00 13.31           H  
ATOM   2243  N   PRO A 173      15.273 -35.762  31.355  1.00 11.67           N  
ANISOU 2243  N   PRO A 173     1456   1470   1509    -57    -82    252
ATOM   2244  CA  PRO A 173      14.646 -35.976  30.044  1.00 10.22           C  
ANISOU 2244  CA  PRO A 173     1313   1269   1300    -44    -91    192
ATOM   2245  C   PRO A 173      14.986 -34.898  29.018  1.00  9.66           C  
ANISOU 2245  C   PRO A 173     1262   1234   1176    -31    -65    163
ATOM   2246  O   PRO A 173      15.130 -33.713  29.346  1.00 10.69           O  
ANISOU 2246  O   PRO A 173     1394   1380   1289    -28    -45    173
ATOM   2247  CB  PRO A 173      13.151 -35.962  30.369  1.00 13.09           C  
ANISOU 2247  CB  PRO A 173     1725   1559   1690    -29   -117    164
ATOM   2248  CG  PRO A 173      13.085 -36.506  31.757  1.00 12.99           C  
ANISOU 2248  CG  PRO A 173     1688   1508   1740    -45   -137    204
ATOM   2249  CD  PRO A 173      14.326 -35.999  32.460  1.00 12.38           C  
ANISOU 2249  CD  PRO A 173     1560   1486   1659    -58   -107    266
ATOM   2250  HA  PRO A 173      14.949 -36.961  29.684  1.00 10.22           H  
ATOM   2251  HB3 PRO A 173      12.535 -36.543  29.693  1.00 13.09           H  
ATOM   2252  HB2 PRO A 173      12.757 -34.943  30.369  1.00 13.09           H  
ATOM   2253  HG3 PRO A 173      13.122 -37.595  31.714  1.00 12.99           H  
ATOM   2254  HG2 PRO A 173      12.166 -36.230  32.276  1.00 12.99           H  
ATOM   2255  HD2 PRO A 173      14.101 -35.061  32.967  1.00 12.38           H  
ATOM   2256  HD3 PRO A 173      14.695 -36.706  33.200  1.00 12.38           H  
ATOM   2257  N   VAL A 174      15.140 -35.336  27.776  1.00  8.05           N  
ANISOU 2257  N   VAL A 174     1067   1038    953    -25    -68    130
ATOM   2258  CA  VAL A 174      15.473 -34.451  26.670  1.00  8.31           C  
ANISOU 2258  CA  VAL A 174     1118   1089    949    -17    -51    100
ATOM   2259  C   VAL A 174      14.203 -33.905  26.036  1.00 10.66           C  
ANISOU 2259  C   VAL A 174     1467   1341   1242     -2    -55     78
ATOM   2260  O   VAL A 174      13.343 -34.674  25.597  1.00 12.23           O  
ANISOU 2260  O   VAL A 174     1690   1508   1449     10    -76     62
ATOM   2261  CB  VAL A 174      16.313 -35.192  25.619  1.00  7.95           C  
ANISOU 2261  CB  VAL A 174     1058   1071    892    -11    -51     76
ATOM   2262  CG1 VAL A 174      16.725 -34.251  24.501  1.00  8.78           C  
ANISOU 2262  CG1 VAL A 174     1183   1179    972     -6    -40     42
ATOM   2263  CG2 VAL A 174      17.548 -35.821  26.285  1.00  8.19           C  
ANISOU 2263  CG2 VAL A 174     1031   1163    917    -19    -42    104
ATOM   2264  H   VAL A 174      15.042 -36.323  27.581  1.00  8.05           H  
ATOM   2265  HA  VAL A 174      16.079 -33.626  27.045  1.00  8.31           H  
ATOM   2266  HB  VAL A 174      15.720 -35.996  25.184  1.00  7.95           H  
ATOM   2267 HG11 VAL A 174      17.274 -34.801  23.737  1.00  8.78           H  
ATOM   2268 HG12 VAL A 174      15.889 -33.778  23.986  1.00  8.78           H  
ATOM   2269 HG13 VAL A 174      17.398 -33.473  24.858  1.00  8.78           H  
ATOM   2270 HG21 VAL A 174      18.220 -36.250  25.542  1.00  8.19           H  
ATOM   2271 HG22 VAL A 174      18.112 -35.085  26.858  1.00  8.19           H  
ATOM   2272 HG23 VAL A 174      17.271 -36.629  26.959  1.00  8.19           H  
ATOM   2273  N   SER A 175      14.085 -32.582  25.984  1.00 10.06           N  
ANISOU 2273  N   SER A 175     1403   1271   1149     -2    -36     82
ATOM   2274  CA  SER A 175      12.840 -31.949  25.547  1.00 10.90           C  
ANISOU 2274  CA  SER A 175     1549   1347   1245     15    -33     76
ATOM   2275  C   SER A 175      12.770 -31.664  24.045  1.00 10.19           C  
ANISOU 2275  C   SER A 175     1480   1248   1144     17    -30     61
ATOM   2276  O   SER A 175      11.679 -31.564  23.482  1.00 13.47           O  
ANISOU 2276  O   SER A 175     1926   1642   1548     35    -32     61
ATOM   2277  CB  SER A 175      12.623 -30.647  26.318  1.00 10.17           C  
ANISOU 2277  CB  SER A 175     1450   1269   1145     16    -11    100
ATOM   2278  OG  SER A 175      13.771 -29.821  26.247  1.00  9.86           O  
ANISOU 2278  OG  SER A 175     1380   1268   1097     -7      2    110
ATOM   2279  H   SER A 175      14.839 -31.991  26.310  1.00 10.06           H  
ATOM   2280  HA  SER A 175      11.993 -32.585  25.801  1.00 10.90           H  
ATOM   2281  HB3 SER A 175      12.442 -30.874  27.370  1.00 10.17           H  
ATOM   2282  HB2 SER A 175      11.739 -30.126  25.962  1.00 10.17           H  
ATOM   2283  HG  SER A 175      13.764 -29.218  26.983  1.00  9.86           H  
ATOM   2284  N   ALA A 176      13.921 -31.520  23.398  1.00  9.17           N  
ANISOU 2284  N   ALA A 176     1333   1135   1016      1    -27     48
ATOM   2285  CA  ALA A 176      13.952 -31.184  21.975  1.00 10.46           C  
ANISOU 2285  CA  ALA A 176     1516   1276   1183      1    -28     35
ATOM   2286  C   ALA A 176      15.295 -31.520  21.338  1.00 11.15           C  
ANISOU 2286  C   ALA A 176     1587   1373   1278     -6    -34      3
ATOM   2287  O   ALA A 176      16.332 -31.499  22.006  1.00 10.87           O  
ANISOU 2287  O   ALA A 176     1521   1379   1231    -16    -30     -5
ATOM   2288  CB  ALA A 176      13.629 -29.702  21.768  1.00 11.84           C  
ANISOU 2288  CB  ALA A 176     1695   1448   1355    -14    -12     57
ATOM   2289  H   ALA A 176      14.797 -31.605  23.894  1.00  9.17           H  
ATOM   2290  HA  ALA A 176      13.192 -31.764  21.454  1.00 10.46           H  
ATOM   2291  HB1 ALA A 176      13.676 -29.423  20.715  1.00 11.84           H  
ATOM   2292  HB2 ALA A 176      12.629 -29.454  22.117  1.00 11.84           H  
ATOM   2293  HB3 ALA A 176      14.315 -29.059  22.303  1.00 11.84           H  
ATOM   2294  N   VAL A 177      15.256 -31.840  20.046  1.00  8.37           N  
ANISOU 2294  N   VAL A 177     1255    985    941      6    -44    -14
ATOM   2295  CA  VAL A 177      16.446 -32.118  19.245  1.00  8.97           C  
ANISOU 2295  CA  VAL A 177     1322   1059   1026     12    -51    -56
ATOM   2296  C   VAL A 177      16.245 -31.526  17.846  1.00 12.81           C  
ANISOU 2296  C   VAL A 177     1837   1486   1543     10    -58    -61
ATOM   2297  O   VAL A 177      15.163 -31.634  17.270  1.00 13.06           O  
ANISOU 2297  O   VAL A 177     1893   1483   1586     21    -61    -31
ATOM   2298  CB  VAL A 177      16.752 -33.644  19.129  1.00 13.65           C  
ANISOU 2298  CB  VAL A 177     1901   1666   1619     41    -58    -71
ATOM   2299  CG1 VAL A 177      17.345 -34.194  20.425  1.00 10.54           C  
ANISOU 2299  CG1 VAL A 177     1467   1333   1203     36    -51    -62
ATOM   2300  CG2 VAL A 177      15.499 -34.420  18.742  1.00 11.47           C  
ANISOU 2300  CG2 VAL A 177     1647   1360   1353     60    -71    -48
ATOM   2301  H   VAL A 177      14.365 -31.832  19.565  1.00  8.37           H  
ATOM   2302  HA  VAL A 177      17.299 -31.640  19.705  1.00  8.97           H  
ATOM   2303  HB  VAL A 177      17.506 -33.787  18.355  1.00 13.65           H  
ATOM   2304 HG11 VAL A 177      17.636 -35.237  20.305  1.00 10.54           H  
ATOM   2305 HG12 VAL A 177      18.236 -33.639  20.720  1.00 10.54           H  
ATOM   2306 HG13 VAL A 177      16.633 -34.150  21.249  1.00 10.54           H  
ATOM   2307 HG21 VAL A 177      15.722 -35.481  18.670  1.00 11.47           H  
ATOM   2308 HG22 VAL A 177      14.695 -34.314  19.460  1.00 11.47           H  
ATOM   2309 HG23 VAL A 177      15.100 -34.127  17.772  1.00 11.47           H  
ATOM   2310  N   HIS A 178      17.274 -30.886  17.303  1.00 13.68           N  
ANISOU 2310  N   HIS A 178     1945   1584   1669     -4    -65    -99
ATOM   2311  CA  HIS A 178      17.157 -30.253  15.987  1.00 12.86           C  
ANISOU 2311  CA  HIS A 178     1865   1410   1610    -13    -77   -102
ATOM   2312  C   HIS A 178      18.501 -30.235  15.268  1.00 13.34           C  
ANISOU 2312  C   HIS A 178     1926   1449   1691     -7    -94   -172
ATOM   2313  O   HIS A 178      19.540 -30.026  15.896  1.00 11.13           O  
ANISOU 2313  O   HIS A 178     1625   1221   1383    -15    -95   -213
ATOM   2314  CB  HIS A 178      16.613 -28.828  16.130  1.00 11.25           C  
ANISOU 2314  CB  HIS A 178     1660   1196   1417    -54    -72    -59
ATOM   2315  CG  HIS A 178      16.190 -28.199  14.837  1.00 12.46           C  
ANISOU 2315  CG  HIS A 178     1834   1275   1623    -69    -82    -34
ATOM   2316  ND1 HIS A 178      16.564 -26.922  14.474  1.00 14.20           N  
ANISOU 2316  ND1 HIS A 178     2047   1467   1881   -115    -93    -31
ATOM   2317  CD2 HIS A 178      15.410 -28.663  13.830  1.00 13.20           C  
ANISOU 2317  CD2 HIS A 178     1953   1319   1745    -46    -85     -1
ATOM   2318  CE1 HIS A 178      16.036 -26.627  13.298  1.00 13.83           C  
ANISOU 2318  CE1 HIS A 178     2018   1348   1889   -122   -102      6
ATOM   2319  NE2 HIS A 178      15.331 -27.667  12.886  1.00 12.54           N  
ANISOU 2319  NE2 HIS A 178     1875   1173   1718    -78    -95     27
ATOM   2320  H   HIS A 178      18.141 -30.789  17.815  1.00 13.68           H  
ATOM   2321  HA  HIS A 178      16.477 -30.838  15.363  1.00 12.86           H  
ATOM   2322  HB3 HIS A 178      17.345 -28.184  16.614  1.00 11.25           H  
ATOM   2323  HB2 HIS A 178      15.742 -28.821  16.782  1.00 11.25           H  
ATOM   2324  HD2 HIS A 178      14.905 -29.602  13.692  1.00 13.20           H  
ATOM   2325  HE1 HIS A 178      16.161 -25.696  12.767  1.00 13.83           H  
ATOM   2326  HE2 HIS A 178      14.814 -27.716  12.017  1.00 12.54           H  
ATOM   2327  N   PHE A 179      18.480 -30.476  13.956  1.00 11.92           N  
ANISOU 2327  N   PHE A 179     1772   1197   1560     12   -109   -186
ATOM   2328  CA  PHE A 179      19.685 -30.376  13.138  1.00 11.59           C  
ANISOU 2328  CA  PHE A 179     1738   1117   1548     23   -130   -262
ATOM   2329  C   PHE A 179      19.865 -28.951  12.649  1.00 11.50           C  
ANISOU 2329  C   PHE A 179     1736   1048   1584    -29   -151   -267
ATOM   2330  O   PHE A 179      18.879 -28.253  12.391  1.00 12.25           O  
ANISOU 2330  O   PHE A 179     1839   1106   1711    -61   -149   -197
ATOM   2331  CB  PHE A 179      19.623 -31.313  11.929  1.00 14.10           C  
ANISOU 2331  CB  PHE A 179     2077   1371   1908     73   -139   -276
ATOM   2332  CG  PHE A 179      19.973 -32.740  12.233  1.00 13.23           C  
ANISOU 2332  CG  PHE A 179     1949   1320   1759    128   -126   -299
ATOM   2333  CD1 PHE A 179      21.296 -33.140  12.299  1.00 11.77           C  
ANISOU 2333  CD1 PHE A 179     1748   1175   1550    159   -126   -377
ATOM   2334  CD2 PHE A 179      18.983 -33.686  12.423  1.00 12.60           C  
ANISOU 2334  CD2 PHE A 179     1862   1261   1665    149   -116   -242
ATOM   2335  CE1 PHE A 179      21.618 -34.454  12.554  1.00 13.45           C  
ANISOU 2335  CE1 PHE A 179     1934   1449   1728    210   -110   -387
ATOM   2336  CE2 PHE A 179      19.302 -35.005  12.679  1.00 10.82           C  
ANISOU 2336  CE2 PHE A 179     1610   1088   1411    193   -108   -256
ATOM   2337  CZ  PHE A 179      20.616 -35.389  12.748  1.00 12.31           C  
ANISOU 2337  CZ  PHE A 179     1778   1319   1580    223   -102   -323
ATOM   2338  H   PHE A 179      17.602 -30.669  13.487  1.00 11.92           H  
ATOM   2339  HA  PHE A 179      20.552 -30.657  13.731  1.00 11.59           H  
ATOM   2340  HB3 PHE A 179      20.340 -30.985  11.175  1.00 14.10           H  
ATOM   2341  HB2 PHE A 179      18.659 -31.258  11.429  1.00 14.10           H  
ATOM   2342  HD1 PHE A 179      22.087 -32.419  12.154  1.00 11.77           H  
ATOM   2343  HD2 PHE A 179      17.943 -33.399  12.372  1.00 12.60           H  
ATOM   2344  HE1 PHE A 179      22.650 -34.755  12.614  1.00 13.45           H  
ATOM   2345  HE2 PHE A 179      18.516 -35.733  12.807  1.00 10.82           H  
ATOM   2346  HZ  PHE A 179      20.868 -36.419  12.952  1.00 12.31           H  
ATOM   2347  N   ASN A 180      21.114 -28.515  12.499  1.00 12.03           N  
ANISOU 2347  N   ASN A 180     1802   1112   1657    -38   -174   -348
ATOM   2348  CA  ASN A 180      21.357 -27.202  11.909  1.00 13.63           C  
ANISOU 2348  CA  ASN A 180     2012   1249   1919    -92   -205   -361
ATOM   2349  C   ASN A 180      21.247 -27.274  10.389  1.00 16.40           C  
ANISOU 2349  C   ASN A 180     2398   1474   2360    -80   -230   -371
ATOM   2350  O   ASN A 180      20.849 -28.295   9.839  1.00 13.32           O  
ANISOU 2350  O   ASN A 180     2024   1057   1981    -29   -219   -355
ATOM   2351  CB  ASN A 180      22.719 -26.634  12.336  1.00 14.28           C  
ANISOU 2351  CB  ASN A 180     2079   1375   1970   -109   -230   -451
ATOM   2352  CG  ASN A 180      23.880 -27.321  11.664  1.00 15.76           C  
ANISOU 2352  CG  ASN A 180     2286   1543   2159    -57   -249   -560
ATOM   2353  OD1 ASN A 180      23.790 -28.480  11.262  1.00 17.42           O  
ANISOU 2353  OD1 ASN A 180     2508   1743   2368      4   -233   -567
ATOM   2354  ND2 ASN A 180      24.990 -26.605  11.540  1.00 15.75           N  
ANISOU 2354  ND2 ASN A 180     2286   1540   2159    -77   -287   -650
ATOM   2355  H   ASN A 180      21.900 -29.112  12.721  1.00 12.03           H  
ATOM   2356  HA  ASN A 180      20.605 -26.491  12.257  1.00 13.63           H  
ATOM   2357  HB3 ASN A 180      22.853 -26.740  13.406  1.00 14.28           H  
ATOM   2358  HB2 ASN A 180      22.754 -25.562  12.134  1.00 14.28           H  
ATOM   2359 HD22 ASN A 180      25.804 -27.003  11.090  1.00 15.75           H  
ATOM   2360 HD21 ASN A 180      25.026 -25.662  11.918  1.00 15.75           H  
ATOM   2361  N   ARG A 181      21.610 -26.186   9.718  1.00 19.91           N  
ANISOU 2361  N   ARG A 181     2851   1840   2875   -129   -267   -393
ATOM   2362  CA  ARG A 181      21.267 -25.994   8.313  1.00 22.10           C  
ANISOU 2362  CA  ARG A 181     3156   1982   3257   -136   -292   -370
ATOM   2363  C   ARG A 181      21.901 -27.012   7.366  1.00 20.18           C  
ANISOU 2363  C   ARG A 181     2945   1674   3047    -65   -306   -445
ATOM   2364  O   ARG A 181      21.263 -27.462   6.415  1.00 20.61           O  
ANISOU 2364  O   ARG A 181     3019   1648   3162    -38   -306   -395
ATOM   2365  CB  ARG A 181      21.652 -24.580   7.883  1.00 27.77           C  
ANISOU 2365  CB  ARG A 181     3871   2628   4053   -212   -336   -384
ATOM   2366  CG  ARG A 181      21.022 -24.156   6.582  1.00 36.70           C  
ANISOU 2366  CG  ARG A 181     5020   3623   5303   -239   -358   -317
ATOM   2367  CD  ARG A 181      21.097 -22.653   6.415  1.00 43.59           C  
ANISOU 2367  CD  ARG A 181     5871   4445   6246   -333   -394   -292
ATOM   2368  NE  ARG A 181      20.425 -22.223   5.194  1.00 49.74           N  
ANISOU 2368  NE  ARG A 181     6659   5095   7146   -364   -411   -206
ATOM   2369  CZ  ARG A 181      20.423 -20.972   4.749  1.00 54.69           C  
ANISOU 2369  CZ  ARG A 181     7265   5647   7866   -449   -448   -168
ATOM   2370  NH1 ARG A 181      21.064 -20.027   5.426  1.00 57.00           N  
ANISOU 2370  NH1 ARG A 181     7528   5987   8141   -510   -475   -216
ATOM   2371  NH2 ARG A 181      19.784 -20.666   3.626  1.00 55.94           N1+
ANISOU 2371  NH2 ARG A 181     7429   5688   8137   -476   -461    -74
ATOM   2372  H   ARG A 181      21.987 -25.395  10.221  1.00 19.91           H  
ATOM   2373  HA  ARG A 181      20.182 -26.096   8.238  1.00 22.10           H  
ATOM   2374  HB3 ARG A 181      22.734 -24.474   7.807  1.00 27.77           H  
ATOM   2375  HB2 ARG A 181      21.340 -23.886   8.664  1.00 27.77           H  
ATOM   2376  HG3 ARG A 181      19.975 -24.460   6.559  1.00 36.70           H  
ATOM   2377  HG2 ARG A 181      21.512 -24.652   5.744  1.00 36.70           H  
ATOM   2378  HD3 ARG A 181      22.088 -22.253   6.481  1.00 43.59           H  
ATOM   2379  HD2 ARG A 181      20.569 -22.191   7.245  1.00 43.59           H  
ATOM   2380  HE  ARG A 181      19.923 -22.932   4.680  1.00 49.74           H  
ATOM   2381 HH12 ARG A 181      21.068 -19.078   5.050  1.00 57.00           H  
ATOM   2382 HH11 ARG A 181      21.596 -20.223   6.260  1.00 57.00           H  
ATOM   2383 HH22 ARG A 181      19.799 -19.708   3.301  1.00 55.94           H  
ATOM   2384 HH21 ARG A 181      19.277 -21.364   3.105  1.00 55.94           H  
ATOM   2385  N   ASP A 182      23.150 -27.379   7.619  1.00 17.95           N  
ANISOU 2385  N   ASP A 182     2664   1432   2723    -29   -318   -563
ATOM   2386  CA  ASP A 182      23.827 -28.331   6.744  1.00 21.23           C  
ANISOU 2386  CA  ASP A 182     3106   1794   3165     48   -328   -643
ATOM   2387  C   ASP A 182      23.888 -29.703   7.390  1.00 20.09           C  
ANISOU 2387  C   ASP A 182     2943   1761   2929    120   -286   -647
ATOM   2388  O   ASP A 182      24.536 -30.612   6.878  1.00 23.88           O  
ANISOU 2388  O   ASP A 182     3433   2232   3409    195   -285   -715
ATOM   2389  CB  ASP A 182      25.236 -27.850   6.400  1.00 21.43           C  
ANISOU 2389  CB  ASP A 182     3149   1783   3209     51   -374   -784
ATOM   2390  CG  ASP A 182      26.202 -28.025   7.550  1.00 20.25           C  
ANISOU 2390  CG  ASP A 182     2973   1780   2942     69   -360   -859
ATOM   2391  OD1 ASP A 182      25.767 -27.947   8.720  1.00 19.13           O  
ANISOU 2391  OD1 ASP A 182     2795   1748   2724     40   -328   -791
ATOM   2392  OD2 ASP A 182      27.400 -28.237   7.283  1.00 19.30           O1-
ANISOU 2392  OD2 ASP A 182     2865   1665   2802    116   -382   -985
ATOM   2393  H   ASP A 182      23.652 -27.006   8.414  1.00 17.95           H  
ATOM   2394  HA  ASP A 182      23.337 -28.427   5.782  1.00 21.23           H  
ATOM   2395  HB3 ASP A 182      25.224 -26.800   6.107  1.00 21.43           H  
ATOM   2396  HB2 ASP A 182      25.617 -28.405   5.541  1.00 21.43           H  
ATOM   2397  N   GLY A 183      23.220 -29.840   8.531  1.00 17.90           N  
ANISOU 2397  N   GLY A 183     2635   1587   2579     98   -251   -573
ATOM   2398  CA  GLY A 183      23.155 -31.107   9.238  1.00 15.20           C  
ANISOU 2398  CA  GLY A 183     2268   1347   2160    152   -214   -559
ATOM   2399  C   GLY A 183      24.392 -31.491  10.040  1.00 16.48           C  
ANISOU 2399  C   GLY A 183     2404   1619   2240    183   -203   -642
ATOM   2400  O   GLY A 183      24.422 -32.557  10.658  1.00 18.24           O  
ANISOU 2400  O   GLY A 183     2598   1930   2403    224   -173   -625
ATOM   2401  H   GLY A 183      22.728 -29.047   8.920  1.00 17.90           H  
ATOM   2402  HA3 GLY A 183      22.913 -31.914   8.545  1.00 15.20           H  
ATOM   2403  HA2 GLY A 183      22.319 -31.046   9.933  1.00 15.20           H  
ATOM   2404  N   SER A 184      25.417 -30.641  10.044  1.00 15.93           N  
ANISOU 2404  N   SER A 184     2340   1549   2164    163   -231   -727
ATOM   2405  CA  SER A 184      26.659 -31.002  10.723  1.00 16.61           C  
ANISOU 2405  CA  SER A 184     2400   1748   2161    201   -221   -808
ATOM   2406  C   SER A 184      26.531 -30.902  12.243  1.00 16.94           C  
ANISOU 2406  C   SER A 184     2399   1919   2119    166   -193   -748
ATOM   2407  O   SER A 184      27.344 -31.467  12.975  1.00 14.85           O  
ANISOU 2407  O   SER A 184     2101   1770   1772    202   -173   -777
ATOM   2408  CB  SER A 184      27.825 -30.134  10.229  1.00 20.17           C  
ANISOU 2408  CB  SER A 184     2874   2165   2626    194   -266   -929
ATOM   2409  OG  SER A 184      27.654 -28.774  10.580  1.00 24.26           O  
ANISOU 2409  OG  SER A 184     3391   2666   3162    108   -295   -910
ATOM   2410  H   SER A 184      25.362 -29.759   9.547  1.00 15.93           H  
ATOM   2411  HA  SER A 184      26.908 -32.036  10.476  1.00 16.61           H  
ATOM   2412  HB3 SER A 184      27.936 -30.216   9.148  1.00 20.17           H  
ATOM   2413  HB2 SER A 184      28.763 -30.481  10.665  1.00 20.17           H  
ATOM   2414  HG  SER A 184      26.971 -28.411  10.029  1.00 24.26           H  
ATOM   2415  N   LEU A 185      25.509 -30.191  12.714  1.00 17.42           N  
ANISOU 2415  N   LEU A 185     2457   1961   2201    102   -191   -659
ATOM   2416  CA  LEU A 185      25.299 -30.017  14.147  1.00 16.17           C  
ANISOU 2416  CA  LEU A 185     2260   1907   1975     70   -168   -599
ATOM   2417  C   LEU A 185      23.919 -30.466  14.613  1.00 13.15           C  
ANISOU 2417  C   LEU A 185     1872   1521   1604     59   -140   -491
ATOM   2418  O   LEU A 185      22.948 -30.404  13.870  1.00 14.70           O  
ANISOU 2418  O   LEU A 185     2094   1631   1860     51   -145   -450
ATOM   2419  CB  LEU A 185      25.501 -28.554  14.540  1.00 12.92           C  
ANISOU 2419  CB  LEU A 185     1843   1502   1565      4   -193   -603
ATOM   2420  CG  LEU A 185      26.863 -27.920  14.253  1.00 15.33           C  
ANISOU 2420  CG  LEU A 185     2151   1822   1851      3   -230   -715
ATOM   2421  CD1 LEU A 185      26.850 -26.472  14.725  1.00 16.15           C  
ANISOU 2421  CD1 LEU A 185     2241   1936   1961    -72   -257   -698
ATOM   2422  CD2 LEU A 185      27.972 -28.703  14.943  1.00 15.01           C  
ANISOU 2422  CD2 LEU A 185     2081   1910   1712     58   -211   -765
ATOM   2423  H   LEU A 185      24.869 -29.738  12.072  1.00 17.42           H  
ATOM   2424  HA  LEU A 185      26.008 -30.612  14.710  1.00 16.17           H  
ATOM   2425  HB3 LEU A 185      25.326 -28.469  15.614  1.00 12.92           H  
ATOM   2426  HB2 LEU A 185      24.719 -27.945  14.100  1.00 12.92           H  
ATOM   2427  HG  LEU A 185      27.047 -27.924  13.179  1.00 15.33           H  
ATOM   2428 HD11 LEU A 185      27.791 -25.975  14.488  1.00 16.15           H  
ATOM   2429 HD12 LEU A 185      26.052 -25.907  14.245  1.00 16.15           H  
ATOM   2430 HD13 LEU A 185      26.699 -26.402  15.801  1.00 16.15           H  
ATOM   2431 HD21 LEU A 185      28.929 -28.189  14.852  1.00 15.01           H  
ATOM   2432 HD22 LEU A 185      27.752 -28.813  16.003  1.00 15.01           H  
ATOM   2433 HD23 LEU A 185      28.114 -29.697  14.530  1.00 15.01           H  
ATOM   2434  N   ILE A 186      23.861 -30.906  15.865  1.00 11.38           N  
ANISOU 2434  N   ILE A 186     1611   1393   1320     60   -114   -447
ATOM   2435  CA  ILE A 186      22.613 -31.191  16.557  1.00 12.25           C  
ANISOU 2435  CA  ILE A 186     1715   1508   1433     44    -94   -357
ATOM   2436  C   ILE A 186      22.510 -30.318  17.794  1.00 13.80           C  
ANISOU 2436  C   ILE A 186     1887   1760   1597      1    -88   -315
ATOM   2437  O   ILE A 186      23.464 -30.223  18.573  1.00 13.32           O  
ANISOU 2437  O   ILE A 186     1795   1783   1484      1    -84   -335
ATOM   2438  CB  ILE A 186      22.523 -32.655  16.999  1.00 13.13           C  
ANISOU 2438  CB  ILE A 186     1801   1669   1517     85    -73   -332
ATOM   2439  CG1 ILE A 186      22.527 -33.590  15.795  1.00 14.98           C  
ANISOU 2439  CG1 ILE A 186     2053   1853   1785    135    -78   -363
ATOM   2440  CG2 ILE A 186      21.280 -32.881  17.858  1.00 11.21           C  
ANISOU 2440  CG2 ILE A 186     1553   1430   1277     65    -61   -251
ATOM   2441  CD1 ILE A 186      22.668 -35.048  16.188  1.00 12.74           C  
ANISOU 2441  CD1 ILE A 186     1733   1633   1474    176    -59   -345
ATOM   2442  H   ILE A 186      24.718 -30.966  16.400  1.00 11.38           H  
ATOM   2443  HA  ILE A 186      21.763 -30.986  15.911  1.00 12.25           H  
ATOM   2444  HB  ILE A 186      23.393 -32.886  17.604  1.00 13.13           H  
ATOM   2445 HG13 ILE A 186      23.355 -33.346  15.138  1.00 14.98           H  
ATOM   2446 HG12 ILE A 186      21.618 -33.449  15.211  1.00 14.98           H  
ATOM   2447 HG21 ILE A 186      21.219 -33.915  18.186  1.00 11.21           H  
ATOM   2448 HG22 ILE A 186      21.274 -32.329  18.798  1.00 11.21           H  
ATOM   2449 HG23 ILE A 186      20.363 -32.643  17.318  1.00 11.21           H  
ATOM   2450 HD11 ILE A 186      22.791 -35.663  15.296  1.00 12.74           H  
ATOM   2451 HD12 ILE A 186      23.548 -35.200  16.813  1.00 12.74           H  
ATOM   2452 HD13 ILE A 186      21.804 -35.435  16.720  1.00 12.74           H  
ATOM   2453  N   VAL A 187      21.367 -29.681  17.996  1.00 12.61           N  
ANISOU 2453  N   VAL A 187     1747   1573   1472    -32    -84   -254
ATOM   2454  CA  VAL A 187      21.170 -29.002  19.262  1.00  9.59           C  
ANISOU 2454  CA  VAL A 187     1338   1246   1061    -61    -73   -208
ATOM   2455  C   VAL A 187      20.114 -29.749  20.072  1.00 10.69           C  
ANISOU 2455  C   VAL A 187     1473   1394   1194    -48    -53   -146
ATOM   2456  O   VAL A 187      19.120 -30.234  19.529  1.00 11.16           O  
ANISOU 2456  O   VAL A 187     1559   1402   1281    -34    -52   -125
ATOM   2457  CB  VAL A 187      20.791 -27.521  19.069  1.00  9.72           C  
ANISOU 2457  CB  VAL A 187     1360   1230   1105   -106    -84   -189
ATOM   2458  CG1 VAL A 187      19.416 -27.365  18.412  1.00  9.56           C  
ANISOU 2458  CG1 VAL A 187     1367   1136   1129   -111    -79   -140
ATOM   2459  CG2 VAL A 187      20.865 -26.794  20.404  1.00  9.54           C  
ANISOU 2459  CG2 VAL A 187     1300   1278   1046   -129    -74   -150
ATOM   2460  H   VAL A 187      20.597 -29.767  17.343  1.00 12.61           H  
ATOM   2461  HA  VAL A 187      22.070 -28.972  19.865  1.00  9.59           H  
ATOM   2462  HB  VAL A 187      21.538 -27.064  18.421  1.00  9.72           H  
ATOM   2463 HG11 VAL A 187      19.200 -26.314  18.221  1.00  9.56           H  
ATOM   2464 HG12 VAL A 187      19.387 -27.873  17.451  1.00  9.56           H  
ATOM   2465 HG13 VAL A 187      18.602 -27.751  19.014  1.00  9.56           H  
ATOM   2466 HG21 VAL A 187      20.654 -25.736  20.265  1.00  9.54           H  
ATOM   2467 HG22 VAL A 187      20.130 -27.160  21.119  1.00  9.54           H  
ATOM   2468 HG23 VAL A 187      21.846 -26.877  20.869  1.00  9.54           H  
ATOM   2469  N   SER A 188      20.365 -29.880  21.370  1.00  9.69           N  
ANISOU 2469  N   SER A 188     1314   1335   1034    -50    -40   -117
ATOM   2470  CA  SER A 188      19.471 -30.603  22.265  1.00 10.21           C  
ANISOU 2470  CA  SER A 188     1374   1404   1101    -40    -28    -65
ATOM   2471  C   SER A 188      19.152 -29.743  23.486  1.00 10.17           C  
ANISOU 2471  C   SER A 188     1350   1427   1087    -60    -18    -18
ATOM   2472  O   SER A 188      19.920 -28.847  23.832  1.00 11.60           O  
ANISOU 2472  O   SER A 188     1507   1652   1247    -78    -20    -22
ATOM   2473  CB  SER A 188      20.098 -31.932  22.701  1.00  8.86           C  
ANISOU 2473  CB  SER A 188     1175   1280    914    -17    -23    -65
ATOM   2474  OG  SER A 188      21.150 -31.721  23.626  1.00  9.90           O  
ANISOU 2474  OG  SER A 188     1264   1491   1007    -23    -15    -55
ATOM   2475  H   SER A 188      21.217 -29.495  21.759  1.00  9.69           H  
ATOM   2476  HA  SER A 188      18.541 -30.819  21.757  1.00 10.21           H  
ATOM   2477  HB3 SER A 188      20.484 -32.473  21.836  1.00  8.86           H  
ATOM   2478  HB2 SER A 188      19.352 -32.576  23.168  1.00  8.86           H  
ATOM   2479  HG  SER A 188      20.783 -31.566  24.488  1.00  9.90           H  
ATOM   2480  N   SER A 189      18.015 -30.004  24.122  1.00  8.04           N  
ANISOU 2480  N   SER A 189     1090   1132    832    -53    -12     22
ATOM   2481  CA  SER A 189      17.655 -29.324  25.358  1.00  7.96           C  
ANISOU 2481  CA  SER A 189     1063   1143    819    -60     -2     67
ATOM   2482  C   SER A 189      17.119 -30.327  26.370  1.00  9.20           C  
ANISOU 2482  C   SER A 189     1215   1291    991    -45     -1     97
ATOM   2483  O   SER A 189      16.644 -31.403  26.000  1.00 11.22           O  
ANISOU 2483  O   SER A 189     1487   1514   1261    -33    -11     85
ATOM   2484  CB  SER A 189      16.619 -28.225  25.095  1.00  9.73           C  
ANISOU 2484  CB  SER A 189     1309   1335   1054    -64      6     82
ATOM   2485  OG  SER A 189      15.457 -28.740  24.465  1.00 10.52           O  
ANISOU 2485  OG  SER A 189     1447   1382   1167    -46      4     79
ATOM   2486  H   SER A 189      17.396 -30.725  23.777  1.00  8.04           H  
ATOM   2487  HA  SER A 189      18.528 -28.863  25.819  1.00  7.96           H  
ATOM   2488  HB3 SER A 189      17.061 -27.445  24.481  1.00  9.73           H  
ATOM   2489  HB2 SER A 189      16.299 -27.762  26.020  1.00  9.73           H  
ATOM   2490  HG  SER A 189      14.972 -29.263  25.092  1.00 10.52           H  
ATOM   2491  N   SER A 190      17.175 -29.968  27.647  1.00 10.23           N  
ANISOU 2491  N   SER A 190     1320   1446   1123    -48      6    139
ATOM   2492  CA  SER A 190      16.816 -30.905  28.703  1.00  7.94           C  
ANISOU 2492  CA  SER A 190     1019   1140    859    -40      1    171
ATOM   2493  C   SER A 190      16.315 -30.228  29.970  1.00 10.40           C  
ANISOU 2493  C   SER A 190     1321   1442   1187    -33      8    214
ATOM   2494  O   SER A 190      16.634 -29.067  30.248  1.00  9.96           O  
ANISOU 2494  O   SER A 190     1248   1422   1114    -36     20    231
ATOM   2495  CB  SER A 190      18.026 -31.778  29.029  1.00  8.14           C  
ANISOU 2495  CB  SER A 190     1000   1218    874    -48      0    188
ATOM   2496  OG  SER A 190      17.824 -32.576  30.183  1.00  9.88           O  
ANISOU 2496  OG  SER A 190     1199   1425   1130    -49     -6    236
ATOM   2497  H   SER A 190      17.572 -29.077  27.914  1.00 10.23           H  
ATOM   2498  HA  SER A 190      15.992 -31.534  28.364  1.00  7.94           H  
ATOM   2499  HB3 SER A 190      18.888 -31.138  29.150  1.00  8.14           H  
ATOM   2500  HB2 SER A 190      18.215 -32.443  28.189  1.00  8.14           H  
ATOM   2501  HG  SER A 190      17.190 -33.250  29.978  1.00  9.88           H  
ATOM   2502  N   TYR A 191      15.556 -30.978  30.759  1.00 10.81           N  
ANISOU 2502  N   TYR A 191     1383   1447   1279    -22     -3    229
ATOM   2503  CA  TYR A 191      15.113 -30.508  32.062  1.00 11.82           C  
ANISOU 2503  CA  TYR A 191     1503   1555   1435     -9      0    269
ATOM   2504  C   TYR A 191      16.295 -30.291  32.996  1.00 11.50           C  
ANISOU 2504  C   TYR A 191     1405   1572   1391    -22      9    328
ATOM   2505  O   TYR A 191      16.148 -29.688  34.059  1.00 12.26           O  
ANISOU 2505  O   TYR A 191     1486   1664   1507     -9     15    371
ATOM   2506  CB  TYR A 191      14.122 -31.498  32.675  1.00 12.56           C  
ANISOU 2506  CB  TYR A 191     1619   1573   1579      2    -23    264
ATOM   2507  CG  TYR A 191      12.700 -31.217  32.266  1.00 13.64           C  
ANISOU 2507  CG  TYR A 191     1811   1660   1711     32    -27    217
ATOM   2508  CD1 TYR A 191      12.293 -31.382  30.949  1.00 13.64           C  
ANISOU 2508  CD1 TYR A 191     1842   1661   1679     34    -30    173
ATOM   2509  CD2 TYR A 191      11.769 -30.763  33.192  1.00 15.98           C  
ANISOU 2509  CD2 TYR A 191     2127   1915   2032     65    -27    219
ATOM   2510  CE1 TYR A 191      10.987 -31.109  30.565  1.00 13.77           C  
ANISOU 2510  CE1 TYR A 191     1905   1648   1680     65    -31    138
ATOM   2511  CE2 TYR A 191      10.459 -30.487  32.818  1.00 17.34           C  
ANISOU 2511  CE2 TYR A 191     2346   2056   2185    101    -27    173
ATOM   2512  CZ  TYR A 191      10.076 -30.665  31.502  1.00 14.71           C  
ANISOU 2512  CZ  TYR A 191     2041   1736   1812     99    -29    136
ATOM   2513  OH  TYR A 191       8.780 -30.396  31.120  1.00 15.19           O  
ANISOU 2513  OH  TYR A 191     2145   1781   1844    138    -27     98
ATOM   2514  H   TYR A 191      15.334 -31.925  30.484  1.00 10.81           H  
ATOM   2515  HA  TYR A 191      14.649 -29.540  31.915  1.00 11.82           H  
ATOM   2516  HB3 TYR A 191      14.173 -31.500  33.766  1.00 12.56           H  
ATOM   2517  HB2 TYR A 191      14.347 -32.514  32.359  1.00 12.56           H  
ATOM   2518  HD1 TYR A 191      12.992 -31.736  30.205  1.00 13.64           H  
ATOM   2519  HD2 TYR A 191      12.062 -30.604  34.218  1.00 15.98           H  
ATOM   2520  HE1 TYR A 191      10.696 -31.260  29.540  1.00 13.77           H  
ATOM   2521  HE2 TYR A 191       9.762 -30.129  33.559  1.00 17.34           H  
ATOM   2522  HH  TYR A 191       8.229 -30.170  31.857  1.00 15.19           H  
ATOM   2523  N   ASP A 192      17.476 -30.761  32.598  1.00  9.44           N  
ANISOU 2523  N   ASP A 192     1113   1372   1101    -41     10    332
ATOM   2524  CA  ASP A 192      18.670 -30.542  33.411  1.00  9.88           C  
ANISOU 2524  CA  ASP A 192     1113   1505   1138    -50     19    390
ATOM   2525  C   ASP A 192      19.198 -29.105  33.290  1.00 11.27           C  
ANISOU 2525  C   ASP A 192     1273   1741   1268    -50     30    388
ATOM   2526  O   ASP A 192      20.249 -28.769  33.849  1.00 11.20           O  
ANISOU 2526  O   ASP A 192     1217   1812   1228    -55     35    430
ATOM   2527  CB  ASP A 192      19.778 -31.553  33.054  1.00 10.56           C  
ANISOU 2527  CB  ASP A 192     1164   1650   1197    -62     19    393
ATOM   2528  CG  ASP A 192      20.398 -31.323  31.672  1.00 11.80           C  
ANISOU 2528  CG  ASP A 192     1335   1849   1299    -62     22    324
ATOM   2529  OD1 ASP A 192      20.099 -30.313  31.001  1.00 10.73           O  
ANISOU 2529  OD1 ASP A 192     1229   1700   1148    -63     22    281
ATOM   2530  OD2 ASP A 192      21.221 -32.174  31.264  1.00 12.48           O1-
ANISOU 2530  OD2 ASP A 192     1398   1983   1361    -61     25    314
ATOM   2531  H   ASP A 192      17.567 -31.253  31.718  1.00  9.44           H  
ATOM   2532  HA  ASP A 192      18.425 -30.704  34.462  1.00  9.88           H  
ATOM   2533  HB3 ASP A 192      19.429 -32.579  33.108  1.00 10.56           H  
ATOM   2534  HB2 ASP A 192      20.567 -31.502  33.798  1.00 10.56           H  
ATOM   2535  N   GLY A 193      18.481 -28.275  32.536  1.00  8.68           N  
ANISOU 2535  N   GLY A 193      982   1383    934    -46     32    344
ATOM   2536  CA  GLY A 193      18.803 -26.862  32.457  1.00 10.50           C  
ANISOU 2536  CA  GLY A 193     1194   1661   1134    -52     39    347
ATOM   2537  C   GLY A 193      19.813 -26.512  31.378  1.00 11.33           C  
ANISOU 2537  C   GLY A 193     1292   1822   1192    -74     31    299
ATOM   2538  O   GLY A 193      20.167 -25.346  31.201  1.00 10.08           O  
ANISOU 2538  O   GLY A 193     1116   1704   1010    -88     28    295
ATOM   2539  H   GLY A 193      17.671 -28.622  32.042  1.00  8.68           H  
ATOM   2540  HA3 GLY A 193      19.118 -26.455  33.419  1.00 10.50           H  
ATOM   2541  HA2 GLY A 193      17.877 -26.369  32.198  1.00 10.50           H  
ATOM   2542  N   LEU A 194      20.258 -27.512  30.632  1.00  8.74           N  
ANISOU 2542  N   LEU A 194      976   1491    853    -78     25    259
ATOM   2543  CA  LEU A 194      21.271 -27.272  29.627  1.00  9.93           C  
ANISOU 2543  CA  LEU A 194     1123   1687    961    -91     14    204
ATOM   2544  C   LEU A 194      20.773 -27.334  28.186  1.00 11.10           C  
ANISOU 2544  C   LEU A 194     1319   1771   1126    -96      7    140
ATOM   2545  O   LEU A 194      19.862 -28.091  27.845  1.00 10.36           O  
ANISOU 2545  O   LEU A 194     1259   1613   1064    -83      9    134
ATOM   2546  CB  LEU A 194      22.399 -28.287  29.780  1.00  9.97           C  
ANISOU 2546  CB  LEU A 194     1099   1758    932    -83     15    203
ATOM   2547  CG  LEU A 194      23.025 -28.447  31.161  1.00  9.86           C  
ANISOU 2547  CG  LEU A 194     1032   1817    900    -77     24    279
ATOM   2548  CD1 LEU A 194      24.112 -29.514  31.099  1.00 12.82           C  
ANISOU 2548  CD1 LEU A 194     1375   2264   1233    -66     30    278
ATOM   2549  CD2 LEU A 194      23.599 -27.126  31.630  1.00 11.69           C  
ANISOU 2549  CD2 LEU A 194     1231   2116   1094    -87     18    298
ATOM   2550  H   LEU A 194      19.960 -28.467  30.807  1.00  8.74           H  
ATOM   2551  HA  LEU A 194      21.743 -26.295  29.748  1.00  9.93           H  
ATOM   2552  HB3 LEU A 194      23.188 -28.047  29.065  1.00  9.97           H  
ATOM   2553  HB2 LEU A 194      22.029 -29.267  29.473  1.00  9.97           H  
ATOM   2554  HG  LEU A 194      22.270 -28.776  31.875  1.00  9.86           H  
ATOM   2555 HD11 LEU A 194      24.558 -29.678  32.080  1.00 12.82           H  
ATOM   2556 HD12 LEU A 194      23.708 -30.470  30.763  1.00 12.82           H  
ATOM   2557 HD13 LEU A 194      24.911 -29.232  30.413  1.00 12.82           H  
ATOM   2558 HD21 LEU A 194      24.109 -27.236  32.588  1.00 11.69           H  
ATOM   2559 HD22 LEU A 194      24.311 -26.713  30.918  1.00 11.69           H  
ATOM   2560 HD23 LEU A 194      22.814 -26.390  31.770  1.00 11.69           H  
ATOM   2561  N   CYS A 195      21.393 -26.498  27.367  1.00  8.93           N  
ANISOU 2561  N   CYS A 195     1045   1515    832   -114     -7     95
ATOM   2562  CA ACYS A 195      21.343 -26.633  25.919  0.52  8.94           C  
ANISOU 2562  CA ACYS A 195     1084   1465    848   -119    -19     32
ATOM   2563  CA BCYS A 195      21.332 -26.637  25.929  0.48  8.93           C  
ANISOU 2563  CA BCYS A 195     1083   1464    848   -119    -19     32
ATOM   2564  C   CYS A 195      22.699 -27.116  25.446  1.00  9.73           C  
ANISOU 2564  C   CYS A 195     1173   1615    909   -111    -31    -25
ATOM   2565  O   CYS A 195      23.724 -26.535  25.796  1.00  9.72           O  
ANISOU 2565  O   CYS A 195     1139   1689    865   -120    -42    -38
ATOM   2566  CB ACYS A 195      21.007 -25.308  25.242  0.52 11.55           C  
ANISOU 2566  CB ACYS A 195     1425   1764   1199   -148    -31     20
ATOM   2567  CB BCYS A 195      20.949 -25.309  25.282  0.48 11.55           C  
ANISOU 2567  CB BCYS A 195     1424   1763   1200   -148    -30     24
ATOM   2568  SG ACYS A 195      19.290 -24.846  25.327  0.52 11.59           S  
ANISOU 2568  SG ACYS A 195     1452   1706   1245   -145    -12     74
ATOM   2569  SG BCYS A 195      21.123 -25.266  23.501  0.48 10.39           S  
ANISOU 2569  SG BCYS A 195     1317   1549   1082   -161    -52    -48
ATOM   2570  H   CYS A 195      22.086 -25.866  27.743  1.00  8.93           H  
ATOM   2571  HA ACYS A 195      20.591 -27.360  25.623  0.52  8.94           H  
ATOM   2572  HA BCYS A 195      20.582 -27.386  25.675  0.48  0.00           H  
ATOM   2573  HB3ACYS A 195      21.280 -25.329  24.185  0.52 11.55           H  
ATOM   2574  HB3BCYS A 195      21.543 -24.509  25.722  0.48  0.00           H  
ATOM   2575  HB2ACYS A 195      21.569 -24.503  25.704  0.52 11.55           H  
ATOM   2576  HB2BCYS A 195      19.922 -25.060  25.550  0.48  0.00           H  
ATOM   2577  HG ACYS A 195      18.826 -25.922  24.685  0.52 11.59           H  
ATOM   2578  HG BCYS A 195      20.762 -24.063  23.047  0.48  0.00           H  
ATOM   2579  N   ARG A 196      22.725 -28.184  24.662  1.00  9.28           N  
ANISOU 2579  N   ARG A 196     1139   1526    862    -89    -30    -62
ATOM   2580  CA  ARG A 196      24.011 -28.670  24.188  1.00  9.74           C  
ANISOU 2580  CA  ARG A 196     1186   1637    879    -70    -38   -122
ATOM   2581  C   ARG A 196      24.054 -28.805  22.677  1.00  9.94           C  
ANISOU 2581  C   ARG A 196     1252   1593    932    -61    -54   -196
ATOM   2582  O   ARG A 196      23.059 -29.150  22.041  1.00 11.00           O  
ANISOU 2582  O   ARG A 196     1419   1646   1114    -57    -51   -186
ATOM   2583  CB  ARG A 196      24.359 -30.001  24.870  1.00 10.25           C  
ANISOU 2583  CB  ARG A 196     1220   1758    918    -40    -17    -89
ATOM   2584  CG  ARG A 196      24.938 -29.763  26.276  1.00  9.90           C  
ANISOU 2584  CG  ARG A 196     1123   1808    831    -45     -6    -28
ATOM   2585  CD  ARG A 196      25.258 -31.024  27.072  1.00 10.00           C  
ANISOU 2585  CD  ARG A 196     1094   1877    827    -24     15     27
ATOM   2586  NE  ARG A 196      26.127 -30.679  28.201  1.00 12.55           N  
ANISOU 2586  NE  ARG A 196     1364   2307   1097    -26     23     78
ATOM   2587  CZ  ARG A 196      26.444 -31.492  29.203  1.00 13.82           C  
ANISOU 2587  CZ  ARG A 196     1477   2530   1246    -16     42    155
ATOM   2588  NH1 ARG A 196      25.951 -32.727  29.248  1.00 12.58           N  
ANISOU 2588  NH1 ARG A 196     1315   2335   1130     -9     52    186
ATOM   2589  NH2 ARG A 196      27.257 -31.066  30.165  1.00 12.13           N1+
ANISOU 2589  NH2 ARG A 196     1213   2417    980    -16     47    206
ATOM   2590  H   ARG A 196      21.872 -28.638  24.361  1.00  9.28           H  
ATOM   2591  HA  ARG A 196      24.811 -27.976  24.408  1.00  9.74           H  
ATOM   2592  HB3 ARG A 196      25.106 -30.543  24.289  1.00 10.25           H  
ATOM   2593  HB2 ARG A 196      23.482 -30.647  24.923  1.00 10.25           H  
ATOM   2594  HG3 ARG A 196      24.247 -29.157  26.862  1.00  9.90           H  
ATOM   2595  HG2 ARG A 196      25.841 -29.170  26.160  1.00  9.90           H  
ATOM   2596  HD3 ARG A 196      25.784 -31.747  26.450  1.00 10.00           H  
ATOM   2597  HD2 ARG A 196      24.337 -31.492  27.423  1.00 10.00           H  
ATOM   2598  HE  ARG A 196      26.572 -29.767  28.154  1.00 12.55           H  
ATOM   2599 HH12 ARG A 196      26.173 -33.343  30.016  1.00 12.58           H  
ATOM   2600 HH11 ARG A 196      25.307 -33.048  28.534  1.00 12.58           H  
ATOM   2601 HH22 ARG A 196      27.479 -31.660  30.950  1.00 12.13           H  
ATOM   2602 HH21 ARG A 196      27.646 -30.135  30.120  1.00 12.13           H  
ATOM   2603  N  AILE A 197      25.216 -28.518  22.101  0.62 11.52           N  
ANISOU 2603  N  AILE A 197     1450   1826   1101    -54    -72   -271
ATOM   2604  N  BILE A 197      25.222 -28.503  22.120  0.38 11.63           N  
ANISOU 2604  N  BILE A 197     1463   1842   1114    -55    -72   -270
ATOM   2605  CA AILE A 197      25.405 -28.630  20.659  0.62 12.08           C  
ANISOU 2605  CA AILE A 197     1560   1825   1205    -41    -92   -348
ATOM   2606  CA BILE A 197      25.483 -28.620  20.692  0.38 12.47           C  
ANISOU 2606  CA BILE A 197     1607   1880   1250    -41    -92   -351
ATOM   2607  C  AILE A 197      26.403 -29.743  20.357  0.62 13.20           C  
ANISOU 2607  C  AILE A 197     1692   2020   1305     13    -83   -404
ATOM   2608  C  BILE A 197      26.391 -29.811  20.430  0.38 13.39           C  
ANISOU 2608  C  BILE A 197     1713   2049   1326     15    -81   -399
ATOM   2609  O  AILE A 197      27.520 -29.756  20.883  0.62 14.57           O  
ANISOU 2609  O  AILE A 197     1831   2296   1408     30    -81   -430
ATOM   2610  O  BILE A 197      27.444 -29.948  21.056  0.38 14.31           O  
ANISOU 2610  O  BILE A 197     1793   2272   1372     33    -74   -415
ATOM   2611  CB AILE A 197      25.900 -27.305  20.026  0.62 13.49           C  
ANISOU 2611  CB AILE A 197     1751   1975   1398    -77   -130   -408
ATOM   2612  CB BILE A 197      26.139 -27.349  20.131  0.38 13.75           C  
ANISOU 2612  CB BILE A 197     1778   2028   1417    -73   -130   -416
ATOM   2613  CG1AILE A 197      24.831 -26.209  20.136  0.62 12.60           C  
ANISOU 2613  CG1AILE A 197     1645   1807   1337   -129   -135   -347
ATOM   2614  CG1BILE A 197      25.167 -26.176  20.230  0.38 13.08           C  
ANISOU 2614  CG1BILE A 197     1698   1889   1381   -127   -139   -361
ATOM   2615  CG2AILE A 197      26.275 -27.523  18.561  0.62 13.56           C  
ANISOU 2615  CG2AILE A 197     1800   1905   1446    -57   -154   -496
ATOM   2616  CG2BILE A 197      26.563 -27.561  18.680  0.38 13.98           C  
ANISOU 2616  CG2BILE A 197     1848   1983   1483    -51   -154   -508
ATOM   2617  CD1AILE A 197      24.773 -25.515  21.484  0.62 13.16           C  
ANISOU 2617  CD1AILE A 197     1674   1957   1371   -153   -126   -284
ATOM   2618  CD1BILE A 197      24.126 -26.198  19.158  0.38 13.15           C  
ANISOU 2618  CD1BILE A 197     1749   1781   1467   -135   -141   -349
ATOM   2619  H  AILE A 197      26.003 -28.238  22.672  0.62 11.52           H  
ATOM   2620  H  BILE A 197      25.985 -28.173  22.695  0.38  0.00           H  
ATOM   2621  HA AILE A 197      24.469 -28.856  20.167  0.62 12.08           H  
ATOM   2622  HA BILE A 197      24.536 -28.782  20.176  0.38  0.00           H  
ATOM   2623  HB AILE A 197      26.802 -26.968  20.539  0.62 13.49           H  
ATOM   2624  HB BILE A 197      27.024 -27.120  20.724  0.38  0.00           H  
ATOM   2625 HG13AILE A 197      23.853 -26.607  19.869  0.62 12.60           H  
ATOM   2626 HG13BILE A 197      25.723 -25.240  20.176  0.38  0.00           H  
ATOM   2627 HG12AILE A 197      25.025 -25.440  19.392  0.62 12.60           H  
ATOM   2628 HG12BILE A 197      24.683 -26.189  21.206  0.38  0.00           H  
ATOM   2629 HG21AILE A 197      26.444 -26.578  18.053  0.62 13.56           H  
ATOM   2630 HG21BILE A 197      27.026 -26.651  18.299  0.38  0.00           H  
ATOM   2631 HG22AILE A 197      27.195 -28.094  18.434  0.62 13.56           H  
ATOM   2632 HG22BILE A 197      27.279 -28.382  18.627  0.38  0.00           H  
ATOM   2633 HG23AILE A 197      25.478 -28.033  18.017  0.62 13.56           H  
ATOM   2634 HG23BILE A 197      25.688 -27.803  18.077  0.38  0.00           H  
ATOM   2635 HD11AILE A 197      24.128 -24.640  21.413  0.62 13.16           H  
ATOM   2636 HD11BILE A 197      23.463 -25.342  19.278  0.38  0.00           H  
ATOM   2637 HD12AILE A 197      24.356 -26.123  22.280  0.62 13.16           H  
ATOM   2638 HD12BILE A 197      24.609 -26.150  18.182  0.38  0.00           H  
ATOM   2639 HD13AILE A 197      25.742 -25.146  21.801  0.62 13.16           H  
ATOM   2640 HD13BILE A 197      23.547 -27.119  19.232  0.38  0.00           H  
ATOM   2641  N   TRP A 198      25.984 -30.672  19.503  1.00 13.30           N  
ANISOU 2641  N   TRP A 198     1729   1970   1356     45    -76   -416
ATOM   2642  CA  TRP A 198      26.739 -31.880  19.217  1.00 11.64           C  
ANISOU 2642  CA  TRP A 198     1503   1809   1112    105    -61   -454
ATOM   2643  C   TRP A 198      27.223 -31.928  17.776  1.00 14.88           C  
ANISOU 2643  C   TRP A 198     1951   2154   1551    139    -82   -551
ATOM   2644  O   TRP A 198      26.527 -31.483  16.860  1.00 14.73           O  
ANISOU 2644  O   TRP A 198     1974   2020   1602    120   -102   -560
ATOM   2645  CB  TRP A 198      25.873 -33.109  19.511  1.00 11.13           C  
ANISOU 2645  CB  TRP A 198     1423   1735   1069    121    -36   -381
ATOM   2646  CG  TRP A 198      25.214 -33.033  20.849  1.00 12.71           C  
ANISOU 2646  CG  TRP A 198     1597   1968   1264     85    -22   -290
ATOM   2647  CD1 TRP A 198      24.017 -32.441  21.145  1.00 13.79           C  
ANISOU 2647  CD1 TRP A 198     1756   2040   1443     46    -28   -238
ATOM   2648  CD2 TRP A 198      25.719 -33.555  22.078  1.00 13.07           C  
ANISOU 2648  CD2 TRP A 198     1588   2116   1261     90     -1   -237
ATOM   2649  NE1 TRP A 198      23.748 -32.567  22.488  1.00 12.09           N  
ANISOU 2649  NE1 TRP A 198     1508   1873   1213     29    -14   -166
ATOM   2650  CE2 TRP A 198      24.778 -33.245  23.083  1.00 10.05           C  
ANISOU 2650  CE2 TRP A 198     1201   1713    904     51      2   -158
ATOM   2651  CE3 TRP A 198      26.876 -34.261  22.429  1.00 13.80           C  
ANISOU 2651  CE3 TRP A 198     1633   2321   1291    126     19   -243
ATOM   2652  CZ2 TRP A 198      24.962 -33.608  24.416  1.00 13.35           C  
ANISOU 2652  CZ2 TRP A 198     1570   2203   1299     44     18    -85
ATOM   2653  CZ3 TRP A 198      27.058 -34.620  23.754  1.00 14.29           C  
ANISOU 2653  CZ3 TRP A 198     1640   2465   1324    116     39   -160
ATOM   2654  CH2 TRP A 198      26.106 -34.298  24.731  1.00 13.94           C  
ANISOU 2654  CH2 TRP A 198     1595   2383   1318     73     36    -81
ATOM   2655  H   TRP A 198      25.061 -30.580  19.095  1.00 13.30           H  
ATOM   2656  HA  TRP A 198      27.607 -31.947  19.871  1.00 11.64           H  
ATOM   2657  HB3 TRP A 198      26.469 -34.021  19.457  1.00 11.13           H  
ATOM   2658  HB2 TRP A 198      25.098 -33.217  18.759  1.00 11.13           H  
ATOM   2659  HD1 TRP A 198      23.379 -31.954  20.424  1.00 13.79           H  
ATOM   2660  HE1 TRP A 198      22.906 -32.212  22.932  1.00 12.09           H  
ATOM   2661  HE3 TRP A 198      27.608 -34.520  21.680  1.00 13.80           H  
ATOM   2662  HZ2 TRP A 198      24.237 -33.345  25.171  1.00 13.35           H  
ATOM   2663  HZ3 TRP A 198      27.941 -35.177  24.034  1.00 14.29           H  
ATOM   2664  HH2 TRP A 198      26.290 -34.573  25.757  1.00 13.94           H  
ATOM   2665  N   ASP A 199      28.421 -32.472  17.587  1.00 13.14           N  
ANISOU 2665  N   ASP A 199     1713   2007   1274    194    -75   -621
ATOM   2666  CA  ASP A 199      28.935 -32.769  16.256  1.00 16.09           C  
ANISOU 2666  CA  ASP A 199     2119   2322   1674    245    -90   -718
ATOM   2667  C   ASP A 199      28.265 -34.045  15.746  1.00 16.17           C  
ANISOU 2667  C   ASP A 199     2128   2292   1724    288    -68   -679
ATOM   2668  O   ASP A 199      28.410 -35.111  16.348  1.00 16.91           O  
ANISOU 2668  O   ASP A 199     2176   2474   1776    320    -35   -635
ATOM   2669  CB  ASP A 199      30.455 -32.922  16.280  1.00 19.95           C  
ANISOU 2669  CB  ASP A 199     2586   2916   2077    301    -88   -812
ATOM   2670  CG  ASP A 199      31.043 -33.120  14.891  1.00 24.95           C  
ANISOU 2670  CG  ASP A 199     3259   3479   2741    360   -109   -929
ATOM   2671  OD1 ASP A 199      31.145 -34.279  14.442  1.00 23.37           O  
ANISOU 2671  OD1 ASP A 199     3048   3292   2541    429    -82   -936
ATOM   2672  OD2 ASP A 199      31.395 -32.111  14.244  1.00 27.51           O1-
ANISOU 2672  OD2 ASP A 199     3624   3732   3095    339   -154  -1013
ATOM   2673  H   ASP A 199      28.955 -32.789  18.387  1.00 13.14           H  
ATOM   2674  HA  ASP A 199      28.696 -31.937  15.588  1.00 16.09           H  
ATOM   2675  HB3 ASP A 199      30.702 -33.749  16.935  1.00 19.95           H  
ATOM   2676  HB2 ASP A 199      30.924 -32.062  16.741  1.00 19.95           H  
ATOM   2677  N   THR A 200      27.511 -33.929  14.659  1.00 15.13           N  
ANISOU 2677  N   THR A 200     2042   2031   1677    284    -88   -685
ATOM   2678  CA  THR A 200      26.727 -35.057  14.163  1.00 16.17           C  
ANISOU 2678  CA  THR A 200     2173   2123   1850    318    -73   -638
ATOM   2679  C   THR A 200      27.617 -36.246  13.831  1.00 19.27           C  
ANISOU 2679  C   THR A 200     2536   2581   2206    402    -51   -685
ATOM   2680  O   THR A 200      27.332 -37.379  14.224  1.00 20.19           O  
ANISOU 2680  O   THR A 200     2610   2754   2307    426    -25   -625
ATOM   2681  CB  THR A 200      25.909 -34.675  12.916  1.00 17.40           C  
ANISOU 2681  CB  THR A 200     2381   2131   2097    308   -100   -640
ATOM   2682  OG1 THR A 200      24.985 -33.631  13.250  1.00 16.04           O  
ANISOU 2682  OG1 THR A 200     2228   1911   1955    233   -114   -581
ATOM   2683  CG2 THR A 200      25.135 -35.887  12.395  1.00 15.55           C  
ANISOU 2683  CG2 THR A 200     2142   1869   1898    350    -88   -591
ATOM   2684  H   THR A 200      27.400 -33.030  14.209  1.00 15.13           H  
ATOM   2685  HA  THR A 200      26.036 -35.360  14.954  1.00 16.17           H  
ATOM   2686  HB  THR A 200      26.561 -34.296  12.129  1.00 17.40           H  
ATOM   2687  HG1 THR A 200      24.633 -33.273  12.445  1.00 16.04           H  
ATOM   2688 HG21 THR A 200      24.470 -35.592  11.585  1.00 15.55           H  
ATOM   2689 HG22 THR A 200      25.778 -36.659  11.973  1.00 15.55           H  
ATOM   2690 HG23 THR A 200      24.521 -36.340  13.173  1.00 15.55           H  
ATOM   2691  N   ALA A 201      28.711 -35.974  13.126  1.00 20.81           N  
ANISOU 2691  N   ALA A 201     2749   2772   2387    448    -64   -795
ATOM   2692  CA  ALA A 201      29.606 -37.026  12.660  1.00 24.26           C  
ANISOU 2692  CA  ALA A 201     3160   3268   2788    543    -42   -854
ATOM   2693  C   ALA A 201      30.357 -37.714  13.799  1.00 23.51           C  
ANISOU 2693  C   ALA A 201     2995   3346   2591    568     -1   -826
ATOM   2694  O   ALA A 201      30.532 -38.930  13.773  1.00 24.17           O  
ANISOU 2694  O   ALA A 201     3033   3496   2654    627     31   -802
ATOM   2695  CB  ALA A 201      30.599 -36.458  11.647  1.00 25.17           C  
ANISOU 2695  CB  ALA A 201     3319   3329   2914    588    -71   -993
ATOM   2696  H   ALA A 201      28.914 -35.018  12.860  1.00 20.81           H  
ATOM   2697  HA  ALA A 201      29.005 -37.779  12.148  1.00 24.26           H  
ATOM   2698  HB1 ALA A 201      31.320 -37.210  11.326  1.00 25.17           H  
ATOM   2699  HB2 ALA A 201      30.087 -36.104  10.754  1.00 25.17           H  
ATOM   2700  HB3 ALA A 201      31.156 -35.616  12.058  1.00 25.17           H  
ATOM   2701  N   SER A 202      30.792 -36.946  14.794  1.00 20.32           N  
ANISOU 2701  N   SER A 202     2577   3020   2126    522     -2   -821
ATOM   2702  CA  SER A 202      31.646 -37.498  15.843  1.00 23.39           C  
ANISOU 2702  CA  SER A 202     2896   3579   2411    549     36   -793
ATOM   2703  C   SER A 202      30.896 -37.794  17.141  1.00 25.73           C  
ANISOU 2703  C   SER A 202     3147   3926   2705    489     56   -656
ATOM   2704  O   SER A 202      31.351 -38.597  17.957  1.00 25.40           O  
ANISOU 2704  O   SER A 202     3037   4011   2603    510     92   -599
ATOM   2705  CB  SER A 202      32.809 -36.549  16.136  1.00 25.24           C  
ANISOU 2705  CB  SER A 202     3135   3891   2565    553     21   -878
ATOM   2706  OG  SER A 202      32.383 -35.443  16.915  1.00 27.32           O  
ANISOU 2706  OG  SER A 202     3410   4138   2835    466     -2   -832
ATOM   2707  H   SER A 202      30.671 -35.939  14.741  1.00 20.32           H  
ATOM   2708  HA  SER A 202      32.106 -38.435  15.521  1.00 23.39           H  
ATOM   2709  HB3 SER A 202      33.307 -36.226  15.230  1.00 25.24           H  
ATOM   2710  HB2 SER A 202      33.567 -37.076  16.719  1.00 25.24           H  
ATOM   2711  HG  SER A 202      31.844 -34.895  16.359  1.00 27.32           H  
ATOM   2712  N   GLY A 203      29.753 -37.142  17.334  1.00 25.17           N  
ANISOU 2712  N   GLY A 203     3110   3755   2699    415     33   -602
ATOM   2713  CA  GLY A 203      28.991 -37.301  18.559  1.00 23.38           C  
ANISOU 2713  CA  GLY A 203     2850   3557   2478    358     45   -486
ATOM   2714  C   GLY A 203      29.555 -36.517  19.731  1.00 22.35           C  
ANISOU 2714  C   GLY A 203     2692   3517   2283    323     48   -461
ATOM   2715  O   GLY A 203      29.061 -36.624  20.854  1.00 22.33           O  
ANISOU 2715  O   GLY A 203     2658   3544   2283    281     59   -364
ATOM   2716  H   GLY A 203      29.415 -36.479  16.645  1.00 25.17           H  
ATOM   2717  HA3 GLY A 203      28.901 -38.354  18.831  1.00 23.38           H  
ATOM   2718  HA2 GLY A 203      27.976 -36.948  18.373  1.00 23.38           H  
ATOM   2719  N   GLN A 204      30.593 -35.723  19.484  1.00 22.47           N  
ANISOU 2719  N   GLN A 204     2720   3575   2243    340     35   -549
ATOM   2720  CA  GLN A 204      31.222 -34.962  20.559  1.00 22.25           C  
ANISOU 2720  CA  GLN A 204     2662   3647   2144    312     35   -527
ATOM   2721  C   GLN A 204      30.389 -33.745  20.963  1.00 21.12           C  
ANISOU 2721  C   GLN A 204     2551   3427   2049    236      7   -492
ATOM   2722  O   GLN A 204      29.850 -33.034  20.108  1.00 17.57           O  
ANISOU 2722  O   GLN A 204     2156   2859   1662    211    -24   -539
ATOM   2723  CB  GLN A 204      32.628 -34.508  20.151  1.00 29.67           C  
ANISOU 2723  CB  GLN A 204     3604   4669   3000    359     24   -642
ATOM   2724  CG  GLN A 204      33.340 -33.709  21.238  1.00 36.97           C  
ANISOU 2724  CG  GLN A 204     4493   5713   3840    334     20   -620
ATOM   2725  CD  GLN A 204      34.603 -33.028  20.746  1.00 45.11           C  
ANISOU 2725  CD  GLN A 204     5539   6808   4793    369     -8   -752
ATOM   2726  OE1 GLN A 204      35.114 -33.338  19.668  1.00 48.70           O  
ANISOU 2726  OE1 GLN A 204     6023   7226   5255    423    -16   -854
ATOM   2727  NE2 GLN A 204      35.112 -32.086  21.536  1.00 47.01           N  
ANISOU 2727  NE2 GLN A 204     5759   7122   4979    335    -27   -738
ATOM   2728  H   GLN A 204      30.978 -35.664  18.551  1.00 22.47           H  
ATOM   2729  HA  GLN A 204      31.339 -35.617  21.425  1.00 22.25           H  
ATOM   2730  HB3 GLN A 204      32.540 -33.900  19.248  1.00 29.67           H  
ATOM   2731  HB2 GLN A 204      33.228 -35.378  19.880  1.00 29.67           H  
ATOM   2732  HG3 GLN A 204      33.580 -34.351  22.085  1.00 36.97           H  
ATOM   2733  HG2 GLN A 204      32.732 -32.902  21.615  1.00 36.97           H  
ATOM   2734 HE22 GLN A 204      35.947 -31.596  21.253  1.00 47.01           H  
ATOM   2735 HE21 GLN A 204      34.654 -31.854  22.405  1.00 47.01           H  
ATOM   2736  N   CYS A 205      30.284 -33.512  22.269  1.00 20.09           N  
ANISOU 2736  N   CYS A 205     2379   3363   1891    201     19   -402
ATOM   2737  CA  CYS A 205      29.687 -32.279  22.773  1.00 22.37           C  
ANISOU 2737  CA  CYS A 205     2686   3605   2208    138     -4   -370
ATOM   2738  C   CYS A 205      30.596 -31.111  22.419  1.00 21.95           C  
ANISOU 2738  C   CYS A 205     2648   3583   2110    132    -37   -460
ATOM   2739  O   CYS A 205      31.759 -31.086  22.812  1.00 24.91           O  
ANISOU 2739  O   CYS A 205     2988   4084   2395    160    -34   -488
ATOM   2740  CB  CYS A 205      29.470 -32.348  24.289  1.00 20.74           C  
ANISOU 2740  CB  CYS A 205     2429   3467   1983    113     16   -253
ATOM   2741  SG  CYS A 205      28.640 -30.909  24.994  1.00 21.77           S  
ANISOU 2741  SG  CYS A 205     2575   3544   2153     48     -5   -203
ATOM   2742  H   CYS A 205      30.734 -34.137  22.930  1.00 20.09           H  
ATOM   2743  HA  CYS A 205      28.713 -32.138  22.299  1.00 22.37           H  
ATOM   2744  HB3 CYS A 205      30.435 -32.436  24.790  1.00 20.74           H  
ATOM   2745  HB2 CYS A 205      28.928 -33.234  24.591  1.00 20.74           H  
ATOM   2746  HG  CYS A 205      27.512 -31.041  24.291  1.00 21.77           H  
ATOM   2747  N   LEU A 206      30.076 -30.148  21.670  1.00 18.26           N  
ANISOU 2747  N   LEU A 206     2229   3005   1704     94    -72   -505
ATOM   2748  CA  LEU A 206      30.891 -29.013  21.263  1.00 17.65           C  
ANISOU 2748  CA  LEU A 206     2166   2941   1599     79   -114   -596
ATOM   2749  C   LEU A 206      30.647 -27.784  22.127  1.00 15.53           C  
ANISOU 2749  C   LEU A 206     1877   2695   1327     18   -132   -542
ATOM   2750  O   LEU A 206      31.500 -26.909  22.219  1.00 16.70           O  
ANISOU 2750  O   LEU A 206     2014   2905   1426      5   -165   -596
ATOM   2751  CB  LEU A 206      30.632 -28.672  19.799  1.00 17.36           C  
ANISOU 2751  CB  LEU A 206     2189   2768   1640     72   -148   -683
ATOM   2752  CG  LEU A 206      30.900 -29.798  18.804  1.00 19.48           C  
ANISOU 2752  CG  LEU A 206     2479   3002   1919    139   -135   -746
ATOM   2753  CD1 LEU A 206      30.506 -29.347  17.414  1.00 20.90           C  
ANISOU 2753  CD1 LEU A 206     2719   3029   2192    125   -171   -812
ATOM   2754  CD2 LEU A 206      32.367 -30.212  18.844  1.00 21.09           C  
ANISOU 2754  CD2 LEU A 206     2660   3332   2022    202   -131   -831
ATOM   2755  H   LEU A 206      29.114 -30.197  21.353  1.00 18.26           H  
ATOM   2756  HA  LEU A 206      31.958 -29.214  21.360  1.00 17.65           H  
ATOM   2757  HB3 LEU A 206      31.235 -27.805  19.521  1.00 17.36           H  
ATOM   2758  HB2 LEU A 206      29.594 -28.352  19.688  1.00 17.36           H  
ATOM   2759  HG  LEU A 206      30.292 -30.666  19.054  1.00 19.48           H  
ATOM   2760 HD11 LEU A 206      30.908 -29.975  16.623  1.00 20.90           H  
ATOM   2761 HD12 LEU A 206      29.423 -29.348  17.322  1.00 20.90           H  
ATOM   2762 HD13 LEU A 206      30.855 -28.334  17.206  1.00 20.90           H  
ATOM   2763 HD21 LEU A 206      32.539 -31.027  18.151  1.00 21.09           H  
ATOM   2764 HD22 LEU A 206      33.032 -29.391  18.575  1.00 21.09           H  
ATOM   2765 HD23 LEU A 206      32.666 -30.592  19.820  1.00 21.09           H  
ATOM   2766  N   LYS A 207      29.481 -27.709  22.754  1.00 14.97           N  
ANISOU 2766  N   LYS A 207     1802   2578   1309    -14   -113   -439
ATOM   2767  CA  LYS A 207      29.137 -26.523  23.521  1.00 15.94           C  
ANISOU 2767  CA  LYS A 207     1904   2713   1438    -65   -127   -384
ATOM   2768  C   LYS A 207      28.009 -26.808  24.502  1.00 14.61           C  
ANISOU 2768  C   LYS A 207     1721   2525   1305    -76    -94   -266
ATOM   2769  O   LYS A 207      27.095 -27.569  24.203  1.00 14.02           O  
ANISOU 2769  O   LYS A 207     1672   2372   1282    -65    -75   -240
ATOM   2770  CB  LYS A 207      28.745 -25.378  22.581  1.00 17.92           C  
ANISOU 2770  CB  LYS A 207     2191   2864   1753   -111   -167   -432
ATOM   2771  CG  LYS A 207      28.815 -24.004  23.211  1.00 22.08           C  
ANISOU 2771  CG  LYS A 207     2686   3431   2270   -161   -193   -403
ATOM   2772  CD  LYS A 207      28.794 -22.907  22.156  1.00 28.51           C  
ANISOU 2772  CD  LYS A 207     3527   4164   3142   -208   -242   -468
ATOM   2773  CE  LYS A 207      30.163 -22.706  21.513  1.00 31.96           C  
ANISOU 2773  CE  LYS A 207     3972   4639   3534   -199   -288   -595
ATOM   2774  NZ  LYS A 207      30.161 -21.589  20.508  1.00 32.82           N1+
ANISOU 2774  NZ  LYS A 207     4102   4654   3713   -255   -345   -658
ATOM   2775  H   LYS A 207      28.803 -28.452  22.666  1.00 14.97           H  
ATOM   2776  HA  LYS A 207      30.010 -26.230  24.110  1.00 15.94           H  
ATOM   2777  HB3 LYS A 207      27.761 -25.557  22.162  1.00 17.92           H  
ATOM   2778  HB2 LYS A 207      29.406 -25.387  21.717  1.00 17.92           H  
ATOM   2779  HG3 LYS A 207      29.706 -23.903  23.831  1.00 22.08           H  
ATOM   2780  HG2 LYS A 207      27.964 -23.886  23.880  1.00 22.08           H  
ATOM   2781  HD3 LYS A 207      28.538 -21.964  22.633  1.00 28.51           H  
ATOM   2782  HD2 LYS A 207      28.023 -23.098  21.411  1.00 28.51           H  
ATOM   2783  HE3 LYS A 207      30.508 -23.609  21.009  1.00 31.96           H  
ATOM   2784  HE2 LYS A 207      30.897 -22.466  22.280  1.00 31.96           H  
ATOM   2785  HZ1 LYS A 207      29.836 -20.738  20.948  1.00 32.82           H  
ATOM   2786  HZ2 LYS A 207      31.095 -21.446  20.152  1.00 32.82           H  
ATOM   2787  HZ3 LYS A 207      29.535 -21.820  19.749  1.00 32.82           H  
ATOM   2788  N   THR A 208      28.096 -26.208  25.681  1.00 13.43           N  
ANISOU 2788  N   THR A 208     1530   2447   1126    -93    -90   -198
ATOM   2789  CA  THR A 208      27.006 -26.250  26.648  1.00 12.68           C  
ANISOU 2789  CA  THR A 208     1424   2322   1072   -103    -66    -94
ATOM   2790  C   THR A 208      26.556 -24.819  26.920  1.00 14.50           C  
ANISOU 2790  C   THR A 208     1646   2537   1326   -143    -83    -68
ATOM   2791  O   THR A 208      27.347 -23.984  27.347  1.00 16.99           O  
ANISOU 2791  O   THR A 208     1926   2936   1595   -157   -104    -71
ATOM   2792  CB  THR A 208      27.427 -26.946  27.969  1.00 11.16           C  
ANISOU 2792  CB  THR A 208     1180   2224    835    -80    -40    -14
ATOM   2793  OG1 THR A 208      27.657 -28.337  27.724  1.00 11.16           O  
ANISOU 2793  OG1 THR A 208     1182   2233    827    -47    -19    -22
ATOM   2794  CG2 THR A 208      26.342 -26.806  29.027  1.00 10.67           C  
ANISOU 2794  CG2 THR A 208     1109   2121    824    -92    -23     85
ATOM   2795  H   THR A 208      28.876 -25.597  25.877  1.00 13.43           H  
ATOM   2796  HA  THR A 208      26.146 -26.796  26.262  1.00 12.68           H  
ATOM   2797  HB  THR A 208      28.354 -26.512  28.347  1.00 11.16           H  
ATOM   2798  HG1 THR A 208      28.340 -28.412  27.072  1.00 11.16           H  
ATOM   2799 HG21 THR A 208      26.582 -27.411  29.902  1.00 10.67           H  
ATOM   2800 HG22 THR A 208      26.225 -25.784  29.387  1.00 10.67           H  
ATOM   2801 HG23 THR A 208      25.376 -27.147  28.651  1.00 10.67           H  
ATOM   2802  N   LEU A 209      25.287 -24.530  26.657  1.00 11.66           N  
ANISOU 2802  N   LEU A 209     1316   2080   1035   -159    -76    -41
ATOM   2803  CA  LEU A 209      24.766 -23.184  26.840  1.00 12.51           C  
ANISOU 2803  CA  LEU A 209     1410   2174   1168   -193    -87    -10
ATOM   2804  C   LEU A 209      23.764 -23.123  27.990  1.00 13.25           C  
ANISOU 2804  C   LEU A 209     1489   2260   1287   -181    -58     84
ATOM   2805  O   LEU A 209      22.842 -23.936  28.071  1.00 13.55           O  
ANISOU 2805  O   LEU A 209     1554   2236   1359   -160    -35    108
ATOM   2806  CB  LEU A 209      24.100 -22.685  25.553  1.00 11.20           C  
ANISOU 2806  CB  LEU A 209     1285   1910   1061   -219   -101    -50
ATOM   2807  CG  LEU A 209      24.946 -22.596  24.280  1.00 12.03           C  
ANISOU 2807  CG  LEU A 209     1412   1991   1166   -234   -137   -148
ATOM   2808  CD1 LEU A 209      24.118 -22.026  23.145  1.00 13.66           C  
ANISOU 2808  CD1 LEU A 209     1652   2092   1445   -265   -149   -158
ATOM   2809  CD2 LEU A 209      26.186 -21.745  24.509  1.00 12.71           C  
ANISOU 2809  CD2 LEU A 209     1462   2166   1202   -256   -175   -190
ATOM   2810  H   LEU A 209      24.662 -25.252  26.314  1.00 11.66           H  
ATOM   2811  HA  LEU A 209      25.558 -22.474  27.061  1.00 12.51           H  
ATOM   2812  HB3 LEU A 209      23.676 -21.697  25.748  1.00 11.20           H  
ATOM   2813  HB2 LEU A 209      23.251 -23.320  25.323  1.00 11.20           H  
ATOM   2814  HG  LEU A 209      25.266 -23.599  23.994  1.00 12.03           H  
ATOM   2815 HD11 LEU A 209      24.692 -21.989  22.218  1.00 13.66           H  
ATOM   2816 HD12 LEU A 209      23.236 -22.639  22.953  1.00 13.66           H  
ATOM   2817 HD13 LEU A 209      23.777 -21.015  23.362  1.00 13.66           H  
ATOM   2818 HD21 LEU A 209      26.681 -21.540  23.566  1.00 12.71           H  
ATOM   2819 HD22 LEU A 209      25.930 -20.780  24.950  1.00 12.71           H  
ATOM   2820 HD23 LEU A 209      26.906 -22.230  25.167  1.00 12.71           H  
ATOM   2821  N   ILE A 210      23.943 -22.137  28.860  1.00 17.08           N  
ANISOU 2821  N   ILE A 210     2002   3164   1323    -66     61   -238
ATOM   2822  CA  ILE A 210      23.043 -21.918  29.986  1.00 15.33           C  
ANISOU 2822  CA  ILE A 210     1774   2917   1134    -40     18   -104
ATOM   2823  C   ILE A 210      23.177 -20.467  30.454  1.00 15.76           C  
ANISOU 2823  C   ILE A 210     1793   3033   1162    -66    -38    -91
ATOM   2824  O   ILE A 210      24.266 -19.893  30.403  1.00 16.73           O  
ANISOU 2824  O   ILE A 210     1889   3273   1194   -111    -56   -148
ATOM   2825  CB  ILE A 210      23.340 -22.911  31.142  1.00 15.60           C  
ANISOU 2825  CB  ILE A 210     1799   3020   1110    -29      8     11
ATOM   2826  CG1 ILE A 210      22.351 -22.725  32.296  1.00 17.71           C  
ANISOU 2826  CG1 ILE A 210     2061   3236   1432      2    -36    143
ATOM   2827  CG2 ILE A 210      24.782 -22.777  31.628  1.00 15.89           C  
ANISOU 2827  CG2 ILE A 210     1795   3237   1004    -70     -9      5
ATOM   2828  CD1 ILE A 210      22.453 -23.807  33.372  1.00 17.20           C  
ANISOU 2828  CD1 ILE A 210     1988   3202   1346     16    -48    265
ATOM   2829  H   ILE A 210      24.737 -21.514  28.752  1.00 17.08           H  
ATOM   2830  HA  ILE A 210      22.018 -22.034  29.647  1.00 15.33           H  
ATOM   2831  HB  ILE A 210      23.207 -23.924  30.758  1.00 15.60           H  
ATOM   2832 HG13 ILE A 210      21.331 -22.714  31.911  1.00 17.71           H  
ATOM   2833 HG12 ILE A 210      22.504 -21.767  32.788  1.00 17.71           H  
ATOM   2834 HG21 ILE A 210      25.054 -23.597  32.291  1.00 15.89           H  
ATOM   2835 HG22 ILE A 210      25.501 -22.810  30.810  1.00 15.89           H  
ATOM   2836 HG23 ILE A 210      24.948 -21.850  32.178  1.00 15.89           H  
ATOM   2837 HD11 ILE A 210      21.782 -23.570  34.197  1.00 17.20           H  
ATOM   2838 HD12 ILE A 210      22.149 -24.778  32.994  1.00 17.20           H  
ATOM   2839 HD13 ILE A 210      23.452 -23.894  33.796  1.00 17.20           H  
ATOM   2840  N   ASP A 211      22.072 -19.867  30.890  1.00 18.07           N  
ANISOU 2840  N   ASP A 211     2083   3251   1532    -37    -65    -20
ATOM   2841  CA  ASP A 211      22.088 -18.477  31.331  1.00 25.76           C  
ANISOU 2841  CA  ASP A 211     3017   4275   2495    -55   -115      6
ATOM   2842  C   ASP A 211      22.303 -18.370  32.842  1.00 31.56           C  
ANISOU 2842  C   ASP A 211     3715   5096   3179    -49   -163    137
ATOM   2843  O   ASP A 211      22.776 -19.317  33.483  1.00 28.32           O  
ANISOU 2843  O   ASP A 211     3304   4739   2717    -47   -160    194
ATOM   2844  CB  ASP A 211      20.788 -17.769  30.933  1.00 27.76           C  
ANISOU 2844  CB  ASP A 211     3277   4409   2861    -23   -114     10
ATOM   2845  CG  ASP A 211      21.007 -16.304  30.558  1.00 31.48           C  
ANISOU 2845  CG  ASP A 211     3711   4918   3332    -59   -147    -31
ATOM   2846  OD1 ASP A 211      22.142 -15.807  30.714  1.00 35.58           O  
ANISOU 2846  OD1 ASP A 211     4200   5557   3761   -111   -178    -60
ATOM   2847  OD2 ASP A 211      20.043 -15.650  30.112  1.00 27.98           O1-
ANISOU 2847  OD2 ASP A 211     3264   4393   2975    -39   -144    -31
ATOM   2848  H   ASP A 211      21.200 -20.376  30.931  1.00 18.07           H  
ATOM   2849  HA  ASP A 211      22.942 -17.993  30.857  1.00 25.76           H  
ATOM   2850  HB3 ASP A 211      20.053 -17.862  31.679  1.00 27.76           H  
ATOM   2851  HB2 ASP A 211      20.373 -18.245  30.044  1.00 27.76           H  
ATOM   2852  N   ASP A 212      21.938 -17.222  33.407  1.00 35.82           N  
ANISOU 2852  N   ASP A 212     4218   5649   3743    -46   -206    195
ATOM   2853  CA  ASP A 212      22.231 -16.907  34.811  1.00 41.27           C  
ANISOU 2853  CA  ASP A 212     4858   6428   4394    -45   -257    325
ATOM   2854  C   ASP A 212      21.507 -17.805  35.820  1.00 40.16           C  
ANISOU 2854  C   ASP A 212     4730   6218   4312      8   -256    440
ATOM   2855  O   ASP A 212      21.868 -17.835  36.999  1.00 41.36           O  
ANISOU 2855  O   ASP A 212     4839   6440   4435      7   -294    557
ATOM   2856  CB  ASP A 212      21.864 -15.452  35.101  1.00 47.04           C  
ANISOU 2856  CB  ASP A 212     5544   7171   5158    -46   -297    363
ATOM   2857  CG  ASP A 212      20.359 -15.238  35.148  1.00 52.70           C  
ANISOU 2857  CG  ASP A 212     6279   7742   6002     21   -281    394
ATOM   2858  OD1 ASP A 212      19.639 -15.826  34.301  1.00 54.21           O  
ANISOU 2858  OD1 ASP A 212     6522   7823   6251     46   -235    326
ATOM   2859  OD2 ASP A 212      19.889 -14.487  36.031  1.00 54.86           O1-
ANISOU 2859  OD2 ASP A 212     6512   8016   6317     49   -312    489
ATOM   2860  H   ASP A 212      21.539 -16.493  32.831  1.00 35.82           H  
ATOM   2861  HA  ASP A 212      23.305 -17.026  34.963  1.00 41.27           H  
ATOM   2862  HB3 ASP A 212      22.292 -14.791  34.346  1.00 47.04           H  
ATOM   2863  HB2 ASP A 212      22.296 -15.146  36.055  1.00 47.04           H  
ATOM   2864  N   ASP A 213      20.476 -18.506  35.351  1.00 37.17           N  
ANISOU 2864  N   ASP A 213     4405   5700   4019     51   -216    410
ATOM   2865  CA  ASP A 213      19.674 -19.396  36.180  1.00 34.06           C  
ANISOU 2865  CA  ASP A 213     4031   5219   3693    100   -215    498
ATOM   2866  C   ASP A 213      19.665 -20.791  35.558  1.00 28.05           C  
ANISOU 2866  C   ASP A 213     3319   4407   2929    100   -172    454
ATOM   2867  O   ASP A 213      20.133 -20.951  34.432  1.00 28.50           O  
ANISOU 2867  O   ASP A 213     3395   4482   2950     73   -137    350
ATOM   2868  CB  ASP A 213      18.251 -18.851  36.304  1.00 38.85           C  
ANISOU 2868  CB  ASP A 213     4651   5702   4409    155   -212    511
ATOM   2869  CG  ASP A 213      17.511 -19.415  37.501  1.00 43.49           C  
ANISOU 2869  CG  ASP A 213     5242   6214   5067    203   -230    614
ATOM   2870  OD1 ASP A 213      18.031 -20.365  38.127  1.00 45.63           O  
ANISOU 2870  OD1 ASP A 213     5510   6513   5313    192   -244    679
ATOM   2871  OD2 ASP A 213      16.412 -18.908  37.813  1.00 44.41           O1-
ANISOU 2871  OD2 ASP A 213     5362   6244   5267    253   -231    630
ATOM   2872  H   ASP A 213      20.236 -18.429  34.372  1.00 37.17           H  
ATOM   2873  HA  ASP A 213      20.131 -19.492  37.167  1.00 34.06           H  
ATOM   2874  HB3 ASP A 213      17.768 -19.082  35.367  1.00 38.85           H  
ATOM   2875  HB2 ASP A 213      18.267 -17.766  36.394  1.00 38.85           H  
ATOM   2876  N   ASN A 214      19.113 -21.789  36.257  1.00 20.32           N  
ANISOU 2876  N   ASN A 214     2360   3361   2001    130   -174    530
ATOM   2877  CA  ASN A 214      19.030 -23.150  35.689  1.00 17.45           C  
ANISOU 2877  CA  ASN A 214     2040   2948   1643    130   -136    500
ATOM   2878  C   ASN A 214      17.611 -23.751  35.522  1.00 13.68           C  
ANISOU 2878  C   ASN A 214     1613   2317   1268    172   -119    496
ATOM   2879  O   ASN A 214      17.384 -24.908  35.874  1.00 13.29           O  
ANISOU 2879  O   ASN A 214     1584   2223   1243    179   -118    546
ATOM   2880  CB  ASN A 214      19.866 -24.111  36.539  1.00 18.41           C  
ANISOU 2880  CB  ASN A 214     2138   3147   1711    112   -154    594
ATOM   2881  CG  ASN A 214      19.303 -24.288  37.943  1.00 21.91           C  
ANISOU 2881  CG  ASN A 214     2563   3540   2221    140   -201    726
ATOM   2882  OD1 ASN A 214      18.455 -23.508  38.385  1.00 21.56           O  
ANISOU 2882  OD1 ASN A 214     2518   3426   2249    173   -222    744
ATOM   2883  ND2 ASN A 214      19.775 -25.311  38.652  1.00 23.29           N  
ANISOU 2883  ND2 ASN A 214     2721   3750   2379    128   -217    822
ATOM   2884  H   ASN A 214      18.702 -21.592  37.166  1.00 20.32           H  
ATOM   2885  HA  ASN A 214      19.478 -23.199  34.702  1.00 17.45           H  
ATOM   2886  HB3 ASN A 214      20.886 -23.733  36.623  1.00 18.41           H  
ATOM   2887  HB2 ASN A 214      19.950 -25.085  36.053  1.00 18.41           H  
ATOM   2888 HD22 ASN A 214      19.417 -25.486  39.577  1.00 23.29           H  
ATOM   2889 HD21 ASN A 214      20.462 -25.931  38.252  1.00 23.29           H  
ATOM   2890  N   PRO A 215      16.653 -22.981  34.973  1.00 12.06           N  
ANISOU 2890  N   PRO A 215     1424   2039   1119    196   -106    439
ATOM   2891  CA  PRO A 215      15.355 -23.635  34.757  1.00 15.94           C  
ANISOU 2891  CA  PRO A 215     1961   2405   1689    230    -88    429
ATOM   2892  C   PRO A 215      15.439 -24.750  33.714  1.00 14.51           C  
ANISOU 2892  C   PRO A 215     1814   2199   1501    210    -46    379
ATOM   2893  O   PRO A 215      16.336 -24.725  32.873  1.00 11.09           O  
ANISOU 2893  O   PRO A 215     1370   1828   1017    179    -21    322
ATOM   2894  CB  PRO A 215      14.471 -22.493  34.241  1.00 13.74           C  
ANISOU 2894  CB  PRO A 215     1682   2086   1453    255    -77    376
ATOM   2895  CG  PRO A 215      15.441 -21.558  33.587  1.00 12.13           C  
ANISOU 2895  CG  PRO A 215     1444   1973   1193    218    -73    325
ATOM   2896  CD  PRO A 215      16.652 -21.596  34.468  1.00 12.14           C  
ANISOU 2896  CD  PRO A 215     1411   2079   1124    192   -106    385
ATOM   2897  HA  PRO A 215      14.962 -23.988  35.709  1.00 15.94           H  
ATOM   2898  HB3 PRO A 215      13.990 -21.990  35.082  1.00 13.74           H  
ATOM   2899  HB2 PRO A 215      13.678 -22.816  33.564  1.00 13.74           H  
ATOM   2900  HG3 PRO A 215      15.048 -20.558  33.441  1.00 12.13           H  
ATOM   2901  HG2 PRO A 215      15.730 -21.942  32.610  1.00 12.13           H  
ATOM   2902  HD2 PRO A 215      17.546 -21.330  33.909  1.00 12.14           H  
ATOM   2903  HD3 PRO A 215      16.536 -20.943  35.326  1.00 12.14           H  
ATOM   2904  N   PRO A 216      14.524 -25.722  33.777  1.00 12.34           N  
ANISOU 2904  N   PRO A 216     1575   1833   1279    228    -41    400
ATOM   2905  CA  PRO A 216      14.422 -26.709  32.698  1.00 10.17           C  
ANISOU 2905  CA  PRO A 216     1327   1526   1010    212     -1    358
ATOM   2906  C   PRO A 216      14.332 -26.030  31.331  1.00 11.75           C  
ANISOU 2906  C   PRO A 216     1525   1724   1217    205     38    267
ATOM   2907  O   PRO A 216      13.593 -25.051  31.185  1.00 12.16           O  
ANISOU 2907  O   PRO A 216     1573   1749   1300    224     34    243
ATOM   2908  CB  PRO A 216      13.125 -27.451  33.025  1.00  9.83           C  
ANISOU 2908  CB  PRO A 216     1323   1381   1033    235    -11    389
ATOM   2909  CG  PRO A 216      12.999 -27.332  34.525  1.00 10.28           C  
ANISOU 2909  CG  PRO A 216     1371   1425   1108    255    -61    465
ATOM   2910  CD  PRO A 216      13.561 -25.971  34.867  1.00 12.70           C  
ANISOU 2910  CD  PRO A 216     1638   1802   1386    261    -74    462
ATOM   2911  HA  PRO A 216      15.282 -27.379  32.753  1.00 10.17           H  
ATOM   2912  HB3 PRO A 216      13.083 -28.475  32.685  1.00  9.83           H  
ATOM   2913  HB2 PRO A 216      12.271 -26.946  32.572  1.00  9.83           H  
ATOM   2914  HG3 PRO A 216      13.610 -28.104  34.993  1.00 10.28           H  
ATOM   2915  HG2 PRO A 216      11.976 -27.465  34.877  1.00 10.28           H  
ATOM   2916  HD2 PRO A 216      12.783 -25.207  34.853  1.00 12.70           H  
ATOM   2917  HD3 PRO A 216      14.029 -25.986  35.852  1.00 12.70           H  
ATOM   2918  N   VAL A 217      15.106 -26.516  30.366  1.00  9.89           N  
ANISOU 2918  N   VAL A 217     1284   1517    957    179     74    221
ATOM   2919  CA  VAL A 217      14.987 -26.056  28.991  1.00  9.68           C  
ANISOU 2919  CA  VAL A 217     1252   1467    958    170    110    141
ATOM   2920  C   VAL A 217      13.994 -26.968  28.286  1.00  9.40           C  
ANISOU 2920  C   VAL A 217     1241   1347    982    178    136    148
ATOM   2921  O   VAL A 217      14.204 -28.186  28.192  1.00  9.64           O  
ANISOU 2921  O   VAL A 217     1283   1369   1011    170    152    175
ATOM   2922  CB  VAL A 217      16.336 -26.062  28.254  1.00 10.11           C  
ANISOU 2922  CB  VAL A 217     1286   1587    968    140    139     76
ATOM   2923  CG1 VAL A 217      16.232 -25.251  26.972  1.00 11.05           C  
ANISOU 2923  CG1 VAL A 217     1392   1675   1132    129    163     -7
ATOM   2924  CG2 VAL A 217      17.437 -25.498  29.147  1.00 11.81           C  
ANISOU 2924  CG2 VAL A 217     1477   1910   1102    124    108     87
ATOM   2925  H   VAL A 217      15.704 -27.312  30.548  1.00  9.89           H  
ATOM   2926  HA  VAL A 217      14.622 -25.030  28.973  1.00  9.68           H  
ATOM   2927  HB  VAL A 217      16.621 -27.089  28.028  1.00 10.11           H  
ATOM   2928 HG11 VAL A 217      17.018 -25.537  26.294  1.00 11.05           H  
ATOM   2929 HG12 VAL A 217      15.309 -25.444  26.427  1.00 11.05           H  
ATOM   2930 HG13 VAL A 217      16.283 -24.178  27.155  1.00 11.05           H  
ATOM   2931 HG21 VAL A 217      18.386 -25.490  28.614  1.00 11.81           H  
ATOM   2932 HG22 VAL A 217      17.235 -24.482  29.481  1.00 11.81           H  
ATOM   2933 HG23 VAL A 217      17.572 -26.125  30.019  1.00 11.81           H  
ATOM   2934  N   SER A 218      12.909 -26.376  27.800  1.00  8.83           N  
ANISOU 2934  N   SER A 218     1172   1225    960    192    140    131
ATOM   2935  CA  SER A 218      11.757 -27.140  27.332  1.00  9.69           C  
ANISOU 2935  CA  SER A 218     1301   1265   1116    199    153    151
ATOM   2936  C   SER A 218      11.635 -27.212  25.808  1.00 11.31           C  
ANISOU 2936  C   SER A 218     1488   1442   1367    184    195    113
ATOM   2937  O   SER A 218      10.813 -27.955  25.280  1.00 11.10           O  
ANISOU 2937  O   SER A 218     1470   1371   1377    182    209    137
ATOM   2938  CB  SER A 218      10.481 -26.542  27.924  1.00 11.34           C  
ANISOU 2938  CB  SER A 218     1523   1444   1343    229    129    169
ATOM   2939  OG  SER A 218      10.448 -25.141  27.719  1.00  9.48           O  
ANISOU 2939  OG  SER A 218     1259   1234   1111    238    128    136
ATOM   2940  H   SER A 218      12.813 -25.370  27.867  1.00  8.83           H  
ATOM   2941  HA  SER A 218      11.800 -28.172  27.684  1.00  9.69           H  
ATOM   2942  HB3 SER A 218      10.463 -26.734  28.996  1.00 11.34           H  
ATOM   2943  HB2 SER A 218       9.618 -27.008  27.519  1.00 11.34           H  
ATOM   2944  HG  SER A 218       9.898 -24.959  26.965  1.00  9.48           H  
ATOM   2945  N   PHE A 219      12.442 -26.425  25.108  1.00  9.44           N  
ANISOU 2945  N   PHE A 219     1223   1231   1135    169    211     57
ATOM   2946  CA  PHE A 219      12.461 -26.461  23.657  1.00  9.83           C  
ANISOU 2946  CA  PHE A 219     1246   1243   1244    153    249     21
ATOM   2947  C   PHE A 219      13.670 -25.739  23.114  1.00 11.13           C  
ANISOU 2947  C   PHE A 219     1386   1438   1406    133    260    -54
ATOM   2948  O   PHE A 219      14.101 -24.740  23.678  1.00 11.79           O  
ANISOU 2948  O   PHE A 219     1462   1570   1449    130    233    -77
ATOM   2949  CB  PHE A 219      11.198 -25.821  23.065  1.00 11.33           C  
ANISOU 2949  CB  PHE A 219     1420   1397   1487    161    248     36
ATOM   2950  CG  PHE A 219      11.140 -25.905  21.574  1.00 11.29           C  
ANISOU 2950  CG  PHE A 219     1381   1349   1561    143    283     19
ATOM   2951  CD1 PHE A 219      10.855 -27.111  20.952  1.00 11.36           C  
ANISOU 2951  CD1 PHE A 219     1390   1319   1606    137    310     53
ATOM   2952  CD2 PHE A 219      11.410 -24.795  20.789  1.00  9.89           C  
ANISOU 2952  CD2 PHE A 219     1165   1165   1428    129    287    -24
ATOM   2953  CE1 PHE A 219      10.825 -27.207  19.574  1.00 11.08           C  
ANISOU 2953  CE1 PHE A 219     1315   1239   1657    122    343     48
ATOM   2954  CE2 PHE A 219      11.374 -24.883  19.419  1.00 12.39           C  
ANISOU 2954  CE2 PHE A 219     1444   1431   1834    112    317    -32
ATOM   2955  CZ  PHE A 219      11.079 -26.099  18.807  1.00 11.82           C  
ANISOU 2955  CZ  PHE A 219     1370   1318   1803    111    346      6
ATOM   2956  H   PHE A 219      13.091 -25.814  25.585  1.00  9.44           H  
ATOM   2957  HA  PHE A 219      12.522 -27.506  23.348  1.00  9.83           H  
ATOM   2958  HB3 PHE A 219      11.122 -24.776  23.366  1.00 11.33           H  
ATOM   2959  HB2 PHE A 219      10.295 -26.298  23.445  1.00 11.33           H  
ATOM   2960  HD1 PHE A 219      10.675 -27.986  21.554  1.00 11.36           H  
ATOM   2961  HD2 PHE A 219      11.653 -23.849  21.252  1.00  9.89           H  
ATOM   2962  HE1 PHE A 219      10.615 -28.157  19.106  1.00 11.08           H  
ATOM   2963  HE2 PHE A 219      11.593 -24.011  18.821  1.00 12.39           H  
ATOM   2964  HZ  PHE A 219      11.078 -26.177  17.731  1.00 11.82           H  
ATOM   2965  N  AVAL A 220      14.176 -26.234  21.994  0.91  9.95           N  
ANISOU 2965  N  AVAL A 220     1220   1257   1304    120    300    -92
ATOM   2966  N  BVAL A 220      14.240 -26.246  22.023  0.09 10.79           N  
ANISOU 2966  N  BVAL A 220     1326   1366   1407    119    301    -94
ATOM   2967  CA AVAL A 220      15.261 -25.574  21.307  0.91 11.55           C  
ANISOU 2967  CA AVAL A 220     1398   1473   1519     99    315   -181
ATOM   2968  CA BVAL A 220      15.340 -25.568  21.333  0.09 11.83           C  
ANISOU 2968  CA BVAL A 220     1434   1512   1550     98    314   -184
ATOM   2969  C  AVAL A 220      15.169 -25.845  19.805  0.91 13.04           C  
ANISOU 2969  C  AVAL A 220     1557   1583   1813     91    356   -208
ATOM   2970  C  BVAL A 220      15.335 -25.887  19.833  0.09 12.44           C  
ANISOU 2970  C  BVAL A 220     1483   1514   1731     90    358   -216
ATOM   2971  O  AVAL A 220      14.685 -26.896  19.384  0.91 11.65           O  
ANISOU 2971  O  AVAL A 220     1382   1365   1680    100    383   -161
ATOM   2972  O  BVAL A 220      15.092 -27.031  19.442  0.09 12.34           O  
ANISOU 2972  O  BVAL A 220     1472   1465   1752     99    390   -179
ATOM   2973  CB AVAL A 220      16.631 -26.041  21.869  0.91 13.70           C  
ANISOU 2973  CB AVAL A 220     1682   1817   1707     93    322   -221
ATOM   2974  CB BVAL A 220      16.733 -25.954  21.909  0.09 14.62           C  
ANISOU 2974  CB BVAL A 220     1798   1941   1818     91    320   -228
ATOM   2975  CG1AVAL A 220      16.937 -27.467  21.450  0.91 10.28           C  
ANISOU 2975  CG1AVAL A 220     1253   1363   1289    101    368   -210
ATOM   2976  CG1BVAL A 220      17.814 -25.505  20.981  0.09 16.34           C  
ANISOU 2976  CG1BVAL A 220     1992   2159   2055     69    345   -337
ATOM   2977  CG2AVAL A 220      17.711 -25.123  21.430  0.91 16.57           C  
ANISOU 2977  CG2AVAL A 220     2025   2213   2058     68    323   -323
ATOM   2978  CG2BVAL A 220      16.978 -25.324  23.264  0.09 13.80           C  
ANISOU 2978  CG2BVAL A 220     1704   1918   1621     91    272   -203
ATOM   2979  H  AVAL A 220      13.761 -27.046  21.561  0.91  9.95           H  
ATOM   2980  H  BVAL A 220      13.916 -27.126  21.647  0.09  0.00           H  
ATOM   2981  HA AVAL A 220      15.148 -24.534  21.506  0.91 11.55           H  
ATOM   2982  HA BVAL A 220      15.207 -24.492  21.453  0.09  0.00           H  
ATOM   2983  HB AVAL A 220      16.591 -25.981  22.955  0.91 13.70           H  
ATOM   2984  HB BVAL A 220      16.784 -27.038  22.011  0.09  0.00           H  
ATOM   2985 HG11AVAL A 220      17.898 -27.775  21.858  0.91 10.28           H  
ATOM   2986 HG11BVAL A 220      18.785 -25.779  21.393  0.09  0.00           H  
ATOM   2987 HG12AVAL A 220      16.204 -28.167  21.837  0.91 10.28           H  
ATOM   2988 HG12BVAL A 220      17.683 -25.984  20.011  0.09  0.00           H  
ATOM   2989 HG13AVAL A 220      16.998 -27.620  20.378  0.91 10.28           H  
ATOM   2990 HG13BVAL A 220      17.764 -24.423  20.861  0.09  0.00           H  
ATOM   2991 HG21AVAL A 220      18.643 -25.352  21.947  0.91 16.57           H  
ATOM   2992 HG21BVAL A 220      17.962 -25.620  23.630  0.09  0.00           H  
ATOM   2993 HG22AVAL A 220      17.912 -25.186  20.361  0.91 16.57           H  
ATOM   2994 HG22BVAL A 220      16.936 -24.239  23.174  0.09  0.00           H  
ATOM   2995 HG23AVAL A 220      17.458 -24.093  21.680  0.91 16.57           H  
ATOM   2996 HG23BVAL A 220      16.214 -25.660  23.965  0.09  0.00           H  
ATOM   2997  N   LYS A 221      15.607 -24.884  18.998  1.00 10.37           N  
ANISOU 2997  N   LYS A 221     1190   1224   1528     71    358   -279
ATOM   2998  CA  LYS A 221      15.781 -25.112  17.567  1.00 18.09           C  
ANISOU 2998  CA  LYS A 221     2134   2122   2620     61    398   -317
ATOM   2999  C   LYS A 221      16.701 -24.063  16.950  1.00 17.67           C  
ANISOU 2999  C   LYS A 221     2056   2057   2600     34    392   -423
ATOM   3000  O   LYS A 221      16.796 -22.935  17.441  1.00 16.02           O  
ANISOU 3000  O   LYS A 221     1845   1893   2349     17    349   -443
ATOM   3001  CB  LYS A 221      14.434 -25.125  16.829  1.00 19.98           C  
ANISOU 3001  CB  LYS A 221     2344   2294   2954     64    400   -235
ATOM   3002  CG  LYS A 221      13.855 -23.762  16.512  1.00 20.24           C  
ANISOU 3002  CG  LYS A 221     2344   2316   3032     49    368   -228
ATOM   3003  CD  LYS A 221      12.515 -23.893  15.793  1.00 21.45           C  
ANISOU 3003  CD  LYS A 221     2462   2423   3266     52    375   -135
ATOM   3004  CE  LYS A 221      12.603 -24.863  14.611  1.00 21.13           C  
ANISOU 3004  CE  LYS A 221     2391   2306   3331     49    420   -122
ATOM   3005  NZ  LYS A 221      11.337 -24.887  13.814  1.00 18.53           N1+
ANISOU 3005  NZ  LYS A 221     2015   1943   3085     44    422    -23
ATOM   3006  H   LYS A 221      15.932 -24.009  19.387  1.00 10.37           H  
ATOM   3007  HA  LYS A 221      16.263 -26.085  17.443  1.00 18.09           H  
ATOM   3008  HB3 LYS A 221      13.696 -25.727  17.357  1.00 19.98           H  
ATOM   3009  HB2 LYS A 221      14.638 -25.660  15.904  1.00 19.98           H  
ATOM   3010  HG3 LYS A 221      14.507 -23.189  15.856  1.00 20.24           H  
ATOM   3011  HG2 LYS A 221      13.728 -23.178  17.424  1.00 20.24           H  
ATOM   3012  HD3 LYS A 221      12.190 -22.909  15.454  1.00 21.45           H  
ATOM   3013  HD2 LYS A 221      11.756 -24.245  16.488  1.00 21.45           H  
ATOM   3014  HE3 LYS A 221      12.750 -25.890  14.942  1.00 21.13           H  
ATOM   3015  HE2 LYS A 221      13.432 -24.605  13.952  1.00 21.13           H  
ATOM   3016  HZ1 LYS A 221      11.118 -23.959  13.468  1.00 18.53           H  
ATOM   3017  HZ2 LYS A 221      11.426 -25.520  13.032  1.00 18.53           H  
ATOM   3018  HZ3 LYS A 221      10.567 -25.186  14.401  1.00 18.53           H  
ATOM   3019  N   PHE A 222      17.380 -24.458  15.875  1.00 14.64           N  
ANISOU 3019  N   PHE A 222     1652   1612   2300     29    434   -493
ATOM   3020  CA  PHE A 222      18.192 -23.541  15.087  1.00 14.30           C  
ANISOU 3020  CA  PHE A 222     1582   1533   2317      0    430   -604
ATOM   3021  C   PHE A 222      17.322 -22.581  14.300  1.00 18.09           C  
ANISOU 3021  C   PHE A 222     2018   1941   2914    -20    405   -564
ATOM   3022  O   PHE A 222      16.218 -22.932  13.884  1.00 16.43           O  
ANISOU 3022  O   PHE A 222     1785   1683   2773     -7    414   -464
ATOM   3023  CB  PHE A 222      19.094 -24.299  14.111  1.00 13.77           C  
ANISOU 3023  CB  PHE A 222     1503   1405   2325      6    489   -692
ATOM   3024  CG  PHE A 222      20.284 -24.930  14.751  1.00 14.20           C  
ANISOU 3024  CG  PHE A 222     1591   1545   2260     17    514   -768
ATOM   3025  CD1 PHE A 222      21.410 -24.177  15.037  1.00 18.27           C  
ANISOU 3025  CD1 PHE A 222     2116   2126   2699     -9    495   -889
ATOM   3026  CD2 PHE A 222      20.286 -26.277  15.066  1.00 13.88           C  
ANISOU 3026  CD2 PHE A 222     1565   1528   2180     50    555   -715
ATOM   3027  CE1 PHE A 222      22.522 -24.758  15.629  1.00 19.27           C  
ANISOU 3027  CE1 PHE A 222     2268   2352   2704      0    519   -955
ATOM   3028  CE2 PHE A 222      21.388 -26.857  15.655  1.00 14.88           C  
ANISOU 3028  CE2 PHE A 222     1714   1747   2193     60    580   -775
ATOM   3029  CZ  PHE A 222      22.506 -26.099  15.939  1.00 17.43           C  
ANISOU 3029  CZ  PHE A 222     2046   2145   2433     36    564   -895
ATOM   3030  H   PHE A 222      17.245 -25.396  15.517  1.00 14.64           H  
ATOM   3031  HA  PHE A 222      18.819 -22.984  15.778  1.00 14.30           H  
ATOM   3032  HB3 PHE A 222      19.487 -23.608  13.364  1.00 13.77           H  
ATOM   3033  HB2 PHE A 222      18.529 -25.045  13.551  1.00 13.77           H  
ATOM   3034  HD1 PHE A 222      21.430 -23.124  14.797  1.00 18.27           H  
ATOM   3035  HD2 PHE A 222      19.420 -26.886  14.851  1.00 13.88           H  
ATOM   3036  HE1 PHE A 222      23.396 -24.161  15.844  1.00 19.27           H  
ATOM   3037  HE2 PHE A 222      21.382 -27.913  15.881  1.00 14.88           H  
ATOM   3038  HZ  PHE A 222      23.368 -26.559  16.399  1.00 17.43           H  
ATOM   3039  N   SER A 223      17.836 -21.373  14.094  1.00 17.95           N  
ANISOU 3039  N   SER A 223     1982   1923   2915    -55    371   -638
ATOM   3040  CA  SER A 223      17.218 -20.407  13.196  1.00 18.71           C  
ANISOU 3040  CA  SER A 223     2025   1946   3139    -80    346   -611
ATOM   3041  C   SER A 223      17.343 -20.901  11.754  1.00 19.68           C  
ANISOU 3041  C   SER A 223     2107   1942   3428    -82    389   -636
ATOM   3042  O   SER A 223      18.201 -21.731  11.461  1.00 22.49           O  
ANISOU 3042  O   SER A 223     2479   2272   3793    -69    433   -716
ATOM   3043  CB  SER A 223      17.879 -19.040  13.357  1.00 17.89           C  
ANISOU 3043  CB  SER A 223     1912   1874   3013   -123    295   -690
ATOM   3044  OG  SER A 223      19.234 -19.094  12.950  1.00 16.52           O  
ANISOU 3044  OG  SER A 223     1748   1683   2847   -144    310   -838
ATOM   3045  H   SER A 223      18.736 -21.140  14.499  1.00 17.95           H  
ATOM   3046  HA  SER A 223      16.173 -20.326  13.481  1.00 18.71           H  
ATOM   3047  HB3 SER A 223      17.781 -18.747  14.395  1.00 17.89           H  
ATOM   3048  HB2 SER A 223      17.367 -18.276  12.778  1.00 17.89           H  
ATOM   3049  HG  SER A 223      19.274 -19.114  12.006  1.00 16.52           H  
ATOM   3050  N   PRO A 224      16.482 -20.403  10.850  1.00 19.17           N  
ANISOU 3050  N   PRO A 224     1983   1800   3500    -97    377   -562
ATOM   3051  CA  PRO A 224      16.538 -20.808   9.438  1.00 19.99           C  
ANISOU 3051  CA  PRO A 224     2036   1774   3786   -101    412   -568
ATOM   3052  C   PRO A 224      17.901 -20.611   8.784  1.00 23.21           C  
ANISOU 3052  C   PRO A 224     2442   2112   4265   -120    426   -731
ATOM   3053  O   PRO A 224      18.300 -21.444   7.966  1.00 26.19           O  
ANISOU 3053  O   PRO A 224     2804   2403   4745   -102    478   -769
ATOM   3054  CB  PRO A 224      15.500 -19.902   8.774  1.00 18.82           C  
ANISOU 3054  CB  PRO A 224     1818   1581   3751   -126    377   -464
ATOM   3055  CG  PRO A 224      14.527 -19.613   9.850  1.00 18.00           C  
ANISOU 3055  CG  PRO A 224     1735   1590   3512   -113    348   -365
ATOM   3056  CD  PRO A 224      15.311 -19.555  11.130  1.00 17.43           C  
ANISOU 3056  CD  PRO A 224     1735   1618   3270   -105    335   -449
ATOM   3057  HA  PRO A 224      16.229 -21.852   9.359  1.00 19.99           H  
ATOM   3058  HB3 PRO A 224      15.031 -20.372   7.909  1.00 18.82           H  
ATOM   3059  HB2 PRO A 224      15.941 -18.961   8.436  1.00 18.82           H  
ATOM   3060  HG3 PRO A 224      13.807 -20.431   9.907  1.00 18.00           H  
ATOM   3061  HG2 PRO A 224      13.962 -18.699   9.674  1.00 18.00           H  
ATOM   3062  HD2 PRO A 224      15.591 -18.535  11.380  1.00 17.43           H  
ATOM   3063  HD3 PRO A 224      14.702 -19.947  11.942  1.00 17.43           H  
ATOM   3064  N   ASN A 225      18.603 -19.534   9.125  1.00 24.69           N  
ANISOU 3064  N   ASN A 225     2642   2337   4402   -157    381   -829
ATOM   3065  CA  ASN A 225      19.911 -19.292   8.522  1.00 27.02           C  
ANISOU 3065  CA  ASN A 225     2939   2571   4755   -181    389  -1002
ATOM   3066  C   ASN A 225      21.017 -20.044   9.261  1.00 27.31           C  
ANISOU 3066  C   ASN A 225     3039   2695   4641   -158    424  -1116
ATOM   3067  O   ASN A 225      22.169 -20.048   8.825  1.00 29.85           O  
ANISOU 3067  O   ASN A 225     3368   3008   4966   -168    437  -1245
ATOM   3068  CB  ASN A 225      20.225 -17.784   8.464  1.00 28.92           C  
ANISOU 3068  CB  ASN A 225     3159   2813   5015   -241    319  -1062
ATOM   3069  CG  ASN A 225      20.343 -17.139   9.837  1.00 28.50           C  
ANISOU 3069  CG  ASN A 225     3147   2915   4765   -255    270  -1057
ATOM   3070  OD1 ASN A 225      20.448 -17.818  10.855  1.00 27.89           O  
ANISOU 3070  OD1 ASN A 225     3121   2943   4534   -222    290  -1040
ATOM   3071  ND2 ASN A 225      20.324 -15.810   9.864  1.00 28.15           N  
ANISOU 3071  ND2 ASN A 225     3075   2883   4736   -305    204  -1062
ATOM   3072  H   ASN A 225      18.210 -18.846   9.756  1.00 24.69           H  
ATOM   3073  HA  ASN A 225      19.884 -19.641   7.499  1.00 27.02           H  
ATOM   3074  HB3 ASN A 225      19.437 -17.281   7.903  1.00 28.92           H  
ATOM   3075  HB2 ASN A 225      21.144 -17.527   7.967  1.00 28.92           H  
ATOM   3076 HD22 ASN A 225      20.403 -15.329  10.749  1.00 28.15           H  
ATOM   3077 HD21 ASN A 225      20.244 -15.283   9.006  1.00 28.15           H  
ATOM   3078  N   GLY A 226      20.657 -20.671  10.380  1.00 22.58           N  
ANISOU 3078  N   GLY A 226     2481   2210   3887   -127    432  -1035
ATOM   3079  CA  GLY A 226      21.586 -21.481  11.149  1.00 23.85           C  
ANISOU 3079  CA  GLY A 226     2694   2467   3901   -103    465  -1108
ATOM   3080  C   GLY A 226      22.508 -20.731  12.099  1.00 25.23           C  
ANISOU 3080  C   GLY A 226     2903   2768   3917   -135    423  -1202
ATOM   3081  O   GLY A 226      23.309 -21.355  12.794  1.00 25.22           O  
ANISOU 3081  O   GLY A 226     2938   2865   3781   -119    447  -1254
ATOM   3082  H   GLY A 226      19.686 -20.671  10.659  1.00 22.58           H  
ATOM   3083  HA3 GLY A 226      22.180 -22.121  10.494  1.00 23.85           H  
ATOM   3084  HA2 GLY A 226      20.995 -22.149  11.774  1.00 23.85           H  
ATOM   3085  N   LYS A 227      22.400 -19.402  12.130  1.00 24.99           N  
ANISOU 3085  N   LYS A 227     2853   2742   3899   -181    358  -1212
ATOM   3086  CA  LYS A 227      23.235 -18.569  13.000  1.00 24.97           C  
ANISOU 3086  CA  LYS A 227     2873   2863   3750   -220    308  -1289
ATOM   3087  C   LYS A 227      22.836 -18.696  14.461  1.00 21.63           C  
ANISOU 3087  C   LYS A 227     2478   2576   3162   -201    285  -1178
ATOM   3088  O   LYS A 227      23.679 -18.628  15.363  1.00 21.34           O  
ANISOU 3088  O   LYS A 227     2468   2666   2973   -213    269  -1227
ATOM   3089  CB  LYS A 227      23.147 -17.086  12.603  1.00 28.63           C  
ANISOU 3089  CB  LYS A 227     3300   3290   4288   -279    240  -1313
ATOM   3090  CG  LYS A 227      23.868 -16.681  11.333  1.00 33.72           C  
ANISOU 3090  CG  LYS A 227     3920   3816   5077   -316    242  -1459
ATOM   3091  CD  LYS A 227      24.050 -15.162  11.279  1.00 35.99           C  
ANISOU 3091  CD  LYS A 227     4179   4112   5382   -386    160  -1496
ATOM   3092  CE  LYS A 227      24.470 -14.690   9.892  1.00 40.23           C  
ANISOU 3092  CE  LYS A 227     4681   4509   6097   -419    152  -1586
ATOM   3093  NZ  LYS A 227      25.351 -13.485   9.942  1.00 42.83           N1+
ANISOU 3093  NZ  LYS A 227     5007   4887   6378   -484     84  -1681
ATOM   3094  H   LYS A 227      21.706 -18.944  11.552  1.00 24.99           H  
ATOM   3095  HA  LYS A 227      24.275 -18.888  12.914  1.00 24.97           H  
ATOM   3096  HB3 LYS A 227      23.586 -16.499  13.412  1.00 28.63           H  
ATOM   3097  HB2 LYS A 227      22.106 -16.765  12.558  1.00 28.63           H  
ATOM   3098  HG3 LYS A 227      23.302 -17.034  10.471  1.00 33.72           H  
ATOM   3099  HG2 LYS A 227      24.845 -17.163  11.283  1.00 33.72           H  
ATOM   3100  HD3 LYS A 227      24.798 -14.879  12.022  1.00 35.99           H  
ATOM   3101  HD2 LYS A 227      23.128 -14.652  11.565  1.00 35.99           H  
ATOM   3102  HE3 LYS A 227      23.595 -14.487   9.275  1.00 40.23           H  
ATOM   3103  HE2 LYS A 227      25.038 -15.471   9.385  1.00 40.23           H  
ATOM   3104  HZ1 LYS A 227      24.855 -12.721  10.380  1.00 42.83           H  
ATOM   3105  HZ2 LYS A 227      26.183 -13.693  10.475  1.00 42.83           H  
ATOM   3106  HZ3 LYS A 227      25.613 -13.218   9.003  1.00 42.83           H  
ATOM   3107  N   TYR A 228      21.537 -18.867  14.689  1.00 16.65           N  
ANISOU 3107  N   TYR A 228     1839   1920   2566   -172    282  -1027
ATOM   3108  CA  TYR A 228      20.991 -18.717  16.022  1.00 15.62           C  
ANISOU 3108  CA  TYR A 228     1728   1896   2311   -157    249   -920
ATOM   3109  C   TYR A 228      20.287 -19.957  16.531  1.00 17.37           C  
ANISOU 3109  C   TYR A 228     1975   2125   2499   -105    287   -816
ATOM   3110  O   TYR A 228      19.940 -20.862  15.775  1.00 14.44           O  
ANISOU 3110  O   TYR A 228     1599   1671   2216    -81    335   -798
ATOM   3111  CB  TYR A 228      20.011 -17.539  16.073  1.00 15.27           C  
ANISOU 3111  CB  TYR A 228     1650   1837   2316   -173    197   -834
ATOM   3112  CG  TYR A 228      20.533 -16.279  15.422  1.00 20.09           C  
ANISOU 3112  CG  TYR A 228     2225   2419   2990   -231    153   -917
ATOM   3113  CD1 TYR A 228      21.674 -15.651  15.897  1.00 21.19           C  
ANISOU 3113  CD1 TYR A 228     2374   2648   3030   -273    116  -1016
ATOM   3114  CD2 TYR A 228      19.875 -15.713  14.336  1.00 22.04           C  
ANISOU 3114  CD2 TYR A 228     2423   2556   3396   -248    145   -890
ATOM   3115  CE1 TYR A 228      22.157 -14.497  15.304  1.00 23.48           C  
ANISOU 3115  CE1 TYR A 228     2631   2911   3378   -332     70  -1096
ATOM   3116  CE2 TYR A 228      20.352 -14.558  13.736  1.00 23.92           C  
ANISOU 3116  CE2 TYR A 228     2624   2761   3703   -306     98   -961
ATOM   3117  CZ  TYR A 228      21.493 -13.958  14.225  1.00 24.34           C  
ANISOU 3117  CZ  TYR A 228     2694   2899   3656   -349     60  -1068
ATOM   3118  OH  TYR A 228      21.974 -12.815  13.631  1.00 27.77           O  
ANISOU 3118  OH  TYR A 228     3092   3300   4159   -413      8  -1143
ATOM   3119  H   TYR A 228      20.890 -18.955  13.914  1.00 16.65           H  
ATOM   3120  HA  TYR A 228      21.791 -18.515  16.725  1.00 15.62           H  
ATOM   3121  HB3 TYR A 228      19.785 -17.293  17.110  1.00 15.27           H  
ATOM   3122  HB2 TYR A 228      19.058 -17.792  15.633  1.00 15.27           H  
ATOM   3123  HD1 TYR A 228      22.194 -16.063  16.746  1.00 21.19           H  
ATOM   3124  HD2 TYR A 228      18.985 -16.182  13.943  1.00 22.04           H  
ATOM   3125  HE1 TYR A 228      23.051 -14.029  15.688  1.00 23.48           H  
ATOM   3126  HE2 TYR A 228      19.832 -14.138  12.888  1.00 23.92           H  
ATOM   3127  HH  TYR A 228      21.380 -12.453  12.994  1.00 27.77           H  
ATOM   3128  N   ILE A 229      20.076 -19.955  17.837  1.00 15.42           N  
ANISOU 3128  N   ILE A 229     1751   1977   2131    -91    260   -745
ATOM   3129  CA  ILE A 229      19.359 -20.998  18.539  1.00 16.74           C  
ANISOU 3129  CA  ILE A 229     1944   2159   2256    -48    280   -641
ATOM   3130  C   ILE A 229      18.231 -20.341  19.328  1.00 15.44           C  
ANISOU 3130  C   ILE A 229     1775   2015   2074    -36    237   -533
ATOM   3131  O   ILE A 229      18.472 -19.395  20.066  1.00 16.52           O  
ANISOU 3131  O   ILE A 229     1906   2223   2146    -52    192   -532
ATOM   3132  CB  ILE A 229      20.305 -21.759  19.479  1.00 19.13           C  
ANISOU 3132  CB  ILE A 229     2277   2563   2428    -40    290   -661
ATOM   3133  CG1 ILE A 229      21.112 -22.793  18.703  1.00 20.53           C  
ANISOU 3133  CG1 ILE A 229     2460   2712   2630    -31    351   -740
ATOM   3134  CG2 ILE A 229      19.551 -22.401  20.606  1.00 21.73           C  
ANISOU 3134  CG2 ILE A 229     2630   2928   2697     -7    280   -540
ATOM   3135  CD1 ILE A 229      22.281 -23.336  19.504  1.00 23.11           C  
ANISOU 3135  CD1 ILE A 229     2804   3159   2817    -32    361   -781
ATOM   3136  H   ILE A 229      20.410 -19.170  18.382  1.00 15.42           H  
ATOM   3137  HA  ILE A 229      18.913 -21.709  17.845  1.00 16.74           H  
ATOM   3138  HB  ILE A 229      21.016 -21.055  19.905  1.00 19.13           H  
ATOM   3139 HG13 ILE A 229      21.516 -22.341  17.797  1.00 20.53           H  
ATOM   3140 HG12 ILE A 229      20.472 -23.612  18.370  1.00 20.53           H  
ATOM   3141 HG21 ILE A 229      20.158 -23.102  21.173  1.00 21.73           H  
ATOM   3142 HG22 ILE A 229      19.193 -21.686  21.349  1.00 21.73           H  
ATOM   3143 HG23 ILE A 229      18.701 -22.957  20.216  1.00 21.73           H  
ATOM   3144 HD11 ILE A 229      22.915 -23.962  18.875  1.00 23.11           H  
ATOM   3145 HD12 ILE A 229      22.901 -22.533  19.902  1.00 23.11           H  
ATOM   3146 HD13 ILE A 229      21.972 -23.947  20.348  1.00 23.11           H  
ATOM   3147  N   LEU A 230      17.003 -20.822  19.157  1.00 11.80           N  
ANISOU 3147  N   LEU A 230     1314   1497   1671     -7    253   -444
ATOM   3148  CA  LEU A 230      15.870 -20.327  19.936  1.00 11.21           C  
ANISOU 3148  CA  LEU A 230     1239   1445   1575     14    222   -349
ATOM   3149  C   LEU A 230      15.569 -21.327  21.045  1.00 10.68           C  
ANISOU 3149  C   LEU A 230     1212   1414   1430     48    226   -286
ATOM   3150  O   LEU A 230      15.291 -22.489  20.767  1.00 12.88           O  
ANISOU 3150  O   LEU A 230     1508   1653   1731     63    259   -262
ATOM   3151  CB  LEU A 230      14.639 -20.127  19.042  1.00 10.87           C  
ANISOU 3151  CB  LEU A 230     1165   1328   1638     21    233   -294
ATOM   3152  CG  LEU A 230      13.350 -19.586  19.667  1.00 10.38           C  
ANISOU 3152  CG  LEU A 230     1096   1288   1561     47    210   -205
ATOM   3153  CD1 LEU A 230      13.544 -18.167  20.182  1.00 15.82           C  
ANISOU 3153  CD1 LEU A 230     1760   2031   2219     34    167   -212
ATOM   3154  CD2 LEU A 230      12.219 -19.625  18.645  1.00 10.25           C  
ANISOU 3154  CD2 LEU A 230     1044   1210   1639     51    230   -151
ATOM   3155  H   LEU A 230      16.853 -21.601  18.525  1.00 11.80           H  
ATOM   3156  HA  LEU A 230      16.094 -19.356  20.370  1.00 11.21           H  
ATOM   3157  HB3 LEU A 230      14.419 -21.064  18.527  1.00 10.87           H  
ATOM   3158  HB2 LEU A 230      14.927 -19.432  18.264  1.00 10.87           H  
ATOM   3159  HG  LEU A 230      13.054 -20.219  20.504  1.00 10.38           H  
ATOM   3160 HD11 LEU A 230      12.612 -17.764  20.578  1.00 15.82           H  
ATOM   3161 HD12 LEU A 230      14.269 -18.127  20.991  1.00 15.82           H  
ATOM   3162 HD13 LEU A 230      13.883 -17.494  19.393  1.00 15.82           H  
ATOM   3163 HD21 LEU A 230      11.297 -19.220  19.061  1.00 10.25           H  
ATOM   3164 HD22 LEU A 230      12.464 -19.049  17.752  1.00 10.25           H  
ATOM   3165 HD23 LEU A 230      12.010 -20.647  18.328  1.00 10.25           H  
ATOM   3166  N   ALA A 231      15.623 -20.881  22.294  1.00 10.65           N  
ANISOU 3166  N   ALA A 231     1221   1481   1345     57    189   -253
ATOM   3167  CA  ALA A 231      15.458 -21.781  23.429  1.00 10.54           C  
ANISOU 3167  CA  ALA A 231     1241   1497   1265     84    186   -194
ATOM   3168  C   ALA A 231      14.360 -21.324  24.375  1.00 10.30           C  
ANISOU 3168  C   ALA A 231     1215   1472   1226    115    156   -118
ATOM   3169  O   ALA A 231      14.300 -20.152  24.758  1.00 10.61           O  
ANISOU 3169  O   ALA A 231     1230   1546   1254    114    126   -112
ATOM   3170  CB  ALA A 231      16.769 -21.905  24.180  1.00 13.49           C  
ANISOU 3170  CB  ALA A 231     1621   1958   1545     68    172   -223
ATOM   3171  H   ALA A 231      15.853 -19.910  22.473  1.00 10.65           H  
ATOM   3172  HA  ALA A 231      15.219 -22.780  23.093  1.00 10.54           H  
ATOM   3173  HB1 ALA A 231      16.666 -22.578  25.032  1.00 13.49           H  
ATOM   3174  HB2 ALA A 231      17.553 -22.311  23.539  1.00 13.49           H  
ATOM   3175  HB3 ALA A 231      17.115 -20.939  24.549  1.00 13.49           H  
ATOM   3176  N   ALA A 232      13.501 -22.259  24.766  1.00  9.44           N  
ANISOU 3176  N   ALA A 232     1135   1329   1124    143    165    -62
ATOM   3177  CA  ALA A 232      12.472 -21.982  25.762  1.00 12.40           C  
ANISOU 3177  CA  ALA A 232     1520   1702   1489    179    141     -1
ATOM   3178  C   ALA A 232      12.872 -22.573  27.101  1.00 12.61           C  
ANISOU 3178  C   ALA A 232     1572   1762   1458    191    118     39
ATOM   3179  O   ALA A 232      13.370 -23.702  27.158  1.00 10.85           O  
ANISOU 3179  O   ALA A 232     1369   1537   1215    181    130     46
ATOM   3180  CB  ALA A 232      11.125 -22.547  25.325  1.00  8.74           C  
ANISOU 3180  CB  ALA A 232     1070   1178   1072    199    161     29
ATOM   3181  H   ALA A 232      13.611 -23.210  24.434  1.00  9.44           H  
ATOM   3182  HA  ALA A 232      12.320 -20.911  25.887  1.00 12.40           H  
ATOM   3183  HB1 ALA A 232      10.326 -22.210  25.984  1.00  8.74           H  
ATOM   3184  HB2 ALA A 232      10.870 -22.267  24.306  1.00  8.74           H  
ATOM   3185  HB3 ALA A 232      11.130 -23.636  25.357  1.00  8.74           H  
ATOM   3186  N   THR A 233      12.648 -21.816  28.173  1.00  9.48           N  
ANISOU 3186  N   THR A 233     1167   1393   1041    213     84     75
ATOM   3187  CA  THR A 233      12.875 -22.324  29.524  1.00 13.32           C  
ANISOU 3187  CA  THR A 233     1670   1899   1492    228     56    132
ATOM   3188  C   THR A 233      11.599 -22.176  30.334  1.00 12.78           C  
ANISOU 3188  C   THR A 233     1615   1782   1458    274     42    175
ATOM   3189  O   THR A 233      10.791 -21.283  30.068  1.00 10.41           O  
ANISOU 3189  O   THR A 233     1299   1470   1187    296     48    163
ATOM   3190  CB  THR A 233      14.038 -21.602  30.241  1.00 11.63           C  
ANISOU 3190  CB  THR A 233     1424   1773   1221    210     25    143
ATOM   3191  OG1 THR A 233      13.908 -20.187  30.075  1.00 13.51           O  
ANISOU 3191  OG1 THR A 233     1628   2037   1470    210     12    127
ATOM   3192  CG2 THR A 233      15.380 -22.053  29.665  1.00 10.51           C  
ANISOU 3192  CG2 THR A 233     1278   1688   1028    166     40     96
ATOM   3193  H   THR A 233      12.236 -20.897  28.073  1.00  9.48           H  
ATOM   3194  HA  THR A 233      13.084 -23.389  29.506  1.00 13.32           H  
ATOM   3195  HB  THR A 233      14.008 -21.825  31.304  1.00 11.63           H  
ATOM   3196  HG1 THR A 233      13.264 -19.856  30.702  1.00 13.51           H  
ATOM   3197 HG21 THR A 233      16.208 -21.519  30.129  1.00 10.51           H  
ATOM   3198 HG22 THR A 233      15.531 -23.111  29.866  1.00 10.51           H  
ATOM   3199 HG23 THR A 233      15.447 -21.907  28.587  1.00 10.51           H  
ATOM   3200  N   LEU A 234      11.421 -23.041  31.329  1.00 10.37           N  
ANISOU 3200  N   LEU A 234     1336   1451   1153    290     24    224
ATOM   3201  CA  LEU A 234      10.173 -23.062  32.083  1.00 12.07           C  
ANISOU 3201  CA  LEU A 234     1572   1607   1409    335     12    249
ATOM   3202  C   LEU A 234      10.138 -21.980  33.159  1.00 14.36           C  
ANISOU 3202  C   LEU A 234     1832   1917   1706    368    -17    283
ATOM   3203  O   LEU A 234       9.631 -22.195  34.259  1.00 12.41           O  
ANISOU 3203  O   LEU A 234     1597   1628   1490    402    -39    323
ATOM   3204  CB  LEU A 234       9.946 -24.441  32.702  1.00 13.68           C  
ANISOU 3204  CB  LEU A 234     1814   1759   1625    335     -2    286
ATOM   3205  CG  LEU A 234       9.700 -25.561  31.683  1.00 11.46           C  
ANISOU 3205  CG  LEU A 234     1561   1448   1348    309     26    263
ATOM   3206  CD1 LEU A 234       9.277 -26.851  32.391  1.00 12.48           C  
ANISOU 3206  CD1 LEU A 234     1725   1519   1496    309      4    305
ATOM   3207  CD2 LEU A 234       8.651 -25.146  30.656  1.00 11.63           C  
ANISOU 3207  CD2 LEU A 234     1582   1445   1391    319     56    217
ATOM   3208  H   LEU A 234      12.114 -23.758  31.506  1.00 10.37           H  
ATOM   3209  HA  LEU A 234       9.343 -22.827  31.425  1.00 12.07           H  
ATOM   3210  HB3 LEU A 234       9.079 -24.419  33.360  1.00 13.68           H  
ATOM   3211  HB2 LEU A 234      10.793 -24.708  33.336  1.00 13.68           H  
ATOM   3212  HG  LEU A 234      10.633 -25.759  31.153  1.00 11.46           H  
ATOM   3213 HD11 LEU A 234       9.175 -27.670  31.680  1.00 12.48           H  
ATOM   3214 HD12 LEU A 234      10.005 -27.157  33.142  1.00 12.48           H  
ATOM   3215 HD13 LEU A 234       8.316 -26.732  32.893  1.00 12.48           H  
ATOM   3216 HD21 LEU A 234       8.356 -26.001  30.050  1.00 11.63           H  
ATOM   3217 HD22 LEU A 234       7.748 -24.759  31.129  1.00 11.63           H  
ATOM   3218 HD23 LEU A 234       9.023 -24.395  29.959  1.00 11.63           H  
ATOM   3219  N   ASP A 235      10.688 -20.817  32.824  1.00 15.31           N  
ANISOU 3219  N   ASP A 235     1911   2101   1806    356    -17    269
ATOM   3220  CA  ASP A 235      10.524 -19.613  33.624  1.00 13.66           C  
ANISOU 3220  CA  ASP A 235     1663   1917   1611    389    -39    302
ATOM   3221  C   ASP A 235       9.846 -18.538  32.776  1.00 16.03           C  
ANISOU 3221  C   ASP A 235     1937   2224   1928    401    -15    264
ATOM   3222  O   ASP A 235      10.171 -17.352  32.873  1.00 10.89           O  
ANISOU 3222  O   ASP A 235     1238   1626   1272    401    -29    277
ATOM   3223  CB  ASP A 235      11.872 -19.117  34.143  1.00 15.08           C  
ANISOU 3223  CB  ASP A 235     1802   2182   1744    357    -71    339
ATOM   3224  CG  ASP A 235      12.848 -18.821  33.027  1.00 14.12           C  
ANISOU 3224  CG  ASP A 235     1665   2126   1576    301    -61    284
ATOM   3225  OD1 ASP A 235      12.540 -19.144  31.858  1.00 11.61           O  
ANISOU 3225  OD1 ASP A 235     1367   1773   1270    287    -28    225
ATOM   3226  OD2 ASP A 235      13.929 -18.268  33.320  1.00 14.68           O1-
ANISOU 3226  OD2 ASP A 235     1700   2281   1598    269    -88    300
ATOM   3227  H   ASP A 235      11.110 -20.711  31.910  1.00 15.31           H  
ATOM   3228  HA  ASP A 235       9.861 -19.766  34.471  1.00 13.66           H  
ATOM   3229  HB3 ASP A 235      12.316 -19.876  34.788  1.00 15.08           H  
ATOM   3230  HB2 ASP A 235      11.750 -18.227  34.762  1.00 15.08           H  
ATOM   3231  N   ASN A 236       8.926 -18.979  31.922  1.00 14.73           N  
ANISOU 3231  N   ASN A 236     1799   2013   1784    408     18    225
ATOM   3232  CA  ASN A 236       8.133 -18.078  31.097  1.00 12.14           C  
ANISOU 3232  CA  ASN A 236     1442   1693   1476    422     42    201
ATOM   3233  C   ASN A 236       8.990 -17.254  30.146  1.00 12.91           C  
ANISOU 3233  C   ASN A 236     1498   1844   1564    374     40    181
ATOM   3234  O   ASN A 236       8.716 -16.073  29.921  1.00 12.20           O  
ANISOU 3234  O   ASN A 236     1362   1785   1489    384     40    188
ATOM   3235  CB  ASN A 236       7.294 -17.157  31.984  1.00 11.81           C  
ANISOU 3235  CB  ASN A 236     1377   1654   1458    484     39    228
ATOM   3236  CG  ASN A 236       6.520 -17.923  33.039  1.00 12.64           C  
ANISOU 3236  CG  ASN A 236     1524   1696   1584    531     35    238
ATOM   3237  OD1 ASN A 236       5.629 -18.706  32.718  1.00 13.45           O  
ANISOU 3237  OD1 ASN A 236     1666   1754   1692    541     55    208
ATOM   3238  ND2 ASN A 236       6.862 -17.708  34.303  1.00 13.16           N  
ANISOU 3238  ND2 ASN A 236     1578   1757   1665    558      6    283
ATOM   3239  H   ASN A 236       8.714 -19.968  31.886  1.00 14.73           H  
ATOM   3240  HA  ASN A 236       7.466 -18.689  30.490  1.00 12.14           H  
ATOM   3241  HB3 ASN A 236       6.555 -16.648  31.372  1.00 11.81           H  
ATOM   3242  HB2 ASN A 236       7.885 -16.369  32.454  1.00 11.81           H  
ATOM   3243 HD22 ASN A 236       6.379 -18.207  35.047  1.00 13.16           H  
ATOM   3244 HD21 ASN A 236       7.616 -17.077  34.537  1.00 13.16           H  
ATOM   3245  N   THR A 237      10.016 -17.878  29.572  1.00 11.75           N  
ANISOU 3245  N   THR A 237     1364   1706   1395    324     40    152
ATOM   3246  CA  THR A 237      10.970 -17.128  28.760  1.00 12.85           C  
ANISOU 3246  CA  THR A 237     1467   1891   1527    275     33    119
ATOM   3247  C   THR A 237      11.441 -17.864  27.513  1.00 12.66           C  
ANISOU 3247  C   THR A 237     1458   1840   1513    232     58     66
ATOM   3248  O   THR A 237      11.775 -19.055  27.565  1.00 12.29           O  
ANISOU 3248  O   THR A 237     1448   1772   1449    225     69     58
ATOM   3249  CB  THR A 237      12.224 -16.748  29.583  1.00 11.85           C  
ANISOU 3249  CB  THR A 237     1322   1834   1347    251     -5    134
ATOM   3250  OG1 THR A 237      11.829 -16.170  30.833  1.00 12.30           O  
ANISOU 3250  OG1 THR A 237     1361   1908   1405    293    -29    197
ATOM   3251  CG2 THR A 237      13.070 -15.756  28.821  1.00 14.34           C  
ANISOU 3251  CG2 THR A 237     1595   2198   1653    201    -19     93
ATOM   3252  H   THR A 237      10.205 -18.850  29.776  1.00 11.75           H  
ATOM   3253  HA  THR A 237      10.515 -16.203  28.401  1.00 12.85           H  
ATOM   3254  HB  THR A 237      12.824 -17.629  29.807  1.00 11.85           H  
ATOM   3255  HG1 THR A 237      11.384 -16.829  31.348  1.00 12.30           H  
ATOM   3256 HG21 THR A 237      13.841 -15.333  29.463  1.00 14.34           H  
ATOM   3257 HG22 THR A 237      13.565 -16.210  27.971  1.00 14.34           H  
ATOM   3258 HG23 THR A 237      12.477 -14.919  28.451  1.00 14.34           H  
ATOM   3259  N   LEU A 238      11.473 -17.143  26.395  1.00 10.08           N  
ANISOU 3259  N   LEU A 238     1096   1511   1224    205     66     34
ATOM   3260  CA  LEU A 238      12.171 -17.600  25.201  1.00 12.25           C  
ANISOU 3260  CA  LEU A 238     1372   1761   1522    161     86    -24
ATOM   3261  C   LEU A 238      13.423 -16.762  24.998  1.00 12.69           C  
ANISOU 3261  C   LEU A 238     1398   1866   1556    114     60    -73
ATOM   3262  O   LEU A 238      13.418 -15.561  25.265  1.00 12.85           O  
ANISOU 3262  O   LEU A 238     1380   1927   1575    109     30    -56
ATOM   3263  CB  LEU A 238      11.276 -17.513  23.967  1.00 13.54           C  
ANISOU 3263  CB  LEU A 238     1514   1871   1761    159    113    -23
ATOM   3264  CG  LEU A 238      10.209 -18.593  23.851  1.00 12.71           C  
ANISOU 3264  CG  LEU A 238     1439   1720   1672    188    142      9
ATOM   3265  CD1 LEU A 238       9.010 -18.043  23.089  1.00 14.58           C  
ANISOU 3265  CD1 LEU A 238     1638   1941   1961    199    157     41
ATOM   3266  CD2 LEU A 238      10.780 -19.801  23.138  1.00 12.78           C  
ANISOU 3266  CD2 LEU A 238     1471   1688   1697    164    168    -22
ATOM   3267  H   LEU A 238      11.153 -16.183  26.415  1.00 10.08           H  
ATOM   3268  HA  LEU A 238      12.479 -18.636  25.301  1.00 12.25           H  
ATOM   3269  HB3 LEU A 238      11.848 -17.436  23.040  1.00 13.54           H  
ATOM   3270  HB2 LEU A 238      10.740 -16.590  24.082  1.00 13.54           H  
ATOM   3271  HG  LEU A 238       9.908 -18.847  24.858  1.00 12.71           H  
ATOM   3272 HD11 LEU A 238       8.225 -18.795  23.034  1.00 14.58           H  
ATOM   3273 HD12 LEU A 238       8.584 -17.174  23.591  1.00 14.58           H  
ATOM   3274 HD13 LEU A 238       9.271 -17.754  22.071  1.00 14.58           H  
ATOM   3275 HD21 LEU A 238      10.045 -20.600  23.081  1.00 12.78           H  
ATOM   3276 HD22 LEU A 238      11.073 -19.559  22.116  1.00 12.78           H  
ATOM   3277 HD23 LEU A 238      11.663 -20.183  23.645  1.00 12.78           H  
ATOM   3278  N   LYS A 239      14.493 -17.396  24.528  1.00 12.56           N  
ANISOU 3278  N   LYS A 239     1399   1852   1523     80     71   -136
ATOM   3279  CA  LYS A 239      15.733 -16.682  24.275  1.00 13.18           C  
ANISOU 3279  CA  LYS A 239     1454   1982   1574     30     47   -202
ATOM   3280  C   LYS A 239      16.346 -17.059  22.933  1.00 14.92           C  
ANISOU 3280  C   LYS A 239     1673   2151   1843     -5     75   -290
ATOM   3281  O   LYS A 239      16.363 -18.229  22.545  1.00 11.60           O  
ANISOU 3281  O   LYS A 239     1282   1688   1439      7    115   -304
ATOM   3282  CB  LYS A 239      16.741 -16.943  25.396  1.00 11.98           C  
ANISOU 3282  CB  LYS A 239     1316   1917   1318     22     24   -198
ATOM   3283  CG  LYS A 239      16.296 -16.395  26.732  1.00 11.95           C  
ANISOU 3283  CG  LYS A 239     1300   1962   1279     52    -11   -110
ATOM   3284  CD  LYS A 239      17.226 -16.790  27.866  1.00 13.90           C  
ANISOU 3284  CD  LYS A 239     1555   2295   1433     45    -34    -84
ATOM   3285  CE  LYS A 239      16.769 -16.115  29.162  1.00 15.77           C  
ANISOU 3285  CE  LYS A 239     1768   2569   1656     76    -71     10
ATOM   3286  NZ  LYS A 239      17.611 -16.462  30.340  1.00 12.85           N1+
ANISOU 3286  NZ  LYS A 239     1393   2283   1205     69    -99     60
ATOM   3287  H   LYS A 239      14.460 -18.393  24.353  1.00 12.56           H  
ATOM   3288  HA  LYS A 239      15.540 -15.618  24.234  1.00 13.18           H  
ATOM   3289  HB3 LYS A 239      17.707 -16.508  25.138  1.00 11.98           H  
ATOM   3290  HB2 LYS A 239      16.910 -18.017  25.480  1.00 11.98           H  
ATOM   3291  HG3 LYS A 239      15.325 -16.810  26.975  1.00 11.95           H  
ATOM   3292  HG2 LYS A 239      16.166 -15.320  26.669  1.00 11.95           H  
ATOM   3293  HD3 LYS A 239      18.257 -16.519  27.639  1.00 13.90           H  
ATOM   3294  HD2 LYS A 239      17.174 -17.860  27.940  1.00 13.90           H  
ATOM   3295  HE3 LYS A 239      15.758 -16.439  29.396  1.00 15.77           H  
ATOM   3296  HE2 LYS A 239      16.743 -15.032  29.045  1.00 15.77           H  
ATOM   3297  HZ1 LYS A 239      17.232 -16.014  31.165  1.00 12.85           H  
ATOM   3298  HZ2 LYS A 239      17.608 -17.467  30.471  1.00 12.85           H  
ATOM   3299  HZ3 LYS A 239      18.571 -16.146  30.198  1.00 12.85           H  
ATOM   3300  N   LEU A 240      16.842 -16.043  22.237  1.00 13.96           N  
ANISOU 3300  N   LEU A 240     1516   2031   1756    -48     54   -346
ATOM   3301  CA  LEU A 240      17.580 -16.228  21.005  1.00 12.99           C  
ANISOU 3301  CA  LEU A 240     1388   1857   1689    -85     74   -445
ATOM   3302  C   LEU A 240      19.074 -16.167  21.314  1.00 16.65           C  
ANISOU 3302  C   LEU A 240     1863   2401   2064   -123     58   -536
ATOM   3303  O   LEU A 240      19.572 -15.154  21.815  1.00 17.94           O  
ANISOU 3303  O   LEU A 240     2004   2640   2173   -155     10   -545
ATOM   3304  CB  LEU A 240      17.197 -15.157  19.978  1.00 13.30           C  
ANISOU 3304  CB  LEU A 240     1379   1839   1836   -114     57   -455
ATOM   3305  CG  LEU A 240      17.750 -15.362  18.568  1.00 13.84           C  
ANISOU 3305  CG  LEU A 240     1436   1822   2002   -148     81   -549
ATOM   3306  CD1 LEU A 240      17.100 -16.579  17.910  1.00 13.27           C  
ANISOU 3306  CD1 LEU A 240     1377   1665   1999   -112    137   -520
ATOM   3307  CD2 LEU A 240      17.545 -14.113  17.725  1.00 14.37           C  
ANISOU 3307  CD2 LEU A 240     1446   1844   2170   -188     47   -555
ATOM   3308  H   LEU A 240      16.795 -15.111  22.631  1.00 13.96           H  
ATOM   3309  HA  LEU A 240      17.333 -17.194  20.571  1.00 12.99           H  
ATOM   3310  HB3 LEU A 240      17.566 -14.201  20.340  1.00 13.30           H  
ATOM   3311  HB2 LEU A 240      16.117 -15.074  19.916  1.00 13.30           H  
ATOM   3312  HG  LEU A 240      18.826 -15.535  18.616  1.00 13.84           H  
ATOM   3313 HD11 LEU A 240      17.378 -16.646  16.859  1.00 13.27           H  
ATOM   3314 HD12 LEU A 240      17.405 -17.513  18.377  1.00 13.27           H  
ATOM   3315 HD13 LEU A 240      16.011 -16.523  17.953  1.00 13.27           H  
ATOM   3316 HD21 LEU A 240      17.937 -14.249  16.717  1.00 14.37           H  
ATOM   3317 HD22 LEU A 240      16.488 -13.857  17.640  1.00 14.37           H  
ATOM   3318 HD23 LEU A 240      18.062 -13.257  18.160  1.00 14.37           H  
ATOM   3319  N   TRP A 241      19.775 -17.257  21.012  1.00 13.94           N  
ANISOU 3319  N   TRP A 241     1548   2049   1699   -120     99   -599
ATOM   3320  CA  TRP A 241      21.208 -17.369  21.258  1.00 16.90           C  
ANISOU 3320  CA  TRP A 241     1933   2512   1976   -152     94   -693
ATOM   3321  C   TRP A 241      22.020 -17.253  19.974  1.00 19.69           C  
ANISOU 3321  C   TRP A 241     2277   2810   2392   -189    114   -832
ATOM   3322  O   TRP A 241      21.615 -17.767  18.931  1.00 19.96           O  
ANISOU 3322  O   TRP A 241     2310   2732   2541   -174    155   -851
ATOM   3323  CB  TRP A 241      21.534 -18.712  21.916  1.00 15.66           C  
ANISOU 3323  CB  TRP A 241     1810   2402   1738   -120    130   -667
ATOM   3324  CG  TRP A 241      21.049 -18.855  23.310  1.00 18.24           C  
ANISOU 3324  CG  TRP A 241     2145   2794   1992    -92    104   -547
ATOM   3325  CD1 TRP A 241      19.762 -19.090  23.716  1.00 19.19           C  
ANISOU 3325  CD1 TRP A 241     2274   2859   2159    -50    104   -440
ATOM   3326  CD2 TRP A 241      21.844 -18.802  24.500  1.00 17.67           C  
ANISOU 3326  CD2 TRP A 241     2071   2852   1792   -104     73   -521
ATOM   3327  NE1 TRP A 241      19.711 -19.170  25.091  1.00 18.14           N  
ANISOU 3327  NE1 TRP A 241     2146   2800   1946    -32     75   -355
ATOM   3328  CE2 TRP A 241      20.974 -18.999  25.594  1.00 17.43           C  
ANISOU 3328  CE2 TRP A 241     2046   2825   1751    -65     55   -393
ATOM   3329  CE3 TRP A 241      23.205 -18.600  24.748  1.00 19.37           C  
ANISOU 3329  CE3 TRP A 241     2276   3187   1898   -145     58   -592
ATOM   3330  CZ2 TRP A 241      21.426 -19.004  26.914  1.00 17.06           C  
ANISOU 3330  CZ2 TRP A 241     1990   2885   1605    -66     21   -323
ATOM   3331  CZ3 TRP A 241      23.651 -18.599  26.062  1.00 18.18           C  
ANISOU 3331  CZ3 TRP A 241     2114   3161   1633   -148     24   -517
ATOM   3332  CH2 TRP A 241      22.765 -18.806  27.125  1.00 17.14           C  
ANISOU 3332  CH2 TRP A 241     1984   3019   1510   -109      5   -378
ATOM   3333  H   TRP A 241      19.297 -18.057  20.612  1.00 13.94           H  
ATOM   3334  HA  TRP A 241      21.542 -16.588  21.938  1.00 16.90           H  
ATOM   3335  HB3 TRP A 241      22.609 -18.904  21.910  1.00 15.66           H  
ATOM   3336  HB2 TRP A 241      21.082 -19.514  21.342  1.00 15.66           H  
ATOM   3337  HD1 TRP A 241      18.921 -19.199  23.047  1.00 19.19           H  
ATOM   3338  HE1 TRP A 241      18.873 -19.364  25.631  1.00 18.14           H  
ATOM   3339  HE3 TRP A 241      23.898 -18.444  23.934  1.00 19.37           H  
ATOM   3340  HZ2 TRP A 241      20.745 -19.153  27.739  1.00 17.06           H  
ATOM   3341  HZ3 TRP A 241      24.699 -18.441  26.268  1.00 18.18           H  
ATOM   3342  HH2 TRP A 241      23.144 -18.790  28.135  1.00 17.14           H  
ATOM   3343  N   ASP A 242      23.166 -16.584  20.054  1.00 16.68           N  
ANISOU 3343  N   ASP A 242     1889   2510   1941   -239     82   -931
ATOM   3344  CA  ASP A 242      24.184 -16.724  19.025  1.00 19.26           C  
ANISOU 3344  CA  ASP A 242     2217   2802   2298   -269    108  -1088
ATOM   3345  C   ASP A 242      24.985 -17.960  19.398  1.00 19.96           C  
ANISOU 3345  C   ASP A 242     2337   2962   2285   -244    158  -1127
ATOM   3346  O   ASP A 242      25.714 -17.952  20.393  1.00 19.41           O  
ANISOU 3346  O   ASP A 242     2273   3036   2067   -257    136  -1124
ATOM   3347  CB  ASP A 242      25.074 -15.480  18.936  1.00 23.60           C  
ANISOU 3347  CB  ASP A 242     2745   3413   2808   -339     50  -1188
ATOM   3348  CG  ASP A 242      26.061 -15.539  17.769  1.00 28.25           C  
ANISOU 3348  CG  ASP A 242     3337   3946   3452   -372     74  -1370
ATOM   3349  OD1 ASP A 242      26.683 -16.597  17.540  1.00 25.09           O  
ANISOU 3349  OD1 ASP A 242     2962   3551   3021   -346    135  -1445
ATOM   3350  OD2 ASP A 242      26.214 -14.513  17.073  1.00 34.68           O1-
ANISOU 3350  OD2 ASP A 242     4126   4707   4345   -424     33  -1440
ATOM   3351  H   ASP A 242      23.432 -16.156  20.934  1.00 16.68           H  
ATOM   3352  HA  ASP A 242      23.733 -16.874  18.044  1.00 19.26           H  
ATOM   3353  HB3 ASP A 242      25.623 -15.330  19.865  1.00 23.60           H  
ATOM   3354  HB2 ASP A 242      24.455 -14.599  18.823  1.00 23.60           H  
ATOM   3355  N   TYR A 243      24.830 -19.029  18.621  1.00 20.68           N  
ANISOU 3355  N   TYR A 243     2440   2961   2457   -207    224  -1149
ATOM   3356  CA  TYR A 243      25.492 -20.287  18.929  1.00 24.10           C  
ANISOU 3356  CA  TYR A 243     2896   3457   2805   -176    278  -1170
ATOM   3357  C   TYR A 243      27.011 -20.138  18.976  1.00 26.98           C  
ANISOU 3357  C   TYR A 243     3263   3935   3053   -212    281  -1318
ATOM   3358  O   TYR A 243      27.655 -20.566  19.934  1.00 28.14           O  
ANISOU 3358  O   TYR A 243     3417   4226   3049   -209    282  -1298
ATOM   3359  CB  TYR A 243      25.117 -21.372  17.911  1.00 29.27           C  
ANISOU 3359  CB  TYR A 243     3554   3983   3585   -134    350  -1178
ATOM   3360  CG  TYR A 243      26.190 -22.436  17.776  1.00 32.49           C  
ANISOU 3360  CG  TYR A 243     3973   4444   3926   -115    413  -1266
ATOM   3361  CD1 TYR A 243      26.529 -23.245  18.855  1.00 34.28           C  
ANISOU 3361  CD1 TYR A 243     4213   4798   4012    -94    424  -1201
ATOM   3362  CD2 TYR A 243      26.875 -22.620  16.580  1.00 35.50           C  
ANISOU 3362  CD2 TYR A 243     4347   4751   4392   -115    463  -1413
ATOM   3363  CE1 TYR A 243      27.518 -24.202  18.750  1.00 35.65           C  
ANISOU 3363  CE1 TYR A 243     4390   5037   4119    -75    485  -1274
ATOM   3364  CE2 TYR A 243      27.865 -23.589  16.463  1.00 35.93           C  
ANISOU 3364  CE2 TYR A 243     4408   4855   4389    -90    515  -1462
ATOM   3365  CZ  TYR A 243      28.181 -24.375  17.554  1.00 36.82           C  
ANISOU 3365  CZ  TYR A 243     4532   5105   4351    -70    527  -1393
ATOM   3366  OH  TYR A 243      29.156 -25.346  17.462  1.00 39.38           O  
ANISOU 3366  OH  TYR A 243     4859   5483   4620    -43    574  -1419
ATOM   3367  H   TYR A 243      24.225 -18.980  17.814  1.00 20.68           H  
ATOM   3368  HA  TYR A 243      25.165 -20.619  19.917  1.00 24.10           H  
ATOM   3369  HB3 TYR A 243      24.963 -20.920  16.929  1.00 29.27           H  
ATOM   3370  HB2 TYR A 243      24.169 -21.837  18.169  1.00 29.27           H  
ATOM   3371  HD1 TYR A 243      26.014 -23.124  19.797  1.00 34.28           H  
ATOM   3372  HD2 TYR A 243      26.639 -22.007  15.722  1.00 35.50           H  
ATOM   3373  HE1 TYR A 243      27.765 -24.819  19.601  1.00 35.65           H  
ATOM   3374  HE2 TYR A 243      28.382 -23.718  15.523  1.00 35.93           H  
ATOM   3375  HH  TYR A 243      29.500 -25.450  16.589  1.00 39.38           H  
ATOM   3376  N   SER A 244      27.578 -19.538  17.938  1.00 30.45           N  
ANISOU 3376  N   SER A 244     3693   4314   3564   -246    282  -1467
ATOM   3377  CA  SER A 244      29.030 -19.482  17.807  1.00 34.11           C  
ANISOU 3377  CA  SER A 244     4161   4869   3932   -275    290  -1613
ATOM   3378  C   SER A 244      29.674 -18.582  18.859  1.00 29.81           C  
ANISOU 3378  C   SER A 244     3608   4494   3225   -327    220  -1607
ATOM   3379  O   SER A 244      30.780 -18.858  19.322  1.00 29.79           O  
ANISOU 3379  O   SER A 244     3608   4616   3095   -333    224  -1630
ATOM   3380  CB  SER A 244      29.414 -19.021  16.400  1.00 40.89           C  
ANISOU 3380  CB  SER A 244     5008   5591   4936   -294    297  -1732
ATOM   3381  OG  SER A 244      29.000 -19.977  15.441  1.00 44.07           O  
ANISOU 3381  OG  SER A 244     5410   5852   5481   -244    364  -1723
ATOM   3382  H   SER A 244      27.007 -19.169  17.189  1.00 30.45           H  
ATOM   3383  HA  SER A 244      29.430 -20.489  17.945  1.00 34.11           H  
ATOM   3384  HB3 SER A 244      30.497 -18.919  16.318  1.00 40.89           H  
ATOM   3385  HB2 SER A 244      28.986 -18.046  16.165  1.00 40.89           H  
ATOM   3386  HG  SER A 244      28.056 -19.923  15.367  1.00 44.07           H  
ATOM   3387  N   LYS A 245      28.983 -17.515  19.238  1.00 26.94           N  
ANISOU 3387  N   LYS A 245     3228   4132   2876   -361    152  -1548
ATOM   3388  CA  LYS A 245      29.479 -16.651  20.299  1.00 29.23           C  
ANISOU 3388  CA  LYS A 245     3503   4587   3018   -410     81  -1518
ATOM   3389  C   LYS A 245      29.092 -17.200  21.665  1.00 27.92           C  
ANISOU 3389  C   LYS A 245     3338   4523   2749   -374     75  -1346
ATOM   3390  O   LYS A 245      29.696 -16.853  22.676  1.00 27.91           O  
ANISOU 3390  O   LYS A 245     3319   4684   2599   -404     32  -1311
ATOM   3391  CB  LYS A 245      28.951 -15.226  20.132  1.00 34.62           C  
ANISOU 3391  CB  LYS A 245     4158   5219   3777   -457      7  -1492
ATOM   3392  CG  LYS A 245      29.476 -14.516  18.893  1.00 40.30           C  
ANISOU 3392  CG  LYS A 245     4870   5853   4590   -510     -7  -1663
ATOM   3393  CD  LYS A 245      28.893 -13.119  18.775  1.00 44.02           C  
ANISOU 3393  CD  LYS A 245     5307   6279   5140   -557    -84  -1613
ATOM   3394  CE  LYS A 245      29.092 -12.557  17.373  1.00 48.75           C  
ANISOU 3394  CE  LYS A 245     5895   6737   5892   -599    -91  -1753
ATOM   3395  NZ  LYS A 245      28.515 -11.189  17.238  1.00 50.24           N1+
ANISOU 3395  NZ  LYS A 245     6041   6885   6163   -648   -169  -1693
ATOM   3396  H   LYS A 245      28.094 -17.301  18.800  1.00 26.94           H  
ATOM   3397  HA  LYS A 245      30.569 -16.590  20.271  1.00 29.23           H  
ATOM   3398  HB3 LYS A 245      29.217 -14.629  21.006  1.00 34.62           H  
ATOM   3399  HB2 LYS A 245      27.863 -15.247  20.115  1.00 34.62           H  
ATOM   3400  HG3 LYS A 245      29.205 -15.098  18.011  1.00 40.30           H  
ATOM   3401  HG2 LYS A 245      30.565 -14.468  18.911  1.00 40.30           H  
ATOM   3402  HD3 LYS A 245      29.346 -12.463  19.520  1.00 44.02           H  
ATOM   3403  HD2 LYS A 245      27.824 -13.144  18.991  1.00 44.02           H  
ATOM   3404  HE3 LYS A 245      28.623 -13.203  16.630  1.00 48.75           H  
ATOM   3405  HE2 LYS A 245      30.155 -12.511  17.133  1.00 48.75           H  
ATOM   3406  HZ1 LYS A 245      27.515 -11.235  17.385  1.00 50.24           H  
ATOM   3407  HZ2 LYS A 245      28.928 -10.572  17.924  1.00 50.24           H  
ATOM   3408  HZ3 LYS A 245      28.697 -10.834  16.310  1.00 50.24           H  
ATOM   3409  N   GLY A 246      28.086 -18.070  21.684  1.00 24.25           N  
ANISOU 3409  N   GLY A 246     2887   3960   2366   -311    116  -1237
ATOM   3410  CA  GLY A 246      27.601 -18.640  22.926  1.00 25.11           C  
ANISOU 3410  CA  GLY A 246     2998   4137   2407   -275    109  -1074
ATOM   3411  C   GLY A 246      26.968 -17.595  23.826  1.00 26.49           C  
ANISOU 3411  C   GLY A 246     3149   4346   2570   -290     37   -955
ATOM   3412  O   GLY A 246      27.141 -17.629  25.042  1.00 28.55           O  
ANISOU 3412  O   GLY A 246     3397   4725   2724   -289      6   -856
ATOM   3413  H   GLY A 246      27.598 -18.299  20.828  1.00 24.25           H  
ATOM   3414  HA3 GLY A 246      28.406 -19.159  23.450  1.00 25.11           H  
ATOM   3415  HA2 GLY A 246      26.845 -19.386  22.682  1.00 25.11           H  
ATOM   3416  N   LYS A 247      26.235 -16.658  23.236  1.00 24.90           N  
ANISOU 3416  N   LYS A 247     2936   4042   2483   -302     10   -956
ATOM   3417  CA  LYS A 247      25.641 -15.582  24.019  1.00 25.84           C  
ANISOU 3417  CA  LYS A 247     3025   4193   2598   -314    -55   -848
ATOM   3418  C   LYS A 247      24.178 -15.338  23.689  1.00 23.11           C  
ANISOU 3418  C   LYS A 247     2677   3710   2394   -275    -51   -763
ATOM   3419  O   LYS A 247      23.733 -15.514  22.555  1.00 18.60           O  
ANISOU 3419  O   LYS A 247     2114   3014   1941   -266    -17   -813
ATOM   3420  CB  LYS A 247      26.439 -14.295  23.831  1.00 31.74           C  
ANISOU 3420  CB  LYS A 247     3742   5014   3303   -388   -114   -932
ATOM   3421  CG  LYS A 247      27.785 -14.335  24.528  1.00 37.97           C  
ANISOU 3421  CG  LYS A 247     4522   5985   3919   -430   -136   -979
ATOM   3422  CD  LYS A 247      28.549 -13.049  24.352  1.00 44.08           C  
ANISOU 3422  CD  LYS A 247     5265   6837   4646   -510   -202  -1063
ATOM   3423  CE  LYS A 247      29.900 -13.145  25.047  1.00 49.09           C  
ANISOU 3423  CE  LYS A 247     5888   7673   5091   -556   -223  -1109
ATOM   3424  NZ  LYS A 247      30.771 -11.965  24.791  1.00 51.86           N1+
ANISOU 3424  NZ  LYS A 247     6214   8085   5406   -633   -280  -1193
[truncated: 298,064 more chars]
