# Supplementary material for: ModBinddG: A simulation-based absolute predictor of free energy of binding based on population reweighting
Source: Proc Natl Acad Sci U S A. 2026 Jun 15;123(25):e2513285123. doi: 10.1073/pnas.2513285123 (PMC13291613; doi:10.1073/pnas.2513285123)
Supplement: Supplementary file 2 — Dataset S01 (GZ) [file pnas.2513285123.sd01.gz › SI_PNAS_V2/WDR5_dG/CHEMBL4294825.sdf]

CHEMBL4294825
                    3D
 Schrodinger Suite 2023-4.
 58 62  0  0  1  0            999 V2000
    5.5780  -31.1404   28.1310 O   0  0  0  0  0  0
    5.2079  -32.1632   28.7038 C   0  0  0  0  0  0
    3.9950  -32.7250   28.4636 N   0  0  0  0  0  0
    6.1493  -32.7907   29.6950 C   0  0  0  0  0  0
    3.0990  -32.1524   27.4398 C   0  0  0  0  0  0
    3.5296  -34.0037   29.0234 C   0  0  0  0  0  0
    7.4559  -33.1386   29.2846 C   0  0  0  0  0  0
    5.7866  -32.9525   31.0476 C   0  0  0  0  0  0
    3.3706  -32.7090   26.0546 C   0  0  0  0  0  0
    2.6103  -33.8879   30.2265 C   0  0  0  0  0  0
    8.3845  -33.6965   30.1965 C   0  0  0  0  0  0
    6.7042  -33.4975   31.9658 C   0  0  0  0  0  0
    4.4055  -32.1631   25.2614 C   0  0  0  0  0  0
    2.6390  -33.8179   25.5818 C   0  0  0  0  0  0
    1.7881  -35.0881   30.6464 C   0  0  0  0  0  0
    2.9094  -34.6093   31.5252 C   0  0  0  0  0  0
    9.6679  -34.0747   29.8630 O   0  0  0  0  0  0
    7.9936  -33.8696   31.5374 C   0  0  0  0  0  0
    4.7757  -32.7655   24.0417 C   0  0  0  0  0  0
    2.9773  -34.4045   24.3504 C   0  0  0  0  0  0
   10.0228  -34.1103   28.4868 C   0  0  0  0  0  0
    5.9517  -32.2994   23.2991 C   0  0  0  0  0  0
    4.0508  -33.8829   23.6042 C   0  0  0  0  0  0
    6.3947  -30.9847   23.4347 N   0  3  0  0  0  0
    6.8441  -32.9676   22.4750 C   0  0  0  0  0  0
    7.4729  -30.9054   22.6811 C   0  0  0  0  0  0
    7.7951  -32.0346   22.1129 N   0  0  0  0  0  0
    8.4269  -29.8269   22.3472 C   0  0  0  0  0  0
    9.0000  -32.0297   21.3484 C   0  0  0  0  0  0
    9.4282  -30.5405   21.4019 C   0  0  0  0  0  0
    2.0593  -32.3408   27.7103 H   0  0  0  0  0  0
    3.1859  -31.0661   27.3943 H   0  0  0  0  0  0
    2.9902  -34.5483   28.2494 H   0  0  0  0  0  0
    4.3677  -34.6590   29.2660 H   0  0  0  0  0  0
    7.7285  -32.9666   28.2569 H   0  0  0  0  0  0
    4.8135  -32.6360   31.3934 H   0  0  0  0  0  0
    2.0919  -32.9341   30.3018 H   0  0  0  0  0  0
    6.4258  -33.6167   33.0030 H   0  0  0  0  0  0
    4.9721  -31.3084   25.6005 H   0  0  0  0  0  0
    1.8391  -34.2420   26.1730 H   0  0  0  0  0  0
    1.9385  -36.0228   30.1085 H   0  0  0  0  0  0
    0.7694  -34.9058   30.9854 H   0  0  0  0  0  0
    2.6439  -34.1035   32.4509 H   0  0  0  0  0  0
    3.8063  -35.2252   31.5731 H   0  0  0  0  0  0
    8.6967  -34.2794   32.2479 H   0  0  0  0  0  0
    2.4415  -35.2726   23.9946 H   0  0  0  0  0  0
    9.3500  -34.7525   27.9195 H   0  0  0  0  0  0
   11.0288  -34.5168   28.3810 H   0  0  0  0  0  0
   10.0238  -33.1135   28.0458 H   0  0  0  0  0  0
    4.3482  -34.3314   22.6828 H   0  0  0  0  0  0
    6.0759  -30.1747   23.9469 H   0  0  0  0  0  0
    6.9267  -33.9911   22.1538 H   0  0  0  0  0  0
    8.9142  -29.4600   23.2464 H   0  0  0  0  0  0
    7.9033  -29.0038   21.8624 H   0  0  0  0  0  0
    9.6999  -32.6749   21.8628 H   0  0  0  0  0  0
    8.8169  -32.4004   20.3411 H   0  0  0  0  0  0
   10.4510  -30.4234   21.7449 H   0  0  0  0  0  0
    9.3960  -30.0984   20.4117 H   0  0  0  0  0  0
  1  2  2  0  0  0
  2  3  1  0  0  0
  2  4  1  0  0  0
  3  5  1  0  0  0
  3  6  1  0  0  0
  4  7  2  0  0  0
  4  8  1  0  0  0
  5  9  1  0  0  0
  5 31  1  0  0  0
  5 32  1  0  0  0
  6 10  1  0  0  0
  6 33  1  0  0  0
  6 34  1  0  0  0
  7 11  1  0  0  0
  7 35  1  0  0  0
  8 12  2  0  0  0
  8 36  1  0  0  0
  9 13  2  0  0  0
  9 14  1  0  0  0
 10 15  1  0  0  0
 10 16  1  0  0  0
 10 37  1  0  0  0
 11 17  1  0  0  0
 11 18  2  0  0  0
 12 18  1  0  0  0
 12 38  1  0  0  0
 13 19  1  0  0  0
 13 39  1  0  0  0
 14 20  2  0  0  0
 14 40  1  0  0  0
 15 16  1  0  0  0
 15 41  1  0  0  0
 15 42  1  0  0  0
 16 43  1  0  0  0
 16 44  1  0  0  0
 17 21  1  0  0  0
 18 45  1  0  0  0
 19 22  1  0  0  0
 19 23  2  0  0  0
 20 23  1  0  0  0
 20 46  1  0  0  0
 21 47  1  0  0  0
 21 48  1  0  0  0
 21 49  1  0  0  0
 22 24  1  0  0  0
 22 25  2  0  0  0
 23 50  1  0  0  0
 24 26  2  0  0  0
 24 51  1  0  0  0
 25 27  1  0  0  0
 25 52  1  0  0  0
 26 28  1  0  0  0
 26 27  1  0  0  0
 27 29  1  0  0  0
 28 30  1  0  0  0
 28 53  1  0  0  0
 28 54  1  0  0  0
 29 30  1  0  0  0
 29 55  1  0  0  0
 29 56  1  0  0  0
 30 57  1  0  0  0
 30 58  1  0  0  0
M  CHG  1  24   1
M  END
> <r_user_exp_dG>
-9.07977

$$$$
