# Supplementary material for: ModBinddG: A simulation-based absolute predictor of free energy of binding based on population reweighting
Source: Proc Natl Acad Sci U S A. 2026 Jun 15;123(25):e2513285123. doi: 10.1073/pnas.2513285123 (PMC13291613; doi:10.1073/pnas.2513285123)
Supplement: Supplementary file 2 — Dataset S01 (GZ) [file pnas.2513285123.sd01.gz › SI_PNAS_V2/WDR5_dG/CHEMBL4288010.sdf]

CHEMBL4288010
                    3D
 Schrodinger Suite 2023-4.
 62 66  0  0  1  0            999 V2000
    5.4918  -31.1043   28.0984 O   0  0  0  0  0  0
    5.0773  -32.1183   28.6574 C   0  0  0  0  0  0
    3.8500  -32.6368   28.3869 N   0  0  0  0  0  0
    5.9887  -32.7787   29.6568 C   0  0  0  0  0  0
    3.0001  -32.0347   27.3393 C   0  0  0  0  0  0
    3.3111  -33.8863   28.9422 C   0  0  0  0  0  0
    7.3116  -33.0973   29.2738 C   0  0  0  0  0  0
    5.5902  -32.9970   30.9936 C   0  0  0  0  0  0
    3.2799  -32.6053   25.9575 C   0  0  0  0  0  0
    2.2505  -33.7034   30.0138 C   0  0  0  0  0  0
    8.2222  -33.6731   30.1934 C   0  0  0  0  0  0
    6.4894  -33.5595   31.9173 C   0  0  0  0  0  0
    2.4780  -33.6443   25.4267 C   0  0  0  0  0  0
    4.3843  -32.1173   25.2230 C   0  0  0  0  0  0
    0.7828  -33.8732   29.6906 C   0  0  0  0  0  0
    1.4916  -34.8987   30.5392 C   0  0  0  0  0  0
    9.5193  -34.0229   29.8854 O   0  0  0  0  0  0
    7.7957  -33.8959   31.5159 C   0  0  0  0  0  0
    1.3594  -34.0299   26.1329 O   0  0  0  0  0  0
    2.8741  -34.2498   24.2115 C   0  0  0  0  0  0
    4.7749  -32.7180   24.0116 C   0  0  0  0  0  0
    9.9018  -34.0496   28.5171 C   0  0  0  0  0  0
    0.4306  -34.8977   25.4969 C   0  0  0  0  0  0
    4.0221  -33.7984   23.5374 C   0  0  0  0  0  0
    5.9769  -32.2762   23.2984 C   0  0  0  0  0  0
    6.4490  -30.9753   23.4584 N   0  3  0  0  0  0
    6.8552  -32.9479   22.4632 C   0  0  0  0  0  0
    7.5178  -30.8996   22.6917 C   0  0  0  0  0  0
    7.8148  -32.0244   22.1014 N   0  0  0  0  0  0
    8.4809  -29.8290   22.3565 C   0  0  0  0  0  0
    9.0065  -32.0246   21.3191 C   0  0  0  0  0  0
    9.4510  -30.5397   21.3785 C   0  0  0  0  0  0
    1.9475  -32.1612   27.5960 H   0  0  0  0  0  0
    3.1352  -30.9538   27.2979 H   0  0  0  0  0  0
    2.8924  -34.4871   28.1351 H   0  0  0  0  0  0
    4.1019  -34.5184   29.3458 H   0  0  0  0  0  0
    7.6137  -32.8848   28.2618 H   0  0  0  0  0  0
    4.6046  -32.7092   31.3270 H   0  0  0  0  0  0
    2.4858  -32.9410   30.7528 H   0  0  0  0  0  0
    6.1837  -33.7193   32.9416 H   0  0  0  0  0  0
    4.9795  -31.2966   25.5954 H   0  0  0  0  0  0
    0.5121  -34.1615   28.6776 H   0  0  0  0  0  0
    0.0751  -33.2119   30.1876 H   0  0  0  0  0  0
    1.2613  -34.9201   31.6032 H   0  0  0  0  0  0
    1.6955  -35.8681   30.0884 H   0  0  0  0  0  0
    8.4846  -34.3207   32.2317 H   0  0  0  0  0  0
    2.3314  -35.0808   23.7878 H   0  0  0  0  0  0
   10.9140  -34.4437   28.4298 H   0  0  0  0  0  0
    9.8992  -33.0526   28.0772 H   0  0  0  0  0  0
    9.2485  -34.6989   27.9346 H   0  0  0  0  0  0
    0.8530  -35.8915   25.3445 H   0  0  0  0  0  0
    0.0941  -34.4957   24.5396 H   0  0  0  0  0  0
   -0.4491  -35.0092   26.1312 H   0  0  0  0  0  0
    4.3426  -34.2620   22.6329 H   0  0  0  0  0  0
    6.1541  -30.1716   23.9942 H   0  0  0  0  0  0
    6.9184  -33.9667   22.1216 H   0  0  0  0  0  0
    7.9594  -28.9890   21.8964 H   0  0  0  0  0  0
    8.9948  -29.4858   23.2514 H   0  0  0  0  0  0
    9.7065  -32.6787   21.8209 H   0  0  0  0  0  0
    8.8070  -32.3860   20.3126 H   0  0  0  0  0  0
    9.3933  -30.0865   20.3943 H   0  0  0  0  0  0
   10.4847  -30.4359   21.6905 H   0  0  0  0  0  0
  1  2  2  0  0  0
  2  3  1  0  0  0
  2  4  1  0  0  0
  3  5  1  0  0  0
  3  6  1  0  0  0
  4  7  2  0  0  0
  4  8  1  0  0  0
  5  9  1  0  0  0
  5 33  1  0  0  0
  5 34  1  0  0  0
  6 10  1  0  0  0
  6 35  1  0  0  0
  6 36  1  0  0  0
  7 11  1  0  0  0
  7 37  1  0  0  0
  8 12  2  0  0  0
  8 38  1  0  0  0
  9 13  2  0  0  0
  9 14  1  0  0  0
 10 15  1  0  0  0
 10 16  1  0  0  0
 10 39  1  0  0  0
 11 17  1  0  0  0
 11 18  2  0  0  0
 12 18  1  0  0  0
 12 40  1  0  0  0
 13 19  1  0  0  0
 13 20  1  0  0  0
 14 21  2  0  0  0
 14 41  1  0  0  0
 15 16  1  0  0  0
 15 42  1  0  0  0
 15 43  1  0  0  0
 16 44  1  0  0  0
 16 45  1  0  0  0
 17 22  1  0  0  0
 18 46  1  0  0  0
 19 23  1  0  0  0
 20 24  2  0  0  0
 20 47  1  0  0  0
 21 25  1  0  0  0
 21 24  1  0  0  0
 22 48  1  0  0  0
 22 49  1  0  0  0
 22 50  1  0  0  0
 23 51  1  0  0  0
 23 52  1  0  0  0
 23 53  1  0  0  0
 24 54  1  0  0  0
 25 26  1  0  0  0
 25 27  2  0  0  0
 26 28  2  0  0  0
 26 55  1  0  0  0
 27 29  1  0  0  0
 27 56  1  0  0  0
 28 30  1  0  0  0
 28 29  1  0  0  0
 29 31  1  0  0  0
 30 32  1  0  0  0
 30 57  1  0  0  0
 30 58  1  0  0  0
 31 32  1  0  0  0
 31 59  1  0  0  0
 31 60  1  0  0  0
 32 61  1  0  0  0
 32 62  1  0  0  0
M  CHG  1  26   1
M  END
> <r_user_exp_dG>
-9.3118

$$$$
