# Supplementary material for: ModBinddG: A simulation-based absolute predictor of free energy of binding based on population reweighting
Source: Proc Natl Acad Sci U S A. 2026 Jun 15;123(25):e2513285123. doi: 10.1073/pnas.2513285123 (PMC13291613; doi:10.1073/pnas.2513285123)
Supplement: Supplementary file 2 — Dataset S01 (GZ) [file pnas.2513285123.sd01.gz › SI_PNAS_V2/WDR5_dG/CHEMBL4280115.sdf]

CHEMBL4280115
                    3D
 Schrodinger Suite 2023-4.
 62 66  0  0  1  0            999 V2000
    5.5709  -31.1007   28.1763 O   0  0  0  0  0  0
    5.1985  -32.1271   28.7401 C   0  0  0  0  0  0
    3.9845  -32.6844   28.4921 N   0  0  0  0  0  0
    6.1371  -32.7623   29.7275 C   0  0  0  0  0  0
    3.0929  -32.0998   27.4723 C   0  0  0  0  0  0
    3.5161  -33.9669   29.0385 C   0  0  0  0  0  0
    7.4460  -33.1021   29.3186 C   0  0  0  0  0  0
    5.7697  -32.9407   31.0782 C   0  0  0  0  0  0
    3.3630  -32.6476   26.0835 C   0  0  0  0  0  0
    2.5886  -33.8601   30.2359 C   0  0  0  0  0  0
    8.3736  -33.6657   30.2278 C   0  0  0  0  0  0
    6.6864  -33.4915   31.9936 C   0  0  0  0  0  0
    2.6205  -33.7444   25.5998 C   0  0  0  0  0  0
    4.4023  -32.1024   25.2967 C   0  0  0  0  0  0
    1.7600  -35.0618   30.6387 C   0  0  0  0  0  0
    2.8764  -34.5961   31.5291 C   0  0  0  0  0  0
    9.6592  -34.0367   29.8956 O   0  0  0  0  0  0
    7.9780  -33.8532   31.5661 C   0  0  0  0  0  0
    2.9471  -34.3273   24.3542 C   0  0  0  0  0  0
    4.7639  -32.6968   24.0723 C   0  0  0  0  0  0
   10.0141  -34.0691   28.5192 C   0  0  0  0  0  0
    2.2877  -35.4045   23.8050 O   0  0  0  0  0  0
    4.0243  -33.7967   23.6217 C   0  0  0  0  0  0
    5.9443  -32.2370   23.3337 C   0  0  0  0  0  0
    1.3767  -36.1237   24.6189 C   0  0  0  0  0  0
    6.4077  -30.9321   23.4835 N   0  3  0  0  0  0
    6.8253  -32.9076   22.4995 C   0  0  0  0  0  0
    7.4786  -30.8558   22.7197 C   0  0  0  0  0  0
    7.7830  -31.9832   22.1374 N   0  0  0  0  0  0
    8.4419  -29.7848   22.3879 C   0  0  0  0  0  0
    8.9798  -31.9832   21.3620 C   0  0  0  0  0  0
    9.4220  -30.4978   21.4218 C   0  0  0  0  0  0
    3.1835  -31.0137   27.4354 H   0  0  0  0  0  0
    2.0512  -32.2842   27.7422 H   0  0  0  0  0  0
    2.9816  -34.5064   28.2574 H   0  0  0  0  0  0
    4.3528  -34.6245   29.2821 H   0  0  0  0  0  0
    7.7232  -32.9179   28.2941 H   0  0  0  0  0  0
    4.7935  -32.6325   31.4222 H   0  0  0  0  0  0
    2.0741  -32.9054   30.3190 H   0  0  0  0  0  0
    6.4044  -33.6238   33.0277 H   0  0  0  0  0  0
    1.8158  -34.1368   26.2043 H   0  0  0  0  0  0
    4.9772  -31.2569   25.6446 H   0  0  0  0  0  0
    0.7407  -34.8797   30.9731 H   0  0  0  0  0  0
    1.9106  -35.9917   30.0924 H   0  0  0  0  0  0
    2.6073  -34.0986   32.4582 H   0  0  0  0  0  0
    3.7715  -35.2152   31.5767 H   0  0  0  0  0  0
    8.6811  -34.2687   32.2742 H   0  0  0  0  0  0
    9.3418  -34.7108   27.9501 H   0  0  0  0  0  0
   11.0204  -34.4742   28.4117 H   0  0  0  0  0  0
   10.0147  -33.0716   28.0793 H   0  0  0  0  0  0
    4.3147  -34.2366   22.6941 H   0  0  0  0  0  0
    1.8474  -36.4653   25.5420 H   0  0  0  0  0  0
    0.4985  -35.5226   24.8583 H   0  0  0  0  0  0
    1.0401  -37.0062   24.0746 H   0  0  0  0  0  0
    6.1055  -30.1260   24.0116 H   0  0  0  0  0  0
    6.8931  -33.9298   22.1681 H   0  0  0  0  0  0
    8.9449  -29.4354   23.2863 H   0  0  0  0  0  0
    7.9220  -28.9492   21.9199 H   0  0  0  0  0  0
    8.7856  -32.3459   20.3556 H   0  0  0  0  0  0
    9.6771  -32.6365   21.8695 H   0  0  0  0  0  0
    9.3756  -30.0480   20.4359 H   0  0  0  0  0  0
   10.4520  -30.3938   21.7468 H   0  0  0  0  0  0
  1  2  2  0  0  0
  2  3  1  0  0  0
  2  4  1  0  0  0
  3  5  1  0  0  0
  3  6  1  0  0  0
  4  7  2  0  0  0
  4  8  1  0  0  0
  5  9  1  0  0  0
  5 33  1  0  0  0
  5 34  1  0  0  0
  6 10  1  0  0  0
  6 35  1  0  0  0
  6 36  1  0  0  0
  7 11  1  0  0  0
  7 37  1  0  0  0
  8 12  2  0  0  0
  8 38  1  0  0  0
  9 13  2  0  0  0
  9 14  1  0  0  0
 10 15  1  0  0  0
 10 16  1  0  0  0
 10 39  1  0  0  0
 11 17  1  0  0  0
 11 18  2  0  0  0
 12 18  1  0  0  0
 12 40  1  0  0  0
 13 19  1  0  0  0
 13 41  1  0  0  0
 14 20  2  0  0  0
 14 42  1  0  0  0
 15 16  1  0  0  0
 15 43  1  0  0  0
 15 44  1  0  0  0
 16 45  1  0  0  0
 16 46  1  0  0  0
 17 21  1  0  0  0
 18 47  1  0  0  0
 19 22  1  0  0  0
 19 23  2  0  0  0
 20 24  1  0  0  0
 20 23  1  0  0  0
 21 48  1  0  0  0
 21 49  1  0  0  0
 21 50  1  0  0  0
 22 25  1  0  0  0
 23 51  1  0  0  0
 24 26  1  0  0  0
 24 27  2  0  0  0
 25 52  1  0  0  0
 25 53  1  0  0  0
 25 54  1  0  0  0
 26 28  2  0  0  0
 26 55  1  0  0  0
 27 29  1  0  0  0
 27 56  1  0  0  0
 28 30  1  0  0  0
 28 29  1  0  0  0
 29 31  1  0  0  0
 30 32  1  0  0  0
 30 57  1  0  0  0
 30 58  1  0  0  0
 31 32  1  0  0  0
 31 59  1  0  0  0
 31 60  1  0  0  0
 32 61  1  0  0  0
 32 62  1  0  0  0
M  CHG  1  26   1
M  END
> <r_user_exp_dG>
-7.95644

$$$$
