# Supplementary material for: ModBinddG: A simulation-based absolute predictor of free energy of binding based on population reweighting
Source: Proc Natl Acad Sci U S A. 2026 Jun 15;123(25):e2513285123. doi: 10.1073/pnas.2513285123 (PMC13291613; doi:10.1073/pnas.2513285123)
Supplement: Supplementary file 2 — Dataset S01 (GZ) [file pnas.2513285123.sd01.gz › SI_PNAS_V2/WDR5_dG/CHEMBL4284629.sdf]

CHEMBL4284629
                    3D
 Schrodinger Suite 2023-4.
 57 61  0  0  1  0            999 V2000
    5.4208  -31.0734   28.1441 O   0  0  0  0  0  0
    4.9196  -32.0192   28.7528 C   0  0  0  0  0  0
    3.7057  -32.5364   28.4266 N   0  0  0  0  0  0
    5.6714  -32.5703   29.9301 C   0  0  0  0  0  0
    2.9233  -31.9513   27.3240 C   0  0  0  0  0  0
    3.1382  -33.7809   28.9717 C   0  0  0  0  0  0
    7.0114  -32.9823   29.7850 C   0  0  0  0  0  0
    5.1060  -32.5937   31.2209 C   0  0  0  0  0  0
    3.2666  -32.5586   25.9784 C   0  0  0  0  0  0
    1.9713  -33.5986   29.9269 C   0  0  0  0  0  0
    7.7121  -33.4303   30.9142 C   0  0  0  0  0  0
    5.8858  -33.0602   32.2885 C   0  0  0  0  0  0
    4.3447  -32.0457   25.2218 C   0  0  0  0  0  0
    2.5473  -33.6749   25.5075 C   0  0  0  0  0  0
    0.5431  -33.6942   29.4393 C   0  0  0  0  0  0
    1.1159  -34.7820   30.3146 C   0  0  0  0  0  0
    9.0254  -33.8178   30.7693 O   0  0  0  0  0  0
    7.1519  -33.4919   32.1422 N   0  0  0  0  0  0
    4.7559  -32.6780   24.0314 C   0  0  0  0  0  0
    2.9378  -34.3024   24.3123 C   0  0  0  0  0  0
    9.7763  -34.0747   31.9528 C   0  0  0  0  0  0
    5.9462  -32.2228   23.3062 C   0  0  0  0  0  0
    4.0438  -33.8050   23.5984 C   0  0  0  0  0  0
    6.3897  -30.9077   23.4399 N   0  3  0  0  0  0
    6.8443  -32.8955   22.4923 C   0  0  0  0  0  0
    7.4733  -30.8335   22.6940 C   0  0  0  0  0  0
    7.7971  -31.9647   22.1313 N   0  0  0  0  0  0
    8.4311  -29.7569   22.3619 C   0  0  0  0  0  0
    9.0051  -31.9633   21.3711 C   0  0  0  0  0  0
    9.4311  -30.4730   21.4179 C   0  0  0  0  0  0
    1.8565  -32.0762   27.5121 H   0  0  0  0  0  0
    3.0665  -30.8728   27.2737 H   0  0  0  0  0  0
    3.8968  -34.3785   29.4767 H   0  0  0  0  0  0
    2.8176  -34.4184   28.1480 H   0  0  0  0  0  0
    7.4979  -32.9475   28.8195 H   0  0  0  0  0  0
    4.1109  -32.2231   31.4057 H   0  0  0  0  0  0
    2.1530  -32.8852   30.7255 H   0  0  0  0  0  0
    5.4818  -33.0854   33.2903 H   0  0  0  0  0  0
    4.9042  -31.1872   25.5630 H   0  0  0  0  0  0
    1.7144  -34.0716   26.0710 H   0  0  0  0  0  0
    0.3741  -33.9339   28.3907 H   0  0  0  0  0  0
   -0.1863  -33.0210   29.8838 H   0  0  0  0  0  0
    1.3315  -35.7416   29.8470 H   0  0  0  0  0  0
    0.7681  -34.8350   31.3442 H   0  0  0  0  0  0
    2.4117  -35.1768   23.9567 H   0  0  0  0  0  0
   10.8106  -34.2806   31.6853 H   0  0  0  0  0  0
    9.3897  -34.9334   32.5002 H   0  0  0  0  0  0
    9.7759  -33.2153   32.6226 H   0  0  0  0  0  0
    4.3712  -34.2773   22.7003 H   0  0  0  0  0  0
    6.0685  -30.0950   23.9462 H   0  0  0  0  0  0
    6.9254  -33.9196   22.1727 H   0  0  0  0  0  0
    7.9114  -28.9314   21.8777 H   0  0  0  0  0  0
    8.9181  -29.3923   23.2625 H   0  0  0  0  0  0
    9.7027  -32.6027   21.8958 H   0  0  0  0  0  0
    8.8260  -32.3400   20.3657 H   0  0  0  0  0  0
   10.4550  -30.3529   21.7566 H   0  0  0  0  0  0
    9.3944  -30.0363   20.4262 H   0  0  0  0  0  0
  1  2  2  0  0  0
  2  3  1  0  0  0
  2  4  1  0  0  0
  3  5  1  0  0  0
  3  6  1  0  0  0
  4  7  2  0  0  0
  4  8  1  0  0  0
  5  9  1  0  0  0
  5 31  1  0  0  0
  5 32  1  0  0  0
  6 10  1  0  0  0
  6 33  1  0  0  0
  6 34  1  0  0  0
  7 11  1  0  0  0
  7 35  1  0  0  0
  8 12  2  0  0  0
  8 36  1  0  0  0
  9 13  2  0  0  0
  9 14  1  0  0  0
 10 15  1  0  0  0
 10 16  1  0  0  0
 10 37  1  0  0  0
 11 17  1  0  0  0
 11 18  2  0  0  0
 12 18  1  0  0  0
 12 38  1  0  0  0
 13 19  1  0  0  0
 13 39  1  0  0  0
 14 20  2  0  0  0
 14 40  1  0  0  0
 15 16  1  0  0  0
 15 41  1  0  0  0
 15 42  1  0  0  0
 16 43  1  0  0  0
 16 44  1  0  0  0
 17 21  1  0  0  0
 19 22  1  0  0  0
 19 23  2  0  0  0
 20 23  1  0  0  0
 20 45  1  0  0  0
 21 46  1  0  0  0
 21 47  1  0  0  0
 21 48  1  0  0  0
 22 24  1  0  0  0
 22 25  2  0  0  0
 23 49  1  0  0  0
 24 26  2  0  0  0
 24 50  1  0  0  0
 25 27  1  0  0  0
 25 51  1  0  0  0
 26 28  1  0  0  0
 26 27  1  0  0  0
 27 29  1  0  0  0
 28 30  1  0  0  0
 28 52  1  0  0  0
 28 53  1  0  0  0
 29 30  1  0  0  0
 29 54  1  0  0  0
 29 55  1  0  0  0
 30 56  1  0  0  0
 30 57  1  0  0  0
M  CHG  1  24   1
M  END
> <r_user_exp_dG>
-8.61513

$$$$
