# Supplementary material for: ModBinddG: A simulation-based absolute predictor of free energy of binding based on population reweighting
Source: Proc Natl Acad Sci U S A. 2026 Jun 15;123(25):e2513285123. doi: 10.1073/pnas.2513285123 (PMC13291613; doi:10.1073/pnas.2513285123)
Supplement: Supplementary file 2 — Dataset S01 (GZ) [file pnas.2513285123.sd01.gz › SI_PNAS_V2/WDR5_dG/CHEMBL4281521.sdf]

CHEMBL4281521
                    3D
 Schrodinger Suite 2023-4.
 47 50  0  0  1  0            999 V2000
    5.4013  -31.0431   28.1241 O   0  0  0  0  0  0
    4.9492  -32.0749   28.6160 C   0  0  0  0  0  0
    3.7376  -32.5512   28.3129 N   0  0  0  0  0  0
    5.7666  -32.8978   29.5669 C   0  0  0  0  0  0
    2.8698  -31.9975   27.2819 C   0  0  0  0  0  0
    5.1578  -33.6279   30.6137 C   0  0  0  0  0  0
    7.1736  -32.9121   29.4425 C   0  0  0  0  0  0
    3.2073  -32.5952   25.9357 C   0  0  0  0  0  0
    5.9470  -34.3636   31.5226 C   0  0  0  0  0  0
    7.9634  -33.6442   30.3492 C   0  0  0  0  0  0
    4.2797  -32.0685   25.1786 C   0  0  0  0  0  0
    2.5215  -33.7403   25.4847 C   0  0  0  0  0  0
    7.3501  -34.3647   31.3915 C   0  0  0  0  0  0
    5.2916  -35.1382   32.6468 C   0  0  0  0  0  0
    4.7117  -32.7090   24.0006 C   0  0  0  0  0  0
    2.9270  -34.3703   24.2954 C   0  0  0  0  0  0
    5.8999  -32.2463   23.2776 C   0  0  0  0  0  0
    4.0217  -33.8539   23.5773 C   0  0  0  0  0  0
    6.3187  -30.9215   23.3841 N   0  3  0  0  0  0
    6.8193  -32.9212   22.4872 C   0  0  0  0  0  0
    7.4175  -30.8478   22.6606 C   0  0  0  0  0  0
    7.7670  -31.9855   22.1249 N   0  0  0  0  0  0
    8.3703  -29.7664   22.3270 C   0  0  0  0  0  0
    8.9887  -31.9836   21.3857 C   0  0  0  0  0  0
    9.3979  -30.4871   21.4174 C   0  0  0  0  0  0
    3.4724  -33.4295   28.7306 H   0  0  0  0  0  0
    2.9570  -30.9119   27.2354 H   0  0  0  0  0  0
    1.8301  -32.2092   27.5355 H   0  0  0  0  0  0
    4.0847  -33.6108   30.7391 H   0  0  0  0  0  0
    7.6483  -32.3623   28.6419 H   0  0  0  0  0  0
    9.0399  -33.6505   30.2485 H   0  0  0  0  0  0
    4.8262  -31.2022   25.5200 H   0  0  0  0  0  0
    1.7071  -34.1563   26.0631 H   0  0  0  0  0  0
    7.9635  -34.9152   32.0907 H   0  0  0  0  0  0
    4.2889  -35.4615   32.3672 H   0  0  0  0  0  0
    5.8725  -36.0270   32.8962 H   0  0  0  0  0  0
    5.2166  -34.5152   33.5388 H   0  0  0  0  0  0
    2.4256  -35.2638   23.9520 H   0  0  0  0  0  0
    4.3650  -34.3266   22.6856 H   0  0  0  0  0  0
    5.9720  -30.1013   23.8609 H   0  0  0  0  0  0
    6.9199  -33.9500   22.1871 H   0  0  0  0  0  0
    8.8342  -29.3794   23.2305 H   0  0  0  0  0  0
    7.8521  -28.9544   21.8188 H   0  0  0  0  0  0
    8.8286  -32.3750   20.3822 H   0  0  0  0  0  0
    9.6879  -32.6097   21.9267 H   0  0  0  0  0  0
    9.3787  -30.0680   20.4159 H   0  0  0  0  0  0
   10.4114  -30.3477   21.7767 H   0  0  0  0  0  0
  1  2  2  0  0  0
  2  3  1  0  0  0
  2  4  1  0  0  0
  3  5  1  0  0  0
  3 26  1  0  0  0
  4  6  2  0  0  0
  4  7  1  0  0  0
  5  8  1  0  0  0
  5 27  1  0  0  0
  5 28  1  0  0  0
  6  9  1  0  0  0
  6 29  1  0  0  0
  7 10  2  0  0  0
  7 30  1  0  0  0
  8 11  2  0  0  0
  8 12  1  0  0  0
  9 13  2  0  0  0
  9 14  1  0  0  0
 10 13  1  0  0  0
 10 31  1  0  0  0
 11 15  1  0  0  0
 11 32  1  0  0  0
 12 16  2  0  0  0
 12 33  1  0  0  0
 13 34  1  0  0  0
 14 35  1  0  0  0
 14 36  1  0  0  0
 14 37  1  0  0  0
 15 17  1  0  0  0
 15 18  2  0  0  0
 16 18  1  0  0  0
 16 38  1  0  0  0
 17 19  1  0  0  0
 17 20  2  0  0  0
 18 39  1  0  0  0
 19 21  2  0  0  0
 19 40  1  0  0  0
 20 22  1  0  0  0
 20 41  1  0  0  0
 21 23  1  0  0  0
 21 22  1  0  0  0
 22 24  1  0  0  0
 23 25  1  0  0  0
 23 42  1  0  0  0
 23 43  1  0  0  0
 24 25  1  0  0  0
 24 44  1  0  0  0
 24 45  1  0  0  0
 25 46  1  0  0  0
 25 47  1  0  0  0
M  CHG  1  19   1
M  END
> <r_user_exp_dG>
-7.61474

$$$$
