# Supplementary material for: ModBinddG: A simulation-based absolute predictor of free energy of binding based on population reweighting
Source: Proc Natl Acad Sci U S A. 2026 Jun 15;123(25):e2513285123. doi: 10.1073/pnas.2513285123 (PMC13291613; doi:10.1073/pnas.2513285123)
Supplement: Supplementary file 2 — Dataset S01 (GZ) [file pnas.2513285123.sd01.gz › SI_PNAS_V2/WDR5_dG/CHEMBL4280428.sdf]

CHEMBL4280428
                    3D
 Schrodinger Suite 2023-4.
 51 54  0  0  1  0            999 V2000
    6.1897  -31.0845   28.8164 O   0  0  0  0  0  0
    5.1932  -31.7910   28.8951 C   0  0  0  0  0  0
    4.1975  -31.5888   28.0245 N   0  0  0  0  0  0
    5.1057  -32.8308   29.9780 C   0  0  0  0  0  0
    3.1531  -32.4898   27.5652 C   0  0  0  0  0  0
    6.3037  -33.4033   30.4551 C   0  0  0  0  0  0
    3.8883  -33.1609   30.6157 C   0  0  0  0  0  0
    3.3957  -32.9332   26.1361 C   0  0  0  0  0  0
    6.3037  -34.3174   31.5355 C   0  0  0  0  0  0
    3.8701  -34.1030   31.6610 C   0  0  0  0  0  0
    4.3727  -32.3058   25.3220 C   0  0  0  0  0  0
    2.6806  -34.0408   25.6396 C   0  0  0  0  0  0
    7.4557  -34.8613   32.0637 O   0  0  0  0  0  0
    5.0705  -34.6860   32.1151 C   0  0  0  0  0  0
    4.7228  -32.8464   24.0736 C   0  0  0  0  0  0
    2.9841  -34.5523   24.3667 C   0  0  0  0  0  0
    8.6831  -34.1976   31.7831 C   0  0  0  0  0  0
    5.0408  -35.6854   33.2557 C   0  0  0  0  0  0
    5.8755  -32.3243   23.3351 C   0  0  0  0  0  0
    4.0140  -33.9603   23.6127 C   0  0  0  0  0  0
    6.2566  -30.9896   23.4673 N   0  3  0  0  0  0
    6.8071  -32.9601   22.5308 C   0  0  0  0  0  0
    7.3519  -30.8759   22.7372 C   0  0  0  0  0  0
    7.7326  -31.9975   22.1855 N   0  0  0  0  0  0
    8.2744  -29.7670   22.4121 C   0  0  0  0  0  0
    8.9537  -31.9558   21.4468 C   0  0  0  0  0  0
    9.3365  -30.4546   21.5168 C   0  0  0  0  0  0
    4.3614  -30.8253   27.3905 H   0  0  0  0  0  0
    3.0794  -33.3890   28.1753 H   0  0  0  0  0  0
    2.1895  -31.9814   27.6215 H   0  0  0  0  0  0
    7.2293  -33.1102   29.9824 H   0  0  0  0  0  0
    2.9627  -32.6901   30.3204 H   0  0  0  0  0  0
    2.9288  -34.3597   32.1270 H   0  0  0  0  0  0
    4.9421  -31.4522   25.6521 H   0  0  0  0  0  0
    1.9270  -34.5249   26.2450 H   0  0  0  0  0  0
    2.4655  -35.4223   23.9887 H   0  0  0  0  0  0
    8.6234  -33.1345   32.0165 H   0  0  0  0  0  0
    8.9790  -34.3217   30.7414 H   0  0  0  0  0  0
    9.4755  -34.6216   32.4006 H   0  0  0  0  0  0
    4.0204  -35.9173   33.5611 H   0  0  0  0  0  0
    5.5239  -36.6158   32.9541 H   0  0  0  0  0  0
    5.5748  -35.2871   34.1179 H   0  0  0  0  0  0
    4.3016  -34.3487   22.6672 H   0  0  0  0  0  0
    5.8930  -30.1867   23.9605 H   0  0  0  0  0  0
    6.9343  -33.9821   22.2174 H   0  0  0  0  0  0
    7.7377  -28.9745   21.8931 H   0  0  0  0  0  0
    8.7149  -29.3561   23.3156 H   0  0  0  0  0  0
    9.6697  -32.5864   21.9639 H   0  0  0  0  0  0
    8.7986  -32.3218   20.4327 H   0  0  0  0  0  0
    9.3474  -30.0137   20.5259 H   0  0  0  0  0  0
   10.3347  -30.3135   21.9201 H   0  0  0  0  0  0
  1  2  2  0  0  0
  2  3  1  0  0  0
  2  4  1  0  0  0
  3  5  1  0  0  0
  3 28  1  0  0  0
  4  6  2  0  0  0
  4  7  1  0  0  0
  5  8  1  0  0  0
  5 29  1  0  0  0
  5 30  1  0  0  0
  6  9  1  0  0  0
  6 31  1  0  0  0
  7 10  2  0  0  0
  7 32  1  0  0  0
  8 11  2  0  0  0
  8 12  1  0  0  0
  9 13  1  0  0  0
  9 14  2  0  0  0
 10 14  1  0  0  0
 10 33  1  0  0  0
 11 15  1  0  0  0
 11 34  1  0  0  0
 12 16  2  0  0  0
 12 35  1  0  0  0
 13 17  1  0  0  0
 14 18  1  0  0  0
 15 19  1  0  0  0
 15 20  2  0  0  0
 16 20  1  0  0  0
 16 36  1  0  0  0
 17 37  1  0  0  0
 17 38  1  0  0  0
 17 39  1  0  0  0
 18 40  1  0  0  0
 18 41  1  0  0  0
 18 42  1  0  0  0
 19 21  1  0  0  0
 19 22  2  0  0  0
 20 43  1  0  0  0
 21 23  2  0  0  0
 21 44  1  0  0  0
 22 24  1  0  0  0
 22 45  1  0  0  0
 23 25  1  0  0  0
 23 24  1  0  0  0
 24 26  1  0  0  0
 25 27  1  0  0  0
 25 46  1  0  0  0
 25 47  1  0  0  0
 26 27  1  0  0  0
 26 48  1  0  0  0
 26 49  1  0  0  0
 27 50  1  0  0  0
 27 51  1  0  0  0
M  CHG  1  21   1
M  END
> <r_user_exp_dG>
-9.57432

$$$$
