# Supplementary material for: ModBinddG: A simulation-based absolute predictor of free energy of binding based on population reweighting
Source: Proc Natl Acad Sci U S A. 2026 Jun 15;123(25):e2513285123. doi: 10.1073/pnas.2513285123 (PMC13291613; doi:10.1073/pnas.2513285123)
Supplement: Supplementary file 2 — Dataset S01 (GZ) [file pnas.2513285123.sd01.gz › SI_PNAS_V2/WDR5_dG/CHEMBL4286932.sdf]

CHEMBL4286932
                    3D
 Schrodinger Suite 2023-4.
 57 60  0  0  1  0            999 V2000
    5.5496  -31.0629   28.1495 O   0  0  0  0  0  0
    5.2039  -32.0914   28.7290 C   0  0  0  0  0  0
    4.0059  -32.6989   28.4899 N   0  0  0  0  0  0
    6.1666  -32.6656   29.7331 C   0  0  0  0  0  0
    3.6054  -33.9929   29.1084 C   0  0  0  0  0  0
    3.1129  -32.1117   27.4564 C   0  0  0  0  0  0
    7.4437  -33.0891   29.3033 C   0  0  0  0  0  0
    5.8587  -32.6937   31.1111 C   0  0  0  0  0  0
    2.0864  -34.1848   29.2906 C   0  0  0  0  0  0
    4.2551  -35.1930   28.3913 C   0  0  0  0  0  0
    3.3811  -32.6525   26.0622 C   0  0  0  0  0  0
    8.3952  -33.5955   30.2230 C   0  0  0  0  0  0
    6.7956  -33.1973   32.0337 C   0  0  0  0  0  0
    4.4296  -32.1135   25.2809 C   0  0  0  0  0  0
    2.6221  -33.7300   25.5592 C   0  0  0  0  0  0
    9.6566  -34.0290   29.8758 O   0  0  0  0  0  0
    8.0521  -33.6517   31.5876 C   0  0  0  0  0  0
    4.7925  -32.7026   24.0515 C   0  0  0  0  0  0
    2.9593  -34.3075   24.3230 C   0  0  0  0  0  0
   10.0011  -34.0736   28.4978 C   0  0  0  0  0  0
    5.9708  -32.2389   23.3120 C   0  0  0  0  0  0
    4.0513  -33.8007   23.5946 C   0  0  0  0  0  0
    6.4221  -30.9279   23.4556 N   0  3  0  0  0  0
    6.8580  -32.9052   22.4805 C   0  0  0  0  0  0
    7.4951  -30.8467   22.6946 C   0  0  0  0  0  0
    7.8102  -31.9742   22.1184 N   0  0  0  0  0  0
    8.4499  -29.7697   22.3585 C   0  0  0  0  0  0
    9.0101  -31.9693   21.3460 C   0  0  0  0  0  0
    9.4422  -30.4804   21.4039 C   0  0  0  0  0  0
    3.9712  -34.0226   30.1304 H   0  0  0  0  0  0
    2.0598  -32.2360   27.6965 H   0  0  0  0  0  0
    3.2242  -31.0278   27.4068 H   0  0  0  0  0  0
    7.6777  -33.0129   28.2552 H   0  0  0  0  0  0
    4.9088  -32.3198   31.4661 H   0  0  0  0  0  0
    1.5681  -34.3456   28.3473 H   0  0  0  0  0  0
    1.8840  -35.0590   29.9104 H   0  0  0  0  0  0
    1.6341  -33.3281   29.7905 H   0  0  0  0  0  0
    5.3430  -35.1162   28.3802 H   0  0  0  0  0  0
    4.0086  -36.1280   28.8939 H   0  0  0  0  0  0
    3.9236  -35.2845   27.3585 H   0  0  0  0  0  0
    6.5591  -33.2204   33.0870 H   0  0  0  0  0  0
    5.0099  -31.2742   25.6330 H   0  0  0  0  0  0
    1.8053  -34.1441   26.1318 H   0  0  0  0  0  0
    8.7721  -34.0232   32.3011 H   0  0  0  0  0  0
    2.4063  -35.1570   23.9507 H   0  0  0  0  0  0
   11.0049  -34.4843   28.3861 H   0  0  0  0  0  0
    9.3221  -34.7158   27.9372 H   0  0  0  0  0  0
   10.0024  -33.0780   28.0523 H   0  0  0  0  0  0
    4.3466  -34.2424   22.6687 H   0  0  0  0  0  0
    6.1111  -30.1212   23.9777 H   0  0  0  0  0  0
    6.9341  -33.9272   22.1526 H   0  0  0  0  0  0
    8.9443  -29.4066   23.2556 H   0  0  0  0  0  0
    7.9241  -28.9430   21.8803 H   0  0  0  0  0  0
    8.8203  -32.3346   20.3391 H   0  0  0  0  0  0
    9.7111  -32.6173   21.8537 H   0  0  0  0  0  0
    9.4039  -30.0345   20.4160 H   0  0  0  0  0  0
   10.4676  -30.3678   21.7391 H   0  0  0  0  0  0
  1  2  2  0  0  0
  2  3  1  0  0  0
  2  4  1  0  0  0
  3  5  1  0  0  0
  3  6  1  0  0  0
  4  7  2  0  0  0
  4  8  1  0  0  0
  5  9  1  0  0  0
  5 10  1  0  0  0
  5 30  1  0  0  0
  6 11  1  0  0  0
  6 31  1  0  0  0
  6 32  1  0  0  0
  7 12  1  0  0  0
  7 33  1  0  0  0
  8 13  2  0  0  0
  8 34  1  0  0  0
  9 35  1  0  0  0
  9 36  1  0  0  0
  9 37  1  0  0  0
 10 38  1  0  0  0
 10 39  1  0  0  0
 10 40  1  0  0  0
 11 14  2  0  0  0
 11 15  1  0  0  0
 12 16  1  0  0  0
 12 17  2  0  0  0
 13 17  1  0  0  0
 13 41  1  0  0  0
 14 18  1  0  0  0
 14 42  1  0  0  0
 15 19  2  0  0  0
 15 43  1  0  0  0
 16 20  1  0  0  0
 17 44  1  0  0  0
 18 21  1  0  0  0
 18 22  2  0  0  0
 19 22  1  0  0  0
 19 45  1  0  0  0
 20 46  1  0  0  0
 20 47  1  0  0  0
 20 48  1  0  0  0
 21 23  1  0  0  0
 21 24  2  0  0  0
 22 49  1  0  0  0
 23 25  2  0  0  0
 23 50  1  0  0  0
 24 26  1  0  0  0
 24 51  1  0  0  0
 25 27  1  0  0  0
 25 26  1  0  0  0
 26 28  1  0  0  0
 27 29  1  0  0  0
 27 52  1  0  0  0
 27 53  1  0  0  0
 28 29  1  0  0  0
 28 54  1  0  0  0
 28 55  1  0  0  0
 29 56  1  0  0  0
 29 57  1  0  0  0
M  CHG  1  23   1
M  END
> <r_user_exp_dG>
-8.58741

$$$$
