# Supplementary material for: ModBinddG: A simulation-based absolute predictor of free energy of binding based on population reweighting
Source: Proc Natl Acad Sci U S A. 2026 Jun 15;123(25):e2513285123. doi: 10.1073/pnas.2513285123 (PMC13291613; doi:10.1073/pnas.2513285123)
Supplement: Supplementary file 2 — Dataset S01 (GZ) [file pnas.2513285123.sd01.gz › SI_PNAS_V2/WDR5_dG/CHEMBL4276791.sdf]

CHEMBL4276791
                    3D
 Schrodinger Suite 2023-4.
 56 59  0  0  1  0            999 V2000
    5.4556  -31.0610   28.0745 O   0  0  0  0  0  0
    5.0107  -32.0711   28.6118 C   0  0  0  0  0  0
    3.7866  -32.5455   28.3642 N   0  0  0  0  0  0
    5.8568  -32.8615   29.5614 C   0  0  0  0  0  0
    2.8909  -32.0246   27.3316 C   0  0  0  0  0  0
    7.2343  -33.0190   29.2931 C   0  0  0  0  0  0
    5.3104  -33.4042   30.7448 C   0  0  0  0  0  0
    3.2037  -32.6284   25.9718 C   0  0  0  0  0  0
    8.0721  -33.7268   30.1880 C   0  0  0  0  0  0
    6.1439  -34.0817   31.6551 C   0  0  0  0  0  0
    2.4857  -33.7411   25.4680 C   0  0  0  0  0  0
    4.2892  -32.1044   25.2306 C   0  0  0  0  0  0
    9.4122  -33.9504   29.9673 O   0  0  0  0  0  0
    7.5169  -34.2311   31.3799 C   0  0  0  0  0  0
    1.3865  -34.2665   26.1613 N   0  0  0  0  0  0
    2.9067  -34.3456   24.2676 C   0  0  0  0  0  0
    4.7213  -32.7199   24.0404 C   0  0  0  0  0  0
    9.8616  -33.9494   28.6181 C   0  0  0  0  0  0
    1.7125  -35.5077   26.8529 C   0  0  0  0  0  0
    0.1563  -34.2678   25.3769 C   0  0  0  0  0  0
    4.0224  -33.8405   23.5829 C   0  0  0  0  0  0
    5.9166  -32.2561   23.3315 C   0  0  0  0  0  0
    6.3513  -30.9391   23.4663 N   0  3  0  0  0  0
    6.8237  -32.9221   22.5206 C   0  0  0  0  0  0
    7.4362  -30.8556   22.7209 C   0  0  0  0  0  0
    7.7714  -31.9851   22.1617 N   0  0  0  0  0  0
    8.3818  -29.7712   22.3828 C   0  0  0  0  0  0
    8.9793  -31.9753   21.4002 C   0  0  0  0  0  0
    9.3950  -30.4816   21.4492 C   0  0  0  0  0  0
    3.5129  -33.4001   28.8233 H   0  0  0  0  0  0
    1.8583  -32.2201   27.6218 H   0  0  0  0  0  0
    2.9726  -30.9398   27.2652 H   0  0  0  0  0  0
    7.6334  -32.5907   28.3875 H   0  0  0  0  0  0
    4.2628  -33.2749   30.9770 H   0  0  0  0  0  0
    5.7318  -34.4818   32.5710 H   0  0  0  0  0  0
    4.8436  -31.2501   25.5896 H   0  0  0  0  0  0
    8.1492  -34.7522   32.0828 H   0  0  0  0  0  0
    2.3984  -35.2183   23.8834 H   0  0  0  0  0  0
    9.2548  -34.6093   27.9974 H   0  0  0  0  0  0
   10.8877  -34.3162   28.5773 H   0  0  0  0  0  0
    9.8538  -32.9501   28.1846 H   0  0  0  0  0  0
    2.6304  -35.4041   27.4345 H   0  0  0  0  0  0
    0.9119  -35.7826   27.5402 H   0  0  0  0  0  0
    1.8517  -36.3286   26.1485 H   0  0  0  0  0  0
   -0.7093  -34.2643   26.0398 H   0  0  0  0  0  0
    0.0915  -35.1519   24.7415 H   0  0  0  0  0  0
    0.0892  -33.3854   24.7377 H   0  0  0  0  0  0
    4.3674  -34.2996   22.6864 H   0  0  0  0  0  0
    6.0236  -30.1297   23.9734 H   0  0  0  0  0  0
    6.9124  -33.9444   22.1962 H   0  0  0  0  0  0
    7.8545  -28.9566   21.8876 H   0  0  0  0  0  0
    8.8614  -29.3893   23.2801 H   0  0  0  0  0  0
    8.8005  -32.3496   20.3934 H   0  0  0  0  0  0
    9.6841  -32.6125   21.9179 H   0  0  0  0  0  0
    9.3673  -30.0455   20.4557 H   0  0  0  0  0  0
   10.4139  -30.3542   21.7998 H   0  0  0  0  0  0
  1  2  2  0  0  0
  2  3  1  0  0  0
  2  4  1  0  0  0
  3  5  1  0  0  0
  3 30  1  0  0  0
  4  6  2  0  0  0
  4  7  1  0  0  0
  5  8  1  0  0  0
  5 31  1  0  0  0
  5 32  1  0  0  0
  6  9  1  0  0  0
  6 33  1  0  0  0
  7 10  2  0  0  0
  7 34  1  0  0  0
  8 11  2  0  0  0
  8 12  1  0  0  0
  9 13  1  0  0  0
  9 14  2  0  0  0
 10 14  1  0  0  0
 10 35  1  0  0  0
 11 15  1  0  0  0
 11 16  1  0  0  0
 12 17  2  0  0  0
 12 36  1  0  0  0
 13 18  1  0  0  0
 14 37  1  0  0  0
 15 19  1  0  0  0
 15 20  1  0  0  0
 16 21  2  0  0  0
 16 38  1  0  0  0
 17 22  1  0  0  0
 17 21  1  0  0  0
 18 39  1  0  0  0
 18 40  1  0  0  0
 18 41  1  0  0  0
 19 42  1  0  0  0
 19 43  1  0  0  0
 19 44  1  0  0  0
 20 45  1  0  0  0
 20 46  1  0  0  0
 20 47  1  0  0  0
 21 48  1  0  0  0
 22 23  1  0  0  0
 22 24  2  0  0  0
 23 25  2  0  0  0
 23 49  1  0  0  0
 24 26  1  0  0  0
 24 50  1  0  0  0
 25 27  1  0  0  0
 25 26  1  0  0  0
 26 28  1  0  0  0
 27 29  1  0  0  0
 27 51  1  0  0  0
 27 52  1  0  0  0
 28 29  1  0  0  0
 28 53  1  0  0  0
 28 54  1  0  0  0
 29 55  1  0  0  0
 29 56  1  0  0  0
M  CHG  1  23   1
M  END
> <r_user_exp_dG>
-9.17968

$$$$
