# Supplementary material for: ModBinddG: A simulation-based absolute predictor of free energy of binding based on population reweighting
Source: Proc Natl Acad Sci U S A. 2026 Jun 15;123(25):e2513285123. doi: 10.1073/pnas.2513285123 (PMC13291613; doi:10.1073/pnas.2513285123)
Supplement: Supplementary file 2 — Dataset S01 (GZ) [file pnas.2513285123.sd01.gz › SI_PNAS_V2/WDR5_dG/CHEMBL4278618.sdf]

CHEMBL4278618
                    3D
 Schrodinger Suite 2023-4.
 65 69  0  0  1  0            999 V2000
    5.4848  -31.0647   28.1436 O   0  0  0  0  0  0
    5.0801  -32.0772   28.7111 C   0  0  0  0  0  0
    3.8612  -32.6142   28.4408 N   0  0  0  0  0  0
    5.9962  -32.7208   29.7169 C   0  0  0  0  0  0
    3.0147  -32.0426   27.3733 C   0  0  0  0  0  0
    3.3304  -33.8573   29.0201 C   0  0  0  0  0  0
    7.3156  -33.0501   29.3336 C   0  0  0  0  0  0
    5.6011  -32.9171   31.0588 C   0  0  0  0  0  0
    3.3356  -32.6187   26.0018 C   0  0  0  0  0  0
    2.2601  -33.6618   30.0795 C   0  0  0  0  0  0
    8.2279  -33.6173   30.2568 C   0  0  0  0  0  0
    6.5026  -33.4712   31.9873 C   0  0  0  0  0  0
    2.5977  -33.7143   25.4878 C   0  0  0  0  0  0
    4.4184  -32.0844   25.2643 C   0  0  0  0  0  0
    0.7955  -33.8272   29.7411 C   0  0  0  0  0  0
    1.4903  -34.8503   30.6054 C   0  0  0  0  0  0
    9.5218  -33.9787   29.9483 O   0  0  0  0  0  0
    7.8061  -33.8200   31.5844 C   0  0  0  0  0  0
    1.4894  -34.1463   26.1863 O   0  0  0  0  0  0
    3.0387  -34.3201   24.2907 C   0  0  0  0  0  0
    4.8425  -32.6832   24.0629 C   0  0  0  0  0  0
    9.9026  -34.0106   28.5794 C   0  0  0  0  0  0
    0.6004  -35.0822   25.5800 C   0  0  0  0  0  0
    4.1458  -33.8024   23.6042 C   0  0  0  0  0  0
    6.0324  -32.2181   23.3442 C   0  0  0  0  0  0
   -0.1721  -34.4500   24.4112 C   0  0  0  0  0  0
    6.5112  -30.9222   23.5282 N   0  3  0  0  0  0
    6.9006  -32.8755   22.4869 C   0  0  0  0  0  0
    7.5697  -30.8337   22.7476 C   0  0  0  0  0  0
    7.8572  -31.9474   22.1317 N   0  0  0  0  0  0
    8.5305  -29.7587   22.4202 C   0  0  0  0  0  0
    9.0390  -31.9347   21.3346 C   0  0  0  0  0  0
    9.4878  -30.4541   21.4187 C   0  0  0  0  0  0
    1.9615  -32.1958   27.6088 H   0  0  0  0  0  0
    3.1226  -30.9590   27.3280 H   0  0  0  0  0  0
    4.1235  -34.4728   29.4444 H   0  0  0  0  0  0
    2.9265  -34.4812   28.2237 H   0  0  0  0  0  0
    7.6139  -32.8546   28.3165 H   0  0  0  0  0  0
    4.6186  -32.6214   31.3907 H   0  0  0  0  0  0
    2.4917  -32.8952   30.8161 H   0  0  0  0  0  0
    6.2005  -33.6157   33.0140 H   0  0  0  0  0  0
    4.9723  -31.2322   25.6290 H   0  0  0  0  0  0
    0.0850  -33.1595   30.2249 H   0  0  0  0  0  0
    0.5351  -34.1211   28.7263 H   0  0  0  0  0  0
    1.2468  -34.8622   31.6657 H   0  0  0  0  0  0
    1.6938  -35.8235   30.1632 H   0  0  0  0  0  0
    8.4959  -34.2381   32.3030 H   0  0  0  0  0  0
    2.5566  -35.1896   23.8742 H   0  0  0  0  0  0
   10.9146  -34.4071   28.4936 H   0  0  0  0  0  0
    9.9029  -33.0137   28.1371 H   0  0  0  0  0  0
    9.2475  -34.6597   27.9995 H   0  0  0  0  0  0
    1.1173  -35.9949   25.2815 H   0  0  0  0  0  0
   -0.1135  -35.3889   26.3443 H   0  0  0  0  0  0
    4.4776  -34.2580   22.7026 H   0  0  0  0  0  0
   -0.9034  -35.1360   23.9887 H   0  0  0  0  0  0
   -0.6967  -33.5584   24.7399 H   0  0  0  0  0  0
    0.4794  -34.1401   23.6000 H   0  0  0  0  0  0
    6.2276  -30.1296   24.0864 H   0  0  0  0  0  0
    6.9547  -33.8884   22.1260 H   0  0  0  0  0  0
    9.0540  -29.4316   23.3141 H   0  0  0  0  0  0
    8.0039  -28.9118   21.9794 H   0  0  0  0  0  0
    8.8271  -32.2761   20.3238 H   0  0  0  0  0  0
    9.7424  -32.6002   21.8134 H   0  0  0  0  0  0
    9.4238  -29.9799   20.4448 H   0  0  0  0  0  0
   10.5251  -30.3653   21.7262 H   0  0  0  0  0  0
  1  2  2  0  0  0
  2  3  1  0  0  0
  2  4  1  0  0  0
  3  5  1  0  0  0
  3  6  1  0  0  0
  4  7  2  0  0  0
  4  8  1  0  0  0
  5  9  1  0  0  0
  5 34  1  0  0  0
  5 35  1  0  0  0
  6 10  1  0  0  0
  6 36  1  0  0  0
  6 37  1  0  0  0
  7 11  1  0  0  0
  7 38  1  0  0  0
  8 12  2  0  0  0
  8 39  1  0  0  0
  9 13  2  0  0  0
  9 14  1  0  0  0
 10 15  1  0  0  0
 10 16  1  0  0  0
 10 40  1  0  0  0
 11 17  1  0  0  0
 11 18  2  0  0  0
 12 18  1  0  0  0
 12 41  1  0  0  0
 13 19  1  0  0  0
 13 20  1  0  0  0
 14 21  2  0  0  0
 14 42  1  0  0  0
 15 16  1  0  0  0
 15 43  1  0  0  0
 15 44  1  0  0  0
 16 45  1  0  0  0
 16 46  1  0  0  0
 17 22  1  0  0  0
 18 47  1  0  0  0
 19 23  1  0  0  0
 20 24  2  0  0  0
 20 48  1  0  0  0
 21 25  1  0  0  0
 21 24  1  0  0  0
 22 49  1  0  0  0
 22 50  1  0  0  0
 22 51  1  0  0  0
 23 26  1  0  0  0
 23 52  1  0  0  0
 23 53  1  0  0  0
 24 54  1  0  0  0
 25 27  1  0  0  0
 25 28  2  0  0  0
 26 55  1  0  0  0
 26 56  1  0  0  0
 26 57  1  0  0  0
 27 29  2  0  0  0
 27 58  1  0  0  0
 28 30  1  0  0  0
 28 59  1  0  0  0
 29 31  1  0  0  0
 29 30  1  0  0  0
 30 32  1  0  0  0
 31 33  1  0  0  0
 31 60  1  0  0  0
 31 61  1  0  0  0
 32 33  1  0  0  0
 32 62  1  0  0  0
 32 63  1  0  0  0
 33 64  1  0  0  0
 33 65  1  0  0  0
M  CHG  1  27   1
M  END
> <r_user_exp_dG>
-10.0506

$$$$
