# Supplementary material for: ModBinddG: A simulation-based absolute predictor of free energy of binding based on population reweighting
Source: Proc Natl Acad Sci U S A. 2026 Jun 15;123(25):e2513285123. doi: 10.1073/pnas.2513285123 (PMC13291613; doi:10.1073/pnas.2513285123)
Supplement: Supplementary file 2 — Dataset S01 (GZ) [file pnas.2513285123.sd01.gz › SI_PNAS_V2/WDR5_dG/CHEMBL4295183.sdf]

CHEMBL4295183
                    3D
 Schrodinger Suite 2023-4.
 43 46  0  0  1  0            999 V2000
    5.4151  -31.0410   28.1147 O   0  0  0  0  0  0
    4.9793  -32.0723   28.6188 C   0  0  0  0  0  0
    3.7630  -32.5557   28.3329 N   0  0  0  0  0  0
    5.8353  -32.8680   29.5540 C   0  0  0  0  0  0
    2.8895  -32.0020   27.3036 C   0  0  0  0  0  0
    5.3064  -33.5150   30.6884 C   0  0  0  0  0  0
    7.2286  -32.9332   29.3521 C   0  0  0  0  0  0
    3.2217  -32.5986   25.9540 C   0  0  0  0  0  0
    6.0593  -34.2004   31.5762 N   0  0  0  0  0  0
    8.0202  -33.6411   30.2722 C   0  0  0  0  0  0
    4.2889  -32.0696   25.1928 C   0  0  0  0  0  0
    2.5342  -33.7431   25.5048 C   0  0  0  0  0  0
    7.3913  -34.2494   31.3702 C   0  0  0  0  0  0
    4.7156  -32.7090   24.0115 C   0  0  0  0  0  0
    2.9326  -34.3700   24.3109 C   0  0  0  0  0  0
    5.9049  -32.2461   23.2878 C   0  0  0  0  0  0
    4.0245  -33.8519   23.5883 C   0  0  0  0  0  0
    6.3297  -30.9243   23.4028 N   0  3  0  0  0  0
    6.8198  -32.9192   22.4913 C   0  0  0  0  0  0
    7.4242  -30.8487   22.6722 C   0  0  0  0  0  0
    7.7683  -31.9847   22.1299 N   0  0  0  0  0  0
    8.3753  -29.7672   22.3371 C   0  0  0  0  0  0
    8.9854  -31.9811   21.3845 C   0  0  0  0  0  0
    9.3977  -30.4859   21.4200 C   0  0  0  0  0  0
    3.4813  -33.4322   28.7421 H   0  0  0  0  0  0
    2.9734  -30.9162   27.2541 H   0  0  0  0  0  0
    1.8508  -32.2144   27.5615 H   0  0  0  0  0  0
    4.2483  -33.4789   30.9036 H   0  0  0  0  0  0
    7.6853  -32.4485   28.5015 H   0  0  0  0  0  0
    9.0907  -33.7136   30.1449 H   0  0  0  0  0  0
    4.8352  -31.2018   25.5312 H   0  0  0  0  0  0
    1.7235  -34.1613   26.0857 H   0  0  0  0  0  0
    7.9707  -34.7981   32.0983 H   0  0  0  0  0  0
    2.4298  -35.2627   23.9684 H   0  0  0  0  0  0
    4.3633  -34.3225   22.6938 H   0  0  0  0  0  0
    5.9896  -30.1069   23.8891 H   0  0  0  0  0  0
    6.9159  -33.9463   22.1850 H   0  0  0  0  0  0
    7.8550  -28.9541   21.8328 H   0  0  0  0  0  0
    8.8439  -29.3825   23.2393 H   0  0  0  0  0  0
    8.8192  -32.3676   20.3795 H   0  0  0  0  0  0
    9.6850  -32.6118   21.9182 H   0  0  0  0  0  0
    9.3765  -30.0626   20.4212 H   0  0  0  0  0  0
   10.4133  -30.3509   21.7768 H   0  0  0  0  0  0
  1  2  2  0  0  0
  2  3  1  0  0  0
  2  4  1  0  0  0
  3  5  1  0  0  0
  3 25  1  0  0  0
  4  6  2  0  0  0
  4  7  1  0  0  0
  5  8  1  0  0  0
  5 26  1  0  0  0
  5 27  1  0  0  0
  6  9  1  0  0  0
  6 28  1  0  0  0
  7 10  2  0  0  0
  7 29  1  0  0  0
  8 11  2  0  0  0
  8 12  1  0  0  0
  9 13  2  0  0  0
 10 13  1  0  0  0
 10 30  1  0  0  0
 11 14  1  0  0  0
 11 31  1  0  0  0
 12 15  2  0  0  0
 12 32  1  0  0  0
 13 33  1  0  0  0
 14 16  1  0  0  0
 14 17  2  0  0  0
 15 17  1  0  0  0
 15 34  1  0  0  0
 16 18  1  0  0  0
 16 19  2  0  0  0
 17 35  1  0  0  0
 18 20  2  0  0  0
 18 36  1  0  0  0
 19 21  1  0  0  0
 19 37  1  0  0  0
 20 22  1  0  0  0
 20 21  1  0  0  0
 21 23  1  0  0  0
 22 24  1  0  0  0
 22 38  1  0  0  0
 22 39  1  0  0  0
 23 24  1  0  0  0
 23 40  1  0  0  0
 23 41  1  0  0  0
 24 42  1  0  0  0
 24 43  1  0  0  0
M  CHG  1  18   1
M  END
> <r_user_exp_dG>
-7.34072

$$$$
