# Supplementary material for: ModBinddG: A simulation-based absolute predictor of free energy of binding based on population reweighting
Source: Proc Natl Acad Sci U S A. 2026 Jun 15;123(25):e2513285123. doi: 10.1073/pnas.2513285123 (PMC13291613; doi:10.1073/pnas.2513285123)
Supplement: Supplementary file 2 — Dataset S01 (GZ) [file pnas.2513285123.sd01.gz › SI_PNAS_V2/WDR5_dG/CHEMBL4276998.sdf]

CHEMBL4276998
                    3D
 Schrodinger Suite 2023-4.
 43 46  0  0  1  0            999 V2000
    5.3353  -31.0410   28.1959 O   0  0  0  0  0  0
    4.9371  -32.1113   28.6548 C   0  0  0  0  0  0
    3.7451  -32.6235   28.3319 N   0  0  0  0  0  0
    5.7818  -32.9409   29.5886 C   0  0  0  0  0  0
    2.8569  -32.0770   27.3149 C   0  0  0  0  0  0
    7.1165  -32.7196   29.5843 N   0  0  0  0  0  0
    5.1822  -33.8828   30.4566 C   0  0  0  0  0  0
    3.1921  -32.6638   25.9642 C   0  0  0  0  0  0
    7.8925  -33.4358   30.4182 C   0  0  0  0  0  0
    5.9983  -34.6153   31.3344 C   0  0  0  0  0  0
    4.2622  -32.1317   25.2099 C   0  0  0  0  0  0
    2.5055  -33.8067   25.5083 C   0  0  0  0  0  0
    7.3822  -34.3862   31.3141 C   0  0  0  0  0  0
    4.6923  -32.7652   24.0266 C   0  0  0  0  0  0
    2.9096  -34.4301   24.3157 C   0  0  0  0  0  0
    5.8783  -32.2986   23.3030 C   0  0  0  0  0  0
    4.0026  -33.9079   23.5986 C   0  0  0  0  0  0
    6.2910  -30.9722   23.4082 N   0  3  0  0  0  0
    6.8010  -32.9703   22.5144 C   0  0  0  0  0  0
    7.3921  -30.8956   22.6871 C   0  0  0  0  0  0
    7.7461  -32.0333   22.1538 N   0  0  0  0  0  0
    8.3413  -29.8117   22.3542 C   0  0  0  0  0  0
    8.9688  -32.0276   21.4168 C   0  0  0  0  0  0
    9.3738  -30.5306   21.4486 C   0  0  0  0  0  0
    3.5270  -33.5258   28.7223 H   0  0  0  0  0  0
    2.9242  -30.9897   27.2684 H   0  0  0  0  0  0
    1.8237  -32.3074   27.5787 H   0  0  0  0  0  0
    4.1136  -34.0382   30.4816 H   0  0  0  0  0  0
    8.9539  -33.2407   30.3749 H   0  0  0  0  0  0
    5.5703  -35.3359   32.0150 H   0  0  0  0  0  0
    4.8098  -31.2660   25.5547 H   0  0  0  0  0  0
    1.6931  -34.2273   26.0849 H   0  0  0  0  0  0
    8.0440  -34.9218   31.9772 H   0  0  0  0  0  0
    2.4084  -35.3215   23.9675 H   0  0  0  0  0  0
    4.3454  -34.3749   22.7039 H   0  0  0  0  0  0
    5.9399  -30.1525   23.8824 H   0  0  0  0  0  0
    6.9046  -33.9999   22.2150 H   0  0  0  0  0  0
    7.8222  -29.0023   21.8430 H   0  0  0  0  0  0
    8.8016  -29.4212   23.2586 H   0  0  0  0  0  0
    8.8113  -32.4193   20.4120 H   0  0  0  0  0  0
    9.6693  -32.6533   21.9572 H   0  0  0  0  0  0
   10.3853  -30.3886   21.8143 H   0  0  0  0  0  0
    9.3586  -30.1123   20.4481 H   0  0  0  0  0  0
  1  2  2  0  0  0
  2  3  1  0  0  0
  2  4  1  0  0  0
  3  5  1  0  0  0
  3 25  1  0  0  0
  4  6  2  0  0  0
  4  7  1  0  0  0
  5  8  1  0  0  0
  5 26  1  0  0  0
  5 27  1  0  0  0
  6  9  1  0  0  0
  7 10  2  0  0  0
  7 28  1  0  0  0
  8 11  2  0  0  0
  8 12  1  0  0  0
  9 13  2  0  0  0
  9 29  1  0  0  0
 10 13  1  0  0  0
 10 30  1  0  0  0
 11 14  1  0  0  0
 11 31  1  0  0  0
 12 15  2  0  0  0
 12 32  1  0  0  0
 13 33  1  0  0  0
 14 16  1  0  0  0
 14 17  2  0  0  0
 15 17  1  0  0  0
 15 34  1  0  0  0
 16 18  1  0  0  0
 16 19  2  0  0  0
 17 35  1  0  0  0
 18 20  2  0  0  0
 18 36  1  0  0  0
 19 21  1  0  0  0
 19 37  1  0  0  0
 20 22  1  0  0  0
 20 21  1  0  0  0
 21 23  1  0  0  0
 22 24  1  0  0  0
 22 38  1  0  0  0
 22 39  1  0  0  0
 23 24  1  0  0  0
 23 40  1  0  0  0
 23 41  1  0  0  0
 24 42  1  0  0  0
 24 43  1  0  0  0
M  CHG  1  18   1
M  END
> <r_user_exp_dG>
-7.37314

$$$$
