# Supplementary material for: ModBinddG: A simulation-based absolute predictor of free energy of binding based on population reweighting
Source: Proc Natl Acad Sci U S A. 2026 Jun 15;123(25):e2513285123. doi: 10.1073/pnas.2513285123 (PMC13291613; doi:10.1073/pnas.2513285123)
Supplement: Supplementary file 2 — Dataset S01 (GZ) [file pnas.2513285123.sd01.gz › SI_PNAS_V2/WDR5_dG/CHEMBL4289405.sdf]

CHEMBL4289405
                    3D
 Schrodinger Suite 2023-4.
 50 53  0  0  1  0            999 V2000
    5.3920  -31.0701   28.3177 O   0  0  0  0  0  0
    4.8243  -32.0657   28.7660 C   0  0  0  0  0  0
    3.6462  -32.4984   28.3036 N   0  0  0  0  0  0
    5.4255  -32.8573   29.9343 C   0  0  0  0  0  0
    2.8924  -31.8813   27.2219 C   0  0  0  0  0  0
    6.8808  -33.2860   29.6616 C   0  0  0  0  0  0
    5.3577  -32.0451   31.2419 C   0  0  0  0  0  0
    3.2470  -32.5122   25.8984 C   0  0  0  0  0  0
    7.4350  -34.1144   30.8368 C   0  0  0  0  0  0
    5.8781  -32.8724   32.4290 C   0  0  0  0  0  0
    4.3317  -32.0088   25.1468 C   0  0  0  0  0  0
    2.5499  -33.6542   25.4566 C   0  0  0  0  0  0
    7.3109  -33.3729   32.1790 C   0  0  0  0  0  0
    4.7550  -32.6612   23.9722 C   0  0  0  0  0  0
    2.9519  -34.3007   24.2752 C   0  0  0  0  0  0
    5.9446  -32.2094   23.2427 C   0  0  0  0  0  0
    4.0527  -33.8013   23.5538 C   0  0  0  0  0  0
    6.3827  -30.8912   23.3628 N   0  3  0  0  0  0
    6.8468  -32.8874   22.4372 C   0  0  0  0  0  0
    7.4732  -30.8230   22.6261 C   0  0  0  0  0  0
    7.8005  -31.9591   22.0738 N   0  0  0  0  0  0
    8.4347  -29.7496   22.2964 C   0  0  0  0  0  0
    9.0125  -31.9620   21.3221 C   0  0  0  0  0  0
    9.4379  -30.4710   21.3604 C   0  0  0  0  0  0
    3.2549  -33.3291   28.7177 H   0  0  0  0  0  0
    4.8313  -33.7634   30.0655 H   0  0  0  0  0  0
    1.8260  -32.0008   27.4145 H   0  0  0  0  0  0
    3.0750  -30.8095   27.1876 H   0  0  0  0  0  0
    7.5059  -32.4067   29.5021 H   0  0  0  0  0  0
    6.9371  -33.8685   28.7406 H   0  0  0  0  0  0
    4.3348  -31.7179   31.4375 H   0  0  0  0  0  0
    5.9526  -31.1351   31.1428 H   0  0  0  0  0  0
    8.4792  -34.3681   30.6505 H   0  0  0  0  0  0
    6.8922  -35.0586   30.9014 H   0  0  0  0  0  0
    5.2173  -33.7226   32.6011 H   0  0  0  0  0  0
    5.8512  -32.2699   33.3385 H   0  0  0  0  0  0
    4.8861  -31.1454   25.4866 H   0  0  0  0  0  0
    1.7263  -34.0518   26.0344 H   0  0  0  0  0  0
    7.9963  -32.5276   32.1951 H   0  0  0  0  0  0
    7.6249  -34.0265   32.9939 H   0  0  0  0  0  0
    2.4409  -35.1904   23.9384 H   0  0  0  0  0  0
    4.3873  -34.2860   22.6655 H   0  0  0  0  0  0
    6.0540  -30.0729   23.8552 H   0  0  0  0  0  0
    6.9291  -33.9155   22.1278 H   0  0  0  0  0  0
    7.9186  -28.9236   21.8070 H   0  0  0  0  0  0
    8.9157  -29.3842   23.1998 H   0  0  0  0  0  0
    9.7057  -32.5968   21.8573 H   0  0  0  0  0  0
    8.8405  -32.3465   20.3191 H   0  0  0  0  0  0
    9.4029  -30.0425   20.3642 H   0  0  0  0  0  0
   10.4611  -30.3473   21.7009 H   0  0  0  0  0  0
  1  2  2  0  0  0
  2  3  1  0  0  0
  2  4  1  0  0  0
  3  5  1  0  0  0
  3 25  1  0  0  0
  4  6  1  0  0  0
  4  7  1  0  0  0
  4 26  1  0  0  0
  5  8  1  0  0  0
  5 27  1  0  0  0
  5 28  1  0  0  0
  6  9  1  0  0  0
  6 29  1  0  0  0
  6 30  1  0  0  0
  7 10  1  0  0  0
  7 31  1  0  0  0
  7 32  1  0  0  0
  8 11  2  0  0  0
  8 12  1  0  0  0
  9 13  1  0  0  0
  9 33  1  0  0  0
  9 34  1  0  0  0
 10 13  1  0  0  0
 10 35  1  0  0  0
 10 36  1  0  0  0
 11 14  1  0  0  0
 11 37  1  0  0  0
 12 15  2  0  0  0
 12 38  1  0  0  0
 13 39  1  0  0  0
 13 40  1  0  0  0
 14 16  1  0  0  0
 14 17  2  0  0  0
 15 17  1  0  0  0
 15 41  1  0  0  0
 16 18  1  0  0  0
 16 19  2  0  0  0
 17 42  1  0  0  0
 18 20  2  0  0  0
 18 43  1  0  0  0
 19 21  1  0  0  0
 19 44  1  0  0  0
 20 22  1  0  0  0
 20 21  1  0  0  0
 21 23  1  0  0  0
 22 24  1  0  0  0
 22 45  1  0  0  0
 22 46  1  0  0  0
 23 24  1  0  0  0
 23 47  1  0  0  0
 23 48  1  0  0  0
 24 49  1  0  0  0
 24 50  1  0  0  0
M  CHG  1  18   1
M  END
> <r_user_exp_dG>
-6.9843

$$$$
