# Supplementary material for: ModBinddG: A simulation-based absolute predictor of free energy of binding based on population reweighting
Source: Proc Natl Acad Sci U S A. 2026 Jun 15;123(25):e2513285123. doi: 10.1073/pnas.2513285123 (PMC13291613; doi:10.1073/pnas.2513285123)
Supplement: Supplementary file 2 — Dataset S01 (GZ) [file pnas.2513285123.sd01.gz › SI_PNAS_V2/WDR5_dG/CHEMBL4284733.sdf]

CHEMBL4284733
                    3D
 Schrodinger Suite 2023-4.
 59 63  0  0  1  0            999 V2000
    5.7397  -31.1513   28.1408 O   0  0  0  0  0  0
    5.3180  -32.1504   28.7140 C   0  0  0  0  0  0
    4.0858  -32.6231   28.5145 N   0  0  0  0  0  0
    6.1997  -32.9173   29.6484 C   0  0  0  0  0  0
    3.1791  -32.1047   27.4942 C   0  0  0  0  0  0
    7.5581  -33.1107   29.3118 C   0  0  0  0  0  0
    5.7129  -33.3964   30.8826 C   0  0  0  0  0  0
    3.4586  -32.7191   26.1361 C   0  0  0  0  0  0
    8.4361  -33.7862   30.1918 C   0  0  0  0  0  0
    6.5881  -34.0376   31.7792 C   0  0  0  0  0  0
    2.8150  -33.9168   25.7531 C   0  0  0  0  0  0
    4.4176  -32.1246   25.2868 C   0  0  0  0  0  0
    9.7584  -34.0448   29.9046 O   0  0  0  0  0  0
    7.9430  -34.2192   31.4382 C   0  0  0  0  0  0
    1.9491  -34.4875   26.6570 O   0  0  0  0  0  0
    3.1220  -34.4877   24.4972 C   0  0  0  0  0  0
    4.7868  -32.7405   24.0765 C   0  0  0  0  0  0
   10.1427  -34.0565   28.5337 C   0  0  0  0  0  0
    0.9496  -35.3687   26.1659 C   0  0  0  0  0  0
    4.1053  -33.8985   23.6833 C   0  0  0  0  0  0
    5.9360  -32.2594   23.3050 C   0  0  0  0  0  0
   -0.0066  -35.7486   27.3013 C   0  0  0  0  0  0
   -0.2132  -34.5936   25.5316 C   0  0  0  0  0  0
    6.3582  -30.9376   23.4182 N   0  3  0  0  0  0
    6.8367  -32.9291   22.4925 C   0  0  0  0  0  0
   -0.8510  -34.5285   26.9289 C   0  0  0  0  0  0
    7.4471  -30.8597   22.6780 C   0  0  0  0  0  0
    7.7841  -31.9940   22.1278 N   0  0  0  0  0  0
    8.4022  -29.7804   22.3511 C   0  0  0  0  0  0
    8.9991  -31.9899   21.3787 C   0  0  0  0  0  0
    9.4219  -30.4985   21.4291 C   0  0  0  0  0  0
    3.8247  -33.4772   28.9838 H   0  0  0  0  0  0
    3.2611  -31.0200   27.4130 H   0  0  0  0  0  0
    2.1495  -32.3011   27.7956 H   0  0  0  0  0  0
    7.9094  -32.7312   28.3653 H   0  0  0  0  0  0
    4.6811  -33.2394   31.1652 H   0  0  0  0  0  0
    6.2245  -34.3848   32.7363 H   0  0  0  0  0  0
    4.9420  -31.2294   25.5881 H   0  0  0  0  0  0
    8.6091  -34.7099   32.1311 H   0  0  0  0  0  0
    2.6715  -35.4082   24.1599 H   0  0  0  0  0  0
   11.1551  -34.4488   28.4426 H   0  0  0  0  0  0
   10.1403  -33.0561   28.1032 H   0  0  0  0  0  0
    9.4894  -34.6991   27.9432 H   0  0  0  0  0  0
    1.3118  -36.2369   25.6133 H   0  0  0  0  0  0
    4.3839  -34.3426   22.7544 H   0  0  0  0  0  0
   -0.5228  -36.6931   27.1187 H   0  0  0  0  0  0
    0.4314  -35.7171   28.3005 H   0  0  0  0  0  0
   -0.7795  -35.1926   24.8193 H   0  0  0  0  0  0
    0.0535  -33.6252   25.1054 H   0  0  0  0  0  0
    6.0210  -30.1211   23.9080 H   0  0  0  0  0  0
    6.9321  -33.9577   22.1888 H   0  0  0  0  0  0
   -0.5617  -33.6327   27.4819 H   0  0  0  0  0  0
   -1.9261  -34.6979   26.9744 H   0  0  0  0  0  0
    8.8712  -29.4035   23.2570 H   0  0  0  0  0  0
    7.8846  -28.9627   21.8507 H   0  0  0  0  0  0
    8.8288  -32.3662   20.3716 H   0  0  0  0  0  0
    9.6959  -32.6290   21.9064 H   0  0  0  0  0  0
   10.4368  -30.3770   21.7911 H   0  0  0  0  0  0
    9.4063  -30.0659   20.4340 H   0  0  0  0  0  0
  1  2  2  0  0  0
  2  3  1  0  0  0
  2  4  1  0  0  0
  3  5  1  0  0  0
  3 32  1  0  0  0
  4  6  2  0  0  0
  4  7  1  0  0  0
  5  8  1  0  0  0
  5 33  1  0  0  0
  5 34  1  0  0  0
  6  9  1  0  0  0
  6 35  1  0  0  0
  7 10  2  0  0  0
  7 36  1  0  0  0
  8 11  2  0  0  0
  8 12  1  0  0  0
  9 13  1  0  0  0
  9 14  2  0  0  0
 10 14  1  0  0  0
 10 37  1  0  0  0
 11 15  1  0  0  0
 11 16  1  0  0  0
 12 17  2  0  0  0
 12 38  1  0  0  0
 13 18  1  0  0  0
 14 39  1  0  0  0
 15 19  1  0  0  0
 16 20  2  0  0  0
 16 40  1  0  0  0
 17 21  1  0  0  0
 17 20  1  0  0  0
 18 41  1  0  0  0
 18 42  1  0  0  0
 18 43  1  0  0  0
 19 22  1  0  0  0
 19 23  1  0  0  0
 19 44  1  0  0  0
 20 45  1  0  0  0
 21 24  1  0  0  0
 21 25  2  0  0  0
 22 26  1  0  0  0
 22 46  1  0  0  0
 22 47  1  0  0  0
 23 26  1  0  0  0
 23 48  1  0  0  0
 23 49  1  0  0  0
 24 27  2  0  0  0
 24 50  1  0  0  0
 25 28  1  0  0  0
 25 51  1  0  0  0
 26 52  1  0  0  0
 26 53  1  0  0  0
 27 29  1  0  0  0
 27 28  1  0  0  0
 28 30  1  0  0  0
 29 31  1  0  0  0
 29 54  1  0  0  0
 29 55  1  0  0  0
 30 31  1  0  0  0
 30 56  1  0  0  0
 30 57  1  0  0  0
 31 58  1  0  0  0
 31 59  1  0  0  0
M  CHG  1  24   1
M  END
> <r_user_exp_dG>
-9.51505

$$$$
