# Supplementary material for: ModBinddG: A simulation-based absolute predictor of free energy of binding based on population reweighting
Source: Proc Natl Acad Sci U S A. 2026 Jun 15;123(25):e2513285123. doi: 10.1073/pnas.2513285123 (PMC13291613; doi:10.1073/pnas.2513285123)
Supplement: Supplementary file 2 — Dataset S01 (GZ) [file pnas.2513285123.sd01.gz › SI_PNAS_V2/WDR5_dG/CHEMBL4292147.sdf]

CHEMBL4292147
                    3D
 Schrodinger Suite 2023-4.
 48 51  0  0  1  0            999 V2000
    5.4026  -31.0503   28.1306 O   0  0  0  0  0  0
    4.9956  -32.0840   28.6541 C   0  0  0  0  0  0
    3.7916  -32.6009   28.3895 N   0  0  0  0  0  0
    5.8665  -32.8474   29.6063 C   0  0  0  0  0  0
    2.8890  -32.0837   27.3669 C   0  0  0  0  0  0
    5.3253  -33.5166   30.7267 C   0  0  0  0  0  0
    7.2639  -32.8433   29.4195 C   0  0  0  0  0  0
    3.2259  -32.6698   26.0138 C   0  0  0  0  0  0
    6.1807  -34.1448   31.6558 C   0  0  0  0  0  0
    8.1159  -33.4726   30.3463 C   0  0  0  0  0  0
    4.2844  -32.1250   25.2505 C   0  0  0  0  0  0
    2.5477  -33.8182   25.5589 C   0  0  0  0  0  0
    7.5808  -34.1081   31.4921 C   0  0  0  0  0  0
    4.7148  -32.7540   24.0653 C   0  0  0  0  0  0
    2.9479  -34.4326   24.3599 C   0  0  0  0  0  0
    8.3476  -34.6972   32.4722 O   0  0  0  0  0  0
    5.8996  -32.2812   23.3405 C   0  0  0  0  0  0
    4.0314  -33.8991   23.6374 C   0  0  0  0  0  0
    9.7360  -34.3875   32.4984 C   0  0  0  0  0  0
    6.3088  -30.9534   23.4471 N   0  3  0  0  0  0
    6.8221  -32.9482   22.5487 C   0  0  0  0  0  0
    7.4076  -30.8723   22.7222 C   0  0  0  0  0  0
    7.7650  -32.0084   22.1881 N   0  0  0  0  0  0
    8.3519  -29.7845   22.3877 C   0  0  0  0  0  0
    8.9863  -31.9980   21.4476 C   0  0  0  0  0  0
    9.3897  -30.5001   21.4845 C   0  0  0  0  0  0
    3.5544  -33.4745   28.8312 H   0  0  0  0  0  0
    1.8612  -32.3311   27.6369 H   0  0  0  0  0  0
    2.9348  -30.9951   27.3114 H   0  0  0  0  0  0
    4.2600  -33.5232   30.9042 H   0  0  0  0  0  0
    7.6870  -32.3489   28.5573 H   0  0  0  0  0  0
    5.7593  -34.6337   32.5219 H   0  0  0  0  0  0
    9.1781  -33.4405   30.1630 H   0  0  0  0  0  0
    4.8237  -31.2532   25.5901 H   0  0  0  0  0  0
    1.7439  -34.2479   26.1401 H   0  0  0  0  0  0
    2.4520  -35.3277   24.0124 H   0  0  0  0  0  0
    4.3732  -34.3591   22.7376 H   0  0  0  0  0  0
   10.2554  -34.7659   31.6181 H   0  0  0  0  0  0
   10.1929  -34.8513   33.3723 H   0  0  0  0  0  0
    9.9002  -33.3133   32.5745 H   0  0  0  0  0  0
    5.9569  -30.1357   23.9241 H   0  0  0  0  0  0
    6.9293  -33.9759   22.2475 H   0  0  0  0  0  0
    7.8298  -28.9800   21.8735 H   0  0  0  0  0  0
    8.8103  -29.3877   23.2899 H   0  0  0  0  0  0
    9.6904  -32.6255   21.9833 H   0  0  0  0  0  0
    8.8265  -32.3859   20.4430 H   0  0  0  0  0  0
    9.3794  -30.0794   20.4849 H   0  0  0  0  0  0
   10.3995  -30.3585   21.8561 H   0  0  0  0  0  0
  1  2  2  0  0  0
  2  3  1  0  0  0
  2  4  1  0  0  0
  3  5  1  0  0  0
  3 27  1  0  0  0
  4  6  2  0  0  0
  4  7  1  0  0  0
  5  8  1  0  0  0
  5 28  1  0  0  0
  5 29  1  0  0  0
  6  9  1  0  0  0
  6 30  1  0  0  0
  7 10  2  0  0  0
  7 31  1  0  0  0
  8 11  2  0  0  0
  8 12  1  0  0  0
  9 13  2  0  0  0
  9 32  1  0  0  0
 10 13  1  0  0  0
 10 33  1  0  0  0
 11 14  1  0  0  0
 11 34  1  0  0  0
 12 15  2  0  0  0
 12 35  1  0  0  0
 13 16  1  0  0  0
 14 17  1  0  0  0
 14 18  2  0  0  0
 15 18  1  0  0  0
 15 36  1  0  0  0
 16 19  1  0  0  0
 17 20  1  0  0  0
 17 21  2  0  0  0
 18 37  1  0  0  0
 19 38  1  0  0  0
 19 39  1  0  0  0
 19 40  1  0  0  0
 20 22  2  0  0  0
 20 41  1  0  0  0
 21 23  1  0  0  0
 21 42  1  0  0  0
 22 24  1  0  0  0
 22 23  1  0  0  0
 23 25  1  0  0  0
 24 26  1  0  0  0
 24 43  1  0  0  0
 24 44  1  0  0  0
 25 26  1  0  0  0
 25 45  1  0  0  0
 25 46  1  0  0  0
 26 47  1  0  0  0
 26 48  1  0  0  0
M  CHG  1  20   1
M  END
> <r_user_exp_dG>
-7.50489

$$$$
