# Supplementary material for: ModBinddG: A simulation-based absolute predictor of free energy of binding based on population reweighting
Source: Proc Natl Acad Sci U S A. 2026 Jun 15;123(25):e2513285123. doi: 10.1073/pnas.2513285123 (PMC13291613; doi:10.1073/pnas.2513285123)
Supplement: Supplementary file 2 — Dataset S01 (GZ) [file pnas.2513285123.sd01.gz › SI_PNAS_V2/WDR5_dG/CHEMBL4294133.sdf]

CHEMBL4294133
                    3D
 Schrodinger Suite 2023-4.
 69 74  0  0  1  0            999 V2000
    5.5916  -31.1347   28.1182 O   0  0  0  0  0  0
    5.2039  -32.1430   28.7053 C   0  0  0  0  0  0
    3.9782  -32.6831   28.4719 N   0  0  0  0  0  0
    6.1476  -32.7743   29.6962 C   0  0  0  0  0  0
    3.0957  -32.1184   27.4287 C   0  0  0  0  0  0
    3.4649  -33.9115   29.0915 C   0  0  0  0  0  0
    7.4513  -33.1275   29.2795 C   0  0  0  0  0  0
    5.7984  -32.9307   31.0550 C   0  0  0  0  0  0
    3.3643  -32.6895   26.0424 C   0  0  0  0  0  0
    2.4960  -33.6956   30.2419 C   0  0  0  0  0  0
    8.3865  -33.6826   30.1864 C   0  0  0  0  0  0
    6.7221  -33.4759   31.9675 C   0  0  0  0  0  0
    2.5866  -33.7588   25.5338 C   0  0  0  0  0  0
    4.4319  -32.1657   25.2768 C   0  0  0  0  0  0
    1.0113  -33.9109   30.0610 C   0  0  0  0  0  0
    1.8176  -34.8872   30.8785 C   0  0  0  0  0  0
    9.6688  -34.0613   29.8494 O   0  0  0  0  0  0
    8.0057  -33.8522   31.5312 C   0  0  0  0  0  0
    1.5062  -34.1911   26.2754 O   0  0  0  0  0  0
    2.9593  -34.3383   24.2978 C   0  0  0  0  0  0
    4.8082  -32.7537   24.0547 C   0  0  0  0  0  0
   10.0199  -34.0961   28.4723 C   0  0  0  0  0  0
    0.6739  -35.2093   25.7301 C   0  0  0  0  0  0
    4.0690  -33.8458   23.5901 C   0  0  0  0  0  0
    5.9923  -32.2946   23.3212 C   0  0  0  0  0  0
    1.2427  -36.6191   25.9556 C   0  0  0  0  0  0
   -0.4572  -35.5678   26.7012 C   0  0  0  0  0  0
    6.4502  -30.9883   23.4719 N   0  3  0  0  0  0
    6.8739  -32.9616   22.4847 C   0  0  0  0  0  0
    0.4230  -36.6971   27.2476 C   0  0  0  0  0  0
    7.5199  -30.9072   22.7045 C   0  0  0  0  0  0
    7.8276  -32.0333   22.1213 N   0  0  0  0  0  0
    8.4762  -29.8319   22.3673 C   0  0  0  0  0  0
    9.0234  -32.0285   21.3422 C   0  0  0  0  0  0
    9.4600  -30.5417   21.4030 C   0  0  0  0  0  0
    3.1998  -31.0349   27.3716 H   0  0  0  0  0  0
    2.0514  -32.2744   27.7045 H   0  0  0  0  0  0
    4.2796  -34.5450   29.4432 H   0  0  0  0  0  0
    2.9765  -34.5215   28.3307 H   0  0  0  0  0  0
    7.7191  -32.9589   28.2507 H   0  0  0  0  0  0
    4.8366  -32.6058   31.4177 H   0  0  0  0  0  0
    2.7659  -32.8903   30.9197 H   0  0  0  0  0  0
    6.4530  -33.5894   33.0076 H   0  0  0  0  0  0
    5.0125  -31.3297   25.6358 H   0  0  0  0  0  0
    0.3269  -33.2595   30.6007 H   0  0  0  0  0  0
    0.6731  -34.2224   29.0786 H   0  0  0  0  0  0
    1.6858  -34.8716   31.9589 H   0  0  0  0  0  0
    2.0040  -35.8695   30.4463 H   0  0  0  0  0  0
    8.7143  -34.2605   32.2372 H   0  0  0  0  0  0
    2.4332  -35.1819   23.8801 H   0  0  0  0  0  0
   10.0150  -33.1009   28.0302 H   0  0  0  0  0  0
    9.3474  -34.7430   27.9083 H   0  0  0  0  0  0
   11.0266  -34.4988   28.3633 H   0  0  0  0  0  0
    0.3119  -35.0021   24.7204 H   0  0  0  0  0  0
    4.3743  -34.2928   22.6702 H   0  0  0  0  0  0
    0.9189  -37.3361   25.1998 H   0  0  0  0  0  0
    2.3224  -36.6643   26.1046 H   0  0  0  0  0  0
   -0.7127  -34.7846   27.4138 H   0  0  0  0  0  0
   -1.3501  -35.9378   26.1991 H   0  0  0  0  0  0
    6.1465  -30.1837   24.0016 H   0  0  0  0  0  0
    6.9448  -33.9817   22.1493 H   0  0  0  0  0  0
    1.0004  -36.4025   28.1248 H   0  0  0  0  0  0
   -0.0926  -37.6452   27.4041 H   0  0  0  0  0  0
    7.9510  -29.0005   21.8967 H   0  0  0  0  0  0
    8.9796  -29.4748   23.2635 H   0  0  0  0  0  0
    9.7250  -32.6796   21.8451 H   0  0  0  0  0  0
    8.8270  -32.3905   20.3354 H   0  0  0  0  0  0
   10.4889  -30.4333   21.7308 H   0  0  0  0  0  0
    9.4154  -30.0909   20.4176 H   0  0  0  0  0  0
  1  2  2  0  0  0
  2  3  1  0  0  0
  2  4  1  0  0  0
  3  5  1  0  0  0
  3  6  1  0  0  0
  4  7  2  0  0  0
  4  8  1  0  0  0
  5  9  1  0  0  0
  5 36  1  0  0  0
  5 37  1  0  0  0
  6 10  1  0  0  0
  6 38  1  0  0  0
  6 39  1  0  0  0
  7 11  1  0  0  0
  7 40  1  0  0  0
  8 12  2  0  0  0
  8 41  1  0  0  0
  9 13  2  0  0  0
  9 14  1  0  0  0
 10 15  1  0  0  0
 10 16  1  0  0  0
 10 42  1  0  0  0
 11 17  1  0  0  0
 11 18  2  0  0  0
 12 18  1  0  0  0
 12 43  1  0  0  0
 13 19  1  0  0  0
 13 20  1  0  0  0
 14 21  2  0  0  0
 14 44  1  0  0  0
 15 16  1  0  0  0
 15 45  1  0  0  0
 15 46  1  0  0  0
 16 47  1  0  0  0
 16 48  1  0  0  0
 17 22  1  0  0  0
 18 49  1  0  0  0
 19 23  1  0  0  0
 20 24  2  0  0  0
 20 50  1  0  0  0
 21 25  1  0  0  0
 21 24  1  0  0  0
 22 51  1  0  0  0
 22 52  1  0  0  0
 22 53  1  0  0  0
 23 26  1  0  0  0
 23 27  1  0  0  0
 23 54  1  0  0  0
 24 55  1  0  0  0
 25 28  1  0  0  0
 25 29  2  0  0  0
 26 30  1  0  0  0
 26 56  1  0  0  0
 26 57  1  0  0  0
 27 30  1  0  0  0
 27 58  1  0  0  0
 27 59  1  0  0  0
 28 31  2  0  0  0
 28 60  1  0  0  0
 29 32  1  0  0  0
 29 61  1  0  0  0
 30 62  1  0  0  0
 30 63  1  0  0  0
 31 33  1  0  0  0
 31 32  1  0  0  0
 32 34  1  0  0  0
 33 35  1  0  0  0
 33 64  1  0  0  0
 33 65  1  0  0  0
 34 35  1  0  0  0
 34 66  1  0  0  0
 34 67  1  0  0  0
 35 68  1  0  0  0
 35 69  1  0  0  0
M  CHG  1  28   1
M  END
> <r_user_exp_dG>
-10.4193

$$$$
