# Supplementary material for: ModBinddG: A simulation-based absolute predictor of free energy of binding based on population reweighting
Source: Proc Natl Acad Sci U S A. 2026 Jun 15;123(25):e2513285123. doi: 10.1073/pnas.2513285123 (PMC13291613; doi:10.1073/pnas.2513285123)
Supplement: Supplementary file 2 — Dataset S01 (GZ) [file pnas.2513285123.sd01.gz › SI_PNAS_V2/WDR5_dG/CHEMBL4288724.sdf]

CHEMBL4288724
                    3D
 Schrodinger Suite 2023-4.
 47 50  0  0  1  0            999 V2000
    2.3482  -35.2504   32.9265 Cl  0  0  0  0  0  0
    3.4678  -33.9890   32.5490 C   0  0  0  0  0  0
    3.7023  -32.9303   33.4544 C   0  0  0  0  0  0
    4.1453  -34.0209   31.3135 C   0  0  0  0  0  0
    2.8780  -32.8616   34.9719 Cl  0  0  0  0  0  0
    4.6191  -31.9146   33.1209 C   0  0  0  0  0  0
    5.0541  -32.9957   30.9736 C   0  0  0  0  0  0
    5.2972  -31.9511   31.8877 C   0  0  0  0  0  0
    5.7593  -32.9990   29.6258 C   0  0  0  0  0  0
    4.9870  -32.1471   28.6166 C   0  0  0  0  0  0
    5.4822  -31.1150   28.1690 O   0  0  0  0  0  0
    3.7695  -32.5754   28.2644 N   0  0  0  0  0  0
    2.9406  -31.9724   27.2304 C   0  0  0  0  0  0
    3.2721  -32.5800   25.8888 C   0  0  0  0  0  0
    4.3537  -32.0714   25.1354 C   0  0  0  0  0  0
    2.5740  -33.7202   25.4428 C   0  0  0  0  0  0
    4.7808  -32.7227   23.9621 C   0  0  0  0  0  0
    2.9782  -34.3632   24.2607 C   0  0  0  0  0  0
    5.9754  -32.2730   23.2411 C   0  0  0  0  0  0
    4.0820  -33.8643   23.5434 C   0  0  0  0  0  0
    6.4103  -30.9533   23.3575 N   0  3  0  0  0  0
    6.8851  -32.9531   22.4457 C   0  0  0  0  0  0
    7.5059  -30.8861   22.6284 C   0  0  0  0  0  0
    7.8394  -32.0239   22.0837 N   0  0  0  0  0  0
    8.4665  -29.8127   22.2983 C   0  0  0  0  0  0
    9.0567  -32.0275   21.3388 C   0  0  0  0  0  0
    9.4773  -30.5351   21.3718 C   0  0  0  0  0  0
    3.9567  -34.8334   30.6274 H   0  0  0  0  0  0
    4.8061  -31.0998   33.8050 H   0  0  0  0  0  0
    5.9992  -31.1648   31.6423 H   0  0  0  0  0  0
    6.7706  -32.6045   29.7369 H   0  0  0  0  0  0
    5.8602  -34.0160   29.2454 H   0  0  0  0  0  0
    3.4282  -33.4216   28.6925 H   0  0  0  0  0  0
    1.8889  -32.1380   27.4667 H   0  0  0  0  0  0
    3.0813  -30.8938   27.1986 H   0  0  0  0  0  0
    4.9088  -31.2103   25.4769 H   0  0  0  0  0  0
    1.7529  -34.1225   26.0203 H   0  0  0  0  0  0
    2.4688  -35.2533   23.9222 H   0  0  0  0  0  0
    4.4219  -34.3499   22.6585 H   0  0  0  0  0  0
    6.0761  -30.1335   23.8436 H   0  0  0  0  0  0
    6.9727  -33.9812   22.1399 H   0  0  0  0  0  0
    7.9524  -28.9894   21.8024 H   0  0  0  0  0  0
    8.9426  -29.4418   23.2026 H   0  0  0  0  0  0
    9.7499  -32.6585   21.8802 H   0  0  0  0  0  0
    8.8900  -32.4188   20.3368 H   0  0  0  0  0  0
   10.4973  -30.4051   21.7148 H   0  0  0  0  0  0
    9.4446  -30.1119   20.3728 H   0  0  0  0  0  0
  1  2  1  0  0  0
  2  3  2  0  0  0
  2  4  1  0  0  0
  3  5  1  0  0  0
  3  6  1  0  0  0
  4  7  2  0  0  0
  4 28  1  0  0  0
  6  8  2  0  0  0
  6 29  1  0  0  0
  7  9  1  0  0  0
  7  8  1  0  0  0
  8 30  1  0  0  0
  9 10  1  0  0  0
  9 31  1  0  0  0
  9 32  1  0  0  0
 10 11  2  0  0  0
 10 12  1  0  0  0
 12 13  1  0  0  0
 12 33  1  0  0  0
 13 14  1  0  0  0
 13 34  1  0  0  0
 13 35  1  0  0  0
 14 15  2  0  0  0
 14 16  1  0  0  0
 15 17  1  0  0  0
 15 36  1  0  0  0
 16 18  2  0  0  0
 16 37  1  0  0  0
 17 19  1  0  0  0
 17 20  2  0  0  0
 18 20  1  0  0  0
 18 38  1  0  0  0
 19 21  1  0  0  0
 19 22  2  0  0  0
 20 39  1  0  0  0
 21 23  2  0  0  0
 21 40  1  0  0  0
 22 24  1  0  0  0
 22 41  1  0  0  0
 23 25  1  0  0  0
 23 24  1  0  0  0
 24 26  1  0  0  0
 25 27  1  0  0  0
 25 42  1  0  0  0
 25 43  1  0  0  0
 26 27  1  0  0  0
 26 44  1  0  0  0
 26 45  1  0  0  0
 27 46  1  0  0  0
 27 47  1  0  0  0
M  CHG  1  21   1
M  END
> <r_user_exp_dG>
-9.44594

$$$$
