# Supplementary material for: ModBinddG: A simulation-based absolute predictor of free energy of binding based on population reweighting
Source: Proc Natl Acad Sci U S A. 2026 Jun 15;123(25):e2513285123. doi: 10.1073/pnas.2513285123 (PMC13291613; doi:10.1073/pnas.2513285123)
Supplement: Supplementary file 2 — Dataset S01 (GZ) [file pnas.2513285123.sd01.gz › SI_PNAS_V2/WDR5_dG/CHEMBL4286527.sdf]

CHEMBL4286527
                    3D
 Schrodinger Suite 2023-4.
 68 72  0  0  1  0            999 V2000
    5.6375  -31.1098   28.1110 O   0  0  0  0  0  0
    5.2120  -32.1213   28.6610 C   0  0  0  0  0  0
    3.9776  -32.6160   28.3855 N   0  0  0  0  0  0
    6.1217  -32.8067   29.6467 C   0  0  0  0  0  0
    3.1413  -31.9809   27.3452 C   0  0  0  0  0  0
    3.4202  -33.8617   28.9321 C   0  0  0  0  0  0
    7.4435  -33.1187   29.2554 C   0  0  0  0  0  0
    5.7263  -33.0466   30.9804 C   0  0  0  0  0  0
    3.4143  -32.5292   25.9506 C   0  0  0  0  0  0
    2.3693  -33.6732   30.0121 C   0  0  0  0  0  0
    8.3570  -33.7088   30.1608 C   0  0  0  0  0  0
    6.6298  -33.6238   31.8924 C   0  0  0  0  0  0
    2.6278  -33.5840   25.4311 C   0  0  0  0  0  0
    4.4999  -32.0153   25.2039 C   0  0  0  0  0  0
    0.8987  -33.8524   29.7039 C   0  0  0  0  0  0
    1.6212  -34.8699   30.5509 C   0  0  0  0  0  0
    9.6523  -34.0544   29.8405 O   0  0  0  0  0  0
    7.9353  -33.9524   31.4820 C   0  0  0  0  0  0
    1.5241  -33.9655   26.1671 O   0  0  0  0  0  0
    3.0254  -34.1772   24.2119 C   0  0  0  0  0  0
    4.8888  -32.6089   23.9863 C   0  0  0  0  0  0
   10.0211  -34.0725   28.4671 C   0  0  0  0  0  0
    0.5949  -34.9509   25.7200 C   0  0  0  0  0  0
    4.1451  -33.6966   23.5184 C   0  0  0  0  0  0
    6.0886  -32.1748   23.2644 C   0  0  0  0  0  0
   -0.1386  -34.5458   24.4257 C   0  0  0  0  0  0
    1.1825  -36.3744   25.7729 C   0  0  0  0  0  0
    6.6443  -30.9173   23.4956 N   0  3  0  0  0  0
    6.9071  -32.8409   22.3654 C   0  0  0  0  0  0
    7.6826  -30.8464   22.6882 C   0  0  0  0  0  0
    7.8911  -31.9423   22.0144 N   0  0  0  0  0  0
    8.6929  -29.8121   22.3878 C   0  0  0  0  0  0
    9.0453  -31.9501   21.1804 C   0  0  0  0  0  0
    9.5561  -30.4922   21.2960 C   0  0  0  0  0  0
    2.0870  -32.0936   27.5982 H   0  0  0  0  0  0
    3.2935  -30.9020   27.3242 H   0  0  0  0  0  0
    4.2033  -34.5092   29.3257 H   0  0  0  0  0  0
    2.9921  -34.4520   28.1227 H   0  0  0  0  0  0
    7.7429  -32.8886   28.2456 H   0  0  0  0  0  0
    4.7431  -32.7652   31.3215 H   0  0  0  0  0  0
    2.6087  -32.9048   30.7430 H   0  0  0  0  0  0
    6.3270  -33.8023   32.9141 H   0  0  0  0  0  0
    5.0846  -31.1875   25.5750 H   0  0  0  0  0  0
    0.6208  -34.1465   28.6950 H   0  0  0  0  0  0
    0.1909  -33.1951   30.2053 H   0  0  0  0  0  0
    1.8244  -35.8408   30.1026 H   0  0  0  0  0  0
    1.4015  -34.8862   31.6167 H   0  0  0  0  0  0
    8.6265  -34.3884   32.1882 H   0  0  0  0  0  0
    2.5151  -35.0170   23.7794 H   0  0  0  0  0  0
   11.0293  -34.4725   28.3665 H   0  0  0  0  0  0
    9.3563  -34.7121   27.8867 H   0  0  0  0  0  0
   10.0210  -33.0717   28.0362 H   0  0  0  0  0  0
   -0.1723  -34.9335   26.4951 H   0  0  0  0  0  0
    4.4491  -34.1591   22.6094 H   0  0  0  0  0  0
   -0.9655  -35.2132   24.2049 H   0  0  0  0  0  0
    0.4902  -34.5368   23.5449 H   0  0  0  0  0  0
   -0.5489  -33.5417   24.5178 H   0  0  0  0  0  0
    0.3970  -37.1263   25.7489 H   0  0  0  0  0  0
    1.7256  -36.5230   26.7071 H   0  0  0  0  0  0
    1.8691  -36.6056   24.9626 H   0  0  0  0  0  0
    6.4209  -30.1400   24.1003 H   0  0  0  0  0  0
    6.9125  -33.8429   21.9730 H   0  0  0  0  0  0
    8.2030  -28.9026   22.0360 H   0  0  0  0  0  0
    9.2776  -29.5902   23.2790 H   0  0  0  0  0  0
    9.7286  -32.6581   21.6190 H   0  0  0  0  0  0
    8.7939  -32.2526   20.1684 H   0  0  0  0  0  0
   10.6162  -30.4511   21.5213 H   0  0  0  0  0  0
    9.4286  -29.9749   20.3515 H   0  0  0  0  0  0
  1  2  2  0  0  0
  2  3  1  0  0  0
  2  4  1  0  0  0
  3  5  1  0  0  0
  3  6  1  0  0  0
  4  7  2  0  0  0
  4  8  1  0  0  0
  5  9  1  0  0  0
  5 35  1  0  0  0
  5 36  1  0  0  0
  6 10  1  0  0  0
  6 37  1  0  0  0
  6 38  1  0  0  0
  7 11  1  0  0  0
  7 39  1  0  0  0
  8 12  2  0  0  0
  8 40  1  0  0  0
  9 13  2  0  0  0
  9 14  1  0  0  0
 10 15  1  0  0  0
 10 16  1  0  0  0
 10 41  1  0  0  0
 11 17  1  0  0  0
 11 18  2  0  0  0
 12 18  1  0  0  0
 12 42  1  0  0  0
 13 19  1  0  0  0
 13 20  1  0  0  0
 14 21  2  0  0  0
 14 43  1  0  0  0
 15 16  1  0  0  0
 15 44  1  0  0  0
 15 45  1  0  0  0
 16 46  1  0  0  0
 16 47  1  0  0  0
 17 22  1  0  0  0
 18 48  1  0  0  0
 19 23  1  0  0  0
 20 24  2  0  0  0
 20 49  1  0  0  0
 21 25  1  0  0  0
 21 24  1  0  0  0
 22 50  1  0  0  0
 22 51  1  0  0  0
 22 52  1  0  0  0
 23 26  1  0  0  0
 23 27  1  0  0  0
 23 53  1  0  0  0
 24 54  1  0  0  0
 25 28  1  0  0  0
 25 29  2  0  0  0
 26 55  1  0  0  0
 26 56  1  0  0  0
 26 57  1  0  0  0
 27 58  1  0  0  0
 27 59  1  0  0  0
 27 60  1  0  0  0
 28 30  2  0  0  0
 28 61  1  0  0  0
 29 31  1  0  0  0
 29 62  1  0  0  0
 30 32  1  0  0  0
 30 31  1  0  0  0
 31 33  1  0  0  0
 32 34  1  0  0  0
 32 63  1  0  0  0
 32 64  1  0  0  0
 33 34  1  0  0  0
 33 65  1  0  0  0
 33 66  1  0  0  0
 34 67  1  0  0  0
 34 68  1  0  0  0
M  CHG  1  28   1
M  END
> <r_user_exp_dG>
-10.3062

$$$$
