# Supplementary material for: ModBinddG: A simulation-based absolute predictor of free energy of binding based on population reweighting
Source: Proc Natl Acad Sci U S A. 2026 Jun 15;123(25):e2513285123. doi: 10.1073/pnas.2513285123 (PMC13291613; doi:10.1073/pnas.2513285123)
Supplement: Supplementary file 2 — Dataset S01 (GZ) [file pnas.2513285123.sd01.gz › SI_PNAS_V2/WDR5_dG/CHEMBL4283339.sdf]

CHEMBL4283339
                    3D
 Schrodinger Suite 2023-4.
 68 73  0  0  1  0            999 V2000
    6.5624  -35.9607   33.4722 Cl  0  0  0  0  0  0
    6.3613  -34.4250   32.7042 C   0  0  0  0  0  0
    6.2357  -33.2411   33.4646 C   0  0  0  0  0  0
    6.3247  -34.3637   31.2976 C   0  0  0  0  0  0
    6.2704  -33.2823   35.1928 Cl  0  0  0  0  0  0
    6.0787  -32.0060   32.8100 C   0  0  0  0  0  0
    6.1632  -33.1269   30.6368 C   0  0  0  0  0  0
    6.0469  -31.9466   31.4054 C   0  0  0  0  0  0
    6.1705  -33.0794   29.1137 C   0  0  0  0  0  0
    5.0771  -32.1798   28.5131 C   0  0  0  0  0  0
    5.4066  -31.0444   28.1669 O   0  0  0  0  0  0
    3.8267  -32.6515   28.2937 N   0  0  0  0  0  0
    2.9621  -32.0090   27.2876 C   0  0  0  0  0  0
    3.2664  -33.8632   28.9102 C   0  0  0  0  0  0
    3.2400  -32.5647   25.9022 C   0  0  0  0  0  0
    2.2208  -33.6054   29.9802 C   0  0  0  0  0  0
    2.4701  -33.6358   25.3965 C   0  0  0  0  0  0
    4.3439  -32.0693   25.1713 C   0  0  0  0  0  0
    1.8099  -34.7140   30.9199 C   0  0  0  0  0  0
    2.5750  -33.5246   31.4474 C   0  0  0  0  0  0
    1.3741  -34.0392   26.1286 O   0  0  0  0  0  0
    2.8782  -34.2534   24.1927 C   0  0  0  0  0  0
    4.7562  -32.6906   23.9784 C   0  0  0  0  0  0
    0.5960  -35.1331   25.6653 C   0  0  0  0  0  0
    4.0223  -33.7903   23.5190 C   0  0  0  0  0  0
    5.9648  -32.2532   23.2757 C   0  0  0  0  0  0
    1.2293  -36.4980   25.9814 C   0  0  0  0  0  0
   -0.4922  -35.4595   26.6965 C   0  0  0  0  0  0
    6.4288  -30.9478   23.4236 N   0  3  0  0  0  0
    6.8584  -32.9313   22.4603 C   0  0  0  0  0  0
    0.4438  -36.5141   27.2974 C   0  0  0  0  0  0
    7.5104  -30.8781   22.6741 C   0  0  0  0  0  0
    7.8194  -32.0082   22.1021 N   0  0  0  0  0  0
    8.4752  -29.8079   22.3414 C   0  0  0  0  0  0
    9.0215  -32.0132   21.3343 C   0  0  0  0  0  0
    9.4573  -30.5247   21.3803 C   0  0  0  0  0  0
    6.4255  -35.2767   30.7292 H   0  0  0  0  0  0
    5.9970  -31.0923   33.3808 H   0  0  0  0  0  0
    5.9516  -30.9807   30.9287 H   0  0  0  0  0  0
    7.1402  -32.6932   28.7977 H   0  0  0  0  0  0
    6.1074  -34.0790   28.6842 H   0  0  0  0  0  0
    3.1044  -30.9295   27.2681 H   0  0  0  0  0  0
    1.9097  -32.1363   27.5431 H   0  0  0  0  0  0
    4.0324  -34.5104   29.3333 H   0  0  0  0  0  0
    2.8071  -34.4705   28.1317 H   0  0  0  0  0  0
    1.4033  -32.9689   29.6476 H   0  0  0  0  0  0
    4.9276  -31.2405   25.5423 H   0  0  0  0  0  0
    2.3404  -35.6616   30.8516 H   0  0  0  0  0  0
    0.7547  -34.7892   31.1750 H   0  0  0  0  0  0
    3.6073  -33.6899   31.7394 H   0  0  0  0  0  0
    2.0318  -32.8061   32.0577 H   0  0  0  0  0  0
    2.3551  -35.1036   23.7838 H   0  0  0  0  0  0
    0.2068  -35.0144   24.6520 H   0  0  0  0  0  0
    4.3613  -34.2669   22.6285 H   0  0  0  0  0  0
    0.9172  -37.2818   25.2901 H   0  0  0  0  0  0
    2.3136  -36.4891   26.1038 H   0  0  0  0  0  0
   -0.7419  -34.6379   27.3685 H   0  0  0  0  0  0
   -1.3871  -35.8967   26.2530 H   0  0  0  0  0  0
    6.1208  -30.1378   23.9424 H   0  0  0  0  0  0
    6.9289  -33.9536   22.1307 H   0  0  0  0  0  0
    1.0225  -36.1311   28.1390 H   0  0  0  0  0  0
   -0.0313  -37.4668   27.5326 H   0  0  0  0  0  0
    8.9762  -29.4576   23.2395 H   0  0  0  0  0  0
    7.9574  -28.9733   21.8695 H   0  0  0  0  0  0
    8.8365  -32.3889   20.3308 H   0  0  0  0  0  0
    9.7182  -32.6562   21.8559 H   0  0  0  0  0  0
   10.4873  -30.4093   21.6994 H   0  0  0  0  0  0
    9.4043  -30.0851   20.3900 H   0  0  0  0  0  0
  1  2  1  0  0  0
  2  3  2  0  0  0
  2  4  1  0  0  0
  3  5  1  0  0  0
  3  6  1  0  0  0
  4  7  2  0  0  0
  4 37  1  0  0  0
  6  8  2  0  0  0
  6 38  1  0  0  0
  7  9  1  0  0  0
  7  8  1  0  0  0
  8 39  1  0  0  0
  9 10  1  0  0  0
  9 40  1  0  0  0
  9 41  1  0  0  0
 10 11  2  0  0  0
 10 12  1  0  0  0
 12 13  1  0  0  0
 12 14  1  0  0  0
 13 15  1  0  0  0
 13 42  1  0  0  0
 13 43  1  0  0  0
 14 16  1  0  0  0
 14 44  1  0  0  0
 14 45  1  0  0  0
 15 17  2  0  0  0
 15 18  1  0  0  0
 16 19  1  0  0  0
 16 20  1  0  0  0
 16 46  1  0  0  0
 17 21  1  0  0  0
 17 22  1  0  0  0
 18 23  2  0  0  0
 18 47  1  0  0  0
 19 20  1  0  0  0
 19 48  1  0  0  0
 19 49  1  0  0  0
 20 50  1  0  0  0
 20 51  1  0  0  0
 21 24  1  0  0  0
 22 25  2  0  0  0
 22 52  1  0  0  0
 23 26  1  0  0  0
 23 25  1  0  0  0
 24 27  1  0  0  0
 24 28  1  0  0  0
 24 53  1  0  0  0
 25 54  1  0  0  0
 26 29  1  0  0  0
 26 30  2  0  0  0
 27 31  1  0  0  0
 27 55  1  0  0  0
 27 56  1  0  0  0
 28 31  1  0  0  0
 28 57  1  0  0  0
 28 58  1  0  0  0
 29 32  2  0  0  0
 29 59  1  0  0  0
 30 33  1  0  0  0
 30 60  1  0  0  0
 31 61  1  0  0  0
 31 62  1  0  0  0
 32 34  1  0  0  0
 32 33  1  0  0  0
 33 35  1  0  0  0
 34 36  1  0  0  0
 34 63  1  0  0  0
 34 64  1  0  0  0
 35 36  1  0  0  0
 35 65  1  0  0  0
 35 66  1  0  0  0
 36 67  1  0  0  0
 36 68  1  0  0  0
M  CHG  1  29   1
M  END
> <r_user_exp_dG>
-10.279

$$$$
