# Supplementary material for: ModBinddG: A simulation-based absolute predictor of free energy of binding based on population reweighting
Source: Proc Natl Acad Sci U S A. 2026 Jun 15;123(25):e2513285123. doi: 10.1073/pnas.2513285123 (PMC13291613; doi:10.1073/pnas.2513285123)
Supplement: Supplementary file 2 — Dataset S01 (GZ) [file pnas.2513285123.sd01.gz › SI_PNAS_V2/WDR5_dG/CHEMBL4288521.sdf]

CHEMBL4288521
                    3D
 Schrodinger Suite 2023-4.
 67 71  0  0  1  0            999 V2000
    4.7514  -31.2348   34.2011 Cl  0  0  0  0  0  0
    5.1849  -32.5051   33.1154 C   0  0  0  0  0  0
    5.1906  -33.8480   33.5517 C   0  0  0  0  0  0
    5.5184  -32.1994   31.7802 C   0  0  0  0  0  0
    4.7758  -34.2583   35.1794 Cl  0  0  0  0  0  0
    5.5324  -34.8757   32.6526 C   0  0  0  0  0  0
    5.8351  -33.2325   30.8685 C   0  0  0  0  0  0
    5.8561  -34.5703   31.3188 C   0  0  0  0  0  0
    6.1701  -32.9262   29.4124 C   0  0  0  0  0  0
    5.0890  -32.1188   28.6693 C   0  0  0  0  0  0
    5.3849  -30.9791   28.3123 O   0  0  0  0  0  0
    3.8881  -32.6675   28.3546 N   0  0  0  0  0  0
    3.0045  -32.0317   27.3605 C   0  0  0  0  0  0
    3.3991  -33.9534   28.8688 C   0  0  0  0  0  0
    3.2918  -32.5664   25.9678 C   0  0  0  0  0  0
    2.5679  -33.8601   30.1343 C   0  0  0  0  0  0
    2.5322  -33.6385   25.4412 C   0  0  0  0  0  0
    4.3946  -32.0517   25.2473 C   0  0  0  0  0  0
    1.0571  -33.8705   30.0787 C   0  0  0  0  0  0
    1.8003  -35.0692   30.6146 C   0  0  0  0  0  0
    1.4057  -34.0325   26.1339 O   0  0  0  0  0  0
    2.9792  -34.2614   24.2557 C   0  0  0  0  0  0
    4.8172  -32.6564   24.0485 C   0  0  0  0  0  0
    0.5097  -34.9863   25.5725 C   0  0  0  0  0  0
    4.1079  -33.7679   23.5857 C   0  0  0  0  0  0
    6.0180  -32.2024   23.3409 C   0  0  0  0  0  0
   -0.4749  -35.3273   26.6970 C   0  0  0  0  0  0
   -0.2224  -34.4000   24.3534 C   0  0  0  0  0  0
    6.4984  -30.9070   23.5231 N   0  3  0  0  0  0
    6.8904  -32.8650   22.4921 C   0  0  0  0  0  0
    7.5607  -30.8222   22.7482 C   0  0  0  0  0  0
    7.8498  -31.9389   22.1382 N   0  0  0  0  0  0
    8.5238  -29.7500   22.4207 C   0  0  0  0  0  0
    9.0339  -31.9296   21.3443 C   0  0  0  0  0  0
    9.4825  -30.4479   21.4221 C   0  0  0  0  0  0
    5.5184  -31.1653   31.4615 H   0  0  0  0  0  0
    5.5413  -35.9033   32.9860 H   0  0  0  0  0  0
    6.1087  -35.3740   30.6411 H   0  0  0  0  0  0
    6.3720  -33.8420   28.8562 H   0  0  0  0  0  0
    7.1029  -32.3608   29.3925 H   0  0  0  0  0  0
    1.9610  -32.1939   27.6318 H   0  0  0  0  0  0
    3.1165  -30.9478   27.3473 H   0  0  0  0  0  0
    4.2211  -34.6448   29.0461 H   0  0  0  0  0  0
    2.8087  -34.4592   28.1072 H   0  0  0  0  0  0
    3.0079  -33.2456   30.9165 H   0  0  0  0  0  0
    4.9650  -31.2186   25.6306 H   0  0  0  0  0  0
    0.5154  -33.2630   30.8002 H   0  0  0  0  0  0
    0.5896  -33.9547   29.1004 H   0  0  0  0  0  0
    1.8211  -35.9640   29.9957 H   0  0  0  0  0  0
    1.7684  -35.2469   31.6884 H   0  0  0  0  0  0
    2.4853  -35.1258   23.8423 H   0  0  0  0  0  0
    1.0387  -35.8996   25.2997 H   0  0  0  0  0  0
    4.4490  -34.2345   22.6928 H   0  0  0  0  0  0
   -0.9929  -34.4344   27.0491 H   0  0  0  0  0  0
    0.0471  -35.7655   27.5474 H   0  0  0  0  0  0
   -1.2323  -36.0403   26.3747 H   0  0  0  0  0  0
    0.4496  -34.1626   23.5367 H   0  0  0  0  0  0
   -0.7191  -33.4692   24.6096 H   0  0  0  0  0  0
   -0.9683  -35.0854   23.9556 H   0  0  0  0  0  0
    6.2131  -30.1125   24.0776 H   0  0  0  0  0  0
    6.9457  -33.8795   22.1345 H   0  0  0  0  0  0
    9.0469  -29.4222   23.3157 H   0  0  0  0  0  0
    8.0007  -28.9014   21.9782 H   0  0  0  0  0  0
    9.7357  -32.5920   21.8318 H   0  0  0  0  0  0
    8.8260  -32.2771   20.3353 H   0  0  0  0  0  0
    9.4162  -29.9788   20.4466 H   0  0  0  0  0  0
   10.5201  -30.3545   21.7276 H   0  0  0  0  0  0
  1  2  1  0  0  0
  2  3  2  0  0  0
  2  4  1  0  0  0
  3  5  1  0  0  0
  3  6  1  0  0  0
  4  7  2  0  0  0
  4 36  1  0  0  0
  6  8  2  0  0  0
  6 37  1  0  0  0
  7  9  1  0  0  0
  7  8  1  0  0  0
  8 38  1  0  0  0
  9 10  1  0  0  0
  9 39  1  0  0  0
  9 40  1  0  0  0
 10 11  2  0  0  0
 10 12  1  0  0  0
 12 13  1  0  0  0
 12 14  1  0  0  0
 13 15  1  0  0  0
 13 41  1  0  0  0
 13 42  1  0  0  0
 14 16  1  0  0  0
 14 43  1  0  0  0
 14 44  1  0  0  0
 15 17  2  0  0  0
 15 18  1  0  0  0
 16 19  1  0  0  0
 16 20  1  0  0  0
 16 45  1  0  0  0
 17 21  1  0  0  0
 17 22  1  0  0  0
 18 23  2  0  0  0
 18 46  1  0  0  0
 19 20  1  0  0  0
 19 47  1  0  0  0
 19 48  1  0  0  0
 20 49  1  0  0  0
 20 50  1  0  0  0
 21 24  1  0  0  0
 22 25  2  0  0  0
 22 51  1  0  0  0
 23 26  1  0  0  0
 23 25  1  0  0  0
 24 27  1  0  0  0
 24 28  1  0  0  0
 24 52  1  0  0  0
 25 53  1  0  0  0
 26 29  1  0  0  0
 26 30  2  0  0  0
 27 54  1  0  0  0
 27 55  1  0  0  0
 27 56  1  0  0  0
 28 57  1  0  0  0
 28 58  1  0  0  0
 28 59  1  0  0  0
 29 31  2  0  0  0
 29 60  1  0  0  0
 30 32  1  0  0  0
 30 61  1  0  0  0
 31 33  1  0  0  0
 31 32  1  0  0  0
 32 34  1  0  0  0
 33 35  1  0  0  0
 33 62  1  0  0  0
 33 63  1  0  0  0
 34 35  1  0  0  0
 34 64  1  0  0  0
 34 65  1  0  0  0
 35 66  1  0  0  0
 35 67  1  0  0  0
M  CHG  1  29   1
M  END
> <r_user_exp_dG>
-10.7475

$$$$
