# Supplementary material for: ModBinddG: A simulation-based absolute predictor of free energy of binding based on population reweighting
Source: Proc Natl Acad Sci U S A. 2026 Jun 15;123(25):e2513285123. doi: 10.1073/pnas.2513285123 (PMC13291613; doi:10.1073/pnas.2513285123)
Supplement: Supplementary file 2 — Dataset S01 (GZ) [file pnas.2513285123.sd01.gz › SI_PNAS_V2/WDR5_dG/CHEMBL4277278.sdf]

CHEMBL4277278
                    3D
 Schrodinger Suite 2023-4.
 44 47  0  0  1  0            999 V2000
    5.4095  -31.0899   28.1665 O   0  0  0  0  0  0
    4.9499  -32.1170   28.6617 C   0  0  0  0  0  0
    3.7367  -32.5880   28.3561 N   0  0  0  0  0  0
    5.7575  -32.9394   29.6205 C   0  0  0  0  0  0
    2.8732  -32.0330   27.3215 C   0  0  0  0  0  0
    5.1393  -33.6562   30.6718 C   0  0  0  0  0  0
    7.1648  -32.9669   29.5007 C   0  0  0  0  0  0
    3.2126  -32.6327   25.9766 C   0  0  0  0  0  0
    5.9212  -34.3887   31.5867 C   0  0  0  0  0  0
    7.9464  -33.7012   30.4139 C   0  0  0  0  0  0
    4.2851  -32.1080   25.2190 C   0  0  0  0  0  0
    2.5256  -33.7780   25.5262 C   0  0  0  0  0  0
    7.3231  -34.4082   31.4595 C   0  0  0  0  0  0
    4.7160  -32.7497   24.0416 C   0  0  0  0  0  0
    2.9299  -34.4083   24.3375 C   0  0  0  0  0  0
    5.9054  -32.2878   23.3179 C   0  0  0  0  0  0
    4.0259  -33.8935   23.6185 C   0  0  0  0  0  0
    6.3262  -30.9635   23.4281 N   0  3  0  0  0  0
    6.8230  -32.9616   22.5263 C   0  0  0  0  0  0
    7.4236  -30.8895   22.7021 C   0  0  0  0  0  0
    7.7709  -32.0269   22.1638 N   0  0  0  0  0  0
    8.3764  -29.8091   22.3684 C   0  0  0  0  0  0
    8.9906  -32.0248   21.4230 C   0  0  0  0  0  0
    9.4019  -30.5293   21.4551 C   0  0  0  0  0  0
    3.4634  -33.4624   28.7756 H   0  0  0  0  0  0
    1.8321  -32.2402   27.5724 H   0  0  0  0  0  0
    2.9649  -30.9478   27.2740 H   0  0  0  0  0  0
    4.0671  -33.6323   30.8001 H   0  0  0  0  0  0
    7.6462  -32.4271   28.6975 H   0  0  0  0  0  0
    5.4457  -34.9293   32.3923 H   0  0  0  0  0  0
    9.0218  -33.7184   30.3157 H   0  0  0  0  0  0
    4.8317  -31.2406   25.5597 H   0  0  0  0  0  0
    1.7115  -34.1927   26.1037 H   0  0  0  0  0  0
    7.9225  -34.9631   32.1676 H   0  0  0  0  0  0
    2.4284  -35.3016   23.9941 H   0  0  0  0  0  0
    4.3679  -34.3664   22.7276 H   0  0  0  0  0  0
    5.9821  -30.1443   23.9082 H   0  0  0  0  0  0
    6.9210  -33.9902   22.2244 H   0  0  0  0  0  0
    8.8427  -29.4238   23.2712 H   0  0  0  0  0  0
    7.8579  -28.9965   21.8614 H   0  0  0  0  0  0
    9.6897  -32.6524   21.9615 H   0  0  0  0  0  0
    8.8285  -32.4152   20.4193 H   0  0  0  0  0  0
    9.3810  -30.1089   20.4558 H   0  0  0  0  0  0
   10.4159  -30.3917   21.8131 H   0  0  0  0  0  0
  1  2  2  0  0  0
  2  3  1  0  0  0
  2  4  1  0  0  0
  3  5  1  0  0  0
  3 25  1  0  0  0
  4  6  2  0  0  0
  4  7  1  0  0  0
  5  8  1  0  0  0
  5 26  1  0  0  0
  5 27  1  0  0  0
  6  9  1  0  0  0
  6 28  1  0  0  0
  7 10  2  0  0  0
  7 29  1  0  0  0
  8 11  2  0  0  0
  8 12  1  0  0  0
  9 13  2  0  0  0
  9 30  1  0  0  0
 10 13  1  0  0  0
 10 31  1  0  0  0
 11 14  1  0  0  0
 11 32  1  0  0  0
 12 15  2  0  0  0
 12 33  1  0  0  0
 13 34  1  0  0  0
 14 16  1  0  0  0
 14 17  2  0  0  0
 15 17  1  0  0  0
 15 35  1  0  0  0
 16 18  1  0  0  0
 16 19  2  0  0  0
 17 36  1  0  0  0
 18 20  2  0  0  0
 18 37  1  0  0  0
 19 21  1  0  0  0
 19 38  1  0  0  0
 20 22  1  0  0  0
 20 21  1  0  0  0
 21 23  1  0  0  0
 22 24  1  0  0  0
 22 39  1  0  0  0
 22 40  1  0  0  0
 23 24  1  0  0  0
 23 41  1  0  0  0
 23 42  1  0  0  0
 24 43  1  0  0  0
 24 44  1  0  0  0
M  CHG  1  18   1
M  END
> <r_user_exp_dG>
-7.0108

$$$$
