# Supplementary material for: ModBinddG: A simulation-based absolute predictor of free energy of binding based on population reweighting
Source: Proc Natl Acad Sci U S A. 2026 Jun 15;123(25):e2513285123. doi: 10.1073/pnas.2513285123 (PMC13291613; doi:10.1073/pnas.2513285123)
Supplement: Supplementary file 2 — Dataset S01 (GZ) [file pnas.2513285123.sd01.gz › SI_PNAS_V2/WDR5_dG/CHEMBL4288332.sdf]

CHEMBL4288332
                    3D
 Schrodinger Suite 2023-4.
 52 55  0  0  1  0            999 V2000
    5.5560  -31.0990   28.0203 O   0  0  0  0  0  0
    5.1377  -32.0959   28.5992 C   0  0  0  0  0  0
    3.9143  -32.5927   28.3923 N   0  0  0  0  0  0
    6.0147  -32.8303   29.5641 C   0  0  0  0  0  0
    2.9925  -32.0919   27.3743 C   0  0  0  0  0  0
    7.3741  -33.0342   29.2501 C   0  0  0  0  0  0
    5.5229  -33.2605   30.8126 C   0  0  0  0  0  0
    3.2985  -32.6842   26.0140 C   0  0  0  0  0  0
    8.2486  -33.6704   30.1626 C   0  0  0  0  0  0
    6.3935  -33.8579   31.7446 C   0  0  0  0  0  0
    4.3275  -32.1302   25.2179 C   0  0  0  0  0  0
    2.6154  -33.8366   25.5760 C   0  0  0  0  0  0
    9.5749  -33.9259   29.8825 O   0  0  0  0  0  0
    7.7629  -34.0542   31.4342 C   0  0  0  0  0  0
    4.7290  -32.7549   24.0200 C   0  0  0  0  0  0
    2.9793  -34.4416   24.3603 C   0  0  0  0  0  0
    9.9648  -33.9903   28.5172 C   0  0  0  0  0  0
    8.6710  -34.6170   32.3072 O   0  0  0  0  0  0
    5.9004  -32.2800   23.2770 C   0  0  0  0  0  0
    4.0370  -33.9015   23.6042 C   0  0  0  0  0  0
    8.2349  -34.9413   33.6185 C   0  0  0  0  0  0
    6.3153  -30.9541   23.3859 N   0  3  0  0  0  0
    6.8160  -32.9472   22.4768 C   0  0  0  0  0  0
    7.4091  -30.8730   22.6531 C   0  0  0  0  0  0
    7.7599  -32.0086   22.1130 N   0  0  0  0  0  0
    8.3556  -29.7880   22.3186 C   0  0  0  0  0  0
    8.9776  -31.9999   21.3678 C   0  0  0  0  0  0
    9.3871  -30.5043   21.4091 C   0  0  0  0  0  0
    3.6636  -33.4357   28.8841 H   0  0  0  0  0  0
    3.0363  -31.0048   27.3051 H   0  0  0  0  0  0
    1.9709  -32.3377   27.6655 H   0  0  0  0  0  0
    7.7334  -32.6877   28.2940 H   0  0  0  0  0  0
    4.4896  -33.0959   31.0816 H   0  0  0  0  0  0
    5.9844  -34.1484   32.6997 H   0  0  0  0  0  0
    4.8695  -31.2547   25.5409 H   0  0  0  0  0  0
    1.8315  -34.2735   26.1793 H   0  0  0  0  0  0
    2.4771  -35.3375   24.0235 H   0  0  0  0  0  0
   10.9774  -34.3878   28.4473 H   0  0  0  0  0  0
    9.3143  -34.6538   27.9460 H   0  0  0  0  0  0
    9.9679  -33.0057   28.0505 H   0  0  0  0  0  0
    4.3527  -34.3571   22.6928 H   0  0  0  0  0  0
    9.0760  -35.3339   34.1890 H   0  0  0  0  0  0
    7.8624  -34.0609   34.1443 H   0  0  0  0  0  0
    7.4607  -35.7096   33.6013 H   0  0  0  0  0  0
    5.9694  -30.1374   23.8691 H   0  0  0  0  0  0
    6.9187  -33.9750   22.1732 H   0  0  0  0  0  0
    8.8176  -29.3959   23.2207 H   0  0  0  0  0  0
    7.8330  -28.9805   21.8092 H   0  0  0  0  0  0
    8.8126  -32.3829   20.3618 H   0  0  0  0  0  0
    9.6802  -32.6317   21.8989 H   0  0  0  0  0  0
    9.3749  -30.0788   20.4111 H   0  0  0  0  0  0
   10.3984  -30.3678   21.7767 H   0  0  0  0  0  0
  1  2  2  0  0  0
  2  3  1  0  0  0
  2  4  1  0  0  0
  3  5  1  0  0  0
  3 29  1  0  0  0
  4  6  2  0  0  0
  4  7  1  0  0  0
  5  8  1  0  0  0
  5 30  1  0  0  0
  5 31  1  0  0  0
  6  9  1  0  0  0
  6 32  1  0  0  0
  7 10  2  0  0  0
  7 33  1  0  0  0
  8 11  2  0  0  0
  8 12  1  0  0  0
  9 13  1  0  0  0
  9 14  2  0  0  0
 10 14  1  0  0  0
 10 34  1  0  0  0
 11 15  1  0  0  0
 11 35  1  0  0  0
 12 16  2  0  0  0
 12 36  1  0  0  0
 13 17  1  0  0  0
 14 18  1  0  0  0
 15 19  1  0  0  0
 15 20  2  0  0  0
 16 20  1  0  0  0
 16 37  1  0  0  0
 17 38  1  0  0  0
 17 39  1  0  0  0
 17 40  1  0  0  0
 18 21  1  0  0  0
 19 22  1  0  0  0
 19 23  2  0  0  0
 20 41  1  0  0  0
 21 42  1  0  0  0
 21 43  1  0  0  0
 21 44  1  0  0  0
 22 24  2  0  0  0
 22 45  1  0  0  0
 23 25  1  0  0  0
 23 46  1  0  0  0
 24 26  1  0  0  0
 24 25  1  0  0  0
 25 27  1  0  0  0
 26 28  1  0  0  0
 26 47  1  0  0  0
 26 48  1  0  0  0
 27 28  1  0  0  0
 27 49  1  0  0  0
 27 50  1  0  0  0
 28 51  1  0  0  0
 28 52  1  0  0  0
M  CHG  1  22   1
M  END
> <r_user_exp_dG>
-8.40024

$$$$
