# Supplementary material for: ModBinddG: A simulation-based absolute predictor of free energy of binding based on population reweighting
Source: Proc Natl Acad Sci U S A. 2026 Jun 15;123(25):e2513285123. doi: 10.1073/pnas.2513285123 (PMC13291613; doi:10.1073/pnas.2513285123)
Supplement: Supplementary file 2 — Dataset S01 (GZ) [file pnas.2513285123.sd01.gz › SI_PNAS_V2/WDR5_dG/CHEMBL4283572.sdf]

CHEMBL4283572
                    3D
 Schrodinger Suite 2023-4.
 46 49  0  0  1  0            999 V2000
    5.3248  -31.0611   28.3835 O   0  0  0  0  0  0
    4.8259  -32.1163   28.7746 C   0  0  0  0  0  0
    3.6644  -32.5889   28.3066 N   0  0  0  0  0  0
    5.4617  -32.9094   29.8725 C   0  0  0  0  0  0
    2.8846  -31.9696   27.2447 C   0  0  0  0  0  0
    5.5082  -34.3182   29.8375 C   0  0  0  0  0  0
    6.0701  -32.2583   30.9624 C   0  0  0  0  0  0
    3.2463  -32.5832   25.9156 C   0  0  0  0  0  0
    6.0674  -35.0720   30.8065 N   0  0  0  0  0  0
    6.6483  -33.0404   31.9814 C   0  0  0  0  0  0
    4.3387  -32.0735   25.1785 C   0  0  0  0  0  0
    2.5563  -33.7255   25.4642 C   0  0  0  0  0  0
    6.6278  -34.4388   31.8541 C   0  0  0  0  0  0
    7.2892  -32.3875   33.1898 C   0  0  0  0  0  0
    4.7766  -32.7217   24.0069 C   0  0  0  0  0  0
    2.9745  -34.3678   24.2873 C   0  0  0  0  0  0
    5.9714  -32.2658   23.2907 C   0  0  0  0  0  0
    4.0830  -33.8634   23.5811 C   0  0  0  0  0  0
    6.4046  -30.9476   23.4127 N   0  3  0  0  0  0
    6.8811  -32.9408   22.4903 C   0  0  0  0  0  0
    7.4977  -30.8738   22.6802 C   0  0  0  0  0  0
    7.8327  -32.0093   22.1302 N   0  0  0  0  0  0
    8.4542  -29.7966   22.3488 C   0  0  0  0  0  0
    9.0466  -32.0084   21.3811 C   0  0  0  0  0  0
    9.4655  -30.5141   21.4194 C   0  0  0  0  0  0
    3.2960  -33.4396   28.7002 H   0  0  0  0  0  0
    3.0420  -30.8930   27.2172 H   0  0  0  0  0  0
    1.8225  -32.1160   27.4461 H   0  0  0  0  0  0
    5.0780  -34.8650   29.0098 H   0  0  0  0  0  0
    6.0746  -31.1786   31.0262 H   0  0  0  0  0  0
    4.8876  -31.2103   25.5262 H   0  0  0  0  0  0
    1.7280  -34.1275   26.0309 H   0  0  0  0  0  0
    7.0678  -35.0684   32.6134 H   0  0  0  0  0  0
    7.1437  -31.3059   33.1815 H   0  0  0  0  0  0
    8.3619  -32.5841   33.1984 H   0  0  0  0  0  0
    6.8602  -32.7805   34.1121 H   0  0  0  0  0  0
    2.4704  -35.2589   23.9415 H   0  0  0  0  0  0
    4.4309  -34.3440   22.6965 H   0  0  0  0  0  0
    6.0705  -30.1314   23.9049 H   0  0  0  0  0  0
    6.9692  -33.9678   22.1795 H   0  0  0  0  0  0
    8.9306  -29.4235   23.2517 H   0  0  0  0  0  0
    7.9358  -28.9761   21.8543 H   0  0  0  0  0  0
    8.8779  -32.3935   20.3778 H   0  0  0  0  0  0
    9.7439  -32.6405   21.9159 H   0  0  0  0  0  0
   10.4848  -30.3858   21.7650 H   0  0  0  0  0  0
    9.4340  -30.0873   20.4228 H   0  0  0  0  0  0
  1  2  2  0  0  0
  2  3  1  0  0  0
  2  4  1  0  0  0
  3  5  1  0  0  0
  3 26  1  0  0  0
  4  6  2  0  0  0
  4  7  1  0  0  0
  5  8  1  0  0  0
  5 27  1  0  0  0
  5 28  1  0  0  0
  6  9  1  0  0  0
  6 29  1  0  0  0
  7 10  2  0  0  0
  7 30  1  0  0  0
  8 11  2  0  0  0
  8 12  1  0  0  0
  9 13  2  0  0  0
 10 14  1  0  0  0
 10 13  1  0  0  0
 11 15  1  0  0  0
 11 31  1  0  0  0
 12 16  2  0  0  0
 12 32  1  0  0  0
 13 33  1  0  0  0
 14 34  1  0  0  0
 14 35  1  0  0  0
 14 36  1  0  0  0
 15 17  1  0  0  0
 15 18  2  0  0  0
 16 18  1  0  0  0
 16 37  1  0  0  0
 17 19  1  0  0  0
 17 20  2  0  0  0
 18 38  1  0  0  0
 19 21  2  0  0  0
 19 39  1  0  0  0
 20 22  1  0  0  0
 20 40  1  0  0  0
 21 23  1  0  0  0
 21 22  1  0  0  0
 22 24  1  0  0  0
 23 25  1  0  0  0
 23 41  1  0  0  0
 23 42  1  0  0  0
 24 25  1  0  0  0
 24 43  1  0  0  0
 24 44  1  0  0  0
 25 45  1  0  0  0
 25 46  1  0  0  0
M  CHG  1  19   1
M  END
> <r_user_exp_dG>
-8.22733

$$$$
