# Supplementary material for: ModBinddG: A simulation-based absolute predictor of free energy of binding based on population reweighting
Source: Proc Natl Acad Sci U S A. 2026 Jun 15;123(25):e2513285123. doi: 10.1073/pnas.2513285123 (PMC13291613; doi:10.1073/pnas.2513285123)
Supplement: Supplementary file 2 — Dataset S01 (GZ) [file pnas.2513285123.sd01.gz › SI_PNAS_V2/WDR5_dG/CHEMBL4283374.sdf]

CHEMBL4283374
                    3D
 Schrodinger Suite 2023-4.
 72 77  0  0  1  0            999 V2000
    5.5851  -31.0986   28.0856 O   0  0  0  0  0  0
    5.2113  -32.1076   28.6787 C   0  0  0  0  0  0
    3.9887  -32.6585   28.4553 N   0  0  0  0  0  0
    6.1650  -32.7231   29.6685 C   0  0  0  0  0  0
    3.0911  -32.0995   27.4214 C   0  0  0  0  0  0
    3.4947  -33.8934   29.0778 C   0  0  0  0  0  0
    7.4635  -33.0850   29.2462 C   0  0  0  0  0  0
    5.8345  -32.8460   31.0353 C   0  0  0  0  0  0
    3.3503  -32.6646   26.0306 C   0  0  0  0  0  0
    2.5300  -33.6894   30.2340 C   0  0  0  0  0  0
    8.4219  -33.5999   30.1554 C   0  0  0  0  0  0
    6.7788  -33.3452   31.9503 C   0  0  0  0  0  0
    2.5733  -33.7341   25.5232 C   0  0  0  0  0  0
    4.4101  -32.1332   25.2582 C   0  0  0  0  0  0
    1.0444  -33.8927   30.0536 C   0  0  0  0  0  0
    1.8471  -34.8857   30.8554 C   0  0  0  0  0  0
    9.7015  -33.9672   29.7903 O   0  0  0  0  0  0
    8.0672  -33.7187   31.5182 C   0  0  0  0  0  0
    1.5006  -34.1730   26.2719 O   0  0  0  0  0  0
    2.9378  -34.3074   24.2820 C   0  0  0  0  0  0
    4.7804  -32.7168   24.0312 C   0  0  0  0  0  0
   10.0187  -34.0429   28.4081 C   0  0  0  0  0  0
    9.0766  -34.2005   32.5442 C   0  0  0  0  0  0
    0.6593  -35.1834   25.7237 C   0  0  0  0  0  0
    4.0409  -33.8092   23.5675 C   0  0  0  0  0  0
    5.9600  -32.2534   23.2941 C   0  0  0  0  0  0
    1.2227  -36.5976   25.9370 C   0  0  0  0  0  0
   -0.4684  -35.5421   26.6978 C   0  0  0  0  0  0
    6.4153  -30.9448   23.4424 N   0  3  0  0  0  0
    6.8426  -32.9192   22.4572 C   0  0  0  0  0  0
    0.4093  -36.6797   27.2330 C   0  0  0  0  0  0
    7.4847  -30.8640   22.6760 C   0  0  0  0  0  0
    7.7942  -31.9890   22.0936 N   0  0  0  0  0  0
    8.4398  -29.7868   22.3390 C   0  0  0  0  0  0
    8.9905  -31.9845   21.3158 C   0  0  0  0  0  0
    9.4262  -30.4967   21.3764 C   0  0  0  0  0  0
    2.0521  -32.2639   27.7063 H   0  0  0  0  0  0
    3.1868  -31.0149   27.3642 H   0  0  0  0  0  0
    3.0092  -34.5086   28.3188 H   0  0  0  0  0  0
    4.3194  -34.5157   29.4254 H   0  0  0  0  0  0
    7.7144  -32.9435   28.2095 H   0  0  0  0  0  0
    4.8747  -32.5164   31.4006 H   0  0  0  0  0  0
    2.8084  -32.8969   30.9241 H   0  0  0  0  0  0
    6.5187  -33.4138   32.9970 H   0  0  0  0  0  0
    4.9902  -31.2959   25.6152 H   0  0  0  0  0  0
    0.7014  -34.1885   29.0671 H   0  0  0  0  0  0
    0.3665  -33.2445   30.6038 H   0  0  0  0  0  0
    2.0260  -35.8628   30.4085 H   0  0  0  0  0  0
    1.7183  -34.8850   31.9353 H   0  0  0  0  0  0
    2.4106  -35.1501   23.8643 H   0  0  0  0  0  0
   10.0018  -33.0590   27.9387 H   0  0  0  0  0  0
   11.0239  -34.4464   28.2867 H   0  0  0  0  0  0
    9.3349  -34.7072   27.8783 H   0  0  0  0  0  0
    8.5973  -34.8341   33.2890 H   0  0  0  0  0  0
    9.8857  -34.7721   32.0895 H   0  0  0  0  0  0
    9.5201  -33.3448   33.0541 H   0  0  0  0  0  0
    0.2938  -34.9669   24.7173 H   0  0  0  0  0  0
    4.3398  -34.2497   22.6431 H   0  0  0  0  0  0
    0.8919  -37.3077   25.1787 H   0  0  0  0  0  0
    2.3034  -36.6486   26.0796 H   0  0  0  0  0  0
   -0.7164  -34.7636   27.4178 H   0  0  0  0  0  0
   -1.3651  -35.9045   26.1965 H   0  0  0  0  0  0
    6.1100  -30.1394   23.9700 H   0  0  0  0  0  0
    6.9153  -33.9404   22.1232 H   0  0  0  0  0  0
   -0.1096  -37.6255   27.3860 H   0  0  0  0  0  0
    0.9928  -36.3912   28.1084 H   0  0  0  0  0  0
    7.9145  -28.9580   21.8657 H   0  0  0  0  0  0
    8.9414  -29.4286   23.2338 H   0  0  0  0  0  0
    8.7964  -32.3461   20.3086 H   0  0  0  0  0  0
    9.6931  -32.6354   21.8190 H   0  0  0  0  0  0
    9.3849  -30.0474   20.3907 H   0  0  0  0  0  0
   10.4541  -30.3879   21.7072 H   0  0  0  0  0  0
  1  2  2  0  0  0
  2  3  1  0  0  0
  2  4  1  0  0  0
  3  5  1  0  0  0
  3  6  1  0  0  0
  4  7  2  0  0  0
  4  8  1  0  0  0
  5  9  1  0  0  0
  5 37  1  0  0  0
  5 38  1  0  0  0
  6 10  1  0  0  0
  6 39  1  0  0  0
  6 40  1  0  0  0
  7 11  1  0  0  0
  7 41  1  0  0  0
  8 12  2  0  0  0
  8 42  1  0  0  0
  9 13  2  0  0  0
  9 14  1  0  0  0
 10 15  1  0  0  0
 10 16  1  0  0  0
 10 43  1  0  0  0
 11 17  1  0  0  0
 11 18  2  0  0  0
 12 18  1  0  0  0
 12 44  1  0  0  0
 13 19  1  0  0  0
 13 20  1  0  0  0
 14 21  2  0  0  0
 14 45  1  0  0  0
 15 16  1  0  0  0
 15 46  1  0  0  0
 15 47  1  0  0  0
 16 48  1  0  0  0
 16 49  1  0  0  0
 17 22  1  0  0  0
 18 23  1  0  0  0
 19 24  1  0  0  0
 20 25  2  0  0  0
 20 50  1  0  0  0
 21 26  1  0  0  0
 21 25  1  0  0  0
 22 51  1  0  0  0
 22 52  1  0  0  0
 22 53  1  0  0  0
 23 54  1  0  0  0
 23 55  1  0  0  0
 23 56  1  0  0  0
 24 27  1  0  0  0
 24 28  1  0  0  0
 24 57  1  0  0  0
 25 58  1  0  0  0
 26 29  1  0  0  0
 26 30  2  0  0  0
 27 31  1  0  0  0
 27 59  1  0  0  0
 27 60  1  0  0  0
 28 31  1  0  0  0
 28 61  1  0  0  0
 28 62  1  0  0  0
 29 32  2  0  0  0
 29 63  1  0  0  0
 30 33  1  0  0  0
 30 64  1  0  0  0
 31 65  1  0  0  0
 31 66  1  0  0  0
 32 34  1  0  0  0
 32 33  1  0  0  0
 33 35  1  0  0  0
 34 36  1  0  0  0
 34 67  1  0  0  0
 34 68  1  0  0  0
 35 36  1  0  0  0
 35 69  1  0  0  0
 35 70  1  0  0  0
 36 71  1  0  0  0
 36 72  1  0  0  0
M  CHG  1  29   1
M  END
> <r_user_exp_dG>
-11.5239

$$$$
