# Supplementary material for: ModBinddG: A simulation-based absolute predictor of free energy of binding based on population reweighting
Source: Proc Natl Acad Sci U S A. 2026 Jun 15;123(25):e2513285123. doi: 10.1073/pnas.2513285123 (PMC13291613; doi:10.1073/pnas.2513285123)
Supplement: Supplementary file 2 — Dataset S01 (GZ) [file pnas.2513285123.sd01.gz › SI_PNAS_V2/WDR5_dG/CHEMBL4278066.sdf]

CHEMBL4278066
                    3D
 Schrodinger Suite 2023-4.
 47 50  0  0  1  0            999 V2000
    5.4026  -31.1314   28.2116 O   0  0  0  0  0  0
    4.8663  -32.1178   28.7146 C   0  0  0  0  0  0
    3.6621  -32.5577   28.3304 N   0  0  0  0  0  0
    5.5643  -32.8871   29.8379 C   0  0  0  0  0  0
    2.8575  -31.9842   27.2625 C   0  0  0  0  0  0
    4.6235  -33.1142   31.0140 C   0  0  0  0  0  0
    3.2131  -32.6080   25.9345 C   0  0  0  0  0  0
    4.3998  -32.0767   31.9427 C   0  0  0  0  0  0
    3.9635  -34.3515   31.1776 C   0  0  0  0  0  0
    4.2936  -32.0975   25.1813 C   0  0  0  0  0  0
    2.5236  -33.7553   25.4927 C   0  0  0  0  0  0
    3.5158  -32.2673   33.0199 C   0  0  0  0  0  0
    3.0761  -34.5406   32.2553 C   0  0  0  0  0  0
    4.7238  -32.7483   24.0079 C   0  0  0  0  0  0
    2.9296  -34.3981   24.3110 C   0  0  0  0  0  0
    2.8493  -33.4977   33.1758 C   0  0  0  0  0  0
    5.9132  -32.2921   23.2816 C   0  0  0  0  0  0
    4.0289  -33.8930   23.5907 C   0  0  0  0  0  0
    6.3421  -30.9712   23.3933 N   0  3  0  0  0  0
    6.8233  -32.9698   22.4848 C   0  0  0  0  0  0
    7.4378  -30.9008   22.6639 C   0  0  0  0  0  0
    7.7757  -32.0386   22.1216 N   0  0  0  0  0  0
    8.3954  -29.8254   22.3324 C   0  0  0  0  0  0
    8.9918  -32.0404   21.3768 C   0  0  0  0  0  0
    9.4102  -30.5472   21.4103 C   0  0  0  0  0  0
    3.2832  -33.3493   28.8285 H   0  0  0  0  0  0
    5.9315  -33.8374   29.4486 H   0  0  0  0  0  0
    6.4379  -32.3267   30.1751 H   0  0  0  0  0  0
    1.8015  -32.1477   27.4810 H   0  0  0  0  0  0
    2.9940  -30.9052   27.2168 H   0  0  0  0  0  0
    4.9063  -31.1299   31.8279 H   0  0  0  0  0  0
    4.1306  -35.1600   30.4787 H   0  0  0  0  0  0
    4.8428  -31.2305   25.5204 H   0  0  0  0  0  0
    1.7027  -34.1585   26.0699 H   0  0  0  0  0  0
    3.3556  -31.4653   33.7246 H   0  0  0  0  0  0
    2.5686  -35.4879   32.3771 H   0  0  0  0  0  0
    2.4244  -35.2921   23.9729 H   0  0  0  0  0  0
    2.1692  -33.6466   34.0022 H   0  0  0  0  0  0
    4.3685  -34.3739   22.7025 H   0  0  0  0  0  0
    6.0039  -30.1515   23.8770 H   0  0  0  0  0  0
    6.9146  -33.9990   22.1809 H   0  0  0  0  0  0
    8.8682  -29.4499   23.2369 H   0  0  0  0  0  0
    7.8793  -29.0059   21.8340 H   0  0  0  0  0  0
    9.6875  -32.6707   21.9169 H   0  0  0  0  0  0
    8.8271  -32.4303   20.3746 H   0  0  0  0  0  0
    9.3827  -30.1245   20.4116 H   0  0  0  0  0  0
   10.4283  -30.4157   21.7596 H   0  0  0  0  0  0
  1  2  2  0  0  0
  2  3  1  0  0  0
  2  4  1  0  0  0
  3  5  1  0  0  0
  3 26  1  0  0  0
  4  6  1  0  0  0
  4 27  1  0  0  0
  4 28  1  0  0  0
  5  7  1  0  0  0
  5 29  1  0  0  0
  5 30  1  0  0  0
  6  8  2  0  0  0
  6  9  1  0  0  0
  7 10  2  0  0  0
  7 11  1  0  0  0
  8 12  1  0  0  0
  8 31  1  0  0  0
  9 13  2  0  0  0
  9 32  1  0  0  0
 10 14  1  0  0  0
 10 33  1  0  0  0
 11 15  2  0  0  0
 11 34  1  0  0  0
 12 16  2  0  0  0
 12 35  1  0  0  0
 13 16  1  0  0  0
 13 36  1  0  0  0
 14 17  1  0  0  0
 14 18  2  0  0  0
 15 18  1  0  0  0
 15 37  1  0  0  0
 16 38  1  0  0  0
 17 19  1  0  0  0
 17 20  2  0  0  0
 18 39  1  0  0  0
 19 21  2  0  0  0
 19 40  1  0  0  0
 20 22  1  0  0  0
 20 41  1  0  0  0
 21 23  1  0  0  0
 21 22  1  0  0  0
 22 24  1  0  0  0
 23 25  1  0  0  0
 23 42  1  0  0  0
 23 43  1  0  0  0
 24 25  1  0  0  0
 24 44  1  0  0  0
 24 45  1  0  0  0
 25 46  1  0  0  0
 25 47  1  0  0  0
M  CHG  1  19   1
M  END
> <r_user_exp_dG>
-6.48236

$$$$
