# Supplementary material for: ModBinddG: A simulation-based absolute predictor of free energy of binding based on population reweighting
Source: Proc Natl Acad Sci U S A. 2026 Jun 15;123(25):e2513285123. doi: 10.1073/pnas.2513285123 (PMC13291613; doi:10.1073/pnas.2513285123)
Supplement: Supplementary file 2 — Dataset S01 (GZ) [file pnas.2513285123.sd01.gz › SI_PNAS_V2/WDR5_dG/CHEMBL4284948.sdf]

CHEMBL4284948
                    3D
 Schrodinger Suite 2023-4.
 51 54  0  0  1  0            999 V2000
    5.5535  -31.0845   28.0882 O   0  0  0  0  0  0
    5.1261  -32.0949   28.6369 C   0  0  0  0  0  0
    3.9010  -32.5795   28.4090 N   0  0  0  0  0  0
    5.9908  -32.8732   29.5775 C   0  0  0  0  0  0
    2.9914  -32.0590   27.3915 C   0  0  0  0  0  0
    7.3626  -33.0356   29.2842 C   0  0  0  0  0  0
    5.4693  -33.3982   30.7795 C   0  0  0  0  0  0
    3.3011  -32.6502   26.0326 C   0  0  0  0  0  0
    8.2168  -33.7305   30.1707 C   0  0  0  0  0  0
    6.3185  -34.0618   31.6868 C   0  0  0  0  0  0
    4.3434  -32.1068   25.2464 C   0  0  0  0  0  0
    2.6138  -33.7992   25.5909 C   0  0  0  0  0  0
    9.5522  -33.9610   29.9247 O   0  0  0  0  0  0
    7.6863  -34.2171   31.3812 C   0  0  0  0  0  0
    5.7655  -34.6060   32.9873 C   0  0  0  0  0  0
    4.7501  -32.7360   24.0533 C   0  0  0  0  0  0
    2.9870  -34.4113   24.3805 C   0  0  0  0  0  0
    9.9745  -33.9728   28.5669 C   0  0  0  0  0  0
    5.9283  -32.2666   23.3163 C   0  0  0  0  0  0
    4.0564  -33.8802   23.6354 C   0  0  0  0  0  0
    6.3477  -30.9417   23.4273 N   0  3  0  0  0  0
    6.8419  -32.9360   22.5161 C   0  0  0  0  0  0
    7.4407  -30.8638   22.6946 C   0  0  0  0  0  0
    7.7876  -31.9995   22.1534 N   0  0  0  0  0  0
    8.3903  -29.7806   22.3607 C   0  0  0  0  0  0
    9.0046  -31.9938   21.4074 C   0  0  0  0  0  0
    9.4167  -30.4986   21.4471 C   0  0  0  0  0  0
    3.6481  -33.4363   28.8757 H   0  0  0  0  0  0
    3.0506  -30.9718   27.3300 H   0  0  0  0  0  0
    1.9653  -32.2934   27.6745 H   0  0  0  0  0  0
    7.7426  -32.6189   28.3640 H   0  0  0  0  0  0
    4.4251  -33.2627   31.0237 H   0  0  0  0  0  0
    4.8879  -31.2345   25.5757 H   0  0  0  0  0  0
    1.8218  -34.2286   26.1883 H   0  0  0  0  0  0
    8.3399  -34.7266   32.0736 H   0  0  0  0  0  0
    5.4241  -35.6327   32.8515 H   0  0  0  0  0  0
    6.5273  -34.5980   33.7675 H   0  0  0  0  0  0
    4.9241  -34.0067   33.3349 H   0  0  0  0  0  0
    2.4827  -35.3042   24.0429 H   0  0  0  0  0  0
   10.9970  -34.3477   28.5083 H   0  0  0  0  0  0
    9.3512  -34.6317   27.9631 H   0  0  0  0  0  0
    9.9663  -32.9756   28.1287 H   0  0  0  0  0  0
    4.3782  -34.3402   22.7289 H   0  0  0  0  0  0
    6.0052  -30.1243   23.9118 H   0  0  0  0  0  0
    6.9414  -33.9641   22.2126 H   0  0  0  0  0  0
    7.8689  -28.9703   21.8534 H   0  0  0  0  0  0
    8.8555  -29.3922   23.2627 H   0  0  0  0  0  0
    8.8392  -32.3782   20.4032 H   0  0  0  0  0  0
    9.7065  -32.6251   21.9405 H   0  0  0  0  0  0
    9.4004  -30.0737   20.4490 H   0  0  0  0  0  0
   10.4306  -30.3639   21.8097 H   0  0  0  0  0  0
  1  2  2  0  0  0
  2  3  1  0  0  0
  2  4  1  0  0  0
  3  5  1  0  0  0
  3 28  1  0  0  0
  4  6  2  0  0  0
  4  7  1  0  0  0
  5  8  1  0  0  0
  5 29  1  0  0  0
  5 30  1  0  0  0
  6  9  1  0  0  0
  6 31  1  0  0  0
  7 10  2  0  0  0
  7 32  1  0  0  0
  8 11  2  0  0  0
  8 12  1  0  0  0
  9 13  1  0  0  0
  9 14  2  0  0  0
 10 15  1  0  0  0
 10 14  1  0  0  0
 11 16  1  0  0  0
 11 33  1  0  0  0
 12 17  2  0  0  0
 12 34  1  0  0  0
 13 18  1  0  0  0
 14 35  1  0  0  0
 15 36  1  0  0  0
 15 37  1  0  0  0
 15 38  1  0  0  0
 16 19  1  0  0  0
 16 20  2  0  0  0
 17 20  1  0  0  0
 17 39  1  0  0  0
 18 40  1  0  0  0
 18 41  1  0  0  0
 18 42  1  0  0  0
 19 21  1  0  0  0
 19 22  2  0  0  0
 20 43  1  0  0  0
 21 23  2  0  0  0
 21 44  1  0  0  0
 22 24  1  0  0  0
 22 45  1  0  0  0
 23 25  1  0  0  0
 23 24  1  0  0  0
 24 26  1  0  0  0
 25 27  1  0  0  0
 25 46  1  0  0  0
 25 47  1  0  0  0
 26 27  1  0  0  0
 26 48  1  0  0  0
 26 49  1  0  0  0
 27 50  1  0  0  0
 27 51  1  0  0  0
M  CHG  1  21   1
M  END
> <r_user_exp_dG>
-9.18289

$$$$
