# Supplementary material for: ModBinddG: A simulation-based absolute predictor of free energy of binding based on population reweighting
Source: Proc Natl Acad Sci U S A. 2026 Jun 15;123(25):e2513285123. doi: 10.1073/pnas.2513285123 (PMC13291613; doi:10.1073/pnas.2513285123)
Supplement: Supplementary file 2 — Dataset S01 (GZ) [file pnas.2513285123.sd01.gz › SI_PNAS_V2/WDR5_dG/CHEMBL4291414.sdf]

CHEMBL4291414
                    3D
 Schrodinger Suite 2023-4.
 51 54  0  0  1  0            999 V2000
    5.5593  -31.1170   28.1175 O   0  0  0  0  0  0
    5.1704  -32.1389   28.6798 C   0  0  0  0  0  0
    3.9504  -32.6782   28.4312 N   0  0  0  0  0  0
    6.0967  -32.7995   29.6642 C   0  0  0  0  0  0
    3.0597  -32.0911   27.4143 C   0  0  0  0  0  0
    3.4757  -33.9395   29.0115 C   0  0  0  0  0  0
    7.4218  -33.0962   29.2699 C   0  0  0  0  0  0
    5.7031  -33.0494   30.9972 C   0  0  0  0  0  0
    3.3307  -32.6567   26.0333 C   0  0  0  0  0  0
    8.3405  -33.6825   30.1745 C   0  0  0  0  0  0
    6.6146  -33.6163   31.9086 C   0  0  0  0  0  0
    4.3656  -32.1143   25.2372 C   0  0  0  0  0  0
    2.6079  -33.7751   25.5716 C   0  0  0  0  0  0
    9.6366  -34.0221   29.8505 O   0  0  0  0  0  0
    7.9231  -33.9307   31.4959 C   0  0  0  0  0  0
    4.7416  -32.7266   24.0243 C   0  0  0  0  0  0
    2.9493  -34.3704   24.3453 C   0  0  0  0  0  0
    9.9971  -34.0532   28.4759 C   0  0  0  0  0  0
    5.9186  -32.2636   23.2824 C   0  0  0  0  0  0
    4.0209  -33.8502   23.5951 C   0  0  0  0  0  0
    6.3617  -30.9482   23.4140 N   0  3  0  0  0  0
    6.8139  -32.9334   22.4630 C   0  0  0  0  0  0
    7.4412  -30.8714   22.6634 C   0  0  0  0  0  0
    7.7655  -32.0032   22.0994 N   0  0  0  0  0  0
    8.3973  -29.7947   22.3297 C   0  0  0  0  0  0
    8.9716  -32.0008   21.3379 C   0  0  0  0  0  0
    9.3996  -30.5110   21.3883 C   0  0  0  0  0  0
    3.1666  -31.0065   27.3689 H   0  0  0  0  0  0
    2.0162  -32.2602   27.6840 H   0  0  0  0  0  0
    2.6683  -34.3794   28.4261 H   0  0  0  0  0  0
    4.2685  -34.6869   29.0557 H   0  0  0  0  0  0
    3.0921  -33.7787   30.0185 H   0  0  0  0  0  0
    7.7159  -32.8647   28.2600 H   0  0  0  0  0  0
    4.7113  -32.7839   31.3354 H   0  0  0  0  0  0
    6.3135  -33.8006   32.9294 H   0  0  0  0  0  0
    4.9312  -31.2570   25.5724 H   0  0  0  0  0  0
    1.8107  -34.1988   26.1677 H   0  0  0  0  0  0
    8.6188  -34.3617   32.2004 H   0  0  0  0  0  0
    2.4192  -35.2444   23.9961 H   0  0  0  0  0  0
    9.3300  -34.6990   27.9041 H   0  0  0  0  0  0
   11.0060  -34.4526   28.3726 H   0  0  0  0  0  0
    9.9928  -33.0560   28.0346 H   0  0  0  0  0  0
    4.3218  -34.3052   22.6775 H   0  0  0  0  0  0
    6.0415  -30.1364   23.9224 H   0  0  0  0  0  0
    6.8967  -33.9586   22.1448 H   0  0  0  0  0  0
    7.8764  -28.9709   21.8427 H   0  0  0  0  0  0
    8.8832  -29.4270   23.2297 H   0  0  0  0  0  0
    9.6710  -32.6430   21.8571 H   0  0  0  0  0  0
    8.7904  -32.3734   20.3318 H   0  0  0  0  0  0
    9.3682  -30.0727   20.3965 H   0  0  0  0  0  0
   10.4222  -30.3920   21.7317 H   0  0  0  0  0  0
  1  2  2  0  0  0
  2  3  1  0  0  0
  2  4  1  0  0  0
  3  5  1  0  0  0
  3  6  1  0  0  0
  4  7  2  0  0  0
  4  8  1  0  0  0
  5  9  1  0  0  0
  5 28  1  0  0  0
  5 29  1  0  0  0
  6 30  1  0  0  0
  6 31  1  0  0  0
  6 32  1  0  0  0
  7 10  1  0  0  0
  7 33  1  0  0  0
  8 11  2  0  0  0
  8 34  1  0  0  0
  9 12  2  0  0  0
  9 13  1  0  0  0
 10 14  1  0  0  0
 10 15  2  0  0  0
 11 15  1  0  0  0
 11 35  1  0  0  0
 12 16  1  0  0  0
 12 36  1  0  0  0
 13 17  2  0  0  0
 13 37  1  0  0  0
 14 18  1  0  0  0
 15 38  1  0  0  0
 16 19  1  0  0  0
 16 20  2  0  0  0
 17 20  1  0  0  0
 17 39  1  0  0  0
 18 40  1  0  0  0
 18 41  1  0  0  0
 18 42  1  0  0  0
 19 21  1  0  0  0
 19 22  2  0  0  0
 20 43  1  0  0  0
 21 23  2  0  0  0
 21 44  1  0  0  0
 22 24  1  0  0  0
 22 45  1  0  0  0
 23 25  1  0  0  0
 23 24  1  0  0  0
 24 26  1  0  0  0
 25 27  1  0  0  0
 25 46  1  0  0  0
 25 47  1  0  0  0
 26 27  1  0  0  0
 26 48  1  0  0  0
 26 49  1  0  0  0
 27 50  1  0  0  0
 27 51  1  0  0  0
M  CHG  1  21   1
M  END
> <r_user_exp_dG>
-8.62382

$$$$
