# Supplementary material for: ModBinddG: A simulation-based absolute predictor of free energy of binding based on population reweighting
Source: Proc Natl Acad Sci U S A. 2026 Jun 15;123(25):e2513285123. doi: 10.1073/pnas.2513285123 (PMC13291613; doi:10.1073/pnas.2513285123)
Supplement: Supplementary file 2 — Dataset S01 (GZ) [file pnas.2513285123.sd01.gz › SI_PNAS_V2/MDM2_dG/CHEMBL3683139.sdf]

034_ _1
xlunicon  12172119213D 1   1.00000     0.00000     0
unicon 1.4.0 xli
 93 97  0  0  0  0            999 V2000
    4.3930   16.3530   -1.3710 Cl  0  0  0  0  0  0  0  0  0  0  0  0
    8.2160    9.9760   -4.5260 O   0  0  0  0  0  0  0  0  0  0  0  0
    2.5630    6.7510   -1.3920 O   0  0  0  0  0  0  0  0  0  0  0  0
    3.1650    7.9160    0.9060 O   0  0  0  0  0  0  0  0  0  0  0  0
   12.9450   12.4880   -1.2590 N   0  0  0  0  0  0  0  0  0  0  0  0
    7.7080   10.5590   -2.3820 N   0  0  0  0  0  0  0  0  0  0  0  0
   17.9710    9.6840   -2.8490 N   0  3  0  0  0  0  0  0  0  0  0  0
    2.1590    6.1820   -2.6260 C   0  0  0  0  0  0  0  0  0  0  0  0
   13.1850   13.9080   -1.5160 C   0  0  0  0  0  0  0  0  0  0  0  0
   17.7830    8.6800   -1.7710 C   0  0  0  0  0  0  0  0  0  0  0  0
   20.4780    9.1730   -2.9640 C   0  0  0  0  0  0  0  0  0  0  0  0
    2.4530   10.8890    3.1750 C   0  0  0  0  0  0  0  0  0  0  0  0
    2.6420    7.7340    3.1940 C   0  0  0  0  0  0  0  0  0  0  0  0
    6.2640   14.4930   -0.7160 C   0  0  0  0  0  0  0  0  0  0  0  0
    4.3500   13.7160   -2.0020 C   0  0  0  0  0  0  0  0  0  0  0  0
   11.1430   10.8250   -0.8950 C   0  0  0  0  0  0  0  0  0  0  0  0
   10.8120   12.6460   -2.4610 C   0  0  0  0  0  0  0  0  0  0  0  0
    9.8400   10.3590   -1.1660 C   0  0  0  0  0  0  0  0  0  0  0  0
    9.5210   12.1750   -2.7510 C   0  0  0  0  0  0  0  0  0  0  0  0
    6.7890   13.1850   -0.7000 C   0  0  0  0  0  0  0  0  0  0  0  0
    4.8760   12.4100   -1.9920 C   0  0  0  0  0  0  0  0  0  0  0  0
    4.2900    8.0330   -2.5960 C   0  0  0  0  0  0  0  0  0  0  0  0
    4.9220    9.2930   -0.1650 C   0  0  0  0  0  0  0  0  0  0  0  0
   19.1490    9.3870   -3.7140 C   0  0  0  0  0  0  0  0  0  0  0  0
   14.0170   11.7070   -0.6270 C   0  0  0  0  0  0  0  0  0  0  0  0
    2.4260    9.9630    1.9560 C   0  0  0  0  0  0  0  0  0  0  0  0
   15.4510    9.2410   -3.3620 C   0  0  0  0  0  0  0  0  0  0  0  0
   16.5180   11.5400   -3.7440 C   0  0  0  0  0  0  0  0  0  0  0  0
   14.6030    9.7750   -2.1860 C   0  0  0  0  0  0  0  0  0  0  0  0
   15.5290   12.1080   -2.7060 C   0  0  0  0  0  0  0  0  0  0  0  0
    6.0130    9.4290   -3.8330 C   0  0  0  0  0  0  0  0  0  0  0  0
    7.4110   10.0170   -3.5910 C   0  0  0  0  0  0  0  0  0  0  0  0
    5.0420   14.7570   -1.3610 C   0  0  0  0  0  0  0  0  0  0  0  0
    3.5830    7.6800   -1.4190 C   0  0  0  0  0  0  0  0  0  0  0  0
    3.9000    8.3120   -0.1960 C   0  0  0  0  0  0  0  0  0  0  0  0
   11.6540   11.9800   -1.5360 C   0  0  0  0  0  0  0  0  0  0  0  0
    9.0250   11.0260   -2.1050 C   0  0  0  0  0  0  0  0  0  0  0  0
    6.0970   12.1300   -1.3350 C   0  0  0  0  0  0  0  0  0  0  0  0
    5.3020    9.0100   -2.5570 C   0  0  0  0  0  0  0  0  0  0  0  0
    5.6200    9.6380   -1.3400 C   0  0  0  0  0  0  0  0  0  0  0  0
    3.2320    8.6580    2.1200 C   0  0  2  0  0  0  0  0  0  0  0  0
   16.7590   10.0180   -3.6720 C   0  0  0  0  0  0  0  0  0  0  0  0
    6.6940   10.7190   -1.3220 C   0  0  1  0  0  0  0  0  0  0  0  0
   15.0680   11.1250   -1.6090 C   0  0  0  0  0  0  0  0  0  0  0  0
   18.2190   10.5530   -2.3710 H   0  0  0  0  0  0  0  0  0  0  0  0
    1.3050    5.5260   -2.4830 H   0  0  0  0  0  0  0  0  0  0  0  0
    1.8580    6.9480   -3.3410 H   0  0  0  0  0  0  0  0  0  0  0  0
    2.9640    5.5760   -3.0420 H   0  0  0  0  0  0  0  0  0  0  0  0
   14.1740   14.2100   -1.1800 H   0  0  0  0  0  0  0  0  0  0  0  0
   13.1450   14.1370   -2.5800 H   0  0  0  0  0  0  0  0  0  0  0  0
   12.4540   14.5280   -0.9950 H   0  0  0  0  0  0  0  0  0  0  0  0
   18.6460    8.6540   -1.1080 H   0  0  0  0  0  0  0  0  0  0  0  0
   16.9370    8.9140   -1.1290 H   0  0  0  0  0  0  0  0  0  0  0  0
   17.6410    7.6790   -2.1800 H   0  0  0  0  0  0  0  0  0  0  0  0
   21.3000    9.0920   -3.6740 H   0  0  0  0  0  0  0  0  0  0  0  0
   20.7110   10.0020   -2.2970 H   0  0  0  0  0  0  0  0  0  0  0  0
   20.4780    8.2540   -2.3790 H   0  0  0  0  0  0  0  0  0  0  0  0
    1.8250   11.7620    2.9990 H   0  0  0  0  0  0  0  0  0  0  0  0
    2.0660   10.4000    4.0660 H   0  0  0  0  0  0  0  0  0  0  0  0
    3.4640   11.2410    3.3820 H   0  0  0  0  0  0  0  0  0  0  0  0
    3.1960    6.7970    3.2390 H   0  0  0  0  0  0  0  0  0  0  0  0
    2.6900    8.1840    4.1840 H   0  0  0  0  0  0  0  0  0  0  0  0
    1.6020    7.4930    2.9780 H   0  0  0  0  0  0  0  0  0  0  0  0
    6.8030   15.2960   -0.2380 H   0  0  0  0  0  0  0  0  0  0  0  0
    3.4140   13.9190   -2.5010 H   0  0  0  0  0  0  0  0  0  0  0  0
   11.7220   10.2810   -0.1690 H   0  0  0  0  0  0  0  0  0  0  0  0
   11.1420   13.5270   -2.9890 H   0  0  0  0  0  0  0  0  0  0  0  0
    9.4770    9.4800   -0.6550 H   0  0  0  0  0  0  0  0  0  0  0  0
    8.9170   12.7050   -3.4700 H   0  0  0  0  0  0  0  0  0  0  0  0
    7.7310   12.9970   -0.2060 H   0  0  0  0  0  0  0  0  0  0  0  0
    4.3240   11.6290   -2.4930 H   0  0  0  0  0  0  0  0  0  0  0  0
    4.0630    7.5780   -3.5490 H   0  0  0  0  0  0  0  0  0  0  0  0
    5.1830    9.8090    0.7460 H   0  0  0  0  0  0  0  0  0  0  0  0
   19.2820   10.2220   -4.4040 H   0  0  0  0  0  0  0  0  0  0  0  0
   18.9410    8.5070   -4.3250 H   0  0  0  0  0  0  0  0  0  0  0  0
   13.6370   10.9190    0.0190 H   0  0  0  0  0  0  0  0  0  0  0  0
   14.5360   12.3650    0.0620 H   0  0  0  0  0  0  0  0  0  0  0  0
    2.8210   10.5270    1.1160 H   0  0  0  0  0  0  0  0  0  0  0  0
    1.3940    9.7260    1.6970 H   0  0  0  0  0  0  0  0  0  0  0  0
   14.8320    9.3150   -4.2560 H   0  0  0  0  0  0  0  0  0  0  0  0
   15.6260    8.1700   -3.2600 H   0  0  0  0  0  0  0  0  0  0  0  0
   16.1120   11.7740   -4.7300 H   0  0  0  0  0  0  0  0  0  0  0  0
   17.4590   12.0900   -3.7100 H   0  0  0  0  0  0  0  0  0  0  0  0
   13.5640    9.8580   -2.5040 H   0  0  0  0  0  0  0  0  0  0  0  0
   14.5840    9.0370   -1.3830 H   0  0  0  0  0  0  0  0  0  0  0  0
   14.6560   12.4500   -3.2550 H   0  0  0  0  0  0  0  0  0  0  0  0
   15.9510   13.0040   -2.2500 H   0  0  0  0  0  0  0  0  0  0  0  0
    5.4130   10.1740   -4.3470 H   0  0  0  0  0  0  0  0  0  0  0  0
    6.1010    8.5720   -4.5010 H   0  0  0  0  0  0  0  0  0  0  0  0
    4.2640    8.8650    2.4040 H   0  0  0  0  0  0  0  0  0  0  0  0
   16.9990    9.7180   -4.6940 H   0  0  0  0  0  0  0  0  0  0  0  0
    7.2040   10.6050   -0.3640 H   0  0  0  0  0  0  0  0  0  0  0  0
   15.9480   10.9230   -0.9990 H   0  0  0  0  0  0  0  0  0  0  0  0
  1 33  1  0  0  0  0
  2 32  2  0  0  0  0
  3  8  1  0  0  0  0
  3 34  1  0  0  0  0
  4 35  1  0  0  0  0
  4 41  1  0  0  0  0
  5  9  1  0  0  0  0
  5 25  1  0  0  0  0
  5 36  1  0  0  0  0
  6 32  1  0  0  0  0
  6 37  1  0  0  0  0
  6 43  1  0  0  0  0
  7 10  1  0  0  0  0
  7 24  1  0  0  0  0
  7 42  1  0  0  0  0
  7 45  1  0  0  0  0
  8 46  1  0  0  0  0
  8 47  1  0  0  0  0
  8 48  1  0  0  0  0
  9 49  1  0  0  0  0
  9 50  1  0  0  0  0
  9 51  1  0  0  0  0
 10 52  1  0  0  0  0
 10 53  1  0  0  0  0
 10 54  1  0  0  0  0
 11 24  1  0  0  0  0
 11 55  1  0  0  0  0
 11 56  1  0  0  0  0
 11 57  1  0  0  0  0
 12 26  1  0  0  0  0
 12 58  1  0  0  0  0
 12 59  1  0  0  0  0
 12 60  1  0  0  0  0
 13 41  1  0  0  0  0
 13 61  1  0  0  0  0
 13 62  1  0  0  0  0
 13 63  1  0  0  0  0
 14 20  2  0  0  0  0
 14 33  1  0  0  0  0
 14 64  1  0  0  0  0
 15 21  1  0  0  0  0
 15 33  2  0  0  0  0
 15 65  1  0  0  0  0
 16 18  1  0  0  0  0
 16 36  2  0  0  0  0
 16 66  1  0  0  0  0
 17 19  2  0  0  0  0
 17 36  1  0  0  0  0
 17 67  1  0  0  0  0
 18 37  2  0  0  0  0
 18 68  1  0  0  0  0
 19 37  1  0  0  0  0
 19 69  1  0  0  0  0
 20 38  1  0  0  0  0
 20 70  1  0  0  0  0
 21 38  2  0  0  0  0
 21 71  1  0  0  0  0
 22 34  2  0  0  0  0
 22 39  1  0  0  0  0
 22 72  1  0  0  0  0
 23 35  2  0  0  0  0
 23 40  1  0  0  0  0
 23 73  1  0  0  0  0
 24 74  1  0  0  0  0
 24 75  1  0  0  0  0
 25 44  1  0  0  0  0
 25 76  1  0  0  0  0
 25 77  1  0  0  0  0
 26 41  1  0  0  0  0
 26 78  1  0  0  0  0
 26 79  1  0  0  0  0
 27 29  1  0  0  0  0
 27 42  1  0  0  0  0
 27 80  1  0  0  0  0
 27 81  1  0  0  0  0
 28 30  1  0  0  0  0
 28 42  1  0  0  0  0
 28 82  1  0  0  0  0
 28 83  1  0  0  0  0
 29 44  1  0  0  0  0
 29 84  1  0  0  0  0
 29 85  1  0  0  0  0
 30 44  1  0  0  0  0
 30 86  1  0  0  0  0
 30 87  1  0  0  0  0
 31 32  1  0  0  0  0
 31 39  1  0  0  0  0
 31 88  1  0  0  0  0
 31 89  1  0  0  0  0
 34 35  1  0  0  0  0
 38 43  1  0  0  0  0
 39 40  2  0  0  0  0
 40 43  1  0  0  0  0
 41 90  1  0  0  0  0
 42 91  1  0  0  0  0
 43 92  1  0  0  0  0
 44 93  1  0  0  0  0
M  CHG  1   7   1
M  END
$$$$
