# Supplementary material for: ModBinddG: A simulation-based absolute predictor of free energy of binding based on population reweighting
Source: Proc Natl Acad Sci U S A. 2026 Jun 15;123(25):e2513285123. doi: 10.1073/pnas.2513285123 (PMC13291613; doi:10.1073/pnas.2513285123)
Supplement: Supplementary file 2 — Dataset S01 (GZ) [file pnas.2513285123.sd01.gz › SI_PNAS_V2/MDM2_dG/CHEMBL3683105.sdf]

001_ _1
xlunicon  12172119213D 1   1.00000     0.00000     0
unicon 1.4.0 xli
 69 72  0  0  0  0            999 V2000
    5.5820   15.1370   -0.1750 Cl  0  0  0  0  0  0  0  0  0  0  0  0
    8.9730    8.3660   -3.8870 O   0  0  0  0  0  0  0  0  0  0  0  0
    5.8400   10.6240   -3.8800 O   0  0  0  0  0  0  0  0  0  0  0  0
    2.5970    5.9730   -1.2290 O   0  0  0  0  0  0  0  0  0  0  0  0
    3.0200    7.3280    1.0480 O   0  0  0  0  0  0  0  0  0  0  0  0
   12.7200   12.5570   -1.1160 N   0  0  0  0  0  0  0  0  0  0  0  0
    8.2020    9.2260   -1.9270 N   0  0  0  0  0  0  0  0  0  0  0  0
    2.1550    5.7190   -2.5570 C   0  0  0  0  0  0  0  0  0  0  0  0
   12.7190   13.9400   -1.5780 C   0  0  0  0  0  0  0  0  0  0  0  0
   13.9470   11.9870   -0.5730 C   0  0  0  0  0  0  0  0  0  0  0  0
    2.6140   10.6320    2.8950 C   0  0  0  0  0  0  0  0  0  0  0  0
    2.2990    7.4630    3.2940 C   0  0  0  0  0  0  0  0  0  0  0  0
    6.8260   12.8330    0.5820 C   0  0  0  0  0  0  0  0  0  0  0  0
   11.4150   10.5650   -0.5580 C   0  0  0  0  0  0  0  0  0  0  0  0
   10.6460   12.0370   -2.3340 C   0  0  0  0  0  0  0  0  0  0  0  0
   10.2980    9.7340   -0.7570 C   0  0  0  0  0  0  0  0  0  0  0  0
    9.5340   11.2010   -2.5480 C   0  0  0  0  0  0  0  0  0  0  0  0
    7.1520   11.4720    0.4270 C   0  0  0  0  0  0  0  0  0  0  0  0
    5.4560   12.7340   -1.4070 C   0  0  0  0  0  0  0  0  0  0  0  0
    4.7730    6.6410   -2.1220 C   0  0  0  0  0  0  0  0  0  0  0  0
    5.1490    8.2210    0.1590 C   0  0  0  0  0  0  0  0  0  0  0  0
    5.0840   10.6520   -2.6950 C   0  0  0  0  0  0  0  0  0  0  0  0
    2.4760    9.5510    1.8130 C   0  0  0  0  0  0  0  0  0  0  0  0
    6.8740    7.5140   -3.2010 C   0  0  0  0  0  0  0  0  0  0  0  0
    8.0990    8.4210   -3.0150 C   0  0  0  0  0  0  0  0  0  0  0  0
    5.9870   13.4700   -0.3440 C   0  0  0  0  0  0  0  0  0  0  0  0
    3.7880    6.6500   -1.1050 C   0  0  0  0  0  0  0  0  0  0  0  0
    3.9940    7.4070    0.0700 C   0  0  0  0  0  0  0  0  0  0  0  0
   11.6040   11.7270   -1.3400 C   0  0  0  0  0  0  0  0  0  0  0  0
    9.3560   10.0440   -1.7590 C   0  0  0  0  0  0  0  0  0  0  0  0
    5.7730   11.3680   -1.5660 C   0  0  0  0  0  0  0  0  0  0  0  0
    5.9150    7.4530   -2.0250 C   0  0  0  0  0  0  0  0  0  0  0  0
    6.6690   10.7310   -0.6680 C   0  0  0  0  0  0  0  0  0  0  0  0
    6.0820    8.2720   -0.8960 C   0  0  0  0  0  0  0  0  0  0  0  0
    3.0810    8.1820    2.1900 C   0  0  2  0  0  0  0  0  0  0  0  0
    7.1980    9.2980   -0.8510 C   0  0  1  0  0  0  0  0  0  0  0  0
    5.2900   11.0450   -4.5350 H   0  0  0  0  0  0  0  0  0  0  0  0
    1.0930    5.4910   -2.5840 H   0  0  0  0  0  0  0  0  0  0  0  0
    2.6850    4.8670   -2.9830 H   0  0  0  0  0  0  0  0  0  0  0  0
    2.2900    6.5940   -3.1950 H   0  0  0  0  0  0  0  0  0  0  0  0
   13.4530   14.5230   -1.0210 H   0  0  0  0  0  0  0  0  0  0  0  0
   11.7470   14.4110   -1.4280 H   0  0  0  0  0  0  0  0  0  0  0  0
   12.9780   13.9970   -2.6350 H   0  0  0  0  0  0  0  0  0  0  0  0
   14.1120   10.9720   -0.9350 H   0  0  0  0  0  0  0  0  0  0  0  0
   13.9120   11.9700    0.5170 H   0  0  0  0  0  0  0  0  0  0  0  0
   14.8130   12.5810   -0.8710 H   0  0  0  0  0  0  0  0  0  0  0  0
    2.1260   11.5530    2.5760 H   0  0  0  0  0  0  0  0  0  0  0  0
    2.1500   10.3340    3.8340 H   0  0  0  0  0  0  0  0  0  0  0  0
    3.6600   10.8670    3.0880 H   0  0  0  0  0  0  0  0  0  0  0  0
    1.2700    7.2800    2.9960 H   0  0  0  0  0  0  0  0  0  0  0  0
    2.7520    6.4960    3.5140 H   0  0  0  0  0  0  0  0  0  0  0  0
    2.2950    8.0350    4.2210 H   0  0  0  0  0  0  0  0  0  0  0  0
    7.2170   13.3950    1.4110 H   0  0  0  0  0  0  0  0  0  0  0  0
   12.1160   10.3040    0.2210 H   0  0  0  0  0  0  0  0  0  0  0  0
   10.7590   12.9120   -2.9570 H   0  0  0  0  0  0  0  0  0  0  0  0
   10.1730    8.8580   -0.1370 H   0  0  0  0  0  0  0  0  0  0  0  0
    8.8090   11.4560   -3.3080 H   0  0  0  0  0  0  0  0  0  0  0  0
    7.7940   10.9830    1.1410 H   0  0  0  0  0  0  0  0  0  0  0  0
    4.7920   13.2280   -2.1020 H   0  0  0  0  0  0  0  0  0  0  0  0
    4.6440    6.0510   -3.0160 H   0  0  0  0  0  0  0  0  0  0  0  0
    5.3210    8.8720    1.0010 H   0  0  0  0  0  0  0  0  0  0  0  0
    4.7010    9.6730   -2.4360 H   0  0  0  0  0  0  0  0  0  0  0  0
    4.1820   11.2240   -2.8660 H   0  0  0  0  0  0  0  0  0  0  0  0
    1.4250    9.4270    1.5540 H   0  0  0  0  0  0  0  0  0  0  0  0
    2.9600    9.9210    0.9090 H   0  0  0  0  0  0  0  0  0  0  0  0
    6.3290    7.8600   -4.0790 H   0  0  0  0  0  0  0  0  0  0  0  0
    7.2230    6.5050   -3.4230 H   0  0  0  0  0  0  0  0  0  0  0  0
    4.0970    8.2940    2.5650 H   0  0  0  0  0  0  0  0  0  0  0  0
    7.7380    9.0320    0.0580 H   0  0  0  0  0  0  0  0  0  0  0  0
  1 26  1  0  0  0  0
  2 25  2  0  0  0  0
  3 22  1  0  0  0  0
  3 37  1  0  0  0  0
  4  8  1  0  0  0  0
  4 27  1  0  0  0  0
  5 28  1  0  0  0  0
  5 35  1  0  0  0  0
  6  9  1  0  0  0  0
  6 10  1  0  0  0  0
  6 29  1  0  0  0  0
  7 25  1  0  0  0  0
  7 30  1  0  0  0  0
  7 36  1  0  0  0  0
  8 38  1  0  0  0  0
  8 39  1  0  0  0  0
  8 40  1  0  0  0  0
  9 41  1  0  0  0  0
  9 42  1  0  0  0  0
  9 43  1  0  0  0  0
 10 44  1  0  0  0  0
 10 45  1  0  0  0  0
 10 46  1  0  0  0  0
 11 23  1  0  0  0  0
 11 47  1  0  0  0  0
 11 48  1  0  0  0  0
 11 49  1  0  0  0  0
 12 35  1  0  0  0  0
 12 50  1  0  0  0  0
 12 51  1  0  0  0  0
 12 52  1  0  0  0  0
 13 18  2  0  0  0  0
 13 26  1  0  0  0  0
 13 53  1  0  0  0  0
 14 16  1  0  0  0  0
 14 29  2  0  0  0  0
 14 54  1  0  0  0  0
 15 17  2  0  0  0  0
 15 29  1  0  0  0  0
 15 55  1  0  0  0  0
 16 30  2  0  0  0  0
 16 56  1  0  0  0  0
 17 30  1  0  0  0  0
 17 57  1  0  0  0  0
 18 33  1  0  0  0  0
 18 58  1  0  0  0  0
 19 26  2  0  0  0  0
 19 31  1  0  0  0  0
 19 59  1  0  0  0  0
 20 27  2  0  0  0  0
 20 32  1  0  0  0  0
 20 60  1  0  0  0  0
 21 28  2  0  0  0  0
 21 34  1  0  0  0  0
 21 61  1  0  0  0  0
 22 31  1  0  0  0  0
 22 62  1  0  0  0  0
 22 63  1  0  0  0  0
 23 35  1  0  0  0  0
 23 64  1  0  0  0  0
 23 65  1  0  0  0  0
 24 25  1  0  0  0  0
 24 32  1  0  0  0  0
 24 66  1  0  0  0  0
 24 67  1  0  0  0  0
 27 28  1  0  0  0  0
 31 33  2  0  0  0  0
 32 34  2  0  0  0  0
 33 36  1  0  0  0  0
 34 36  1  0  0  0  0
 35 68  1  0  0  0  0
 36 69  1  0  0  0  0
M  END
$$$$
