# Supplementary material for: ModBinddG: A simulation-based absolute predictor of free energy of binding based on population reweighting
Source: Proc Natl Acad Sci U S A. 2026 Jun 15;123(25):e2513285123. doi: 10.1073/pnas.2513285123 (PMC13291613; doi:10.1073/pnas.2513285123)
Supplement: Supplementary file 2 — Dataset S01 (GZ) [file pnas.2513285123.sd01.gz › SI_PNAS_V2/MDM2_dG/CHEMBL3683104.sdf]

006_ _1
xlunicon  12172119213D 1   1.00000     0.00000     0
unicon 1.4.0 xli
 69 72  0  0  0  0            999 V2000
    5.1540   14.9130   -1.4790 Cl  0  0  0  0  0  0  0  0  0  0  0  0
    6.7640   10.0980   -4.3300 O   0  0  0  0  0  0  0  0  0  0  0  0
    9.4870    7.6070   -3.1990 O   0  0  0  0  0  0  0  0  0  0  0  0
    3.0360    5.3490   -0.6120 O   0  0  0  0  0  0  0  0  0  0  0  0
    3.0500    7.3490    1.1420 O   0  0  0  0  0  0  0  0  0  0  0  0
    4.8400    9.3980   -3.4430 N   0  0  0  0  0  0  0  0  0  0  0  0
   12.8740   12.3290   -0.9040 N   0  0  0  0  0  0  0  0  0  0  0  0
    8.4130    8.9200   -1.6840 N   0  0  0  0  0  0  0  0  0  0  0  0
    3.0800    4.1930   -1.4390 C   0  0  0  0  0  0  0  0  0  0  0  0
   12.9140   13.6530   -1.5150 C   0  0  0  0  0  0  0  0  0  0  0  0
   14.0950   11.7800   -0.3250 C   0  0  0  0  0  0  0  0  0  0  0  0
    2.5830   10.7000    2.8830 C   0  0  0  0  0  0  0  0  0  0  0  0
    2.3730    7.5470    3.3910 C   0  0  0  0  0  0  0  0  0  0  0  0
    6.3530   12.8890   -0.1200 C   0  0  0  0  0  0  0  0  0  0  0  0
   11.5640   10.3570   -0.2810 C   0  0  0  0  0  0  0  0  0  0  0  0
   10.8420   11.7280   -2.1550 C   0  0  0  0  0  0  0  0  0  0  0  0
   10.4580    9.5080   -0.4690 C   0  0  0  0  0  0  0  0  0  0  0  0
    9.7440   10.8720   -2.3600 C   0  0  0  0  0  0  0  0  0  0  0  0
    6.8090   11.5650    0.0170 C   0  0  0  0  0  0  0  0  0  0  0  0
    5.6200   12.3940   -2.3800 C   0  0  0  0  0  0  0  0  0  0  0  0
    5.1220    6.1450   -1.6540 C   0  0  0  0  0  0  0  0  0  0  0  0
    5.1210    8.2770    0.1650 C   0  0  0  0  0  0  0  0  0  0  0  0
    2.4540    9.5840    1.8360 C   0  0  0  0  0  0  0  0  0  0  0  0
    7.2520    6.9620   -2.7440 C   0  0  0  0  0  0  0  0  0  0  0  0
    5.9220   10.1590   -3.4430 C   0  0  0  0  0  0  0  0  0  0  0  0
    8.4740    7.8720   -2.5430 C   0  0  0  0  0  0  0  0  0  0  0  0
    5.7460   13.3010   -1.3160 C   0  0  0  0  0  0  0  0  0  0  0  0
    4.0780    6.2480   -0.7000 C   0  0  0  0  0  0  0  0  0  0  0  0
    4.0820    7.3160    0.2240 C   0  0  0  0  0  0  0  0  0  0  0  0
   11.7700   11.4800   -1.1160 C   0  0  0  0  0  0  0  0  0  0  0  0
    9.5470    9.7600   -1.5140 C   0  0  0  0  0  0  0  0  0  0  0  0
    6.1650    7.0910   -1.6890 C   0  0  0  0  0  0  0  0  0  0  0  0
    6.0810   11.0650   -2.2630 C   0  0  0  0  0  0  0  0  0  0  0  0
    6.6850   10.6370   -1.0440 C   0  0  0  0  0  0  0  0  0  0  0  0
    6.1570    8.1660   -0.7830 C   0  0  0  0  0  0  0  0  0  0  0  0
    3.1080    8.2490    2.2460 C   0  0  2  0  0  0  0  0  0  0  0  0
    7.2510    9.2230   -0.8290 C   0  0  1  0  0  0  0  0  0  0  0  0
    4.2120    9.4350   -2.6560 H   0  0  0  0  0  0  0  0  0  0  0  0
    4.6750    8.7760   -4.2200 H   0  0  0  0  0  0  0  0  0  0  0  0
    2.9580    4.4560   -2.4910 H   0  0  0  0  0  0  0  0  0  0  0  0
    2.2710    3.5160   -1.1710 H   0  0  0  0  0  0  0  0  0  0  0  0
    4.0110    3.6390   -1.3100 H   0  0  0  0  0  0  0  0  0  0  0  0
   13.1700   13.5840   -2.5720 H   0  0  0  0  0  0  0  0  0  0  0  0
   13.6660   14.2790   -1.0350 H   0  0  0  0  0  0  0  0  0  0  0  0
   11.9560   14.1650   -1.4180 H   0  0  0  0  0  0  0  0  0  0  0  0
   14.0540   11.8200    0.7640 H   0  0  0  0  0  0  0  0  0  0  0  0
   14.2550   10.7450   -0.6320 H   0  0  0  0  0  0  0  0  0  0  0  0
   14.9670   12.3500   -0.6480 H   0  0  0  0  0  0  0  0  0  0  0  0
    2.0740   11.6010    2.5410 H   0  0  0  0  0  0  0  0  0  0  0  0
    3.6260   10.9590    3.0610 H   0  0  0  0  0  0  0  0  0  0  0  0
    2.1320   10.4220    3.8340 H   0  0  0  0  0  0  0  0  0  0  0  0
    1.3430    7.3230    3.1210 H   0  0  0  0  0  0  0  0  0  0  0  0
    2.3690    8.1500    4.2980 H   0  0  0  0  0  0  0  0  0  0  0  0
    2.8600    6.6020    3.6340 H   0  0  0  0  0  0  0  0  0  0  0  0
    6.4750   13.5930    0.6880 H   0  0  0  0  0  0  0  0  0  0  0  0
   12.2430   10.1430    0.5300 H   0  0  0  0  0  0  0  0  0  0  0  0
   10.9640   12.5690   -2.8210 H   0  0  0  0  0  0  0  0  0  0  0  0
   10.3160    8.6650    0.1910 H   0  0  0  0  0  0  0  0  0  0  0  0
    9.0470   11.0790   -3.1600 H   0  0  0  0  0  0  0  0  0  0  0  0
    7.2710   11.2710    0.9490 H   0  0  0  0  0  0  0  0  0  0  0  0
    5.1670   12.7340   -3.2970 H   0  0  0  0  0  0  0  0  0  0  0  0
    5.1400    5.3460   -2.3790 H   0  0  0  0  0  0  0  0  0  0  0  0
    5.1430    9.1210    0.8370 H   0  0  0  0  0  0  0  0  0  0  0  0
    1.4010    9.4210    1.6050 H   0  0  0  0  0  0  0  0  0  0  0  0
    2.9040    9.9370    0.9090 H   0  0  0  0  0  0  0  0  0  0  0  0
    7.5960    5.9280   -2.7700 H   0  0  0  0  0  0  0  0  0  0  0  0
    6.8230    7.1760   -3.7230 H   0  0  0  0  0  0  0  0  0  0  0  0
    4.1330    8.4080    2.5840 H   0  0  0  0  0  0  0  0  0  0  0  0
    7.6590    9.1970    0.1830 H   0  0  0  0  0  0  0  0  0  0  0  0
  1 27  1  0  0  0  0
  2 25  2  0  0  0  0
  3 26  2  0  0  0  0
  4  9  1  0  0  0  0
  4 28  1  0  0  0  0
  5 29  1  0  0  0  0
  5 36  1  0  0  0  0
  6 25  1  0  0  0  0
  6 38  1  0  0  0  0
  6 39  1  0  0  0  0
  7 10  1  0  0  0  0
  7 11  1  0  0  0  0
  7 30  1  0  0  0  0
  8 26  1  0  0  0  0
  8 31  1  0  0  0  0
  8 37  1  0  0  0  0
  9 40  1  0  0  0  0
  9 41  1  0  0  0  0
  9 42  1  0  0  0  0
 10 43  1  0  0  0  0
 10 44  1  0  0  0  0
 10 45  1  0  0  0  0
 11 46  1  0  0  0  0
 11 47  1  0  0  0  0
 11 48  1  0  0  0  0
 12 23  1  0  0  0  0
 12 49  1  0  0  0  0
 12 50  1  0  0  0  0
 12 51  1  0  0  0  0
 13 36  1  0  0  0  0
 13 52  1  0  0  0  0
 13 53  1  0  0  0  0
 13 54  1  0  0  0  0
 14 19  2  0  0  0  0
 14 27  1  0  0  0  0
 14 55  1  0  0  0  0
 15 17  1  0  0  0  0
 15 30  2  0  0  0  0
 15 56  1  0  0  0  0
 16 18  2  0  0  0  0
 16 30  1  0  0  0  0
 16 57  1  0  0  0  0
 17 31  2  0  0  0  0
 17 58  1  0  0  0  0
 18 31  1  0  0  0  0
 18 59  1  0  0  0  0
 19 34  1  0  0  0  0
 19 60  1  0  0  0  0
 20 27  2  0  0  0  0
 20 33  1  0  0  0  0
 20 61  1  0  0  0  0
 21 28  2  0  0  0  0
 21 32  1  0  0  0  0
 21 62  1  0  0  0  0
 22 29  2  0  0  0  0
 22 35  1  0  0  0  0
 22 63  1  0  0  0  0
 23 36  1  0  0  0  0
 23 64  1  0  0  0  0
 23 65  1  0  0  0  0
 24 26  1  0  0  0  0
 24 32  1  0  0  0  0
 24 66  1  0  0  0  0
 24 67  1  0  0  0  0
 25 33  1  0  0  0  0
 28 29  1  0  0  0  0
 32 35  2  0  0  0  0
 33 34  2  0  0  0  0
 34 37  1  0  0  0  0
 35 37  1  0  0  0  0
 36 68  1  0  0  0  0
 37 69  1  0  0  0  0
M  END
$$$$
