# Supplementary material for: ModBinddG: A simulation-based absolute predictor of free energy of binding based on population reweighting
Source: Proc Natl Acad Sci U S A. 2026 Jun 15;123(25):e2513285123. doi: 10.1073/pnas.2513285123 (PMC13291613; doi:10.1073/pnas.2513285123)
Supplement: Supplementary file 2 — Dataset S01 (GZ) [file pnas.2513285123.sd01.gz › SI_PNAS_V2/MDM2_dG/receptor.pdb]

REMARK 200  PH                             : 7.0
SEQRES   1 A   23  PRO ALA SER GLU GLN GLU THR LEU VAL ARG PRO LYS PRO
SEQRES   2 A   23  LEU LEU LEU LYS LEU LEU LYS SER VAL GLY
SEQRES   1 A   67  GLN LYS ASP THR TYR THR MET LYS GLU VAL LEU PHE TYR
SEQRES   2 A   67  LEU GLY GLN TYR ILE MET THR LYS ARG LEU TYR ASP GLU
SEQRES   3 A   67  LYS GLN GLN HIS ILE VAL TYR CYS SER ASN ASP LEU LEU
SEQRES   4 A   67  GLY ASP LEU PHE GLY VAL PRO SER PHE SER VAL LYS GLU
SEQRES   5 A   67  HIS ARG LYS ILE TYR THR MET ILE TYR ARG ASN LEU VAL
SEQRES   6 A   67  VAL VAL
ATOM     75  N   PRO A  20      -2.950   4.382   6.991  1.00 42.65
ATOM     76 1H   PRO A  20      -2.065   4.068   7.349  1.00 -1.00
ATOM     77 2H   PRO A  20      -2.783   5.043   6.244  1.00 -1.00
ATOM     78  CA  PRO A  20      -3.654   3.283   6.348  1.00 42.53
ATOM     79  HA  PRO A  20      -3.300   2.340   6.768  1.00 -1.00
ATOM     80  CB  PRO A  20      -5.113   3.541   6.726  1.00 42.54
ATOM     81 2HB  PRO A  20      -5.703   2.624   6.748  1.00 -1.00
ATOM     82 1HB  PRO A  20      -5.602   4.219   6.025  1.00 -1.00
ATOM     83  CG  PRO A  20      -5.027   4.185   8.049  1.00 42.74
ATOM     84 2HG  PRO A  20      -5.917   4.767   8.287  1.00 -1.00
ATOM     85 1HG  PRO A  20      -4.927   3.416   8.817  1.00 -1.00
ATOM     86  CD  PRO A  20      -3.777   5.028   8.023  1.00 42.76
ATOM     87 2HD  PRO A  20      -4.014   6.053   7.724  1.00 -1.00
ATOM     88 1HD  PRO A  20      -3.274   5.057   8.989  1.00 -1.00
ATOM     89  C   PRO A  20      -3.492   3.331   4.840  1.00 42.56
ATOM     90  O   PRO A  20      -3.548   4.412   4.246  1.00 42.66
ATOM     91  N   ALA A  21      -3.303   2.164   4.232  1.00 42.33
ATOM     92  H   ALA A  21      -3.282   1.315   4.778  1.00 -1.00
ATOM     93  CA  ALA A  21      -3.097   2.063   2.791  1.00 42.04
ATOM     94  HA  ALA A  21      -2.308   2.761   2.502  1.00 -1.00
ATOM     95  CB  ALA A  21      -2.651   0.660   2.414  1.00 42.25
ATOM     96 1HB  ALA A  21      -3.402  -0.086   2.677  1.00 -1.00
ATOM     97 2HB  ALA A  21      -2.471   0.582   1.341  1.00 -1.00
ATOM     98 3HB  ALA A  21      -1.722   0.394   2.918  1.00 -1.00
ATOM     99  C   ALA A  21      -4.349   2.443   2.016  1.00 41.90
ATOM    100  O   ALA A  21      -4.271   2.780   0.829  1.00 42.25
ATOM    101  N   SER A  22      -5.496   2.383   2.693  1.00 41.16
ATOM    102  H   SER A  22      -5.487   2.127   3.668  1.00 -1.00
ATOM    103  CA  SER A  22      -6.788   2.705   2.088  1.00 40.55
ATOM    104  HA  SER A  22      -6.936   2.048   1.229  1.00 -1.00
ATOM    105  CB  SER A  22      -7.922   2.460   3.084  1.00 40.55
ATOM    106 2HB  SER A  22      -7.981   1.397   3.321  1.00 -1.00
ATOM    107 1HB  SER A  22      -8.887   2.736   2.654  1.00 -1.00
ATOM    108  OG  SER A  22      -7.706   3.185   4.283  1.00 41.09
ATOM    109  HG  SER A  22      -7.895   4.101   4.116  1.00 -1.00
ATOM    110  C   SER A  22      -6.850   4.145   1.590  1.00 39.71
ATOM    111  O   SER A  22      -7.433   4.405   0.531  1.00 39.48
ATOM    112  N   GLU A  23      -6.244   5.062   2.353  1.00 38.87
ATOM    113  H   GLU A  23      -5.716   4.754   3.159  1.00 -1.00
ATOM    114  CA  GLU A  23      -6.284   6.501   2.052  1.00 37.83
ATOM    115  HA  GLU A  23      -7.333   6.803   2.045  1.00 -1.00
ATOM    116  CB  GLU A  23      -5.553   7.330   3.133  1.00 37.96
ATOM    117 2HB  GLU A  23      -5.566   8.376   2.820  1.00 -1.00
ATOM    118 1HB  GLU A  23      -4.498   7.055   3.176  1.00 -1.00
ATOM    119  CG  GLU A  23      -6.170   7.218   4.554  1.00 37.93
ATOM    120 2HG  GLU A  23      -5.852   6.290   5.025  1.00 -1.00
ATOM    121 1HG  GLU A  23      -7.256   7.167   4.475  1.00 -1.00
ATOM    122  CD  GLU A  23      -5.866   8.392   5.514  1.00 36.96
ATOM    123  OE1 GLU A  23      -5.389   9.464   5.079  1.00 37.34
ATOM    125  OE2 GLU A  23      -6.130   8.234   6.728  1.00 35.52
ATOM    127  C   GLU A  23      -5.735   6.809   0.662  1.00 37.06
ATOM    128  O   GLU A  23      -6.118   7.799   0.037  1.00 36.59
ATOM    129  N   GLN A  24      -4.860   5.938   0.172  1.00 36.35
ATOM    130  H   GLN A  24      -4.635   5.110   0.708  1.00 -1.00
ATOM    131  CA  GLN A  24      -4.246   6.108  -1.146  1.00 36.07
ATOM    132  HA  GLN A  24      -3.908   7.139  -1.212  1.00 -1.00
ATOM    133  CB  GLN A  24      -2.972   5.263  -1.235  1.00 36.55
ATOM    134 2HB  GLN A  24      -2.413   5.565  -2.123  1.00 -1.00
ATOM    135 1HB  GLN A  24      -3.219   4.210  -1.380  1.00 -1.00
ATOM    136  CG  GLN A  24      -2.103   5.407   0.024  1.00 38.11
ATOM    137 2HG  GLN A  24      -2.392   4.674   0.776  1.00 -1.00
ATOM    138 1HG  GLN A  24      -2.282   6.383   0.472  1.00 -1.00
ATOM    139  CD  GLN A  24      -0.613   5.275  -0.235  1.00 40.64
ATOM    140  OE1 GLN A  24      -0.152   4.292  -0.820  1.00 42.10
ATOM    141  NE2 GLN A  24       0.155   6.265   0.227  1.00 40.58
ATOM    142 2HE2 GLN A  24      -0.274   7.075   0.672  1.00 -1.00
ATOM    143 1HE2 GLN A  24       1.148   6.276   0.023  1.00 -1.00
ATOM    144  C   GLN A  24      -5.213   5.836  -2.314  1.00 35.46
ATOM    145  O   GLN A  24      -4.943   6.198  -3.462  1.00 35.51
ATOM    146  N   GLU A  25      -6.351   5.215  -2.008  1.00 34.66
ATOM    147  H   GLU A  25      -6.536   4.925  -1.051  1.00 -1.00
ATOM    148  CA  GLU A  25      -7.367   4.917  -3.025  1.00 33.94
ATOM    149  HA  GLU A  25      -6.885   4.770  -3.994  1.00 -1.00
ATOM    150  CB  GLU A  25      -8.095   3.604  -2.692  1.00 34.61
ATOM    151 2HB  GLU A  25      -8.677   3.300  -3.565  1.00 -1.00
ATOM    152 1HB  GLU A  25      -8.829   3.770  -1.901  1.00 -1.00
ATOM    153  CG  GLU A  25      -7.164   2.481  -2.244  1.00 37.67
ATOM    154 2HG  GLU A  25      -7.138   2.406  -1.159  1.00 -1.00
ATOM    155 1HG  GLU A  25      -6.139   2.680  -2.559  1.00 -1.00
ATOM    156  CD  GLU A  25      -7.537   1.130  -2.820  1.00 41.35
ATOM    157  OE1 GLU A  25      -6.706   0.565  -3.569  1.00 42.84
ATOM    159  OE2 GLU A  25      -8.653   0.639  -2.529  1.00 42.69
ATOM    161  C   GLU A  25      -8.383   6.048  -3.201  1.00 32.33
ATOM    162  O   GLU A  25      -9.163   6.047  -4.158  1.00 32.71
ATOM    163  N   THR A  26      -8.373   7.003  -2.273  1.00 30.66
ATOM    164  H   THR A  26      -7.701   6.946  -1.523  1.00 -1.00
ATOM    165  CA  THR A  26      -9.319   8.120  -2.265  1.00 28.79
ATOM    166  HA  THR A  26     -10.314   7.700  -2.102  1.00 -1.00
ATOM    167  CB  THR A  26      -8.993   9.108  -1.126  1.00 28.55
ATOM    168  HB  THR A  26      -8.018   9.571  -1.295  1.00 -1.00
ATOM    169  CG2 THR A  26     -10.040  10.209  -1.025  1.00 27.94
ATOM    170 1HG2 THR A  26     -11.041   9.797  -0.892  1.00 -1.00
ATOM    171 2HG2 THR A  26      -9.837  10.850  -0.167  1.00 -1.00
ATOM    172 3HG2 THR A  26     -10.059  10.857  -1.901  1.00 -1.00
ATOM    173  OG1 THR A  26      -8.920   8.392   0.119  1.00 29.04
ATOM    174  HG1 THR A  26      -7.997   8.208   0.273  1.00 -1.00
ATOM    175  C   THR A  26      -9.285   8.855  -3.599  1.00 28.11
ATOM    176  O   THR A  26      -8.211   9.217  -4.090  1.00 27.60
ATOM    177  N   LEU A  27     -10.470   9.057  -4.173  1.00 27.22
ATOM    178  H   LEU A  27     -11.306   8.758  -3.696  1.00 -1.00
ATOM    179  CA  LEU A  27     -10.649   9.794  -5.417  1.00 26.68
ATOM    180  HA  LEU A  27      -9.775   9.642  -6.045  1.00 -1.00
ATOM    181  CB  LEU A  27     -11.882   9.277  -6.155  1.00 27.06
ATOM    182 2HB  LEU A  27     -12.071   9.902  -7.030  1.00 -1.00
ATOM    183 1HB  LEU A  27     -12.756   9.415  -5.513  1.00 -1.00
ATOM    184  CG  LEU A  27     -11.802   7.812  -6.595  1.00 29.40
ATOM    185  HG  LEU A  27     -11.510   7.203  -5.738  1.00 -1.00
ATOM    186  CD1 LEU A  27     -13.181   7.295  -7.048  1.00 30.83
ATOM    187 1HD1 LEU A  27     -13.550   7.850  -7.911  1.00 -1.00
ATOM    188 2HD1 LEU A  27     -13.136   6.241  -7.324  1.00 -1.00
ATOM    189 3HD1 LEU A  27     -13.920   7.392  -6.252  1.00 -1.00
ATOM    190  CD2 LEU A  27     -10.745   7.618  -7.675  1.00 31.09
ATOM    191 1HD2 LEU A  27      -9.747   7.874  -7.323  1.00 -1.00
ATOM    192 2HD2 LEU A  27     -10.706   6.578  -7.999  1.00 -1.00
ATOM    193 3HD2 LEU A  27     -10.954   8.229  -8.554  1.00 -1.00
ATOM    194  C   LEU A  27     -10.784  11.284  -5.140  1.00 25.38
ATOM    195  O   LEU A  27     -11.564  11.698  -4.276  1.00 25.82
ATOM    196  N   VAL A  28     -10.014  12.087  -5.874  1.00 23.91
ATOM    197  H   VAL A  28      -9.394  11.688  -6.578  1.00 -1.00
ATOM    198  CA  VAL A  28      -9.867  13.505  -5.571  1.00 22.92
ATOM    199  HA  VAL A  28     -10.718  13.832  -4.973  1.00 -1.00
ATOM    200  CB  VAL A  28      -8.573  13.796  -4.735  1.00 22.84
ATOM    201  HB  VAL A  28      -8.551  14.863  -4.523  1.00 -1.00
ATOM    202  CG1 VAL A  28      -8.579  13.028  -3.417  1.00 21.71
ATOM    203 1HG1 VAL A  28      -8.407  11.961  -3.560  1.00 -1.00
ATOM    204 2HG1 VAL A  28      -7.810  13.401  -2.748  1.00 -1.00
ATOM    205 3HG1 VAL A  28      -9.530  13.146  -2.899  1.00 -1.00
ATOM    206  CG2 VAL A  28      -7.313  13.440  -5.511  1.00 22.68
ATOM    207 1HG2 VAL A  28      -7.189  14.041  -6.412  1.00 -1.00
ATOM    208 2HG2 VAL A  28      -6.420  13.590  -4.908  1.00 -1.00
ATOM    209 3HG2 VAL A  28      -7.303  12.391  -5.805  1.00 -1.00
ATOM    210  C   VAL A  28      -9.896  14.376  -6.832  1.00 22.97
ATOM    211  O   VAL A  28      -9.489  13.948  -7.925  1.00 22.66
ATOM    212  N   ARG A  29     -10.393  15.593  -6.659  1.00 22.74
ATOM    213  H   ARG A  29     -10.798  15.832  -5.754  1.00 -1.00
ATOM    214  CA  ARG A  29     -10.430  16.593  -7.704  1.00 23.43
ATOM    215  HA  ARG A  29     -10.079  16.194  -8.653  1.00 -1.00
ATOM    216  CB  ARG A  29     -11.889  16.978  -7.986  1.00 24.21
ATOM    217 2HB  ARG A  29     -12.332  17.435  -7.099  1.00 -1.00
ATOM    218 1HB  ARG A  29     -12.450  16.057  -8.149  1.00 -1.00
ATOM    219  CG  ARG A  29     -12.094  17.879  -9.175  1.00 29.05
ATOM    220 2HG  ARG A  29     -11.615  17.455 -10.058  1.00 -1.00
ATOM    221 1HG  ARG A  29     -11.606  18.840  -9.003  1.00 -1.00
ATOM    222  CD  ARG A  29     -13.564  18.117  -9.453  1.00 35.82
ATOM    223 2HD  ARG A  29     -13.653  18.944 -10.159  1.00 -1.00
ATOM    224 1HD  ARG A  29     -14.097  18.412  -8.548  1.00 -1.00
ATOM    225  NE  ARG A  29     -14.198  16.940 -10.046  1.00 40.86
ATOM    226  HE  ARG A  29     -13.657  16.086  -9.999  1.00 -1.00
ATOM    227  CZ  ARG A  29     -15.409  16.930 -10.601  1.00 43.35
ATOM    228  NH1 ARG A  29     -16.142  18.041 -10.652  1.00 45.65
ATOM    229 1HH1 ARG A  29     -15.803  18.905 -10.263  1.00 -1.00
ATOM    230 2HH1 ARG A  29     -17.060  18.060 -11.069  1.00 -1.00
ATOM    231  NH2 ARG A  29     -15.888  15.804 -11.117  1.00 44.72
ATOM    232 2HH2 ARG A  29     -15.367  14.941 -11.087  1.00 -1.00
ATOM    233 1HH2 ARG A  29     -16.799  15.761 -11.547  1.00 -1.00
ATOM    234  C   ARG A  29      -9.597  17.793  -7.216  1.00 22.63
ATOM    235  O   ARG A  29      -9.992  18.492  -6.287  1.00 22.22
ATOM    236  N   PRO A  30      -8.422  18.021  -7.837  1.00 22.08
ATOM    237  CA  PRO A  30      -7.522  19.069  -7.369  1.00 21.49
ATOM    238  HA  PRO A  30      -7.277  18.895  -6.321  1.00 -1.00
ATOM    239  CB  PRO A  30      -6.274  18.872  -8.246  1.00 21.77
ATOM    240 2HB  PRO A  30      -5.350  19.123  -7.734  1.00 -1.00
ATOM    241 1HB  PRO A  30      -6.314  19.491  -9.144  1.00 -1.00
ATOM    242  CG  PRO A  30      -6.345  17.430  -8.651  1.00 23.33
ATOM    243 2HG  PRO A  30      -5.735  17.209  -9.525  1.00 -1.00
ATOM    244 1HG  PRO A  30      -6.008  16.788  -7.835  1.00 -1.00
ATOM    245  CD  PRO A  30      -7.809  17.230  -8.915  1.00 22.60
ATOM    246 2HD  PRO A  30      -8.114  17.613  -9.891  1.00 -1.00
ATOM    247 1HD  PRO A  30      -8.031  16.167  -8.860  1.00 -1.00
ATOM    248  C   PRO A  30      -8.078  20.459  -7.577  1.00 20.94
ATOM    249  O   PRO A  30      -8.724  20.725  -8.602  1.00 20.89
ATOM    250  N   LYS A  31      -7.817  21.339  -6.612  1.00 20.17
ATOM    251  H   LYS A  31      -7.241  21.053  -5.823  1.00 -1.00
ATOM    252  CA  LYS A  31      -8.140  22.758  -6.730  1.00 20.66
ATOM    253  HA  LYS A  31      -9.163  22.833  -7.100  1.00 -1.00
ATOM    254  CB  LYS A  31      -8.041  23.454  -5.373  1.00 20.65
ATOM    255 2HB  LYS A  31      -8.112  24.535  -5.479  1.00 -1.00
ATOM    256 1HB  LYS A  31      -7.050  23.275  -4.952  1.00 -1.00
ATOM    257  CG  LYS A  31      -9.118  23.003  -4.385  1.00 21.00
ATOM    258 2HG  LYS A  31      -9.090  21.919  -4.299  1.00 -1.00
ATOM    259 1HG  LYS A  31     -10.105  23.245  -4.782  1.00 -1.00
ATOM    260  CD  LYS A  31      -8.948  23.624  -3.027  1.00 22.13
ATOM    261 2HD  LYS A  31      -9.136  24.697  -3.084  1.00 -1.00
ATOM    262 1HD  LYS A  31      -7.925  23.515  -2.684  1.00 -1.00
ATOM    263  CE  LYS A  31      -9.908  22.972  -2.042  1.00 23.61
ATOM    264 2HE  LYS A  31      -9.767  21.892  -2.039  1.00 -1.00
ATOM    265 1HE  LYS A  31     -10.942  23.153  -2.340  1.00 -1.00
ATOM    266  NZ  LYS A  31      -9.723  23.443  -0.642  1.00 26.11
ATOM    267 1HZ  LYS A  31      -9.900  24.430  -0.575  1.00 -1.00
ATOM    268 2HZ  LYS A  31     -10.351  22.952  -0.029  1.00 -1.00
ATOM    269 3HZ  LYS A  31      -8.767  23.259  -0.343  1.00 -1.00
ATOM    270  C   LYS A  31      -7.193  23.380  -7.754  1.00 20.94
ATOM    271  O   LYS A  31      -6.226  22.732  -8.154  1.00 20.71
ATOM    272  N   PRO A  32      -7.481  24.619  -8.207  1.00 21.65
ATOM    273  CA  PRO A  32      -6.728  25.139  -9.355  1.00 21.79
ATOM    274  HA  PRO A  32      -6.975  24.513 -10.216  1.00 -1.00
ATOM    275  CB  PRO A  32      -7.339  26.524  -9.560  1.00 22.19
ATOM    276 2HB  PRO A  32      -7.215  26.885 -10.582  1.00 -1.00
ATOM    277 1HB  PRO A  32      -6.889  27.259  -8.889  1.00 -1.00
ATOM    278  CG  PRO A  32      -8.766  26.306  -9.200  1.00 22.46
ATOM    279 2HG  PRO A  32      -9.297  27.237  -8.997  1.00 -1.00
ATOM    280 1HG  PRO A  32      -9.281  25.809 -10.024  1.00 -1.00
ATOM    281  CD  PRO A  32      -8.721  25.393  -7.997  1.00 21.63
ATOM    282 2HD  PRO A  32      -8.641  25.982  -7.083  1.00 -1.00
ATOM    283 1HD  PRO A  32      -9.625  24.786  -7.944  1.00 -1.00
ATOM    284  C   PRO A  32      -5.196  25.187  -9.238  1.00 22.07
ATOM    285  O   PRO A  32      -4.515  24.841 -10.221  1.00 22.10
ATOM    286  N   LEU A  33      -4.652  25.592  -8.088  1.00 21.69
ATOM    287  H   LEU A  33      -5.239  25.885  -7.323  1.00 -1.00
ATOM    288  CA  LEU A  33      -3.182  25.675  -7.951  1.00 22.20
ATOM    289  HA  LEU A  33      -2.790  26.206  -8.820  1.00 -1.00
ATOM    290  CB  LEU A  33      -2.751  26.448  -6.696  1.00 22.97
ATOM    291 2HB  LEU A  33      -1.669  26.327  -6.600  1.00 -1.00
ATOM    292 1HB  LEU A  33      -3.163  25.951  -5.816  1.00 -1.00
ATOM    293  CG  LEU A  33      -3.045  27.953  -6.599  1.00 26.65
ATOM    294  HG  LEU A  33      -4.120  28.074  -6.456  1.00 -1.00
ATOM    295  CD1 LEU A  33      -2.342  28.530  -5.374  1.00 29.88
ATOM    296 1HD1 LEU A  33      -1.257  28.458  -5.461  1.00 -1.00
ATOM    297 2HD1 LEU A  33      -2.591  29.583  -5.235  1.00 -1.00
ATOM    298 3HD1 LEU A  33      -2.635  28.005  -4.464  1.00 -1.00
ATOM    299  CD2 LEU A  33      -2.659  28.744  -7.865  1.00 28.69
ATOM    300 1HD2 LEU A  33      -3.256  28.443  -8.726  1.00 -1.00
ATOM    301 2HD2 LEU A  33      -2.825  29.813  -7.725  1.00 -1.00
ATOM    302 3HD2 LEU A  33      -1.607  28.604  -8.118  1.00 -1.00
ATOM    303  C   LEU A  33      -2.518  24.299  -7.987  1.00 21.17
ATOM    304  O   LEU A  33      -1.500  24.104  -8.658  1.00 20.52
ATOM    305  N   LEU A  34      -3.101  23.331  -7.282  1.00 19.64
ATOM    306  H   LEU A  34      -3.962  23.519  -6.793  1.00 -1.00
ATOM    307  CA  LEU A  34      -2.591  21.982  -7.343  1.00 18.94
ATOM    308  HA  LEU A  34      -1.529  22.033  -7.099  1.00 -1.00
ATOM    309  CB  LEU A  34      -3.296  21.073  -6.333  1.00 18.86
ATOM    310 2HB  LEU A  34      -4.371  21.120  -6.521  1.00 -1.00
ATOM    311 1HB  LEU A  34      -3.180  21.422  -5.327  1.00 -1.00
ATOM    312  CG  LEU A  34      -2.859  19.604  -6.399  1.00 18.23
ATOM    313  HG  LEU A  34      -3.043  19.193  -7.391  1.00 -1.00
ATOM    314  CD1 LEU A  34      -1.371  19.464  -6.090  1.00 18.87
ATOM    315 1HD1 LEU A  34      -1.192  19.632  -5.036  1.00 -1.00
ATOM    316 2HD1 LEU A  34      -1.050  18.441  -6.289  1.00 -1.00
ATOM    317 3HD1 LEU A  34      -0.717  20.102  -6.680  1.00 -1.00
ATOM    318  CD2 LEU A  34      -3.673  18.784  -5.432  1.00 18.36
ATOM    319 1HD2 LEU A  34      -4.744  18.890  -5.597  1.00 -1.00
ATOM    320 2HD2 LEU A  34      -3.434  17.723  -5.519  1.00 -1.00
ATOM    321 3HD2 LEU A  34      -3.484  19.077  -4.398  1.00 -1.00
ATOM    322  C   LEU A  34      -2.724  21.419  -8.757  1.00 19.38
ATOM    323  O   LEU A  34      -1.811  20.755  -9.237  1.00 19.07
ATOM    324  N   LEU A  35      -3.848  21.697  -9.420  1.00 19.45
ATOM    325  H   LEU A  35      -4.592  22.216  -8.962  1.00 -1.00
ATOM    326  CA  LEU A  35      -4.043  21.225 -10.791  1.00 20.77
ATOM    327  HA  LEU A  35      -3.953  20.138 -10.761  1.00 -1.00
ATOM    328  CB  LEU A  35      -5.440  21.606 -11.292  1.00 21.68
ATOM    329 2HB  LEU A  35      -5.509  22.693 -11.350  1.00 -1.00
ATOM    330 1HB  LEU A  35      -6.156  21.324 -10.519  1.00 -1.00
ATOM    331  CG  LEU A  35      -5.922  21.020 -12.614  1.00 24.08
ATOM    332  HG  LEU A  35      -5.331  21.447 -13.425  1.00 -1.00
ATOM    333  CD1 LEU A  35      -5.782  19.496 -12.655  1.00 27.28
ATOM    334 1HD1 LEU A  35      -6.263  19.027 -11.795  1.00 -1.00
ATOM    335 2HD1 LEU A  35      -6.245  19.081 -13.551  1.00 -1.00
ATOM    336 3HD1 LEU A  35      -4.737  19.186 -12.668  1.00 -1.00
ATOM    337  CD2 LEU A  35      -7.375  21.429 -12.802  1.00 26.71
ATOM    338 1HD2 LEU A  35      -7.488  22.514 -12.795  1.00 -1.00
ATOM    339 2HD2 LEU A  35      -7.765  21.070 -13.755  1.00 -1.00
ATOM    340 3HD2 LEU A  35      -8.013  21.025 -12.014  1.00 -1.00
ATOM    341  C   LEU A  35      -2.946  21.769 -11.709  1.00 20.60
ATOM    342  O   LEU A  35      -2.386  21.027 -12.514  1.00 20.31
ATOM    343  N   LYS A  36      -2.616  23.042 -11.533  1.00 20.82
ATOM    344  H   LYS A  36      -3.146  23.593 -10.865  1.00 -1.00
ATOM    345  CA  LYS A  36      -1.529  23.688 -12.287  1.00 21.97
ATOM    346  HA  LYS A  36      -1.769  23.644 -13.351  1.00 -1.00
ATOM    347  CB  LYS A  36      -1.417  25.151 -11.857  1.00 22.18
ATOM    348 2HB  LYS A  36      -1.394  25.220 -10.774  1.00 -1.00
ATOM    349 1HB  LYS A  36      -2.330  25.666 -12.159  1.00 -1.00
ATOM    350  CG  LYS A  36      -0.214  25.900 -12.399  1.00 24.19
ATOM    351 2HG  LYS A  36      -0.223  25.868 -13.489  1.00 -1.00
ATOM    352 1HG  LYS A  36       0.720  25.440 -12.072  1.00 -1.00
ATOM    353  CD  LYS A  36      -0.251  27.330 -11.890  1.00 26.70
ATOM    354 2HD  LYS A  36      -0.271  27.323 -10.798  1.00 -1.00
ATOM    355 1HD  LYS A  36      -1.164  27.836 -12.208  1.00 -1.00
ATOM    356  CE  LYS A  36       0.973  28.108 -12.340  1.00 28.40
ATOM    357 2HE  LYS A  36       1.891  27.578 -12.083  1.00 -1.00
ATOM    358 1HE  LYS A  36       1.010  29.066 -11.821  1.00 -1.00
ATOM    359  NZ  LYS A  36       0.946  28.377 -13.808  1.00 30.22
ATOM    360 1HZ  LYS A  36       0.126  28.904 -14.048  1.00 -1.00
ATOM    361 2HZ  LYS A  36       1.759  28.905 -14.073  1.00 -1.00
ATOM    362 3HZ  LYS A  36       0.942  27.511 -14.316  1.00 -1.00
ATOM    363  C   LYS A  36      -0.207  22.950 -12.073  1.00 22.01
ATOM    364  O   LYS A  36       0.517  22.627 -13.024  1.00 22.35
ATOM    365  N   LEU A  37       0.107  22.667 -10.817  1.00 21.84
ATOM    366  H   LEU A  37      -0.523  22.946 -10.072  1.00 -1.00
ATOM    367  CA  LEU A  37       1.323  21.937 -10.494  1.00 21.93
ATOM    368  HA  LEU A  37       2.159  22.492 -10.925  1.00 -1.00
ATOM    369  CB  LEU A  37       1.509  21.897  -8.976  1.00 22.89
ATOM    370 2HB  LEU A  37       0.780  21.230  -8.512  1.00 -1.00
ATOM    371 1HB  LEU A  37       1.220  22.886  -8.616  1.00 -1.00
ATOM    372  CG  LEU A  37       2.913  21.637  -8.457  1.00 25.40
ATOM    373  HG  LEU A  37       3.645  22.081  -9.133  1.00 -1.00
ATOM    374  CD1 LEU A  37       3.107  22.303  -7.091  1.00 25.86
ATOM    375 1HD1 LEU A  37       2.445  21.873  -6.343  1.00 -1.00
ATOM    376 2HD1 LEU A  37       4.129  22.168  -6.736  1.00 -1.00
ATOM    377 3HD1 LEU A  37       2.927  23.377  -7.132  1.00 -1.00
ATOM    378  CD2 LEU A  37       3.143  20.144  -8.380  1.00 27.61
ATOM    379 1HD2 LEU A  37       3.436  19.733  -9.345  1.00 -1.00
ATOM    380 2HD2 LEU A  37       3.946  19.905  -7.684  1.00 -1.00
ATOM    381 3HD2 LEU A  37       2.241  19.622  -8.069  1.00 -1.00
ATOM    382  C   LEU A  37       1.334  20.522 -11.103  1.00 21.80
ATOM    383  O   LEU A  37       2.335  20.096 -11.695  1.00 21.51
ATOM    384  N   LEU A  38       0.217  19.807 -10.977  1.00 20.93
ATOM    385  H   LEU A  38      -0.565  20.199 -10.454  1.00 -1.00
ATOM    386  CA  LEU A  38       0.109  18.451 -11.508  1.00 21.35
ATOM    387  HA  LEU A  38       0.927  17.863 -11.091  1.00 -1.00
ATOM    388  CB  LEU A  38      -1.235  17.808 -11.110  1.00 21.25
ATOM    389 2HB  LEU A  38      -1.382  16.890 -11.683  1.00 -1.00
ATOM    390 1HB  LEU A  38      -2.041  18.474 -11.422  1.00 -1.00
ATOM    391  CG  LEU A  38      -1.389  17.484  -9.620  1.00 20.76
ATOM    392  HG  LEU A  38      -1.170  18.368  -9.024  1.00 -1.00
ATOM    393  CD1 LEU A  38      -2.818  17.061  -9.335  1.00 19.65
ATOM    394 1HD1 LEU A  38      -3.105  16.180  -9.912  1.00 -1.00
ATOM    395 2HD1 LEU A  38      -2.961  16.828  -8.279  1.00 -1.00
ATOM    396 3HD1 LEU A  38      -3.509  17.866  -9.585  1.00 -1.00
ATOM    397  CD2 LEU A  38      -0.430  16.388  -9.189  1.00 21.82
ATOM    398 1HD2 LEU A  38       0.611  16.705  -9.247  1.00 -1.00
ATOM    399 2HD2 LEU A  38      -0.605  16.098  -8.152  1.00 -1.00
ATOM    400 3HD2 LEU A  38      -0.555  15.498  -9.805  1.00 -1.00
ATOM    401  C   LEU A  38       0.298  18.400 -13.021  1.00 22.18
ATOM    402  O   LEU A  38       0.911  17.455 -13.534  1.00 22.51
ATOM    403  N   LYS A  39      -0.223  19.409 -13.714  1.00 23.84
ATOM    404  H   LYS A  39      -0.752  20.125 -13.223  1.00 -1.00
ATOM    405  CA  LYS A  39      -0.108  19.475 -15.174  1.00 25.30
ATOM    406  HA  LYS A  39      -0.372  18.492 -15.568  1.00 -1.00
ATOM    407  CB  LYS A  39      -1.098  20.483 -15.769  1.00 25.74
ATOM    408 2HB  LYS A  39      -0.811  20.696 -16.800  1.00 -1.00
ATOM    409 1HB  LYS A  39      -1.036  21.434 -15.236  1.00 -1.00
ATOM    410  CG  LYS A  39      -2.542  19.958 -15.770  1.00 28.88
ATOM    411 2HG  LYS A  39      -2.896  19.853 -14.744  1.00 -1.00
ATOM    412 1HG  LYS A  39      -2.548  18.953 -16.195  1.00 -1.00
ATOM    413  CD  LYS A  39      -3.496  20.836 -16.565  1.00 32.60
ATOM    414 2HD  LYS A  39      -3.137  20.897 -17.594  1.00 -1.00
ATOM    415 1HD  LYS A  39      -3.502  21.854 -16.171  1.00 -1.00
ATOM    416  CE  LYS A  39      -4.905  20.246 -16.535  1.00 34.81
ATOM    417 2HE  LYS A  39      -5.393  20.480 -15.589  1.00 -1.00
ATOM    418 1HE  LYS A  39      -4.866  19.159 -16.599  1.00 -1.00
ATOM    419  NZ  LYS A  39      -5.766  20.714 -17.663  1.00 36.59
ATOM    420 1HZ  LYS A  39      -5.355  20.472 -18.547  1.00 -1.00
ATOM    421 2HZ  LYS A  39      -6.676  20.292 -17.598  1.00 -1.00
ATOM    422 3HZ  LYS A  39      -5.875  21.712 -17.618  1.00 -1.00
ATOM    423  C   LYS A  39       1.330  19.698 -15.656  1.00 25.63
ATOM    424  O   LYS A  39       1.641  19.432 -16.816  1.00 25.58
ATOM    425  N   SER A  40       2.217  20.141 -14.763  1.00 25.83
ATOM    426  H   SER A  40       1.921  20.325 -13.812  1.00 -1.00
ATOM    427  CA  SER A  40       3.621  20.341 -15.136  1.00 26.57
ATOM    428  HA  SER A  40       3.666  20.672 -16.176  1.00 -1.00
ATOM    429  CB  SER A  40       4.265  21.479 -14.320  1.00 27.04
ATOM    430 2HB  SER A  40       3.608  22.349 -14.280  1.00 -1.00
ATOM    431 1HB  SER A  40       5.189  21.803 -14.801  1.00 -1.00
ATOM    432  OG  SER A  40       4.581  21.050 -13.003  1.00 27.41
ATOM    433  HG  SER A  40       3.786  20.753 -12.560  1.00 -1.00
ATOM    434  C   SER A  40       4.457  19.052 -15.060  1.00 26.82
ATOM    435  O   SER A  40       5.628  19.040 -15.467  1.00 27.06
ATOM    436  N   VAL A  41       3.868  17.975 -14.531  1.00 26.46
ATOM    437  H   VAL A  41       2.916  18.047 -14.195  1.00 -1.00
ATOM    438  CA  VAL A  41       4.546  16.675 -14.410  1.00 27.16
ATOM    439  HA  VAL A  41       5.477  16.693 -14.979  1.00 -1.00
ATOM    440  CB  VAL A  41       4.933  16.313 -12.936  1.00 27.48
ATOM    441  HB  VAL A  41       5.329  15.295 -12.910  1.00 -1.00
ATOM    442  CG1 VAL A  41       6.037  17.228 -12.448  1.00 28.29
ATOM    443 1HG1 VAL A  41       5.707  18.266 -12.392  1.00 -1.00
ATOM    444 2HG1 VAL A  41       6.364  16.923 -11.458  1.00 -1.00
ATOM    445 3HG1 VAL A  41       6.907  17.192 -13.105  1.00 -1.00
ATOM    446  CG2 VAL A  41       3.736  16.373 -12.004  1.00 26.00
ATOM    447 1HG2 VAL A  41       2.948  15.686 -12.313  1.00 -1.00
ATOM    448 2HG2 VAL A  41       4.020  16.121 -10.990  1.00 -1.00
ATOM    449 3HG2 VAL A  41       3.304  17.373 -11.966  1.00 -1.00
ATOM    450  C   VAL A  41       3.805  15.488 -15.041  1.00 27.67
ATOM    451  O   VAL A  41       4.399  14.437 -15.248  1.00 28.24
ATOM    452  N   GLY A  42       2.518  15.655 -15.328  1.00 28.34
ATOM    453  H   GLY A  42       2.017  16.512 -15.124  1.00 -1.00
ATOM    454  CA  GLY A  42       1.701  14.562 -15.863  1.00 28.72
ATOM    455 2HA  GLY A  42       1.235  14.034 -15.033  1.00 -1.00
ATOM    456 1HA  GLY A  42       2.293  13.834 -16.421  1.00 -1.00
ATOM    457  C   GLY A  42       0.602  15.081 -16.762  1.00 29.18
ATOM    458  O   GLY A  42      -0.070  16.043 -16.403  1.00 29.48
ATOM    459  OXT GLY A  42       0.408  14.487 -17.841  1.00 -1.00
TER
ATOM    460  N   GLN A  44      -3.020  15.298 -16.871  1.00 42.00
ATOM    461 1H   GLN A  44      -2.979  14.337 -17.164  1.00 -1.00
ATOM    462 2H   GLN A  44      -2.088  15.696 -16.993  1.00 -1.00
ATOM    463 3H   GLN A  44      -3.229  15.325 -15.885  1.00 -1.00
ATOM    464  CA  GLN A  44      -4.050  16.004 -17.639  1.00 42.00
ATOM    465  HA  GLN A  44      -4.080  17.032 -17.280  1.00 -1.00
ATOM    466  CB  GLN A  44      -3.679  15.994 -19.128  1.00 42.51
ATOM    467 2HB  GLN A  44      -4.553  16.033 -19.779  1.00 -1.00
ATOM    468 1HB  GLN A  44      -3.181  15.060 -19.395  1.00 -1.00
ATOM    469  CG  GLN A  44      -2.835  17.189 -19.587  1.00 44.75
ATOM    470 2HG  GLN A  44      -1.851  17.147 -19.116  1.00 -1.00
ATOM    471 1HG  GLN A  44      -3.291  18.122 -19.252  1.00 -1.00
ATOM    472  CD  GLN A  44      -2.633  17.237 -21.102  1.00 47.13
ATOM    473  OE1 GLN A  44      -1.945  16.390 -21.681  1.00 48.37
ATOM    474  NE2 GLN A  44      -3.224  18.240 -21.746  1.00 47.54
ATOM    475 2HE2 GLN A  44      -3.776  18.923 -21.253  1.00 -1.00
ATOM    476 1HE2 GLN A  44      -3.119  18.323 -22.746  1.00 -1.00
ATOM    477  C   GLN A  44      -5.471  15.438 -17.432  1.00 41.18
ATOM    478  O   GLN A  44      -6.216  15.240 -18.396  1.00 40.95
ATOM    479  N   LYS A  45      -5.844  15.200 -16.171  1.00 40.32
ATOM    480  H   LYS A  45      -5.278  15.462 -15.371  1.00 -1.00
ATOM    481  CA  LYS A  45      -7.128  14.584 -15.820  1.00 39.63
ATOM    482  HA  LYS A  45      -7.738  14.412 -16.709  1.00 -1.00
ATOM    483  CB  LYS A  45      -6.908  13.233 -15.130  1.00 39.57
ATOM    484 2HB  LYS A  45      -7.845  12.915 -14.667  1.00 -1.00
ATOM    485 1HB  LYS A  45      -6.215  13.343 -14.301  1.00 -1.00
ATOM    486  CG  LYS A  45      -6.457  12.120 -16.050  1.00 40.29
ATOM    487 2HG  LYS A  45      -5.416  12.260 -16.342  1.00 -1.00
ATOM    488 1HG  LYS A  45      -7.038  12.164 -16.972  1.00 -1.00
ATOM    489  CD  LYS A  45      -6.669  10.748 -15.426  1.00 40.69
ATOM    490 2HD  LYS A  45      -6.535   9.994 -16.203  1.00 -1.00
ATOM    491 1HD  LYS A  45      -7.701  10.648 -15.084  1.00 -1.00
ATOM    492  CE  LYS A  45      -5.704  10.461 -14.287  1.00 40.67
ATOM    493 2HE  LYS A  45      -5.809  11.182 -13.475  1.00 -1.00
ATOM    494 1HE  LYS A  45      -4.671  10.508 -14.633  1.00 -1.00
ATOM    495  NZ  LYS A  45      -5.960   9.104 -13.734  1.00 39.84
ATOM    496 1HZ  LYS A  45      -6.034   8.407 -14.451  1.00 -1.00
ATOM    497 2HZ  LYS A  45      -5.143   8.868 -13.142  1.00 -1.00
ATOM    498 3HZ  LYS A  45      -6.767   9.109 -13.133  1.00 -1.00
ATOM    499  C   LYS A  45      -7.982  15.471 -14.912  1.00 39.15
ATOM    500  O   LYS A  45      -7.490  16.423 -14.307  1.00 39.10
ATOM    501  N   ASP A  46      -9.270  15.147 -14.830  1.00 38.64
ATOM    502  H   ASP A  46      -9.626  14.299 -15.263  1.00 -1.00
ATOM    503  CA  ASP A  46     -10.176  15.803 -13.895  1.00 37.86
ATOM    504  HA  ASP A  46      -9.892  16.848 -13.756  1.00 -1.00
ATOM    505  CB  ASP A  46     -11.603  15.789 -14.445  1.00 38.65
ATOM    506 2HB  ASP A  46     -11.698  16.551 -15.219  1.00 -1.00
ATOM    507 1HB  ASP A  46     -12.328  16.046 -13.672  1.00 -1.00
ATOM    508  CG  ASP A  46     -11.982  14.449 -15.064  1.00 40.39
ATOM    509  OD1 ASP A  46     -11.315  13.431 -14.760  1.00 42.79
ATOM    511  OD2 ASP A  46     -12.954  14.412 -15.858  1.00 43.13
ATOM    513  C   ASP A  46     -10.125  15.136 -12.518  1.00 36.48
ATOM    514  O   ASP A  46     -10.141  15.822 -11.495  1.00 36.72
ATOM    515  N   THR A  47     -10.050  13.805 -12.506  1.00 34.81
ATOM    516  H   THR A  47     -10.245  13.340 -13.396  1.00 -1.00
ATOM    517  CA  THR A  47     -10.071  13.022 -11.270  1.00 33.31
ATOM    518  HA  THR A  47     -10.085  13.687 -10.405  1.00 -1.00
ATOM    519  CB  THR A  47     -11.344  12.146 -11.180  1.00 33.43
ATOM    520  HB  THR A  47     -11.439  11.534 -12.079  1.00 -1.00
ATOM    521  CG2 THR A  47     -11.324  11.232  -9.947  1.00 33.77
ATOM    522 1HG2 THR A  47     -11.141  11.797  -9.031  1.00 -1.00
ATOM    523 2HG2 THR A  47     -12.285  10.731  -9.829  1.00 -1.00
ATOM    524 3HG2 THR A  47     -10.575  10.443 -10.014  1.00 -1.00
ATOM    525  OG1 THR A  47     -12.482  13.003 -11.094  1.00 34.30
ATOM    526  HG1 THR A  47     -12.493  13.508 -11.898  1.00 -1.00
ATOM    527  C   THR A  47      -8.829  12.153 -11.137  1.00 31.91
ATOM    528  O   THR A  47      -8.424  11.476 -12.083  1.00 31.40
ATOM    529  N   TYR A  48      -8.247  12.176  -9.944  1.00 29.97
ATOM    530  H   TYR A  48      -8.663  12.720  -9.191  1.00 -1.00
ATOM    531  CA  TYR A  48      -7.081  11.364  -9.620  1.00 28.27
ATOM    532  HA  TYR A  48      -6.835  10.686 -10.438  1.00 -1.00
ATOM    533  CB  TYR A  48      -5.876  12.271  -9.359  1.00 28.18
ATOM    534 2HB  TYR A  48      -5.001  11.666  -9.119  1.00 -1.00
ATOM    535 1HB  TYR A  48      -6.056  12.882  -8.473  1.00 -1.00
ATOM    536  CG  TYR A  48      -5.517  13.189 -10.497  1.00 26.52
ATOM    537  CD1 TYR A  48      -6.124  14.439 -10.636  1.00 25.68
ATOM    538  HD1 TYR A  48      -6.884  14.734  -9.933  1.00 -1.00
ATOM    539  CE1 TYR A  48      -5.787  15.284 -11.674  1.00 25.79
ATOM    540  HE1 TYR A  48      -6.289  16.237 -11.767  1.00 -1.00
ATOM    541  CZ  TYR A  48      -4.824  14.889 -12.588  1.00 27.13
ATOM    542  OH  TYR A  48      -4.471  15.715 -13.624  1.00 27.05
ATOM    543  HH  TYR A  48      -4.906  16.551 -13.497  1.00 -1.00
ATOM    544  CE2 TYR A  48      -4.214  13.655 -12.474  1.00 27.64
ATOM    545  HE2 TYR A  48      -3.462  13.349 -13.186  1.00 -1.00
ATOM    546  CD2 TYR A  48      -4.552  12.818 -11.433  1.00 28.03
ATOM    547  HD2 TYR A  48      -4.066  11.856 -11.350  1.00 -1.00
ATOM    548  C   TYR A  48      -7.326  10.518  -8.380  1.00 27.68
ATOM    549  O   TYR A  48      -8.227  10.813  -7.595  1.00 26.75
ATOM    550  N   THR A  49      -6.527   9.463  -8.216  1.00 26.52
ATOM    551  H   THR A  49      -5.845   9.269  -8.948  1.00 -1.00
ATOM    552  CA  THR A  49      -6.378   8.824  -6.912  1.00 26.00
ATOM    553  HA  THR A  49      -7.332   8.842  -6.385  1.00 -1.00
ATOM    554  CB  THR A  49      -5.934   7.351  -7.015  1.00 26.09
ATOM    555  HB  THR A  49      -5.829   6.929  -6.013  1.00 -1.00
ATOM    556  CG2 THR A  49      -6.949   6.503  -7.797  1.00 26.73
ATOM    557 1HG2 THR A  49      -7.114   6.879  -8.807  1.00 -1.00
ATOM    558 2HG2 THR A  49      -6.610   5.470  -7.879  1.00 -1.00
ATOM    559 3HG2 THR A  49      -7.910   6.484  -7.284  1.00 -1.00
ATOM    560  OG1 THR A  49      -4.657   7.282  -7.662  1.00 27.24
ATOM    561  HG1 THR A  49      -4.775   7.548  -8.569  1.00 -1.00
ATOM    562  C   THR A  49      -5.337   9.603  -6.096  1.00 25.41
ATOM    563  O   THR A  49      -4.473  10.291  -6.658  1.00 24.72
ATOM    564  N   MET A  50      -5.418   9.486  -4.774  1.00 25.25
ATOM    565  H   MET A  50      -6.244   9.052  -4.373  1.00 -1.00
ATOM    566  CA  MET A  50      -4.385  10.018  -3.887  1.00 25.10
ATOM    567  HA  MET A  50      -4.284  11.080  -4.099  1.00 -1.00
ATOM    568  CB  MET A  50      -4.762   9.760  -2.424  1.00 25.86
ATOM    569 2HB  MET A  50      -4.775   8.690  -2.268  1.00 -1.00
ATOM    570 1HB  MET A  50      -5.798  10.041  -2.241  1.00 -1.00
ATOM    571  CG  MET A  50      -3.877  10.409  -1.369  1.00 26.55
ATOM    572 2HG  MET A  50      -2.863  10.008  -1.404  1.00 -1.00
ATOM    573 1HG  MET A  50      -4.288  10.116  -0.403  1.00 -1.00
ATOM    574  SD  MET A  50      -3.781  12.224  -1.347  1.00 31.26
ATOM    575  CE  MET A  50      -5.212  12.719  -2.240  1.00 26.55
ATOM    576 1HE  MET A  50      -5.971  12.995  -1.508  1.00 -1.00
ATOM    577 2HE  MET A  50      -4.952  13.612  -2.806  1.00 -1.00
ATOM    578 3HE  MET A  50      -5.687  12.043  -2.936  1.00 -1.00
ATOM    579  C   MET A  50      -3.015   9.430  -4.230  1.00 25.06
ATOM    580  O   MET A  50      -2.005  10.138  -4.220  1.00 24.08
ATOM    581  N   LYS A  51      -2.992   8.140  -4.561  1.00 24.89
ATOM    582  H   LYS A  51      -3.844   7.595  -4.498  1.00 -1.00
ATOM    583  CA  LYS A  51      -1.779   7.496  -5.063  1.00 25.80
ATOM    584  HA  LYS A  51      -1.066   7.458  -4.237  1.00 -1.00
ATOM    585  CB  LYS A  51      -2.067   6.067  -5.528  1.00 26.37
ATOM    586 2HB  LYS A  51      -2.810   6.092  -6.325  1.00 -1.00
ATOM    587 1HB  LYS A  51      -2.526   5.504  -4.714  1.00 -1.00
ATOM    588  CG  LYS A  51      -0.829   5.318  -6.020  1.00 29.75
ATOM    589 2HG  LYS A  51      -0.203   5.087  -5.157  1.00 -1.00
ATOM    590 1HG  LYS A  51      -0.219   5.912  -6.697  1.00 -1.00
ATOM    591  CD  LYS A  51      -1.224   4.047  -6.767  1.00 34.25
ATOM    592 2HD  LYS A  51      -1.665   4.279  -7.738  1.00 -1.00
ATOM    593 1HD  LYS A  51      -2.008   3.545  -6.197  1.00 -1.00
ATOM    594  CE  LYS A  51      -0.060   3.066  -6.899  1.00 36.52
ATOM    595 2HE  LYS A  51      -0.458   2.071  -7.100  1.00 -1.00
ATOM    596 1HE  LYS A  51       0.498   2.987  -5.965  1.00 -1.00
ATOM    597  NZ  LYS A  51       0.877   3.394  -8.021  1.00 39.00
ATOM    598 1HZ  LYS A  51       1.307   4.291  -7.864  1.00 -1.00
ATOM    599 2HZ  LYS A  51       1.597   2.695  -8.078  1.00 -1.00
ATOM    600 3HZ  LYS A  51       0.377   3.414  -8.893  1.00 -1.00
ATOM    601  C   LYS A  51      -1.142   8.305  -6.194  1.00 25.15
ATOM    602  O   LYS A  51       0.062   8.592  -6.133  1.00 25.41
ATOM    603  N   GLU A  52      -1.938   8.690  -7.196  1.00 24.06
ATOM    604  H   GLU A  52      -2.919   8.435  -7.169  1.00 -1.00
ATOM    605  CA  GLU A  52      -1.436   9.467  -8.346  1.00 23.99
ATOM    606  HA  GLU A  52      -0.590   8.931  -8.782  1.00 -1.00
ATOM    607  CB  GLU A  52      -2.508   9.656  -9.426  1.00 24.05
ATOM    608 2HB  GLU A  52      -2.215  10.469 -10.094  1.00 -1.00
ATOM    609 1HB  GLU A  52      -3.434   9.989  -8.961  1.00 -1.00
ATOM    610  CG  GLU A  52      -2.773   8.450 -10.294  1.00 28.09
ATOM    611 2HG  GLU A  52      -2.990   7.573  -9.687  1.00 -1.00
ATOM    612 1HG  GLU A  52      -1.881   8.208 -10.873  1.00 -1.00
ATOM    613  CD  GLU A  52      -3.929   8.678 -11.238  1.00 31.18
ATOM    614  OE1 GLU A  52      -5.049   8.968 -10.772  1.00 32.40
ATOM    616  OE2 GLU A  52      -3.720   8.577 -12.461  1.00 34.97
ATOM    618  C   GLU A  52      -0.922  10.839  -7.926  1.00 22.47
ATOM    619  O   GLU A  52       0.154  11.278  -8.361  1.00 22.02
ATOM    620  N   VAL A  53      -1.693  11.523  -7.084  1.00 21.04
ATOM    621  H   VAL A  53      -2.560  11.112  -6.755  1.00 -1.00
ATOM    622  CA  VAL A  53      -1.281  12.845  -6.609  1.00 19.90
ATOM    623  HA  VAL A  53      -1.134  13.477  -7.488  1.00 -1.00
ATOM    624  CB  VAL A  53      -2.364  13.494  -5.727  1.00 19.64
ATOM    625  HB  VAL A  53      -2.600  12.830  -4.893  1.00 -1.00
ATOM    626  CG1 VAL A  53      -1.878  14.812  -5.151  1.00 19.64
ATOM    627 1HG1 VAL A  53      -1.476  15.473  -5.920  1.00 -1.00
ATOM    628 2HG1 VAL A  53      -2.694  15.344  -4.662  1.00 -1.00
ATOM    629 3HG1 VAL A  53      -1.113  14.676  -4.386  1.00 -1.00
ATOM    630  CG2 VAL A  53      -3.625  13.701  -6.548  1.00 19.10
ATOM    631 1HG2 VAL A  53      -4.049  12.763  -6.899  1.00 -1.00
ATOM    632 2HG2 VAL A  53      -4.396  14.197  -5.960  1.00 -1.00
ATOM    633 3HG2 VAL A  53      -3.436  14.323  -7.424  1.00 -1.00
ATOM    634  C   VAL A  53       0.068  12.792  -5.885  1.00 19.96
ATOM    635  O   VAL A  53       0.941  13.629  -6.128  1.00 19.02
ATOM    636  N   LEU A  54       0.235  11.812  -4.998  1.00 19.69
ATOM    637  H   LEU A  54      -0.534  11.169  -4.818  1.00 -1.00
ATOM    638  CA  LEU A  54       1.490  11.635  -4.261  1.00 20.57
ATOM    639  HA  LEU A  54       1.716  12.564  -3.735  1.00 -1.00
ATOM    640  CB  LEU A  54       1.345  10.493  -3.255  1.00 20.59
ATOM    641 2HB  LEU A  54       2.334  10.181  -2.918  1.00 -1.00
ATOM    642 1HB  LEU A  54       0.939   9.624  -3.776  1.00 -1.00
ATOM    643  CG  LEU A  54       0.497  10.787  -2.020  1.00 20.34
ATOM    644  HG  LEU A  54      -0.439  11.259  -2.325  1.00 -1.00
ATOM    645  CD1 LEU A  54       0.147   9.478  -1.306  1.00 20.48
ATOM    646 1HD1 LEU A  54       1.039   8.964  -0.950  1.00 -1.00
ATOM    647 2HD1 LEU A  54      -0.487   9.664  -0.439  1.00 -1.00
ATOM    648 3HD1 LEU A  54      -0.394   8.796  -1.963  1.00 -1.00
ATOM    649  CD2 LEU A  54       1.234  11.730  -1.077  1.00 21.22
ATOM    650 1HD2 LEU A  54       1.369  12.715  -1.519  1.00 -1.00
ATOM    651 2HD2 LEU A  54       0.686  11.869  -0.144  1.00 -1.00
ATOM    652 3HD2 LEU A  54       2.227  11.355  -0.832  1.00 -1.00
ATOM    653  C   LEU A  54       2.667  11.366  -5.206  1.00 20.54
ATOM    654  O   LEU A  54       3.738  11.957  -5.069  1.00 20.80
ATOM    655  N   PHE A  55       2.477  10.479  -6.170  1.00 21.48
ATOM    656  H   PHE A  55       1.588   9.993  -6.244  1.00 -1.00
ATOM    657  CA  PHE A  55       3.549  10.213  -7.129  1.00 21.96
ATOM    658  HA  PHE A  55       4.465  10.021  -6.571  1.00 -1.00
ATOM    659  CB  PHE A  55       3.275   8.946  -7.916  1.00 22.68
ATOM    660 2HB  PHE A  55       3.854   8.948  -8.842  1.00 -1.00
ATOM    661 1HB  PHE A  55       2.230   8.907  -8.228  1.00 -1.00
ATOM    662  CG  PHE A  55       3.645   7.697  -7.164  1.00 26.47
ATOM    663  CD1 PHE A  55       4.967   7.258  -7.131  1.00 29.41
ATOM    664  HD1 PHE A  55       5.736   7.810  -7.654  1.00 -1.00
ATOM    665  CE1 PHE A  55       5.317   6.101  -6.424  1.00 30.04
ATOM    666  HE1 PHE A  55       6.345   5.767  -6.407  1.00 -1.00
ATOM    667  CZ  PHE A  55       4.337   5.378  -5.746  1.00 31.15
ATOM    668  HZ  PHE A  55       4.603   4.476  -5.212  1.00 -1.00
ATOM    669  CE2 PHE A  55       3.015   5.811  -5.774  1.00 30.44
ATOM    670  HE2 PHE A  55       2.242   5.222  -5.306  1.00 -1.00
ATOM    671  CD2 PHE A  55       2.676   6.971  -6.473  1.00 28.52
ATOM    672  HD2 PHE A  55       1.649   7.206  -6.571  1.00 -1.00
ATOM    673  C   PHE A  55       3.900  11.417  -8.018  1.00 21.03
ATOM    674  O   PHE A  55       5.091  11.693  -8.219  1.00 20.58
ATOM    675  N   TYR A  56       2.893  12.159  -8.491  1.00 20.27
ATOM    676  H   TYR A  56       1.929  11.880  -8.315  1.00 -1.00
ATOM    677  CA  TYR A  56       3.146  13.370  -9.294  1.00 20.04
ATOM    678  HA  TYR A  56       3.875  13.112 -10.060  1.00 -1.00
ATOM    679  CB  TYR A  56       1.865  13.911  -9.946  1.00 20.02
ATOM    680 2HB  TYR A  56       2.006  14.940 -10.275  1.00 -1.00
ATOM    681 1HB  TYR A  56       1.075  13.942  -9.195  1.00 -1.00
ATOM    682  CG  TYR A  56       1.394  13.123 -11.150  1.00 24.05
ATOM    683  CD1 TYR A  56       2.298  12.688 -12.135  1.00 26.96
ATOM    684  HD1 TYR A  56       3.349  12.924 -12.082  1.00 -1.00
ATOM    685  CE1 TYR A  56       1.853  11.964 -13.247  1.00 30.02
ATOM    686  HE1 TYR A  56       2.562  11.648 -13.999  1.00 -1.00
ATOM    687  CZ  TYR A  56       0.498  11.683 -13.372  1.00 31.47
ATOM    688  OH  TYR A  56       0.033  10.978 -14.461  1.00 32.65
ATOM    689  HH  TYR A  56       0.727  10.707 -15.050  1.00 -1.00
ATOM    690  CE2 TYR A  56      -0.404  12.112 -12.418  1.00 29.50
ATOM    691  HE2 TYR A  56      -1.455  11.886 -12.523  1.00 -1.00
ATOM    692  CD2 TYR A  56       0.046  12.831 -11.318  1.00 27.31
ATOM    693  HD2 TYR A  56      -0.673  13.152 -10.578  1.00 -1.00
ATOM    694  C   TYR A  56       3.830  14.468  -8.484  1.00 19.04
ATOM    695  O   TYR A  56       4.785  15.102  -8.957  1.00 18.53
ATOM    696  N   LEU A  57       3.358  14.696  -7.259  1.00 17.67
ATOM    697  H   LEU A  57       2.550  14.187  -6.904  1.00 -1.00
ATOM    698  CA  LEU A  57       4.034  15.659  -6.386  1.00 16.85
ATOM    699  HA  LEU A  57       4.150  16.592  -6.932  1.00 -1.00
ATOM    700  CB  LEU A  57       3.233  15.876  -5.094  1.00 16.75
ATOM    701 2HB  LEU A  57       3.862  16.343  -4.332  1.00 -1.00
ATOM    702 1HB  LEU A  57       2.940  14.904  -4.699  1.00 -1.00
ATOM    703  CG  LEU A  57       1.993  16.733  -5.314  1.00 16.73
ATOM    704  HG  LEU A  57       1.375  16.287  -6.095  1.00 -1.00
ATOM    705  CD1 LEU A  57       1.191  16.756  -4.035  1.00 19.74
ATOM    706 1HD1 LEU A  57       1.753  17.206  -3.216  1.00 -1.00
ATOM    707 2HD1 LEU A  57       0.267  17.322  -4.155  1.00 -1.00
ATOM    708 3HD1 LEU A  57       0.914  15.747  -3.728  1.00 -1.00
ATOM    709  CD2 LEU A  57       2.345  18.158  -5.722  1.00 20.96
ATOM    710 1HD2 LEU A  57       2.851  18.169  -6.676  1.00 -1.00
ATOM    711 2HD2 LEU A  57       1.453  18.776  -5.824  1.00 -1.00
ATOM    712 3HD2 LEU A  57       2.997  18.640  -4.992  1.00 -1.00
ATOM    713  C   LEU A  57       5.465  15.230  -6.067  1.00 16.53
ATOM    714  O   LEU A  57       6.372  16.070  -5.996  1.00 16.31
ATOM    715  N   GLY A  58       5.671  13.922  -5.886  1.00 16.72
ATOM    716  H   GLY A  58       4.880  13.284  -5.883  1.00 -1.00
ATOM    717  CA  GLY A  58       7.000  13.397  -5.609  1.00 16.95
ATOM    718 2HA  GLY A  58       6.949  12.328  -5.418  1.00 -1.00
ATOM    719 1HA  GLY A  58       7.386  13.898  -4.724  1.00 -1.00
ATOM    720  C   GLY A  58       7.917  13.674  -6.785  1.00 17.48
ATOM    721  O   GLY A  58       9.055  14.115  -6.593  1.00 18.12
ATOM    722  N   GLN A  59       7.420  13.426  -7.992  1.00 17.48
ATOM    723  H   GLN A  59       6.497  13.009  -8.077  1.00 -1.00
ATOM    724  CA  GLN A  59       8.220  13.686  -9.207  1.00 18.19
ATOM    725  HA  GLN A  59       9.204  13.244  -9.044  1.00 -1.00
ATOM    726  CB  GLN A  59       7.583  13.090 -10.454  1.00 19.15
ATOM    727 2HB  GLN A  59       8.032  13.520 -11.351  1.00 -1.00
ATOM    728 1HB  GLN A  59       6.529  13.369 -10.498  1.00 -1.00
ATOM    729  CG  GLN A  59       7.712  11.552 -10.512  1.00 21.86
ATOM    730 2HG  GLN A  59       7.240  11.174 -11.419  1.00 -1.00
ATOM    731 1HG  GLN A  59       7.172  11.101  -9.679  1.00 -1.00
ATOM    732  CD  GLN A  59       9.158  11.052 -10.471  1.00 22.24
ATOM    733  OE1 GLN A  59       9.491  10.129  -9.715  1.00 28.12
ATOM    734  NE2 GLN A  59      10.010  11.658 -11.260  1.00 22.78
ATOM    735 2HE2 GLN A  59       9.706  12.382 -11.892  1.00 -1.00
ATOM    736 1HE2 GLN A  59      10.973  11.359 -11.275  1.00 -1.00
ATOM    737  C   GLN A  59       8.515  15.173  -9.398  1.00 17.31
ATOM    738  O   GLN A  59       9.608  15.550  -9.832  1.00 17.58
ATOM    739  N   TYR A  60       7.546  16.013  -9.058  1.00 15.77
ATOM    740  H   TYR A  60       6.647  15.645  -8.758  1.00 -1.00
ATOM    741  CA  TYR A  60       7.753  17.459  -9.094  1.00 14.81
ATOM    742  HA  TYR A  60       8.022  17.755 -10.109  1.00 -1.00
ATOM    743  CB  TYR A  60       6.452  18.173  -8.699  1.00 14.08
ATOM    744 2HB  TYR A  60       6.126  17.863  -7.709  1.00 -1.00
ATOM    745 1HB  TYR A  60       5.646  17.880  -9.373  1.00 -1.00
ATOM    746  CG  TYR A  60       6.549  19.683  -8.697  1.00 14.04
ATOM    747  CD1 TYR A  60       6.251  20.421  -9.856  1.00 15.38
ATOM    748  HD1 TYR A  60       5.947  19.915 -10.761  1.00 -1.00
ATOM    749  CE1 TYR A  60       6.345  21.812  -9.869  1.00 15.16
ATOM    750  HE1 TYR A  60       6.113  22.362 -10.770  1.00 -1.00
ATOM    751  CZ  TYR A  60       6.718  22.472  -8.705  1.00 15.69
ATOM    752  OH  TYR A  60       6.807  23.837  -8.705  1.00 15.63
ATOM    753  HH  TYR A  60       7.061  24.168  -7.822  1.00 -1.00
ATOM    754  CE2 TYR A  60       7.000  21.759  -7.535  1.00 13.70
ATOM    755  HE2 TYR A  60       7.285  22.273  -6.631  1.00 -1.00
ATOM    756  CD2 TYR A  60       6.917  20.374  -7.542  1.00 13.84
ATOM    757  HD2 TYR A  60       7.139  19.834  -6.633  1.00 -1.00
ATOM    758  C   TYR A  60       8.930  17.847  -8.178  1.00 15.20
ATOM    759  O   TYR A  60       9.882  18.531  -8.591  1.00 15.43
ATOM    760  N   ILE A  61       8.883  17.370  -6.939  1.00 14.63
ATOM    761  H   ILE A  61       8.082  16.815  -6.652  1.00 -1.00
ATOM    762  CA  ILE A  61       9.937  17.609  -5.968  1.00 15.23
ATOM    763  HA  ILE A  61      10.033  18.688  -5.832  1.00 -1.00
ATOM    764  CB  ILE A  61       9.605  16.956  -4.618  1.00 15.41
ATOM    765  HB  ILE A  61       9.290  15.924  -4.772  1.00 -1.00
ATOM    766  CG2 ILE A  61      10.833  16.969  -3.703  1.00 15.34
ATOM    767 1HG2 ILE A  61      11.287  17.956  -3.626  1.00 -1.00
ATOM    768 2HG2 ILE A  61      10.563  16.663  -2.694  1.00 -1.00
ATOM    769 3HG2 ILE A  61      11.601  16.260  -4.015  1.00 -1.00
ATOM    770  CG1 ILE A  61       8.466  17.748  -3.969  1.00 14.32
ATOM    771 2HG1 ILE A  61       7.711  18.007  -4.711  1.00 -1.00
ATOM    772 1HG1 ILE A  61       8.837  18.703  -3.593  1.00 -1.00
ATOM    773  CD1 ILE A  61       7.738  17.000  -2.850  1.00 16.04
ATOM    774 1HD1 ILE A  61       8.390  16.776  -2.008  1.00 -1.00
ATOM    775 2HD1 ILE A  61       6.904  17.592  -2.473  1.00 -1.00
ATOM    776 3HD1 ILE A  61       7.325  16.058  -3.212  1.00 -1.00
ATOM    777  C   ILE A  61      11.293  17.106  -6.491  1.00 16.25
ATOM    778  O   ILE A  61      12.289  17.829  -6.419  1.00 16.79
ATOM    779  N   MET A  62      11.318  15.899  -7.041  1.00 17.57
ATOM    780  H   MET A  62      10.473  15.335  -7.034  1.00 -1.00
ATOM    781  CA  MET A  62      12.601  15.312  -7.443  1.00 19.10
ATOM    782  HA  MET A  62      13.297  15.426  -6.618  1.00 -1.00
ATOM    783  CB  MET A  62      12.433  13.844  -7.764  1.00 20.03
ATOM    784 2HB  MET A  62      13.388  13.379  -8.017  1.00 -1.00
ATOM    785 1HB  MET A  62      11.797  13.726  -8.644  1.00 -1.00
ATOM    786  CG  MET A  62      11.803  13.158  -6.673  1.00 22.86
ATOM    787 2HG  MET A  62      11.291  12.259  -7.021  1.00 -1.00
ATOM    788 1HG  MET A  62      11.110  13.725  -6.093  1.00 -1.00
ATOM    789  SD  MET A  62      12.898  12.956  -5.341  1.00 31.53
ATOM    790  CE  MET A  62      12.500  11.233  -5.269  1.00 25.99
ATOM    791 1HE  MET A  62      12.735  10.740  -6.213  1.00 -1.00
ATOM    792 2HE  MET A  62      13.031  10.682  -4.502  1.00 -1.00
ATOM    793 3HE  MET A  62      11.437  11.095  -5.059  1.00 -1.00
ATOM    794  C   MET A  62      13.157  16.000  -8.664  1.00 19.61
ATOM    795  O   MET A  62      14.338  16.358  -8.678  1.00 20.87
ATOM    796  N   THR A  63      12.300  16.185  -9.667  1.00 19.47
ATOM    797  H   THR A  63      11.325  15.928  -9.537  1.00 -1.00
ATOM    798  CA  THR A  63      12.682  16.792 -10.951  1.00 19.78
ATOM    799  HA  THR A  63      13.478  16.177 -11.378  1.00 -1.00
ATOM    800  CB  THR A  63      11.508  16.829 -11.946  1.00 20.11
ATOM    801  HB  THR A  63      10.655  17.358 -11.514  1.00 -1.00
ATOM    802  CG2 THR A  63      11.916  17.522 -13.251  1.00 21.67
ATOM    803 1HG2 THR A  63      12.820  17.083 -13.674  1.00 -1.00
ATOM    804 2HG2 THR A  63      11.127  17.425 -13.997  1.00 -1.00
ATOM    805 3HG2 THR A  63      12.086  18.592 -13.124  1.00 -1.00
ATOM    806  OG1 THR A  63      11.113  15.480 -12.258  1.00 22.54
ATOM    807  HG1 THR A  63      10.648  15.159 -11.491  1.00 -1.00
ATOM    808  C   THR A  63      13.263  18.176 -10.729  1.00 19.40
ATOM    809  O   THR A  63      14.306  18.509 -11.299  1.00 20.44
ATOM    810  N   LYS A  64      12.628  18.954  -9.853  1.00 18.11
ATOM    811  H   LYS A  64      11.792  18.616  -9.382  1.00 -1.00
ATOM    812  CA  LYS A  64      13.053  20.337  -9.583  1.00 17.58
ATOM    813  HA  LYS A  64      13.495  20.765 -10.485  1.00 -1.00
ATOM    814  CB  LYS A  64      11.839  21.195  -9.214  1.00 17.18
ATOM    815 2HB  LYS A  64      12.181  22.155  -8.827  1.00 -1.00
ATOM    816 1HB  LYS A  64      11.289  20.733  -8.394  1.00 -1.00
ATOM    817  CG  LYS A  64      10.904  21.439 -10.380  1.00 15.74
ATOM    818 2HG  LYS A  64      10.372  20.511 -10.597  1.00 -1.00
ATOM    819 1HG  LYS A  64      11.456  21.688 -11.287  1.00 -1.00
ATOM    820  CD  LYS A  64       9.896  22.522 -10.053  1.00 15.56
ATOM    821 2HD  LYS A  64       9.533  22.419  -9.028  1.00 -1.00
ATOM    822 1HD  LYS A  64       9.030  22.400 -10.705  1.00 -1.00
ATOM    823  CE  LYS A  64      10.510  23.904 -10.285  1.00 15.18
ATOM    824 2HE  LYS A  64      10.880  23.983 -11.308  1.00 -1.00
ATOM    825 1HE  LYS A  64      11.354  24.089  -9.621  1.00 -1.00
ATOM    826  NZ  LYS A  64       9.516  24.983 -10.078  1.00 15.90
ATOM    827 1HZ  LYS A  64       9.396  25.084  -9.060  1.00 -1.00
ATOM    828 2HZ  LYS A  64       9.840  25.860 -10.442  1.00 -1.00
ATOM    829 3HZ  LYS A  64       8.618  24.737 -10.460  1.00 -1.00
ATOM    830  C   LYS A  64      14.129  20.467  -8.511  1.00 17.82
ATOM    831  O   LYS A  64      14.554  21.594  -8.188  1.00 17.86
ATOM    832  N   ARG A  65      14.544  19.326  -7.944  1.00 17.83
ATOM    833  H   ARG A  65      14.137  18.453  -8.258  1.00 -1.00
ATOM    834  CA  ARG A  65      15.586  19.262  -6.926  1.00 19.06
ATOM    835  HA  ARG A  65      15.595  18.241  -6.543  1.00 -1.00
ATOM    836  CB  ARG A  65      16.973  19.571  -7.537  1.00 19.88
ATOM    837 2HB  ARG A  65      17.734  19.432  -6.767  1.00 -1.00
ATOM    838 1HB  ARG A  65      17.023  20.626  -7.811  1.00 -1.00
ATOM    839  CG  ARG A  65      17.338  18.729  -8.743  1.00 23.39
ATOM    840 2HG  ARG A  65      16.586  18.829  -9.527  1.00 -1.00
ATOM    841 1HG  ARG A  65      17.356  17.674  -8.466  1.00 -1.00
ATOM    842  CD  ARG A  65      18.703  19.165  -9.296  1.00 30.52
ATOM    843 2HD  ARG A  65      19.489  19.042  -8.551  1.00 -1.00
ATOM    844 1HD  ARG A  65      18.675  20.231  -9.525  1.00 -1.00
ATOM    845  NE  ARG A  65      19.060  18.473 -10.534  1.00 34.87
ATOM    846  HE  ARG A  65      18.793  18.948 -11.388  1.00 -1.00
ATOM    847  CZ  ARG A  65      19.661  17.286 -10.592  1.00 37.26
ATOM    848  NH1 ARG A  65      19.981  16.633  -9.474  1.00 38.58
ATOM    849 1HH1 ARG A  65      19.749  17.008  -8.569  1.00 -1.00
ATOM    850 2HH1 ARG A  65      20.432  15.731  -9.491  1.00 -1.00
ATOM    851  NH2 ARG A  65      19.942  16.749 -11.774  1.00 37.70
ATOM    852 2HH2 ARG A  65      19.712  17.219 -12.636  1.00 -1.00
ATOM    853 1HH2 ARG A  65      20.395  15.852 -11.861  1.00 -1.00
ATOM    854  C   ARG A  65      15.262  20.188  -5.747  1.00 18.57
ATOM    855  O   ARG A  65      16.098  20.964  -5.292  1.00 18.12
ATOM    856  N   LEU A  66      14.026  20.094  -5.256  1.00 18.74
ATOM    857  H   LEU A  66      13.371  19.451  -5.689  1.00 -1.00
ATOM    858  CA  LEU A  66      13.605  20.903  -4.114  1.00 20.03
ATOM    859  HA  LEU A  66      14.057  21.893  -4.194  1.00 -1.00
ATOM    860  CB  LEU A  66      12.073  21.115  -4.116  1.00 18.58
ATOM    861 2HB  LEU A  66      11.806  21.693  -3.230  1.00 -1.00
ATOM    862 1HB  LEU A  66      11.590  20.149  -3.978  1.00 -1.00
ATOM    863  CG  LEU A  66      11.445  21.799  -5.345  1.00 18.75
ATOM    864  HG  LEU A  66      11.643  21.177  -6.216  1.00 -1.00
ATOM    865  CD1 LEU A  66       9.930  21.922  -5.197  1.00 17.25
ATOM    866 1HD1 LEU A  66       9.659  22.541  -4.341  1.00 -1.00
ATOM    867 2HD1 LEU A  66       9.498  22.387  -6.084  1.00 -1.00
ATOM    868 3HD1 LEU A  66       9.455  20.949  -5.072  1.00 -1.00
ATOM    869  CD2 LEU A  66      12.072  23.172  -5.590  1.00 19.27
ATOM    870 1HD2 LEU A  66      13.122  23.094  -5.874  1.00 -1.00
ATOM    871 2HD2 LEU A  66      11.567  23.692  -6.405  1.00 -1.00
ATOM    872 3HD2 LEU A  66      12.004  23.809  -4.706  1.00 -1.00
ATOM    873  C   LEU A  66      14.118  20.356  -2.766  1.00 21.93
ATOM    874  O   LEU A  66      14.060  21.037  -1.748  1.00 23.11
ATOM    875  N   TYR A  67      14.665  19.147  -2.772  1.00 24.74
ATOM    876  H   TYR A  67      14.854  18.687  -3.648  1.00 -1.00
ATOM    877  CA  TYR A  67      15.165  18.535  -1.540  1.00 27.68
ATOM    878  HA  TYR A  67      14.602  18.907  -0.693  1.00 -1.00
ATOM    879  CB  TYR A  67      14.997  17.013  -1.581  1.00 27.61
ATOM    880 2HB  TYR A  67      13.934  16.779  -1.625  1.00 -1.00
ATOM    881 1HB  TYR A  67      15.358  16.568  -0.652  1.00 -1.00
ATOM    882  CG  TYR A  67      15.699  16.365  -2.755  1.00 27.65
ATOM    883  CD1 TYR A  67      17.001  15.880  -2.631  1.00 31.22
ATOM    884  HD1 TYR A  67      17.517  15.945  -1.684  1.00 -1.00
ATOM    885  CE1 TYR A  67      17.654  15.304  -3.716  1.00 31.42
ATOM    886  HE1 TYR A  67      18.660  14.930  -3.590  1.00 -1.00
ATOM    887  CZ  TYR A  67      17.007  15.214  -4.931  1.00 32.35
ATOM    888  OH  TYR A  67      17.656  14.644  -6.004  1.00 35.93
ATOM    889  HH  TYR A  67      18.500  14.280  -5.769  1.00 -1.00
ATOM    890  CE2 TYR A  67      15.716  15.690  -5.079  1.00 29.68
ATOM    891  HE2 TYR A  67      15.250  15.624  -6.046  1.00 -1.00
ATOM    892  CD2 TYR A  67      15.073  16.264  -3.998  1.00 28.52
ATOM    893  HD2 TYR A  67      14.064  16.629  -4.129  1.00 -1.00
ATOM    894  C   TYR A  67      16.629  18.885  -1.342  1.00 29.75
ATOM    895  O   TYR A  67      17.332  19.182  -2.309  1.00 30.34
ATOM    896  N   ASP A  68      17.072  18.822  -0.086  1.00 32.67
ATOM    897  H   ASP A  68      16.421  18.567   0.649  1.00 -1.00
ATOM    898  CA  ASP A  68      18.445  19.131   0.288  1.00 34.65
ATOM    899  HA  ASP A  68      18.733  20.044  -0.240  1.00 -1.00
ATOM    900  CB  ASP A  68      18.519  19.404   1.798  1.00 34.92
ATOM    901 2HB  ASP A  68      18.640  18.486   2.325  1.00 -1.00
ATOM    902 1HB  ASP A  68      17.610  19.871   2.152  1.00 -1.00
ATOM    903  CG  ASP A  68      19.758  20.216   2.213  1.00 36.46
ATOM    904  OD1 ASP A  68      19.672  20.919   3.239  1.00 38.21
ATOM    906  OD2 ASP A  68      20.811  20.155   1.543  1.00 38.28
ATOM    908  C   ASP A  68      19.363  17.979  -0.132  1.00 35.76
ATOM    909  O   ASP A  68      19.133  16.824   0.211  1.00 35.41
ATOM    910  N   GLU A  69      20.396  18.317  -0.897  1.00 37.05
ATOM    911  H   GLU A  69      20.552  19.296  -1.089  1.00 -1.00
ATOM    912  CA  GLU A  69      21.370  17.344  -1.396  1.00 38.45
ATOM    913  HA  GLU A  69      20.832  16.631  -2.025  1.00 -1.00
ATOM    914  CB  GLU A  69      22.431  18.054  -2.241  1.00 38.81
ATOM    915 2HB  GLU A  69      22.991  17.322  -2.825  1.00 -1.00
ATOM    916 1HB  GLU A  69      23.167  18.502  -1.568  1.00 -1.00
ATOM    917  CG  GLU A  69      21.885  19.141  -3.165  1.00 40.93
ATOM    918 2HG  GLU A  69      20.939  19.581  -2.858  1.00 -1.00
ATOM    919 1HG  GLU A  69      21.687  18.712  -4.147  1.00 -1.00
ATOM    920  CD  GLU A  69      22.857  20.288  -3.334  1.00 44.36
ATOM    921  OE1 GLU A  69      24.036  20.032  -3.681  1.00 46.28
ATOM    923  OE2 GLU A  69      22.442  21.451  -3.116  1.00 46.16
ATOM    925  C   GLU A  69      22.043  16.572  -0.252  1.00 38.43
ATOM    926  O   GLU A  69      22.272  15.363  -0.353  1.00 38.93
ATOM    927  N   LYS A  70      22.343  17.282   0.831  1.00 38.48
ATOM    928  H   LYS A  70      22.056  18.257   0.870  1.00 -1.00
ATOM    929  CA  LYS A  70      23.004  16.701   1.995  1.00 38.43
ATOM    930  HA  LYS A  70      23.456  15.740   1.742  1.00 -1.00
ATOM    931  CB  LYS A  70      24.115  17.635   2.483  1.00 38.71
ATOM    932 2HB  LYS A  70      24.091  17.764   3.567  1.00 -1.00
ATOM    933 1HB  LYS A  70      23.921  18.643   2.112  1.00 -1.00
ATOM    934  CG  LYS A  70      25.519  17.216   2.048  1.00 40.29
ATOM    935 2HG  LYS A  70      26.030  18.104   1.671  1.00 -1.00
ATOM    936 1HG  LYS A  70      25.503  16.520   1.208  1.00 -1.00
ATOM    937  CD  LYS A  70      26.343  16.672   3.219  1.00 42.39
ATOM    938 2HD  LYS A  70      26.291  17.347   4.075  1.00 -1.00
ATOM    939 1HD  LYS A  70      27.390  16.666   2.911  1.00 -1.00
ATOM    940  CE  LYS A  70      25.952  15.255   3.624  1.00 43.32
ATOM    941 2HE  LYS A  70      25.960  14.593   2.758  1.00 -1.00
ATOM    942 1HE  LYS A  70      24.946  15.233   4.037  1.00 -1.00
ATOM    943  NZ  LYS A  70      26.896  14.708   4.648  1.00 44.75
ATOM    944 1HZ  LYS A  70      26.883  15.281   5.472  1.00 -1.00
ATOM    945 2HZ  LYS A  70      26.621  13.776   4.901  1.00 -1.00
ATOM    946 3HZ  LYS A  70      27.830  14.680   4.282  1.00 -1.00
ATOM    947  C   LYS A  70      22.051  16.362   3.143  1.00 37.91
ATOM    948  O   LYS A  70      22.482  15.840   4.174  1.00 38.30
ATOM    949  N   GLN A  71      20.765  16.664   2.963  1.00 37.07
ATOM    950  H   GLN A  71      20.471  17.045   2.072  1.00 -1.00
ATOM    951  CA  GLN A  71      19.725  16.295   3.921  1.00 36.46
ATOM    952  HA  GLN A  71      20.017  15.405   4.483  1.00 -1.00
ATOM    953  CB  GLN A  71      19.441  17.432   4.917  1.00 36.96
ATOM    954 2HB  GLN A  71      18.669  17.082   5.606  1.00 -1.00
ATOM    955 1HB  GLN A  71      19.011  18.308   4.436  1.00 -1.00
ATOM    956  CG  GLN A  71      20.663  17.894   5.724  1.00 38.97
ATOM    957 2HG  GLN A  71      21.283  18.563   5.126  1.00 -1.00
ATOM    958 1HG  GLN A  71      21.271  17.026   5.973  1.00 -1.00
ATOM    959  CD  GLN A  71      20.317  18.570   7.037  1.00 40.40
ATOM    960  OE1 GLN A  71      19.284  19.231   7.166  1.00 41.43
ATOM    961  NE2 GLN A  71      21.200  18.414   8.027  1.00 41.54
ATOM    962 2HE2 GLN A  71      22.040  17.873   7.886  1.00 -1.00
ATOM    963 1HE2 GLN A  71      21.032  18.844   8.924  1.00 -1.00
ATOM    964  C   GLN A  71      18.472  15.932   3.126  1.00 35.46
ATOM    965  O   GLN A  71      17.509  16.697   3.083  1.00 35.31
ATOM    966  N   GLN A  72      18.495  14.750   2.512  1.00 34.22
ATOM    967  H   GLN A  72      19.322  14.181   2.603  1.00 -1.00
ATOM    968  CA  GLN A  72      17.544  14.402   1.447  1.00 33.30
ATOM    969  HA  GLN A  72      17.531  15.225   0.739  1.00 -1.00
ATOM    970  CB  GLN A  72      18.006  13.174   0.639  1.00 33.80
ATOM    971 2HB  GLN A  72      17.378  13.107  -0.253  1.00 -1.00
ATOM    972 1HB  GLN A  72      17.816  12.259   1.201  1.00 -1.00
ATOM    973  CG  GLN A  72      19.501  13.231   0.254  1.00 35.70
ATOM    974 2HG  GLN A  72      20.102  12.685   0.982  1.00 -1.00
ATOM    975 1HG  GLN A  72      19.843  14.266   0.288  1.00 -1.00
ATOM    976  CD  GLN A  72      19.821  12.719  -1.151  1.00 39.01
ATOM    977  OE1 GLN A  72      19.080  11.921  -1.729  1.00 40.89
ATOM    978  NE2 GLN A  72      20.942  13.191  -1.706  1.00 39.70
ATOM    979 2HE2 GLN A  72      21.510  13.876  -1.209  1.00 -1.00
ATOM    980 1HE2 GLN A  72      21.213  12.886  -2.627  1.00 -1.00
ATOM    981  C   GLN A  72      16.071  14.319   1.853  1.00 32.00
ATOM    982  O   GLN A  72      15.200  14.438   0.997  1.00 31.81
ATOM    983  N   HIS A  73      15.795  14.153   3.145  1.00 30.75
ATOM    984  H   HIS A  73      16.559  14.092   3.800  1.00 -1.00
ATOM    985  CA  HIS A  73      14.407  14.054   3.621  1.00 29.60
ATOM    986  HA  HIS A  73      13.824  13.491   2.891  1.00 -1.00
ATOM    987  CB  HIS A  73      14.320  13.320   4.969  1.00 30.52
ATOM    988 2HB  HIS A  73      13.333  13.448   5.415  1.00 -1.00
ATOM    989 1HB  HIS A  73      15.027  13.759   5.675  1.00 -1.00
ATOM    990  CG  HIS A  73      14.546  11.838   4.879  1.00 33.15
ATOM    991  ND1 HIS A  73      15.326  11.147   5.786  1.00 36.20
ATOM    992  HD1 HIS A  73      15.824  11.541   6.577  1.00 -1.00
ATOM    993  CE1 HIS A  73      15.336   9.864   5.469  1.00 35.92
ATOM    994  HE1 HIS A  73      15.867   9.086   6.002  1.00 -1.00
ATOM    995  NE2 HIS A  73      14.590   9.695   4.391  1.00 37.30
ATOM    997  CD2 HIS A  73      14.088  10.914   4.000  1.00 35.77
ATOM    998  HD2 HIS A  73      13.461  11.020   3.128  1.00 -1.00
ATOM    999  C   HIS A  73      13.711  15.415   3.737  1.00 27.85
ATOM   1000  O   HIS A  73      12.489  15.470   3.918  1.00 27.19
ATOM   1001  N   ILE A  74      14.477  16.503   3.644  1.00 25.78
ATOM   1002  H   ILE A  74      15.460  16.431   3.404  1.00 -1.00
ATOM   1003  CA  ILE A  74      13.894  17.837   3.809  1.00 23.74
ATOM   1004  HA  ILE A  74      12.918  17.754   4.289  1.00 -1.00
ATOM   1005  CB  ILE A  74      14.714  18.759   4.771  1.00 24.13
ATOM   1006  HB  ILE A  74      15.640  19.059   4.275  1.00 -1.00
ATOM   1007  CG2 ILE A  74      13.919  20.012   5.111  1.00 24.26
ATOM   1008 1HG2 ILE A  74      12.928  19.786   5.506  1.00 -1.00
ATOM   1009 2HG2 ILE A  74      14.439  20.618   5.854  1.00 -1.00
ATOM   1010 3HG2 ILE A  74      13.777  20.653   4.240  1.00 -1.00
ATOM   1011  CG1 ILE A  74      15.095  18.016   6.064  1.00 25.18
ATOM   1012 2HG1 ILE A  74      15.636  18.699   6.721  1.00 -1.00
ATOM   1013 1HG1 ILE A  74      15.812  17.227   5.832  1.00 -1.00
ATOM   1014  CD1 ILE A  74      13.918  17.411   6.831  1.00 28.22
ATOM   1015 1HD1 ILE A  74      13.405  16.636   6.269  1.00 -1.00
ATOM   1016 2HD1 ILE A  74      14.269  16.950   7.754  1.00 -1.00
ATOM   1017 3HD1 ILE A  74      13.185  18.166   7.112  1.00 -1.00
ATOM   1018  C   ILE A  74      13.643  18.530   2.468  1.00 22.22
ATOM   1019  O   ILE A  74      14.570  18.751   1.678  1.00 21.69
ATOM   1020  N   VAL A  75      12.375  18.846   2.225  1.00 21.24
ATOM   1021  H   VAL A  75      11.669  18.699   2.945  1.00 -1.00
ATOM   1022  CA  VAL A  75      11.949  19.550   1.011  1.00 19.90
ATOM   1023  HA  VAL A  75      12.667  19.404   0.206  1.00 -1.00
ATOM   1024  CB  VAL A  75      10.578  19.031   0.521  1.00 19.86
ATOM   1025  HB  VAL A  75       9.842  19.161   1.319  1.00 -1.00
ATOM   1026  CG1 VAL A  75      10.087  19.821  -0.718  1.00 18.45
ATOM   1027 1HG1 VAL A  75      10.831  19.820  -1.516  1.00 -1.00
ATOM   1028 2HG1 VAL A  75       9.175  19.379  -1.120  1.00 -1.00
ATOM   1029 3HG1 VAL A  75       9.843  20.858  -0.484  1.00 -1.00
ATOM   1030  CG2 VAL A  75      10.659  17.547   0.196  1.00 19.96
ATOM   1031 1HG2 VAL A  75      10.930  16.963   1.075  1.00 -1.00
ATOM   1032 2HG2 VAL A  75       9.698  17.166  -0.146  1.00 -1.00
ATOM   1033 3HG2 VAL A  75      11.402  17.345  -0.575  1.00 -1.00
ATOM   1034  C   VAL A  75      11.850  21.051   1.320  1.00 19.89
ATOM   1035  O   VAL A  75      11.172  21.442   2.258  1.00 19.95
ATOM   1036  N   TYR A  76      12.536  21.875   0.531  1.00 19.39
ATOM   1037  H   TYR A  76      13.059  21.516  -0.266  1.00 -1.00
ATOM   1038  CA  TYR A  76      12.503  23.327   0.702  1.00 19.57
ATOM   1039  HA  TYR A  76      12.027  23.612   1.642  1.00 -1.00
ATOM   1040  CB  TYR A  76      13.919  23.902   0.722  1.00 20.14
ATOM   1041 2HB  TYR A  76      13.885  24.989   0.626  1.00 -1.00
ATOM   1042 1HB  TYR A  76      14.489  23.546  -0.138  1.00 -1.00
ATOM   1043  CG  TYR A  76      14.654  23.570   1.998  1.00 20.29
ATOM   1044  CD1 TYR A  76      14.475  24.346   3.133  1.00 21.31
ATOM   1045  HD1 TYR A  76      13.822  25.206   3.098  1.00 -1.00
ATOM   1046  CE1 TYR A  76      15.125  24.051   4.312  1.00 22.96
ATOM   1047  HE1 TYR A  76      14.973  24.670   5.185  1.00 -1.00
ATOM   1048  CZ  TYR A  76      15.955  22.955   4.371  1.00 22.19
ATOM   1049  OH  TYR A  76      16.593  22.672   5.558  1.00 25.53
ATOM   1050  HH  TYR A  76      17.238  21.978   5.472  1.00 -1.00
ATOM   1051  CE2 TYR A  76      16.158  22.154   3.262  1.00 23.56
ATOM   1052  HE2 TYR A  76      16.814  21.306   3.340  1.00 -1.00
ATOM   1053  CD2 TYR A  76      15.498  22.457   2.077  1.00 21.57
ATOM   1054  HD2 TYR A  76      15.642  21.821   1.215  1.00 -1.00
ATOM   1055  C   TYR A  76      11.711  23.932  -0.429  1.00 19.25
ATOM   1056  O   TYR A  76      12.026  23.710  -1.598  1.00 19.56
ATOM   1057  N   CYS A  77      10.682  24.694  -0.075  1.00 18.88
ATOM   1058  H   CYS A  77      10.473  24.855   0.909  1.00 -1.00
ATOM   1059  CA  CYS A  77       9.706  25.162  -1.066  1.00 18.60
ATOM   1060  HA  CYS A  77      10.130  25.126  -2.072  1.00 -1.00
ATOM   1061  CB  CYS A  77       8.476  24.239  -1.073  1.00 18.43
ATOM   1062 2HB  CYS A  77       8.760  23.288  -1.524  1.00 -1.00
ATOM   1063 1HB  CYS A  77       7.694  24.636  -1.717  1.00 -1.00
ATOM   1064  SG  CYS A  77       7.777  23.867   0.534  1.00 20.19
ATOM   1065  HG  CYS A  77       6.746  23.150   0.077  1.00 -1.00
ATOM   1066  C   CYS A  77       9.302  26.639  -0.930  1.00 18.49
ATOM   1067  O   CYS A  77       8.339  27.088  -1.559  1.00 17.01
ATOM   1068  N   SER A  78      10.063  27.409  -0.154  1.00 18.83
ATOM   1069  H   SER A  78      10.855  27.009   0.327  1.00 -1.00
ATOM   1070  CA  SER A  78       9.766  28.828   0.049  1.00 20.28
ATOM   1071  HA  SER A  78       8.750  28.895   0.445  1.00 -1.00
ATOM   1072  CB  SER A  78      10.723  29.434   1.083  1.00 20.68
ATOM   1073 2HB  SER A  78      10.793  28.802   1.969  1.00 -1.00
ATOM   1074 1HB  SER A  78      10.355  30.407   1.415  1.00 -1.00
ATOM   1075  OG  SER A  78      12.015  29.602   0.504  1.00 24.91
ATOM   1076  HG  SER A  78      11.959  30.256  -0.183  1.00 -1.00
ATOM   1077  C   SER A  78       9.821  29.660  -1.233  1.00 19.96
ATOM   1078  O   SER A  78       9.101  30.666  -1.364  1.00 21.61
ATOM   1079  N   ASN A  79      10.676  29.250  -2.162  1.00 19.22
ATOM   1080  H   ASN A  79      11.195  28.392  -2.027  1.00 -1.00
ATOM   1081  CA  ASN A  79      10.835  29.955  -3.423  1.00 18.59
ATOM   1082  HA  ASN A  79      10.382  30.947  -3.393  1.00 -1.00
ATOM   1083  CB  ASN A  79      12.324  30.164  -3.711  1.00 19.03
ATOM   1084 2HB  ASN A  79      12.784  30.719  -2.893  1.00 -1.00
ATOM   1085 1HB  ASN A  79      12.445  30.779  -4.604  1.00 -1.00
ATOM   1086  CG  ASN A  79      13.069  28.873  -3.907  1.00 21.16
ATOM   1087  OD1 ASN A  79      12.504  27.771  -3.802  1.00 23.56
ATOM   1088  ND2 ASN A  79      14.349  28.989  -4.212  1.00 23.88
ATOM   1089 2HD2 ASN A  79      14.781  29.897  -4.297  1.00 -1.00
ATOM   1090 1HD2 ASN A  79      14.904  28.161  -4.364  1.00 -1.00
ATOM   1091  C   ASN A  79      10.145  29.208  -4.568  1.00 17.47
ATOM   1092  O   ASN A  79      10.527  29.346  -5.734  1.00 17.78
ATOM   1093  N   ASP A  80       9.108  28.444  -4.232  1.00 16.04
ATOM   1094  H   ASP A  80       8.776  28.399  -3.275  1.00 -1.00
ATOM   1095  CA  ASP A  80       8.421  27.624  -5.229  1.00 15.29
ATOM   1096  HA  ASP A  80       8.620  27.988  -6.240  1.00 -1.00
ATOM   1097  CB  ASP A  80       8.924  26.178  -5.118  1.00 15.35
ATOM   1098 2HB  ASP A  80       8.527  25.692  -4.226  1.00 -1.00
ATOM   1099 1HB  ASP A  80      10.010  26.165  -5.014  1.00 -1.00
ATOM   1100  CG  ASP A  80       8.583  25.340  -6.337  1.00 14.49
ATOM   1101  OD1 ASP A  80       9.414  25.263  -7.266  1.00 15.40
ATOM   1103  OD2 ASP A  80       7.478  24.748  -6.372  1.00 15.14
ATOM   1105  C   ASP A  80       6.905  27.693  -5.030  1.00 15.90
ATOM   1106  O   ASP A  80       6.427  27.949  -3.928  1.00 15.35
ATOM   1107  N   LEU A  81       6.151  27.472  -6.105  1.00 15.96
ATOM   1108  H   LEU A  81       6.598  27.166  -6.956  1.00 -1.00
ATOM   1109  CA  LEU A  81       4.696  27.388  -6.012  1.00 16.81
ATOM   1110  HA  LEU A  81       4.307  28.348  -5.666  1.00 -1.00
ATOM   1111  CB  LEU A  81       4.115  27.085  -7.404  1.00 17.64
ATOM   1112 2HB  LEU A  81       4.772  26.334  -7.848  1.00 -1.00
ATOM   1113 1HB  LEU A  81       4.245  27.971  -8.027  1.00 -1.00
ATOM   1114  CG  LEU A  81       2.690  26.556  -7.588  1.00 21.75
ATOM   1115  HG  LEU A  81       2.511  25.709  -6.926  1.00 -1.00
ATOM   1116  CD1 LEU A  81       1.650  27.618  -7.290  1.00 23.90
ATOM   1117 1HD1 LEU A  81       1.747  28.475  -7.957  1.00 -1.00
ATOM   1118 2HD1 LEU A  81       0.639  27.223  -7.399  1.00 -1.00
ATOM   1119 3HD1 LEU A  81       1.743  27.987  -6.269  1.00 -1.00
ATOM   1120  CD2 LEU A  81       2.516  26.036  -9.014  1.00 25.01
ATOM   1121 1HD2 LEU A  81       3.210  25.221  -9.227  1.00 -1.00
ATOM   1122 2HD2 LEU A  81       1.509  25.645  -9.170  1.00 -1.00
ATOM   1123 3HD2 LEU A  81       2.687  26.820  -9.752  1.00 -1.00
ATOM   1124  C   LEU A  81       4.258  26.318  -5.006  1.00 15.78
ATOM   1125  O   LEU A  81       3.214  26.462  -4.367  1.00 16.48
ATOM   1126  N   LEU A  82       5.044  25.246  -4.859  1.00 15.01
ATOM   1127  H   LEU A  82       5.885  25.140  -5.433  1.00 -1.00
ATOM   1128  CA  LEU A  82       4.729  24.221  -3.877  1.00 15.12
ATOM   1129  HA  LEU A  82       3.764  23.800  -4.166  1.00 -1.00
ATOM   1130  CB  LEU A  82       5.790  23.107  -3.896  1.00 15.58
ATOM   1131 2HB  LEU A  82       6.771  23.540  -3.698  1.00 -1.00
ATOM   1132 1HB  LEU A  82       5.847  22.708  -4.908  1.00 -1.00
ATOM   1133  CG  LEU A  82       5.527  21.952  -2.922  1.00 15.58
ATOM   1134  HG  LEU A  82       5.529  22.320  -1.895  1.00 -1.00
ATOM   1135  CD1 LEU A  82       4.140  21.303  -3.190  1.00 17.30
ATOM   1136 1HD1 LEU A  82       3.978  21.086  -4.246  1.00 -1.00
ATOM   1137 2HD1 LEU A  82       4.028  20.371  -2.635  1.00 -1.00
ATOM   1138 3HD1 LEU A  82       3.359  21.969  -2.837  1.00 -1.00
ATOM   1139  CD2 LEU A  82       6.687  20.938  -3.013  1.00 16.73
ATOM   1140 1HD2 LEU A  82       7.647  21.404  -2.790  1.00 -1.00
ATOM   1141 2HD2 LEU A  82       6.548  20.123  -2.302  1.00 -1.00
ATOM   1142 3HD2 LEU A  82       6.754  20.499  -4.009  1.00 -1.00
ATOM   1143  C   LEU A  82       4.578  24.808  -2.459  1.00 15.65
ATOM   1144  O   LEU A  82       3.730  24.353  -1.684  1.00 15.28
ATOM   1145  N   GLY A  83       5.377  25.825  -2.130  1.00 15.97
ATOM   1146  H   GLY A  83       5.991  26.241  -2.823  1.00 -1.00
ATOM   1147  CA  GLY A  83       5.252  26.501  -0.825  1.00 17.57
ATOM   1148 2HA  GLY A  83       6.060  27.216  -0.694  1.00 -1.00
ATOM   1149 1HA  GLY A  83       5.343  25.776  -0.014  1.00 -1.00
ATOM   1150  C   GLY A  83       3.949  27.269  -0.682  1.00 18.45
ATOM   1151  O   GLY A  83       3.385  27.335   0.417  1.00 19.04
ATOM   1152  N   ASP A  84       3.474  27.852  -1.782  1.00 19.61
ATOM   1153  H   ASP A  84       3.993  27.757  -2.645  1.00 -1.00
ATOM   1154  CA  ASP A  84       2.166  28.518  -1.821  1.00 21.32
ATOM   1155  HA  ASP A  84       2.126  29.264  -1.024  1.00 -1.00
ATOM   1156  CB  ASP A  84       1.932  29.201  -3.172  1.00 22.17
ATOM   1157 2HB  ASP A  84       0.940  29.653  -3.183  1.00 -1.00
ATOM   1158 1HB  ASP A  84       1.941  28.497  -3.998  1.00 -1.00
ATOM   1159  CG  ASP A  84       2.926  30.323  -3.455  1.00 26.25
ATOM   1160  OD1 ASP A  84       3.389  30.982  -2.502  1.00 30.90
ATOM   1162  OD2 ASP A  84       3.235  30.551  -4.646  1.00 32.32
ATOM   1164  C   ASP A  84       1.053  27.505  -1.574  1.00 21.24
ATOM   1165  O   ASP A  84       0.114  27.769  -0.814  1.00 22.12
ATOM   1166  N   LEU A  85       1.164  26.352  -2.228  1.00 20.91
ATOM   1167  H   LEU A  85       1.949  26.243  -2.864  1.00 -1.00
ATOM   1168  CA  LEU A  85       0.191  25.271  -2.103  1.00 21.37
ATOM   1169  HA  LEU A  85      -0.783  25.655  -2.411  1.00 -1.00
ATOM   1170  CB  LEU A  85       0.603  24.108  -3.010  1.00 21.88
ATOM   1171 2HB  LEU A  85       1.547  23.722  -2.632  1.00 -1.00
ATOM   1172 1HB  LEU A  85       0.857  24.516  -3.990  1.00 -1.00
ATOM   1173  CG  LEU A  85      -0.308  22.902  -3.232  1.00 25.13
ATOM   1174  HG  LEU A  85      -0.675  22.547  -2.271  1.00 -1.00
ATOM   1175  CD1 LEU A  85      -1.459  23.312  -4.122  1.00 27.34
ATOM   1176 1HD1 LEU A  85      -1.151  23.419  -5.162  1.00 -1.00
ATOM   1177 2HD1 LEU A  85      -2.222  22.562  -4.060  1.00 -1.00
ATOM   1178 3HD1 LEU A  85      -1.898  24.264  -3.828  1.00 -1.00
ATOM   1179  CD2 LEU A  85       0.488  21.774  -3.899  1.00 26.52
ATOM   1180 1HD2 LEU A  85       1.389  21.540  -3.346  1.00 -1.00
ATOM   1181 2HD2 LEU A  85      -0.089  20.860  -3.869  1.00 -1.00
ATOM   1182 3HD2 LEU A  85       0.752  21.998  -4.931  1.00 -1.00
ATOM   1183  C   LEU A  85       0.086  24.788  -0.659  1.00 21.19
ATOM   1184  O   LEU A  85      -1.018  24.611  -0.132  1.00 21.88
ATOM   1185  N   PHE A  86       1.241  24.597  -0.027  1.00 19.84
ATOM   1186  H   PHE A  86       2.095  24.720  -0.564  1.00 -1.00
ATOM   1187  CA  PHE A  86       1.343  23.925   1.267  1.00 20.27
ATOM   1188  HA  PHE A  86       0.456  23.323   1.471  1.00 -1.00
ATOM   1189  CB  PHE A  86       2.588  23.023   1.288  1.00 19.61
ATOM   1190 2HB  PHE A  86       2.860  22.802   2.319  1.00 -1.00
ATOM   1191 1HB  PHE A  86       3.450  23.528   0.851  1.00 -1.00
ATOM   1192  CG  PHE A  86       2.392  21.676   0.629  1.00 18.40
ATOM   1193  CD1 PHE A  86       1.215  21.364  -0.075  1.00 19.26
ATOM   1194  HD1 PHE A  86       0.397  22.053  -0.194  1.00 -1.00
ATOM   1195  CE1 PHE A  86       1.050  20.118  -0.672  1.00 18.69
ATOM   1196  HE1 PHE A  86       0.140  19.890  -1.209  1.00 -1.00
ATOM   1197  CZ  PHE A  86       2.058  19.171  -0.580  1.00 17.60
ATOM   1198  HZ  PHE A  86       1.936  18.201  -1.040  1.00 -1.00
ATOM   1199  CE2 PHE A  86       3.238  19.461   0.110  1.00 17.78
ATOM   1200  HE2 PHE A  86       4.024  18.725   0.189  1.00 -1.00
ATOM   1201  CD2 PHE A  86       3.400  20.718   0.704  1.00 18.54
ATOM   1202  HD2 PHE A  86       4.309  20.936   1.244  1.00 -1.00
ATOM   1203  C   PHE A  86       1.361  24.868   2.464  1.00 21.10
ATOM   1204  O   PHE A  86       1.090  24.435   3.595  1.00 22.18
ATOM   1205  N   GLY A  87       1.717  26.129   2.230  1.00 21.30
ATOM   1206  H   GLY A  87       2.007  26.416   1.299  1.00 -1.00
ATOM   1207  CA  GLY A  87       1.772  27.139   3.300  1.00 22.29
ATOM   1208 2HA  GLY A  87       0.839  27.127   3.866  1.00 -1.00
ATOM   1209 1HA  GLY A  87       1.833  28.121   2.831  1.00 -1.00
ATOM   1210  C   GLY A  87       2.938  27.011   4.269  1.00 23.02
ATOM   1211  O   GLY A  87       2.879  27.533   5.389  1.00 23.41
ATOM   1212  N   VAL A  88       3.995  26.318   3.840  1.00 22.84
ATOM   1213  H   VAL A  88       4.010  25.999   2.882  1.00 -1.00
ATOM   1214  CA  VAL A  88       5.214  26.128   4.621  1.00 22.76
ATOM   1215  HA  VAL A  88       5.198  26.818   5.464  1.00 -1.00
ATOM   1216  CB  VAL A  88       5.322  24.677   5.192  1.00 22.73
ATOM   1217  HB  VAL A  88       6.220  24.603   5.807  1.00 -1.00
ATOM   1218  CG1 VAL A  88       4.128  24.361   6.077  1.00 24.00
ATOM   1219 1HG1 VAL A  88       3.199  24.308   5.507  1.00 -1.00
ATOM   1220 2HG1 VAL A  88       4.260  23.398   6.568  1.00 -1.00
ATOM   1221 3HG1 VAL A  88       4.000  25.114   6.855  1.00 -1.00
ATOM   1222  CG2 VAL A  88       5.420  23.633   4.069  1.00 23.04
ATOM   1223 1HG2 VAL A  88       6.349  23.716   3.504  1.00 -1.00
ATOM   1224 2HG2 VAL A  88       5.395  22.621   4.474  1.00 -1.00
ATOM   1225 3HG2 VAL A  88       4.597  23.720   3.364  1.00 -1.00
ATOM   1226  C   VAL A  88       6.460  26.458   3.775  1.00 22.99
ATOM   1227  O   VAL A  88       6.417  26.324   2.546  1.00 22.27
ATOM   1228  N   PRO A  89       7.565  26.899   4.423  1.00 22.90
ATOM   1229  CA  PRO A  89       8.833  27.064   3.693  1.00 23.04
ATOM   1230  HA  PRO A  89       8.681  27.559   2.732  1.00 -1.00
ATOM   1231  CB  PRO A  89       9.667  27.947   4.625  1.00 23.27
ATOM   1232 2HB  PRO A  89       9.503  28.994   4.366  1.00 -1.00
ATOM   1233 1HB  PRO A  89      10.742  27.768   4.560  1.00 -1.00
ATOM   1234  CG  PRO A  89       9.122  27.682   5.987  1.00 23.41
ATOM   1235 2HG  PRO A  89       9.611  26.801   6.406  1.00 -1.00
ATOM   1236 1HG  PRO A  89       9.308  28.505   6.678  1.00 -1.00
ATOM   1237  CD  PRO A  89       7.653  27.403   5.814  1.00 23.06
ATOM   1238 2HD  PRO A  89       7.295  26.681   6.550  1.00 -1.00
ATOM   1239 1HD  PRO A  89       7.068  28.319   5.908  1.00 -1.00
ATOM   1240  C   PRO A  89       9.555  25.742   3.459  1.00 22.84
ATOM   1241  O   PRO A  89      10.402  25.642   2.569  1.00 23.06
ATOM   1242  N   SER A  90       9.222  24.745   4.271  1.00 22.82
ATOM   1243  H   SER A  90       8.501  24.850   4.970  1.00 -1.00
ATOM   1244  CA  SER A  90       9.847  23.436   4.205  1.00 23.28
ATOM   1245  HA  SER A  90       9.816  23.148   3.156  1.00 -1.00
ATOM   1246  CB  SER A  90      11.293  23.499   4.717  1.00 23.50
ATOM   1247 2HB  SER A  90      11.880  24.231   4.166  1.00 -1.00
ATOM   1248 1HB  SER A  90      11.794  22.542   4.566  1.00 -1.00
ATOM   1249  OG  SER A  90      11.333  23.808   6.102  1.00 25.98
ATOM   1250  HG  SER A  90      10.929  24.658   6.220  1.00 -1.00
ATOM   1251  C   SER A  90       9.046  22.404   4.982  1.00 22.87
ATOM   1252  O   SER A  90       8.166  22.747   5.783  1.00 23.08
ATOM   1253  N   PHE A  91       9.353  21.136   4.723  1.00 22.27
ATOM   1254  H   PHE A  91      10.040  20.909   4.010  1.00 -1.00
ATOM   1255  CA  PHE A  91       8.768  20.005   5.439  1.00 22.20
ATOM   1256  HA  PHE A  91       8.765  20.230   6.508  1.00 -1.00
ATOM   1257  CB  PHE A  91       7.322  19.732   4.985  1.00 21.71
ATOM   1258 2HB  PHE A  91       6.694  20.602   5.173  1.00 -1.00
ATOM   1259 1HB  PHE A  91       6.894  18.942   5.606  1.00 -1.00
ATOM   1260  CG  PHE A  91       7.192  19.329   3.535  1.00 21.12
ATOM   1261  CD1 PHE A  91       7.196  17.988   3.172  1.00 19.33
ATOM   1262  HD1 PHE A  91       7.299  17.224   3.927  1.00 -1.00
ATOM   1263  CE1 PHE A  91       7.071  17.611   1.835  1.00 20.29
ATOM   1264  HE1 PHE A  91       7.110  16.569   1.576  1.00 -1.00
ATOM   1265  CZ  PHE A  91       6.907  18.590   0.850  1.00 21.12
ATOM   1266  HZ  PHE A  91       6.803  18.301  -0.185  1.00 -1.00
ATOM   1267  CE2 PHE A  91       6.897  19.946   1.201  1.00 20.64
ATOM   1268  HE2 PHE A  91       6.781  20.705   0.441  1.00 -1.00
ATOM   1269  CD2 PHE A  91       7.029  20.303   2.541  1.00 20.10
ATOM   1270  HD2 PHE A  91       7.017  21.349   2.809  1.00 -1.00
ATOM   1271  C   PHE A  91       9.636  18.772   5.229  1.00 22.46
ATOM   1272  O   PHE A  91      10.411  18.714   4.280  1.00 22.07
ATOM   1273  N   SER A  92       9.493  17.785   6.112  1.00 22.66
ATOM   1274  H   SER A  92       8.933  17.929   6.962  1.00 -1.00
ATOM   1275  CA  SER A  92      10.158  16.499   5.943  1.00 22.93
ATOM   1276  HA  SER A  92      11.051  16.643   5.348  1.00 -1.00
ATOM   1277  CB  SER A  92      10.594  15.916   7.291  1.00 22.91
ATOM   1278 2HB  SER A  92       9.764  15.801   7.963  1.00 -1.00
ATOM   1279 1HB  SER A  92      11.296  16.585   7.789  1.00 -1.00
ATOM   1280  OG  SER A  92      11.200  14.646   7.096  1.00 24.76
ATOM   1281  HG  SER A  92      12.056  14.794   6.716  1.00 -1.00
ATOM   1282  C   SER A  92       9.232  15.503   5.275  1.00 22.56
ATOM   1283  O   SER A  92       8.034  15.473   5.540  1.00 22.92
ATOM   1284  N   VAL A  93       9.799  14.660   4.419  1.00 23.18
ATOM   1285  H   VAL A  93      10.776  14.789   4.168  1.00 -1.00
ATOM   1286  CA  VAL A  93       9.015  13.628   3.753  1.00 23.52
ATOM   1287  HA  VAL A  93       8.123  14.085   3.336  1.00 -1.00
ATOM   1288  CB  VAL A  93       9.762  12.976   2.558  1.00 24.09
ATOM   1289  HB  VAL A  93       9.102  12.238   2.098  1.00 -1.00
ATOM   1290  CG1 VAL A  93      10.096  14.016   1.496  1.00 23.94
ATOM   1291 1HG1 VAL A  93      10.807  14.755   1.864  1.00 -1.00
ATOM   1292 2HG1 VAL A  93      10.541  13.552   0.620  1.00 -1.00
ATOM   1293 3HG1 VAL A  93       9.204  14.548   1.163  1.00 -1.00
ATOM   1294  CG2 VAL A  93      11.031  12.255   3.023  1.00 24.29
ATOM   1295 1HG2 VAL A  93      10.809  11.388   3.645  1.00 -1.00
ATOM   1296 2HG2 VAL A  93      11.591  11.892   2.161  1.00 -1.00
ATOM   1297 3HG2 VAL A  93      11.685  12.911   3.592  1.00 -1.00
ATOM   1298  C   VAL A  93       8.582  12.568   4.765  1.00 24.21
ATOM   1299  O   VAL A  93       7.729  11.742   4.469  1.00 24.32
ATOM   1300  N   LYS A  94       9.163  12.614   5.959  1.00 25.31
ATOM   1301  H   LYS A  94       9.845  13.340   6.153  1.00 -1.00
ATOM   1302  CA  LYS A  94       8.790  11.693   7.037  1.00 27.25
ATOM   1303  HA  LYS A  94       8.440  10.747   6.634  1.00 -1.00
ATOM   1304  CB  LYS A  94       9.958  11.514   8.014  1.00 27.48
ATOM   1305 2HB  LYS A  94       9.609  10.972   8.895  1.00 -1.00
ATOM   1306 1HB  LYS A  94      10.302  12.480   8.385  1.00 -1.00
ATOM   1307  CG  LYS A  94      11.121  10.733   7.417  1.00 29.50
ATOM   1308 2HG  LYS A  94      11.851  10.504   8.194  1.00 -1.00
ATOM   1309 1HG  LYS A  94      11.636  11.356   6.683  1.00 -1.00
ATOM   1310  CD  LYS A  94      10.626   9.451   6.752  1.00 34.30
ATOM   1311 2HD  LYS A  94       9.955   9.676   5.926  1.00 -1.00
ATOM   1312 1HD  LYS A  94      10.088   8.821   7.463  1.00 -1.00
ATOM   1313  CE  LYS A  94      11.748   8.687   6.083  1.00 37.03
ATOM   1314 2HE  LYS A  94      12.446   8.274   6.812  1.00 -1.00
ATOM   1315 1HE  LYS A  94      12.301   9.359   5.434  1.00 -1.00
ATOM   1316  NZ  LYS A  94      11.174   7.604   5.238  1.00 39.00
ATOM   1317 1HZ  LYS A  94      10.539   7.992   4.562  1.00 -1.00
ATOM   1318 2HZ  LYS A  94      11.917   7.133   4.751  1.00 -1.00
ATOM   1319 3HZ  LYS A  94      10.683   6.939   5.808  1.00 -1.00
ATOM   1320  C   LYS A  94       7.522  12.113   7.784  1.00 27.80
ATOM   1321  O   LYS A  94       6.937  11.310   8.524  1.00 28.29
ATOM   1322  N   GLU A  95       7.111  13.366   7.586  1.00 27.94
ATOM   1323  H   GLU A  95       7.589  13.937   6.897  1.00 -1.00
ATOM   1324  CA  GLU A  95       5.916  13.944   8.223  1.00 28.54
ATOM   1325  HA  GLU A  95       5.845  13.596   9.255  1.00 -1.00
ATOM   1326  CB  GLU A  95       5.989  15.486   8.237  1.00 29.10
ATOM   1327 2HB  GLU A  95       5.078  15.873   8.689  1.00 -1.00
ATOM   1328 1HB  GLU A  95       5.992  15.856   7.209  1.00 -1.00
ATOM   1329  CG  GLU A  95       7.155  16.141   9.001  1.00 31.81
ATOM   1330 2HG  GLU A  95       8.048  15.547   8.894  1.00 -1.00
ATOM   1331 1HG  GLU A  95       6.936  16.117  10.068  1.00 -1.00
ATOM   1332  CD  GLU A  95       7.369  17.614   8.614  1.00 34.44
ATOM   1333  OE1 GLU A  95       6.399  18.304   8.249  1.00 37.43
ATOM   1335  OE2 GLU A  95       8.514  18.097   8.655  1.00 36.72
ATOM   1337  C   GLU A  95       4.658  13.494   7.474  1.00 28.21
ATOM   1338  O   GLU A  95       3.992  14.296   6.807  1.00 27.68
ATOM   1339  N   HIS A  96       4.322  12.216   7.592  1.00 27.62
ATOM   1340  H   HIS A  96       4.975  11.605   8.073  1.00 -1.00
ATOM   1341  CA  HIS A  96       3.293  11.611   6.740  1.00 27.64
ATOM   1342  HA  HIS A  96       3.581  11.845   5.714  1.00 -1.00
ATOM   1343  CB  HIS A  96       3.275  10.087   6.876  1.00 27.53
ATOM   1344 2HB  HIS A  96       2.504   9.655   6.237  1.00 -1.00
ATOM   1345 1HB  HIS A  96       3.002   9.813   7.896  1.00 -1.00
ATOM   1346  CG  HIS A  96       4.582   9.442   6.533  1.00 29.54
ATOM   1347  ND1 HIS A  96       5.237   8.587   7.393  1.00 32.33
ATOM   1348  HD1 HIS A  96       4.929   8.308   8.317  1.00 -1.00
ATOM   1349  CE1 HIS A  96       6.365   8.183   6.836  1.00 32.55
ATOM   1350  HE1 HIS A  96       7.085   7.510   7.282  1.00 -1.00
ATOM   1351  NE2 HIS A  96       6.467   8.750   5.646  1.00 32.26
ATOM   1353  CD2 HIS A  96       5.367   9.545   5.434  1.00 30.74
ATOM   1354  HD2 HIS A  96       5.265  10.130   4.534  1.00 -1.00
ATOM   1355  C   HIS A  96       1.892  12.183   6.920  1.00 27.06
ATOM   1356  O   HIS A  96       1.230  12.479   5.937  1.00 27.15
ATOM   1357  N   ARG A  97       1.430  12.315   8.160  1.00 26.46
ATOM   1358  H   ARG A  97       2.018  12.068   8.940  1.00 -1.00
ATOM   1359  CA  ARG A  97       0.096  12.867   8.381  1.00 26.21
ATOM   1360  HA  ARG A  97      -0.613  12.314   7.759  1.00 -1.00
ATOM   1361  CB  ARG A  97      -0.345  12.719   9.842  1.00 27.07
ATOM   1362 2HB  ARG A  97      -1.163  13.414  10.041  1.00 -1.00
ATOM   1363 1HB  ARG A  97       0.463  13.014  10.512  1.00 -1.00
ATOM   1364  CG  ARG A  97      -0.840  11.312  10.162  1.00 29.73
ATOM   1365 2HG  ARG A  97      -0.039  10.587  10.012  1.00 -1.00
ATOM   1366 1HG  ARG A  97      -1.632  11.033   9.466  1.00 -1.00
ATOM   1367  CD  ARG A  97      -1.383  11.207  11.583  1.00 34.01
ATOM   1368 2HD  ARG A  97      -1.864  10.235  11.698  1.00 -1.00
ATOM   1369 1HD  ARG A  97      -2.149  11.962  11.766  1.00 -1.00
ATOM   1370  NE  ARG A  97      -0.331  11.322  12.587  1.00 38.24
ATOM   1371  HE  ARG A  97       0.557  11.670  12.251  1.00 -1.00
ATOM   1372  CZ  ARG A  97      -0.483  11.043  13.882  1.00 40.94
ATOM   1373  NH1 ARG A  97      -1.652  10.620  14.353  1.00 40.63
ATOM   1374 1HH1 ARG A  97      -2.448  10.508  13.747  1.00 -1.00
ATOM   1375 2HH1 ARG A  97      -1.792  10.402  15.328  1.00 -1.00
ATOM   1376  NH2 ARG A  97       0.547  11.187  14.716  1.00 42.49
ATOM   1377 2HH2 ARG A  97       1.451  11.502  14.397  1.00 -1.00
ATOM   1378 1HH2 ARG A  97       0.468  10.986  15.701  1.00 -1.00
ATOM   1379  C   ARG A  97       0.019  14.318   7.910  1.00 25.06
ATOM   1380  O   ARG A  97      -0.987  14.719   7.330  1.00 24.63
ATOM   1381  N   LYS A  98       1.090  15.076   8.140  1.00 23.73
ATOM   1382  H   LYS A  98       1.908  14.640   8.537  1.00 -1.00
ATOM   1383  CA  LYS A  98       1.179  16.475   7.706  1.00 23.38
ATOM   1384  HA  LYS A  98       0.319  17.003   8.123  1.00 -1.00
ATOM   1385  CB  LYS A  98       2.455  17.139   8.217  1.00 23.76
ATOM   1386 2HB  LYS A  98       3.321  16.661   7.763  1.00 -1.00
ATOM   1387 1HB  LYS A  98       2.533  16.979   9.293  1.00 -1.00
ATOM   1388  CG  LYS A  98       2.523  18.639   7.918  1.00 26.25
ATOM   1389 2HG  LYS A  98       1.566  19.086   8.189  1.00 -1.00
ATOM   1390 1HG  LYS A  98       2.653  18.821   6.859  1.00 -1.00
ATOM   1391  CD  LYS A  98       3.635  19.338   8.683  1.00 30.78
ATOM   1392 2HD  LYS A  98       4.410  18.856   8.183  1.00 -1.00
ATOM   1393 1HD  LYS A  98       3.661  19.124   9.752  1.00 -1.00
ATOM   1394  CE  LYS A  98       3.739  20.817   8.326  1.00 33.82
ATOM   1395 2HE  LYS A  98       3.892  20.932   7.251  1.00 -1.00
ATOM   1396 1HE  LYS A  98       4.619  21.245   8.807  1.00 -1.00
ATOM   1397  NZ  LYS A  98       2.534  21.604   8.725  1.00 35.63
ATOM   1398 1HZ  LYS A  98       2.389  21.532   9.717  1.00 -1.00
ATOM   1399 2HZ  LYS A  98       2.666  22.570   8.476  1.00 -1.00
ATOM   1400 3HZ  LYS A  98       1.729  21.248   8.239  1.00 -1.00
ATOM   1401  C   LYS A  98       1.114  16.597   6.180  1.00 22.37
ATOM   1402  O   LYS A  98       0.446  17.490   5.651  1.00 21.49
ATOM   1403  N   ILE A  99       1.804  15.701   5.486  1.00 21.76
ATOM   1404  H   ILE A  99       2.413  15.041   5.963  1.00 -1.00
ATOM   1405  CA  ILE A  99       1.766  15.700   4.018  1.00 20.68
ATOM   1406  HA  ILE A  99       2.035  16.693   3.658  1.00 -1.00
ATOM   1407  CB  ILE A  99       2.774  14.696   3.392  1.00 20.86
ATOM   1408  HB  ILE A  99       2.701  13.759   3.943  1.00 -1.00
ATOM   1409  CG2 ILE A  99       2.459  14.446   1.919  1.00 20.38
ATOM   1410 1HG2 ILE A  99       2.366  15.378   1.359  1.00 -1.00
ATOM   1411 2HG2 ILE A  99       3.252  13.868   1.444  1.00 -1.00
ATOM   1412 3HG2 ILE A  99       1.548  13.864   1.771  1.00 -1.00
ATOM   1413  CG1 ILE A  99       4.184  15.258   3.540  1.00 21.87
ATOM   1414 2HG1 ILE A  99       4.278  15.782   4.493  1.00 -1.00
ATOM   1415 1HG1 ILE A  99       4.383  16.012   2.776  1.00 -1.00
ATOM   1416  CD1 ILE A  99       5.255  14.206   3.524  1.00 21.13
ATOM   1417 1HD1 ILE A  99       5.340  13.706   2.560  1.00 -1.00
ATOM   1418 2HD1 ILE A  99       6.197  14.692   3.751  1.00 -1.00
ATOM   1419 3HD1 ILE A  99       5.091  13.447   4.289  1.00 -1.00
ATOM   1420  C   ILE A  99       0.355  15.464   3.522  1.00 20.70
ATOM   1421  O   ILE A  99      -0.128  16.188   2.659  1.00 20.24
ATOM   1422  N   TYR A 100      -0.319  14.461   4.081  1.00 20.60
ATOM   1423  H   TYR A 100       0.143  13.858   4.753  1.00 -1.00
ATOM   1424  CA  TYR A 100      -1.697  14.208   3.713  1.00 20.42
ATOM   1425  HA  TYR A 100      -1.728  14.014   2.638  1.00 -1.00
ATOM   1426  CB  TYR A 100      -2.264  12.993   4.446  1.00 21.12
ATOM   1427 2HB  TYR A 100      -3.354  13.046   4.482  1.00 -1.00
ATOM   1428 1HB  TYR A 100      -1.944  12.986   5.489  1.00 -1.00
ATOM   1429  CG  TYR A 100      -1.940  11.678   3.793  1.00 23.35
ATOM   1430  CD1 TYR A 100      -1.049  10.790   4.385  1.00 27.52
ATOM   1431  HD1 TYR A 100      -0.592  11.028   5.331  1.00 -1.00
ATOM   1432  CE1 TYR A 100      -0.756   9.574   3.788  1.00 29.18
ATOM   1433  HE1 TYR A 100      -0.060   8.901   4.267  1.00 -1.00
ATOM   1434  CZ  TYR A 100      -1.369   9.240   2.586  1.00 29.46
ATOM   1435  OH  TYR A 100      -1.092   8.035   1.987  1.00 32.61
ATOM   1436  HH  TYR A 100      -0.718   7.439   2.623  1.00 -1.00
ATOM   1437  CE2 TYR A 100      -2.257  10.100   1.983  1.00 29.30
ATOM   1438  HE2 TYR A 100      -2.725   9.826   1.054  1.00 -1.00
ATOM   1439  CD2 TYR A 100      -2.543  11.314   2.592  1.00 26.99
ATOM   1440  HD2 TYR A 100      -3.248  11.982   2.116  1.00 -1.00
ATOM   1441  C   TYR A 100      -2.586  15.419   3.954  1.00 19.49
ATOM   1442  O   TYR A 100      -3.422  15.722   3.114  1.00 19.62
ATOM   1443  N   THR A 101      -2.427  16.081   5.106  1.00 19.46
ATOM   1444  H   THR A 101      -1.722  15.754   5.757  1.00 -1.00
ATOM   1445  CA  THR A 101      -3.234  17.258   5.452  1.00 19.68
ATOM   1446  HA  THR A 101      -4.287  16.981   5.371  1.00 -1.00
ATOM   1447  CB  THR A 101      -2.961  17.715   6.888  1.00 19.88
ATOM   1448  HB  THR A 101      -1.890  17.852   7.051  1.00 -1.00
ATOM   1449  CG2 THR A 101      -3.673  19.001   7.207  1.00 21.00
ATOM   1450 1HG2 THR A 101      -4.733  18.952   6.955  1.00 -1.00
ATOM   1451 2HG2 THR A 101      -3.605  19.222   8.272  1.00 -1.00
ATOM   1452 3HG2 THR A 101      -3.243  19.863   6.695  1.00 -1.00
ATOM   1453  OG1 THR A 101      -3.431  16.687   7.770  1.00 21.26
ATOM   1454  HG1 THR A 101      -2.881  15.919   7.650  1.00 -1.00
ATOM   1455  C   THR A 101      -3.003  18.403   4.474  1.00 19.04
ATOM   1456  O   THR A 101      -3.958  19.039   4.005  1.00 19.65
ATOM   1457  N   MET A 102      -1.737  18.622   4.142  1.00 19.01
ATOM   1458  H   MET A 102      -0.996  18.041   4.528  1.00 -1.00
ATOM   1459  CA  MET A 102      -1.382  19.715   3.233  1.00 18.88
ATOM   1460  HA  MET A 102      -1.840  20.640   3.590  1.00 -1.00
ATOM   1461  CB  MET A 102       0.130  19.910   3.176  1.00 18.90
ATOM   1462 2HB  MET A 102       0.375  20.564   2.341  1.00 -1.00
ATOM   1463 1HB  MET A 102       0.622  18.959   2.966  1.00 -1.00
ATOM   1464  CG  MET A 102       0.709  20.556   4.460  1.00 20.24
ATOM   1465 2HG  MET A 102       0.482  19.953   5.336  1.00 -1.00
ATOM   1466 1HG  MET A 102       0.220  21.517   4.624  1.00 -1.00
ATOM   1467  SD  MET A 102       2.470  20.873   4.423  1.00 23.04
ATOM   1468  CE  MET A 102       3.133  19.224   4.231  1.00 21.45
ATOM   1469 1HE  MET A 102       3.069  18.921   3.186  1.00 -1.00
ATOM   1470 2HE  MET A 102       4.185  19.201   4.517  1.00 -1.00
ATOM   1471 3HE  MET A 102       2.597  18.494   4.816  1.00 -1.00
ATOM   1472  C   MET A 102      -1.954  19.439   1.853  1.00 18.54
ATOM   1473  O   MET A 102      -2.425  20.347   1.174  1.00 19.15
ATOM   1474  N   ILE A 103      -1.905  18.186   1.431  1.00 18.26
ATOM   1475  H   ILE A 103      -1.437  17.474   1.985  1.00 -1.00
ATOM   1476  CA  ILE A 103      -2.491  17.819   0.153  1.00 18.27
ATOM   1477  HA  ILE A 103      -2.150  18.541  -0.593  1.00 -1.00
ATOM   1478  CB  ILE A 103      -1.998  16.431  -0.321  1.00 18.03
ATOM   1479  HB  ILE A 103      -2.210  15.696   0.459  1.00 -1.00
ATOM   1480  CG2 ILE A 103      -2.722  16.010  -1.587  1.00 17.95
ATOM   1481 1HG2 ILE A 103      -2.641  16.761  -2.374  1.00 -1.00
ATOM   1482 2HG2 ILE A 103      -2.345  15.072  -1.989  1.00 -1.00
ATOM   1483 3HG2 ILE A 103      -3.777  15.814  -1.408  1.00 -1.00
ATOM   1484  CG1 ILE A 103      -0.484  16.464  -0.571  1.00 17.72
ATOM   1485 2HG1 ILE A 103       0.046  16.876   0.286  1.00 -1.00
ATOM   1486 1HG1 ILE A 103      -0.261  17.139  -1.397  1.00 -1.00
ATOM   1487  CD1 ILE A 103       0.100  15.086  -0.876  1.00 17.68
ATOM   1488 1HD1 ILE A 103      -0.227  14.687  -1.835  1.00 -1.00
ATOM   1489 2HD1 ILE A 103       1.188  15.140  -0.913  1.00 -1.00
ATOM   1490 3HD1 ILE A 103      -0.165  14.367  -0.100  1.00 -1.00
ATOM   1491  C   ILE A 103      -4.020  17.908   0.160  1.00 18.77
ATOM   1492  O   ILE A 103      -4.611  18.471  -0.756  1.00 18.73
ATOM   1493  N   TYR A 104      -4.650  17.364   1.206  1.00 19.03
ATOM   1494  H   TYR A 104      -4.111  16.855   1.905  1.00 -1.00
ATOM   1495  CA  TYR A 104      -6.108  17.352   1.308  1.00 21.15
ATOM   1496  HA  TYR A 104      -6.498  16.780   0.466  1.00 -1.00
ATOM   1497  CB  TYR A 104      -6.545  16.699   2.615  1.00 21.87
ATOM   1498 2HB  TYR A 104      -7.481  17.139   2.966  1.00 -1.00
ATOM   1499 1HB  TYR A 104      -5.829  16.918   3.408  1.00 -1.00
ATOM   1500  CG  TYR A 104      -6.827  15.220   2.553  1.00 26.68
ATOM   1501  CD1 TYR A 104      -7.813  14.704   1.695  1.00 31.43
ATOM   1502  HD1 TYR A 104      -8.372  15.370   1.055  1.00 -1.00
ATOM   1503  CE1 TYR A 104      -8.092  13.333   1.656  1.00 33.80
ATOM   1504  HE1 TYR A 104      -8.843  12.944   0.985  1.00 -1.00
ATOM   1505  CZ  TYR A 104      -7.394  12.468   2.501  1.00 34.74
ATOM   1506  OH  TYR A 104      -7.653  11.111   2.484  1.00 37.15
ATOM   1507  HH  TYR A 104      -7.112  10.634   3.104  1.00 -1.00
ATOM   1508  CE2 TYR A 104      -6.430  12.960   3.374  1.00 33.75
ATOM   1509  HE2 TYR A 104      -5.895  12.292   4.036  1.00 -1.00
ATOM   1510  CD2 TYR A 104      -6.156  14.330   3.401  1.00 30.58
ATOM   1511  HD2 TYR A 104      -5.428  14.696   4.108  1.00 -1.00
ATOM   1512  C   TYR A 104      -6.733  18.745   1.222  1.00 20.35
ATOM   1513  O   TYR A 104      -7.815  18.914   0.653  1.00 20.55
ATOM   1514  N   ARG A 105      -6.031  19.740   1.762  1.00 20.42
ATOM   1515  H   ARG A 105      -5.153  19.517   2.220  1.00 -1.00
ATOM   1516  CA  ARG A 105      -6.487  21.125   1.737  1.00 21.30
ATOM   1517  HA  ARG A 105      -7.526  21.147   2.072  1.00 -1.00
ATOM   1518  CB  ARG A 105      -5.663  21.977   2.702  1.00 21.66
ATOM   1519 2HB  ARG A 105      -5.813  23.040   2.503  1.00 -1.00
ATOM   1520 1HB  ARG A 105      -4.602  21.788   2.525  1.00 -1.00
ATOM   1521  CG  ARG A 105      -6.021  21.706   4.162  1.00 23.05
ATOM   1522 2HG  ARG A 105      -6.083  20.631   4.336  1.00 -1.00
ATOM   1523 1HG  ARG A 105      -7.010  22.111   4.378  1.00 -1.00
ATOM   1524  CD  ARG A 105      -5.007  22.283   5.088  1.00 26.91
ATOM   1525 2HD  ARG A 105      -4.926  23.361   4.941  1.00 -1.00
ATOM   1526 1HD  ARG A 105      -4.031  21.848   4.863  1.00 -1.00
ATOM   1527  NE  ARG A 105      -5.323  22.019   6.495  1.00 27.52
ATOM   1528  HE  ARG A 105      -6.242  21.639   6.678  1.00 -1.00
ATOM   1529  CZ  ARG A 105      -4.498  22.289   7.501  1.00 28.83
ATOM   1530  NH1 ARG A 105      -3.301  22.804   7.258  1.00 29.81
ATOM   1531 1HH1 ARG A 105      -3.012  23.027   6.321  1.00 -1.00
ATOM   1532 2HH1 ARG A 105      -2.658  23.032   8.000  1.00 -1.00
ATOM   1533  NH2 ARG A 105      -4.860  22.032   8.752  1.00 28.51
ATOM   1534 2HH2 ARG A 105      -5.760  21.635   8.970  1.00 -1.00
ATOM   1535 1HH2 ARG A 105      -4.257  22.227   9.536  1.00 -1.00
ATOM   1536  C   ARG A 105      -6.494  21.737   0.339  1.00 21.33
ATOM   1537  O   ARG A 105      -7.084  22.793   0.119  1.00 22.53
ATOM   1538  N   ASN A 106      -5.864  21.049  -0.610  1.00 21.02
ATOM   1539  H   ASN A 106      -5.443  20.147  -0.396  1.00 -1.00
ATOM   1540  CA  ASN A 106      -5.802  21.518  -1.991  1.00 20.41
ATOM   1541  HA  ASN A 106      -6.164  22.539  -2.081  1.00 -1.00
ATOM   1542  CB  ASN A 106      -4.345  21.554  -2.425  1.00 20.58
ATOM   1543 2HB  ASN A 106      -4.279  21.688  -3.501  1.00 -1.00
ATOM   1544 1HB  ASN A 106      -3.834  20.615  -2.207  1.00 -1.00
ATOM   1545  CG  ASN A 106      -3.624  22.718  -1.832  1.00 21.69
ATOM   1546  OD1 ASN A 106      -3.777  23.841  -2.299  1.00 24.85
ATOM   1547  ND2 ASN A 106      -2.862  22.475  -0.771  1.00 21.11
ATOM   1548 2HD2 ASN A 106      -2.791  21.562  -0.328  1.00 -1.00
ATOM   1549 1HD2 ASN A 106      -2.333  23.256  -0.385  1.00 -1.00
ATOM   1550  C   ASN A 106      -6.648  20.723  -2.980  1.00 20.59
ATOM   1551  O   ASN A 106      -6.436  20.764  -4.199  1.00 19.86
ATOM   1552  N   LEU A 107      -7.629  20.003  -2.459  1.00 21.16
ATOM   1553  H   LEU A 107      -7.773  19.931  -1.457  1.00 -1.00
ATOM   1554  CA  LEU A 107      -8.465  19.192  -3.314  1.00 21.04
ATOM   1555  HA  LEU A 107      -8.660  19.705  -4.257  1.00 -1.00
ATOM   1556  CB  LEU A 107      -7.796  17.847  -3.620  1.00 21.96
ATOM   1557 2HB  LEU A 107      -6.893  18.073  -4.188  1.00 -1.00
ATOM   1558 1HB  LEU A 107      -8.401  17.265  -4.316  1.00 -1.00
ATOM   1559  CG  LEU A 107      -7.389  16.976  -2.426  1.00 20.28
ATOM   1560  HG  LEU A 107      -7.006  17.611  -1.630  1.00 -1.00
ATOM   1561  CD1 LEU A 107      -8.583  16.168  -1.872  1.00 24.51
ATOM   1562 1HD1 LEU A 107      -9.238  15.784  -2.650  1.00 -1.00
ATOM   1563 2HD1 LEU A 107      -8.243  15.317  -1.283  1.00 -1.00
ATOM   1564 3HD1 LEU A 107      -9.193  16.767  -1.197  1.00 -1.00
ATOM   1565  CD2 LEU A 107      -6.252  16.050  -2.808  1.00 22.55
ATOM   1566 1HD2 LEU A 107      -5.367  16.617  -3.101  1.00 -1.00
ATOM   1567 2HD2 LEU A 107      -5.972  15.436  -1.953  1.00 -1.00
ATOM   1568 3HD2 LEU A 107      -6.513  15.400  -3.636  1.00 -1.00
ATOM   1569  C   LEU A 107      -9.808  18.967  -2.678  1.00 21.67
ATOM   1570  O   LEU A 107     -10.035  19.302  -1.507  1.00 21.82
ATOM   1571  N   VAL A 108     -10.683  18.396  -3.480  1.00 22.22
ATOM   1572  H   VAL A 108     -10.424  18.196  -4.442  1.00 -1.00
ATOM   1573  CA  VAL A 108     -12.023  18.059  -3.077  1.00 23.24
ATOM   1574  HA  VAL A 108     -12.213  18.315  -2.032  1.00 -1.00
ATOM   1575  CB  VAL A 108     -13.064  18.783  -3.960  1.00 23.11
ATOM   1576  HB  VAL A 108     -12.810  18.626  -5.010  1.00 -1.00
ATOM   1577  CG1 VAL A 108     -14.462  18.211  -3.736  1.00 24.13
ATOM   1578 1HG1 VAL A 108     -14.732  18.206  -2.679  1.00 -1.00
ATOM   1579 2HG1 VAL A 108     -15.211  18.806  -4.259  1.00 -1.00
ATOM   1580 3HG1 VAL A 108     -14.569  17.194  -4.116  1.00 -1.00
ATOM   1581  CG2 VAL A 108     -13.042  20.291  -3.689  1.00 24.56
ATOM   1582 1HG2 VAL A 108     -12.067  20.723  -3.918  1.00 -1.00
ATOM   1583 2HG2 VAL A 108     -13.775  20.813  -4.305  1.00 -1.00
ATOM   1584 3HG2 VAL A 108     -13.267  20.512  -2.645  1.00 -1.00
ATOM   1585  C   VAL A 108     -12.115  16.549  -3.233  1.00 23.78
ATOM   1586  O   VAL A 108     -11.822  15.991  -4.293  1.00 23.50
ATOM   1587  N   VAL A 109     -12.497  15.886  -2.153  1.00 25.04
ATOM   1588  H   VAL A 109     -12.765  16.384  -1.319  1.00 -1.00
ATOM   1589  CA  VAL A 109     -12.683  14.451  -2.194  1.00 25.95
ATOM   1590  HA  VAL A 109     -11.861  13.989  -2.746  1.00 -1.00
ATOM   1591  CB  VAL A 109     -12.697  13.855  -0.779  1.00 25.84
ATOM   1592  HB  VAL A 109     -13.434  14.388  -0.175  1.00 -1.00
ATOM   1593  CG1 VAL A 109     -13.099  12.413  -0.815  1.00 25.26
ATOM   1594 1HG1 VAL A 109     -12.503  11.845  -1.531  1.00 -1.00
ATOM   1595 2HG1 VAL A 109     -12.962  11.946   0.161  1.00 -1.00
ATOM   1596 3HG1 VAL A 109     -14.150  12.272  -1.070  1.00 -1.00
ATOM   1597  CG2 VAL A 109     -11.318  14.012  -0.102  1.00 24.98
ATOM   1598 1HG2 VAL A 109     -11.025  15.059  -0.021  1.00 -1.00
ATOM   1599 2HG2 VAL A 109     -11.325  13.602   0.908  1.00 -1.00
ATOM   1600 3HG2 VAL A 109     -10.540  13.495  -0.665  1.00 -1.00
ATOM   1601  C   VAL A 109     -13.990  14.185  -2.935  1.00 27.54
ATOM   1602  O   VAL A 109     -15.023  14.788  -2.621  1.00 27.21
ATOM   1603  N   VAL A 110     -13.921  13.314  -3.938  1.00 28.69
ATOM   1604  H   VAL A 110     -13.079  12.759  -4.070  1.00 -1.00
ATOM   1605  CA  VAL A 110     -15.083  12.947  -4.749  1.00 30.68
ATOM   1606  HA  VAL A 110     -15.813  13.760  -4.741  1.00 -1.00
ATOM   1607  CB  VAL A 110     -14.697  12.667  -6.230  1.00 30.79
ATOM   1608  HB  VAL A 110     -14.118  11.743  -6.285  1.00 -1.00
ATOM   1609  CG1 VAL A 110     -15.949  12.500  -7.088  1.00 32.22
ATOM   1610 1HG1 VAL A 110     -16.586  13.384  -7.045  1.00 -1.00
ATOM   1611 2HG1 VAL A 110     -15.685  12.338  -8.134  1.00 -1.00
ATOM   1612 3HG1 VAL A 110     -16.549  11.642  -6.782  1.00 -1.00
ATOM   1613  CG2 VAL A 110     -13.824  13.772  -6.793  1.00 31.57
ATOM   1614 1HG2 VAL A 110     -12.874  13.845  -6.266  1.00 -1.00
ATOM   1615 2HG2 VAL A 110     -13.586  13.592  -7.842  1.00 -1.00
ATOM   1616 3HG2 VAL A 110     -14.314  14.744  -6.723  1.00 -1.00
ATOM   1617  C   VAL A 110     -15.751  11.698  -4.159  1.00 31.33
ATOM   1618  O   VAL A 110     -15.245  10.575  -4.316  1.00 32.53
ATOM   1619  OXT VAL A 110     -16.803  11.869  -3.511  1.00 -1.00
TER
END
