# Supplementary material for: ModBinddG: A simulation-based absolute predictor of free energy of binding based on population reweighting
Source: Proc Natl Acad Sci U S A. 2026 Jun 15;123(25):e2513285123. doi: 10.1073/pnas.2513285123 (PMC13291613; doi:10.1073/pnas.2513285123)
Supplement: Supplementary file 2 — Dataset S01 (GZ) [file pnas.2513285123.sd01.gz › SI_PNAS_V2/MDM2_dG/CHEMBL3683138.sdf]

006_ _1
xlunicon  12172119213D 1   1.00000     0.00000     0
unicon 1.4.0 xli
 90 94  0  0  0  0            999 V2000
    4.3220   16.4210   -1.4230 Cl  0  0  0  0  0  0  0  0  0  0  0  0
    8.1570   10.0210   -4.5080 O   0  0  0  0  0  0  0  0  0  0  0  0
    2.5460    6.7100   -1.4000 O   0  0  0  0  0  0  0  0  0  0  0  0
    3.0970    7.9190    0.8900 O   0  0  0  0  0  0  0  0  0  0  0  0
   17.4200   10.0450   -2.7260 N   0  3  0  0  0  0  0  0  0  0  0  0
   12.8370   12.2610   -0.8730 N   0  0  0  0  0  0  0  0  0  0  0  0
    7.6050   10.6120   -2.3780 N   0  0  0  0  0  0  0  0  0  0  0  0
    2.1750    6.1090   -2.6290 C   0  0  0  0  0  0  0  0  0  0  0  0
   13.4090   13.4560   -1.4920 C   0  0  0  0  0  0  0  0  0  0  0  0
   17.3880   11.5410   -4.7090 C   0  0  0  0  0  0  0  0  0  0  0  0
    2.4300   10.8790    3.1920 C   0  0  0  0  0  0  0  0  0  0  0  0
    2.6010    7.7180    3.1840 C   0  0  0  0  0  0  0  0  0  0  0  0
    6.1790   14.5520   -0.7570 C   0  0  0  0  0  0  0  0  0  0  0  0
    4.2450   13.7770   -2.0180 C   0  0  0  0  0  0  0  0  0  0  0  0
   10.9330   10.6880   -0.6940 C   0  0  0  0  0  0  0  0  0  0  0  0
   10.8130   12.5430   -2.2520 C   0  0  0  0  0  0  0  0  0  0  0  0
    9.6390   10.2890   -1.0670 C   0  0  0  0  0  0  0  0  0  0  0  0
    9.5230   12.1380   -2.6420 C   0  0  0  0  0  0  0  0  0  0  0  0
    6.6920   13.2410   -0.7350 C   0  0  0  0  0  0  0  0  0  0  0  0
    4.7600   12.4670   -2.0000 C   0  0  0  0  0  0  0  0  0  0  0  0
    4.2390    8.0330   -2.6100 C   0  0  0  0  0  0  0  0  0  0  0  0
    4.8190    9.3320   -0.1860 C   0  0  0  0  0  0  0  0  0  0  0  0
   16.5520   10.7600   -3.6910 C   0  0  0  0  0  0  0  0  0  0  0  0
   13.6550   11.5330    0.1000 C   0  0  0  0  0  0  0  0  0  0  0  0
    2.3750    9.9590    1.9700 C   0  0  0  0  0  0  0  0  0  0  0  0
   17.0250    9.5800   -0.2620 C   0  0  0  0  0  0  0  0  0  0  0  0
   15.3590    8.6800   -1.9930 C   0  0  0  0  0  0  0  0  0  0  0  0
   15.7420   10.0910    0.4300 C   0  0  0  0  0  0  0  0  0  0  0  0
   14.3100    9.7480   -1.6120 C   0  0  0  0  0  0  0  0  0  0  0  0
    5.9460    9.4560   -3.8440 C   0  0  0  0  0  0  0  0  0  0  0  0
    7.3350   10.0600   -3.5880 C   0  0  0  0  0  0  0  0  0  0  0  0
    4.9540   14.8190   -1.3960 C   0  0  0  0  0  0  0  0  0  0  0  0
    3.5350    7.6700   -1.4320 C   0  0  0  0  0  0  0  0  0  0  0  0
    3.8260    8.3230   -0.2130 C   0  0  0  0  0  0  0  0  0  0  0  0
   11.5470   11.8290   -1.2690 C   0  0  0  0  0  0  0  0  0  0  0  0
    8.9270   11.0110   -2.0430 C   0  0  0  0  0  0  0  0  0  0  0  0
    5.9860   12.1860   -1.3540 C   0  0  0  0  0  0  0  0  0  0  0  0
    5.2240    9.0370   -2.5730 C   0  0  0  0  0  0  0  0  0  0  0  0
    5.5140    9.6840   -1.3590 C   0  0  0  0  0  0  0  0  0  0  0  0
    3.1780    8.6500    2.1110 C   0  0  2  0  0  0  0  0  0  0  0  0
   16.8200    9.1110   -1.7280 C   0  0  0  0  0  0  0  0  0  0  0  0
    6.5750   10.7740   -1.3350 C   0  0  1  0  0  0  0  0  0  0  0  0
   14.8120   10.7790   -0.5740 C   0  0  0  0  0  0  0  0  0  0  0  0
   17.9830   10.7440   -2.2360 H   0  0  0  0  0  0  0  0  0  0  0  0
   18.0710    9.5030   -3.2690 H   0  0  0  0  0  0  0  0  0  0  0  0
    1.3520    5.4150   -2.4830 H   0  0  0  0  0  0  0  0  0  0  0  0
    1.8400    6.8560   -3.3510 H   0  0  0  0  0  0  0  0  0  0  0  0
    3.0080    5.5380   -3.0380 H   0  0  0  0  0  0  0  0  0  0  0  0
   12.8360   14.3440   -1.2220 H   0  0  0  0  0  0  0  0  0  0  0  0
   14.4370   13.6220   -1.1770 H   0  0  0  0  0  0  0  0  0  0  0  0
   13.4310   13.3680   -2.5780 H   0  0  0  0  0  0  0  0  0  0  0  0
   16.7390   12.0630   -5.4130 H   0  0  0  0  0  0  0  0  0  0  0  0
   18.0090   12.2920   -4.2200 H   0  0  0  0  0  0  0  0  0  0  0  0
   18.0400   10.8850   -5.2860 H   0  0  0  0  0  0  0  0  0  0  0  0
    1.8060   11.7580    3.0310 H   0  0  0  0  0  0  0  0  0  0  0  0
    2.0540   10.3880    4.0860 H   0  0  0  0  0  0  0  0  0  0  0  0
    3.4470   11.2210    3.3840 H   0  0  0  0  0  0  0  0  0  0  0  0
    2.6600    8.1620    4.1770 H   0  0  0  0  0  0  0  0  0  0  0  0
    1.5600    7.4760    2.9770 H   0  0  0  0  0  0  0  0  0  0  0  0
    3.1570    6.7810    3.2170 H   0  0  0  0  0  0  0  0  0  0  0  0
    6.7270   15.3560   -0.2920 H   0  0  0  0  0  0  0  0  0  0  0  0
    3.3070   13.9840   -2.5090 H   0  0  0  0  0  0  0  0  0  0  0  0
   11.4190   10.0810    0.0490 H   0  0  0  0  0  0  0  0  0  0  0  0
   11.2180   13.4200   -2.7330 H   0  0  0  0  0  0  0  0  0  0  0  0
    9.2000    9.4200   -0.5990 H   0  0  0  0  0  0  0  0  0  0  0  0
    8.9930   12.7080   -3.3900 H   0  0  0  0  0  0  0  0  0  0  0  0
    7.6370   13.0500   -0.2470 H   0  0  0  0  0  0  0  0  0  0  0  0
    4.2010   11.6840   -2.4870 H   0  0  0  0  0  0  0  0  0  0  0  0
    4.0310    7.5630   -3.5590 H   0  0  0  0  0  0  0  0  0  0  0  0
    5.0630    9.8610    0.7210 H   0  0  0  0  0  0  0  0  0  0  0  0
   15.9200   10.0580   -4.2350 H   0  0  0  0  0  0  0  0  0  0  0  0
   15.8970   11.4600   -3.1780 H   0  0  0  0  0  0  0  0  0  0  0  0
   14.0660   12.2630    0.7930 H   0  0  0  0  0  0  0  0  0  0  0  0
   13.0920   10.8590    0.7370 H   0  0  0  0  0  0  0  0  0  0  0  0
    1.3380    9.7290    1.7260 H   0  0  0  0  0  0  0  0  0  0  0  0
    2.7540   10.5280    1.1260 H   0  0  0  0  0  0  0  0  0  0  0  0
   17.8000   10.3410   -0.2110 H   0  0  0  0  0  0  0  0  0  0  0  0
   17.4140    8.7500    0.3290 H   0  0  0  0  0  0  0  0  0  0  0  0
   15.2090    8.3220   -3.0110 H   0  0  0  0  0  0  0  0  0  0  0  0
   15.1700    7.8060   -1.3670 H   0  0  0  0  0  0  0  0  0  0  0  0
   16.0020   10.7670    1.2450 H   0  0  0  0  0  0  0  0  0  0  0  0
   15.2130    9.2570    0.8950 H   0  0  0  0  0  0  0  0  0  0  0  0
   13.9700   10.2810   -2.4970 H   0  0  0  0  0  0  0  0  0  0  0  0
   13.4260    9.2370   -1.2290 H   0  0  0  0  0  0  0  0  0  0  0  0
    6.0500    8.5970   -4.5070 H   0  0  0  0  0  0  0  0  0  0  0  0
    5.3470   10.1930   -4.3690 H   0  0  0  0  0  0  0  0  0  0  0  0
    4.2140    8.8510    2.3830 H   0  0  0  0  0  0  0  0  0  0  0  0
   17.4310    8.2140   -1.8430 H   0  0  0  0  0  0  0  0  0  0  0  0
    7.0660   10.6670   -0.3670 H   0  0  0  0  0  0  0  0  0  0  0  0
   15.4150   11.5350   -1.0730 H   0  0  0  0  0  0  0  0  0  0  0  0
  1 32  1  0  0  0  0
  2 31  2  0  0  0  0
  3  8  1  0  0  0  0
  3 33  1  0  0  0  0
  4 34  1  0  0  0  0
  4 40  1  0  0  0  0
  5 23  1  0  0  0  0
  5 41  1  0  0  0  0
  5 44  1  0  0  0  0
  5 45  1  0  0  0  0
  6  9  1  0  0  0  0
  6 24  1  0  0  0  0
  6 35  1  0  0  0  0
  7 31  1  0  0  0  0
  7 36  1  0  0  0  0
  7 42  1  0  0  0  0
  8 46  1  0  0  0  0
  8 47  1  0  0  0  0
  8 48  1  0  0  0  0
  9 49  1  0  0  0  0
  9 50  1  0  0  0  0
  9 51  1  0  0  0  0
 10 23  1  0  0  0  0
 10 52  1  0  0  0  0
 10 53  1  0  0  0  0
 10 54  1  0  0  0  0
 11 25  1  0  0  0  0
 11 55  1  0  0  0  0
 11 56  1  0  0  0  0
 11 57  1  0  0  0  0
 12 40  1  0  0  0  0
 12 58  1  0  0  0  0
 12 59  1  0  0  0  0
 12 60  1  0  0  0  0
 13 19  2  0  0  0  0
 13 32  1  0  0  0  0
 13 61  1  0  0  0  0
 14 20  1  0  0  0  0
 14 32  2  0  0  0  0
 14 62  1  0  0  0  0
 15 17  1  0  0  0  0
 15 35  2  0  0  0  0
 15 63  1  0  0  0  0
 16 18  2  0  0  0  0
 16 35  1  0  0  0  0
 16 64  1  0  0  0  0
 17 36  2  0  0  0  0
 17 65  1  0  0  0  0
 18 36  1  0  0  0  0
 18 66  1  0  0  0  0
 19 37  1  0  0  0  0
 19 67  1  0  0  0  0
 20 37  2  0  0  0  0
 20 68  1  0  0  0  0
 21 33  2  0  0  0  0
 21 38  1  0  0  0  0
 21 69  1  0  0  0  0
 22 34  2  0  0  0  0
 22 39  1  0  0  0  0
 22 70  1  0  0  0  0
 23 71  1  0  0  0  0
 23 72  1  0  0  0  0
 24 43  1  0  0  0  0
 24 73  1  0  0  0  0
 24 74  1  0  0  0  0
 25 40  1  0  0  0  0
 25 75  1  0  0  0  0
 25 76  1  0  0  0  0
 26 28  1  0  0  0  0
 26 41  1  0  0  0  0
 26 77  1  0  0  0  0
 26 78  1  0  0  0  0
 27 29  1  0  0  0  0
 27 41  1  0  0  0  0
 27 79  1  0  0  0  0
 27 80  1  0  0  0  0
 28 43  1  0  0  0  0
 28 81  1  0  0  0  0
 28 82  1  0  0  0  0
 29 43  1  0  0  0  0
 29 83  1  0  0  0  0
 29 84  1  0  0  0  0
 30 31  1  0  0  0  0
 30 38  1  0  0  0  0
 30 85  1  0  0  0  0
 30 86  1  0  0  0  0
 33 34  1  0  0  0  0
 37 42  1  0  0  0  0
 38 39  2  0  0  0  0
 39 42  1  0  0  0  0
 40 87  1  0  0  0  0
 41 88  1  0  0  0  0
 42 89  1  0  0  0  0
 43 90  1  0  0  0  0
M  CHG  1   5   1
M  END
$$$$
