# Supplementary material for: ModBinddG: A simulation-based absolute predictor of free energy of binding based on population reweighting
Source: Proc Natl Acad Sci U S A. 2026 Jun 15;123(25):e2513285123. doi: 10.1073/pnas.2513285123 (PMC13291613; doi:10.1073/pnas.2513285123)
Supplement: Supplementary file 2 — Dataset S01 (GZ) [file pnas.2513285123.sd01.gz › SI_PNAS_V2/MDM2_dG/CHEMBL3683106.sdf]

001_ _1
xlunicon  12172119213D 1   1.00000     0.00000     0
unicon 1.4.0 xli
 71 74  0  0  0  0            999 V2000
    5.0720   15.9320   -0.8780 Cl  0  0  0  0  0  0  0  0  0  0  0  0
    9.2730    9.3020   -3.7620 O   0  0  0  0  0  0  0  0  0  0  0  0
    3.3440    6.1680   -0.8320 O   0  0  0  0  0  0  0  0  0  0  0  0
    3.4690    7.8020    1.2110 O   0  0  0  0  0  0  0  0  0  0  0  0
    5.3190   10.5420   -3.5000 N   0  3  0  0  0  0  0  0  0  0  0  0
   13.7110   12.1350   -0.8840 N   0  0  0  0  0  0  0  0  0  0  0  0
    8.5190   10.0530   -1.7490 N   0  0  0  0  0  0  0  0  0  0  0  0
    3.2100    5.2930   -1.9430 C   0  0  0  0  0  0  0  0  0  0  0  0
   14.2210   13.2260   -1.7100 C   0  0  0  0  0  0  0  0  0  0  0  0
   14.6590   11.3340   -0.1140 C   0  0  0  0  0  0  0  0  0  0  0  0
    2.5190   10.9590    3.0780 C   0  0  0  0  0  0  0  0  0  0  0  0
    2.6820    7.8120    3.4120 C   0  0  0  0  0  0  0  0  0  0  0  0
    6.9870   14.0640   -0.3710 C   0  0  0  0  0  0  0  0  0  0  0  0
   11.8750   10.6340   -0.2470 C   0  0  0  0  0  0  0  0  0  0  0  0
   11.5160   12.2840   -1.9920 C   0  0  0  0  0  0  0  0  0  0  0  0
   10.5770   10.1350   -0.4470 C   0  0  0  0  0  0  0  0  0  0  0  0
   10.2210   11.7780   -2.2100 C   0  0  0  0  0  0  0  0  0  0  0  0
    7.4870   12.7430   -0.3660 C   0  0  0  0  0  0  0  0  0  0  0  0
    5.0160   13.3050   -1.5200 C   0  0  0  0  0  0  0  0  0  0  0  0
    5.3630    7.1500   -1.8500 C   0  0  0  0  0  0  0  0  0  0  0  0
    5.4610    8.9690    0.2880 C   0  0  0  0  0  0  0  0  0  0  0  0
    4.6660   10.9870   -2.2700 C   0  0  0  0  0  0  0  0  0  0  0  0
    2.6150    9.9180    1.9590 C   0  0  0  0  0  0  0  0  0  0  0  0
    7.3950    8.1450   -2.9310 C   0  0  0  0  0  0  0  0  0  0  0  0
    8.4760    9.2250   -2.8240 C   0  0  0  0  0  0  0  0  0  0  0  0
    5.7330   14.3410   -0.9200 C   0  0  0  0  0  0  0  0  0  0  0  0
    4.3850    7.0750   -0.8320 C   0  0  0  0  0  0  0  0  0  0  0  0
    4.4490    7.9720    0.2550 C   0  0  0  0  0  0  0  0  0  0  0  0
   12.3790   11.6950   -1.0370 C   0  0  0  0  0  0  0  0  0  0  0  0
    9.7600   10.6790   -1.4570 C   0  0  0  0  0  0  0  0  0  0  0  0
    5.5180   11.9820   -1.5390 C   0  0  0  0  0  0  0  0  0  0  0  0
    6.3710    8.1330   -1.8130 C   0  0  0  0  0  0  0  0  0  0  0  0
    6.7630   11.6610   -0.9170 C   0  0  0  0  0  0  0  0  0  0  0  0
    6.4010    9.0780   -0.7640 C   0  0  0  0  0  0  0  0  0  0  0  0
    3.3990    8.6500    2.3460 C   0  0  2  0  0  0  0  0  0  0  0  0
    7.3980   10.2420   -0.8010 C   0  0  1  0  0  0  0  0  0  0  0  0
    4.9320   11.1200   -4.2480 H   0  0  0  0  0  0  0  0  0  0  0  0
    6.3110   10.6890   -3.4270 H   0  0  0  0  0  0  0  0  0  0  0  0
    5.0940    9.5740   -3.6740 H   0  0  0  0  0  0  0  0  0  0  0  0
    2.3400    4.6540   -1.8000 H   0  0  0  0  0  0  0  0  0  0  0  0
    3.0580    5.8520   -2.8670 H   0  0  0  0  0  0  0  0  0  0  0  0
    4.0790    4.6430   -2.0500 H   0  0  0  0  0  0  0  0  0  0  0  0
   15.2510   13.4750   -1.4570 H   0  0  0  0  0  0  0  0  0  0  0  0
   14.2020   12.9590   -2.7670 H   0  0  0  0  0  0  0  0  0  0  0  0
   13.6290   14.1310   -1.5660 H   0  0  0  0  0  0  0  0  0  0  0  0
   15.6860   11.6240   -0.3260 H   0  0  0  0  0  0  0  0  0  0  0  0
   14.4910   11.4660    0.9550 H   0  0  0  0  0  0  0  0  0  0  0  0
   14.5740   10.2740   -0.3570 H   0  0  0  0  0  0  0  0  0  0  0  0
    1.8850   11.7880    2.7690 H   0  0  0  0  0  0  0  0  0  0  0  0
    2.0710   10.5480    3.9810 H   0  0  0  0  0  0  0  0  0  0  0  0
    3.5000   11.3610    3.3330 H   0  0  0  0  0  0  0  0  0  0  0  0
    3.2360    6.8940    3.6130 H   0  0  0  0  0  0  0  0  0  0  0  0
    2.5950    8.3450    4.3550 H   0  0  0  0  0  0  0  0  0  0  0  0
    1.6820    7.5300    3.0850 H   0  0  0  0  0  0  0  0  0  0  0  0
    7.5430   14.8870    0.0420 H   0  0  0  0  0  0  0  0  0  0  0  0
   12.4810   10.1670    0.5140 H   0  0  0  0  0  0  0  0  0  0  0  0
   11.8420   13.1080   -2.6080 H   0  0  0  0  0  0  0  0  0  0  0  0
   10.2380    9.2970    0.1450 H   0  0  0  0  0  0  0  0  0  0  0  0
    9.6080   12.2140   -2.9850 H   0  0  0  0  0  0  0  0  0  0  0  0
    8.4560   12.5560    0.0620 H   0  0  0  0  0  0  0  0  0  0  0  0
    4.0620   13.5580   -1.9630 H   0  0  0  0  0  0  0  0  0  0  0  0
    5.3560    6.4550   -2.6770 H   0  0  0  0  0  0  0  0  0  0  0  0
    5.5060    9.6940    1.0870 H   0  0  0  0  0  0  0  0  0  0  0  0
    3.7790   11.5320   -2.5640 H   0  0  0  0  0  0  0  0  0  0  0  0
    4.3030   10.1720   -1.6520 H   0  0  0  0  0  0  0  0  0  0  0  0
    3.0860   10.3880    1.0980 H   0  0  0  0  0  0  0  0  0  0  0  0
    1.6100    9.6400    1.6370 H   0  0  0  0  0  0  0  0  0  0  0  0
    6.8980    8.2260   -3.8980 H   0  0  0  0  0  0  0  0  0  0  0  0
    7.9030    7.1800   -2.9330 H   0  0  0  0  0  0  0  0  0  0  0  0
    4.3900    8.8930    2.7260 H   0  0  0  0  0  0  0  0  0  0  0  0
    7.8480   10.2130    0.1940 H   0  0  0  0  0  0  0  0  0  0  0  0
  1 26  1  0  0  0  0
  2 25  2  0  0  0  0
  3  8  1  0  0  0  0
  3 27  1  0  0  0  0
  4 28  1  0  0  0  0
  4 35  1  0  0  0  0
  5 22  1  0  0  0  0
  5 37  1  0  0  0  0
  5 38  1  0  0  0  0
  5 39  1  0  0  0  0
  6  9  1  0  0  0  0
  6 10  1  0  0  0  0
  6 29  1  0  0  0  0
  7 25  1  0  0  0  0
  7 30  1  0  0  0  0
  7 36  1  0  0  0  0
  8 40  1  0  0  0  0
  8 41  1  0  0  0  0
  8 42  1  0  0  0  0
  9 43  1  0  0  0  0
  9 44  1  0  0  0  0
  9 45  1  0  0  0  0
 10 46  1  0  0  0  0
 10 47  1  0  0  0  0
 10 48  1  0  0  0  0
 11 23  1  0  0  0  0
 11 49  1  0  0  0  0
 11 50  1  0  0  0  0
 11 51  1  0  0  0  0
 12 35  1  0  0  0  0
 12 52  1  0  0  0  0
 12 53  1  0  0  0  0
 12 54  1  0  0  0  0
 13 18  2  0  0  0  0
 13 26  1  0  0  0  0
 13 55  1  0  0  0  0
 14 16  1  0  0  0  0
 14 29  2  0  0  0  0
 14 56  1  0  0  0  0
 15 17  2  0  0  0  0
 15 29  1  0  0  0  0
 15 57  1  0  0  0  0
 16 30  2  0  0  0  0
 16 58  1  0  0  0  0
 17 30  1  0  0  0  0
 17 59  1  0  0  0  0
 18 33  1  0  0  0  0
 18 60  1  0  0  0  0
 19 26  2  0  0  0  0
 19 31  1  0  0  0  0
 19 61  1  0  0  0  0
 20 27  2  0  0  0  0
 20 32  1  0  0  0  0
 20 62  1  0  0  0  0
 21 28  2  0  0  0  0
 21 34  1  0  0  0  0
 21 63  1  0  0  0  0
 22 31  1  0  0  0  0
 22 64  1  0  0  0  0
 22 65  1  0  0  0  0
 23 35  1  0  0  0  0
 23 66  1  0  0  0  0
 23 67  1  0  0  0  0
 24 25  1  0  0  0  0
 24 32  1  0  0  0  0
 24 68  1  0  0  0  0
 24 69  1  0  0  0  0
 27 28  1  0  0  0  0
 31 33  2  0  0  0  0
 32 34  2  0  0  0  0
 33 36  1  0  0  0  0
 34 36  1  0  0  0  0
 35 70  1  0  0  0  0
 36 71  1  0  0  0  0
M  CHG  1   5   1
M  END
$$$$
