# Supplementary material for: ModBinddG: A simulation-based absolute predictor of free energy of binding based on population reweighting
Source: Proc Natl Acad Sci U S A. 2026 Jun 15;123(25):e2513285123. doi: 10.1073/pnas.2513285123 (PMC13291613; doi:10.1073/pnas.2513285123)
Supplement: Supplementary file 2 — Dataset S01 (GZ) [file pnas.2513285123.sd01.gz › SI_PNAS_V2/MDM2_dG/CHEMBL3601316.sdf]

002_ _1
xlunicon  12172119213D 1   1.00000     0.00000     0
unicon 1.4.0 xli
 74 78  0  0  0  0            999 V2000
    4.3560   16.3690   -1.3790 Cl  0  0  0  0  0  0  0  0  0  0  0  0
    8.1610    9.9650   -4.5580 O   0  0  0  0  0  0  0  0  0  0  0  0
    2.5410    6.7150   -1.4010 O   0  0  0  0  0  0  0  0  0  0  0  0
    3.1250    7.9120    0.8890 O   0  0  0  0  0  0  0  0  0  0  0  0
   15.9760    9.9870   -4.0090 N   0  0  0  0  0  0  0  0  0  0  0  0
   12.7470   12.6830   -1.1160 N   0  0  0  0  0  0  0  0  0  0  0  0
    7.6410   10.5720   -2.4230 N   0  0  0  0  0  0  0  0  0  0  0  0
    2.1490    6.1290   -2.6310 C   0  0  0  0  0  0  0  0  0  0  0  0
   13.0560   14.0370   -1.5620 C   0  0  0  0  0  0  0  0  0  0  0  0
    2.4490   10.8790    3.1780 C   0  0  0  0  0  0  0  0  0  0  0  0
    2.6270    7.7230    3.1820 C   0  0  0  0  0  0  0  0  0  0  0  0
   15.1560    9.2600   -3.2220 C   0  0  0  0  0  0  0  0  0  0  0  0
   16.1160   11.3010   -3.7340 C   0  0  0  0  0  0  0  0  0  0  0  0
    6.2180   14.4970   -0.7320 C   0  0  0  0  0  0  0  0  0  0  0  0
    4.2930   13.7330   -2.0120 C   0  0  0  0  0  0  0  0  0  0  0  0
   14.4400    9.8050   -2.1430 C   0  0  0  0  0  0  0  0  0  0  0  0
   15.4480   11.9350   -2.6760 C   0  0  0  0  0  0  0  0  0  0  0  0
   10.9910   10.9950   -0.8050 C   0  0  0  0  0  0  0  0  0  0  0  0
   10.7270   12.6930   -2.5190 C   0  0  0  0  0  0  0  0  0  0  0  0
    9.7200   10.4780   -1.1180 C   0  0  0  0  0  0  0  0  0  0  0  0
    9.4670   12.1660   -2.8510 C   0  0  0  0  0  0  0  0  0  0  0  0
    6.7350   13.1870   -0.7250 C   0  0  0  0  0  0  0  0  0  0  0  0
    4.8120   12.4240   -2.0090 C   0  0  0  0  0  0  0  0  0  0  0  0
    4.2500    8.0090   -2.6150 C   0  0  0  0  0  0  0  0  0  0  0  0
    4.8650    9.2990   -0.1960 C   0  0  0  0  0  0  0  0  0  0  0  0
   13.8560   11.8210   -0.7060 C   0  0  0  0  0  0  0  0  0  0  0  0
    2.4050    9.9570    1.9560 C   0  0  0  0  0  0  0  0  0  0  0  0
    5.9620    9.4070   -3.8620 C   0  0  0  0  0  0  0  0  0  0  0  0
    7.3530   10.0110   -3.6260 C   0  0  0  0  0  0  0  0  0  0  0  0
    4.9950   14.7690   -1.3720 C   0  0  0  0  0  0  0  0  0  0  0  0
    3.5470    7.6580   -1.4350 C   0  0  0  0  0  0  0  0  0  0  0  0
    3.8550    8.3050   -0.2170 C   0  0  0  0  0  0  0  0  0  0  0  0
   11.5110   12.1170   -1.4920 C   0  0  0  0  0  0  0  0  0  0  0  0
    8.9490   11.0620   -2.1440 C   0  0  0  0  0  0  0  0  0  0  0  0
   14.5920   11.1730   -1.8610 C   0  0  0  0  0  0  0  0  0  0  0  0
    6.0360   12.1370   -1.3600 C   0  0  0  0  0  0  0  0  0  0  0  0
    5.2500    8.9980   -2.5840 C   0  0  0  0  0  0  0  0  0  0  0  0
    5.5590    9.6400   -1.3730 C   0  0  0  0  0  0  0  0  0  0  0  0
    3.2070    8.6480    2.1050 C   0  0  2  0  0  0  0  0  0  0  0  0
    6.6280   10.7250   -1.3610 C   0  0  1  0  0  0  0  0  0  0  0  0
    1.8340    6.8860   -3.3510 H   0  0  0  0  0  0  0  0  0  0  0  0
    2.9650    5.5360   -3.0430 H   0  0  0  0  0  0  0  0  0  0  0  0
    1.3070    5.4590   -2.4870 H   0  0  0  0  0  0  0  0  0  0  0  0
   13.9730   14.3990   -1.1030 H   0  0  0  0  0  0  0  0  0  0  0  0
   13.2080   14.0690   -2.6410 H   0  0  0  0  0  0  0  0  0  0  0  0
   12.2570   14.7290   -1.2960 H   0  0  0  0  0  0  0  0  0  0  0  0
    1.8250   11.7570    3.0110 H   0  0  0  0  0  0  0  0  0  0  0  0
    2.0670   10.3890    4.0700 H   0  0  0  0  0  0  0  0  0  0  0  0
    3.4640   11.2230    3.3780 H   0  0  0  0  0  0  0  0  0  0  0  0
    2.6890    8.1690    4.1740 H   0  0  0  0  0  0  0  0  0  0  0  0
    3.1800    6.7840    3.2180 H   0  0  0  0  0  0  0  0  0  0  0  0
    1.5850    7.4850    2.9780 H   0  0  0  0  0  0  0  0  0  0  0  0
   15.0610    8.2130   -3.4670 H   0  0  0  0  0  0  0  0  0  0  0  0
   16.7770   11.8630   -4.3780 H   0  0  0  0  0  0  0  0  0  0  0  0
    6.7620   15.2960   -0.2540 H   0  0  0  0  0  0  0  0  0  0  0  0
    3.3570   13.9430   -2.5060 H   0  0  0  0  0  0  0  0  0  0  0  0
   13.7870    9.1830   -1.5490 H   0  0  0  0  0  0  0  0  0  0  0  0
   15.5890   12.9920   -2.5000 H   0  0  0  0  0  0  0  0  0  0  0  0
   11.5320   10.5350    0.0050 H   0  0  0  0  0  0  0  0  0  0  0  0
   11.0730   13.5480   -3.0790 H   0  0  0  0  0  0  0  0  0  0  0  0
    9.3430    9.6340   -0.5600 H   0  0  0  0  0  0  0  0  0  0  0  0
    8.8980   12.6300   -3.6400 H   0  0  0  0  0  0  0  0  0  0  0  0
    7.6800   12.9930   -0.2350 H   0  0  0  0  0  0  0  0  0  0  0  0
    4.2570   11.6460   -2.5090 H   0  0  0  0  0  0  0  0  0  0  0  0
    4.0310    7.5430   -3.5640 H   0  0  0  0  0  0  0  0  0  0  0  0
    5.1200    9.8260    0.7100 H   0  0  0  0  0  0  0  0  0  0  0  0
   14.5830   12.4130   -0.1550 H   0  0  0  0  0  0  0  0  0  0  0  0
   13.5380   11.0570    0.0010 H   0  0  0  0  0  0  0  0  0  0  0  0
    2.7930   10.5240    1.1150 H   0  0  0  0  0  0  0  0  0  0  0  0
    1.3690    9.7260    1.7060 H   0  0  0  0  0  0  0  0  0  0  0  0
    5.3570   10.1420   -4.3860 H   0  0  0  0  0  0  0  0  0  0  0  0
    6.0580    8.5440   -4.5210 H   0  0  0  0  0  0  0  0  0  0  0  0
    4.2430    8.8500    2.3770 H   0  0  0  0  0  0  0  0  0  0  0  0
    7.1350   10.6080   -0.4020 H   0  0  0  0  0  0  0  0  0  0  0  0
  1 30  1  0  0  0  0
  2 29  2  0  0  0  0
  3  8  1  0  0  0  0
  3 31  1  0  0  0  0
  4 32  1  0  0  0  0
  4 39  1  0  0  0  0
  5 12  2  0  0  0  0
  5 13  1  0  0  0  0
  6  9  1  0  0  0  0
  6 26  1  0  0  0  0
  6 33  1  0  0  0  0
  7 29  1  0  0  0  0
  7 34  1  0  0  0  0
  7 40  1  0  0  0  0
  8 41  1  0  0  0  0
  8 42  1  0  0  0  0
  8 43  1  0  0  0  0
  9 44  1  0  0  0  0
  9 45  1  0  0  0  0
  9 46  1  0  0  0  0
 10 27  1  0  0  0  0
 10 47  1  0  0  0  0
 10 48  1  0  0  0  0
 10 49  1  0  0  0  0
 11 39  1  0  0  0  0
 11 50  1  0  0  0  0
 11 51  1  0  0  0  0
 11 52  1  0  0  0  0
 12 16  1  0  0  0  0
 12 53  1  0  0  0  0
 13 17  2  0  0  0  0
 13 54  1  0  0  0  0
 14 22  2  0  0  0  0
 14 30  1  0  0  0  0
 14 55  1  0  0  0  0
 15 23  1  0  0  0  0
 15 30  2  0  0  0  0
 15 56  1  0  0  0  0
 16 35  2  0  0  0  0
 16 57  1  0  0  0  0
 17 35  1  0  0  0  0
 17 58  1  0  0  0  0
 18 20  1  0  0  0  0
 18 33  2  0  0  0  0
 18 59  1  0  0  0  0
 19 21  2  0  0  0  0
 19 33  1  0  0  0  0
 19 60  1  0  0  0  0
 20 34  2  0  0  0  0
 20 61  1  0  0  0  0
 21 34  1  0  0  0  0
 21 62  1  0  0  0  0
 22 36  1  0  0  0  0
 22 63  1  0  0  0  0
 23 36  2  0  0  0  0
 23 64  1  0  0  0  0
 24 31  2  0  0  0  0
 24 37  1  0  0  0  0
 24 65  1  0  0  0  0
 25 32  2  0  0  0  0
 25 38  1  0  0  0  0
 25 66  1  0  0  0  0
 26 35  1  0  0  0  0
 26 67  1  0  0  0  0
 26 68  1  0  0  0  0
 27 39  1  0  0  0  0
 27 69  1  0  0  0  0
 27 70  1  0  0  0  0
 28 29  1  0  0  0  0
 28 37  1  0  0  0  0
 28 71  1  0  0  0  0
 28 72  1  0  0  0  0
 31 32  1  0  0  0  0
 36 40  1  0  0  0  0
 37 38  2  0  0  0  0
 38 40  1  0  0  0  0
 39 73  1  0  0  0  0
 40 74  1  0  0  0  0
M  END
$$$$
