# Supplementary material for: ModBinddG: A simulation-based absolute predictor of free energy of binding based on population reweighting
Source: Proc Natl Acad Sci U S A. 2026 Jun 15;123(25):e2513285123. doi: 10.1073/pnas.2513285123 (PMC13291613; doi:10.1073/pnas.2513285123)
Supplement: Supplementary file 2 — Dataset S01 (GZ) [file pnas.2513285123.sd01.gz › SI_PNAS_V2/MDM2_dG/CHEMBL3683117.sdf]

006_ _1
xlunicon  12172119213D 1   1.00000     0.00000     0
unicon 1.4.0 xli
 58 61  0  0  0  0            999 V2000
    4.3000   16.4270   -1.4310 Cl  0  0  0  0  0  0  0  0  0  0  0  0
    8.2380   10.0700   -4.4870 O   0  0  0  0  0  0  0  0  0  0  0  0
   12.8630   12.6980   -1.3680 O   0  0  0  0  0  0  0  0  0  0  0  0
    2.5990    6.7880   -1.3760 O   0  0  0  0  0  0  0  0  0  0  0  0
    3.1530    8.0030    0.9120 O   0  0  0  0  0  0  0  0  0  0  0  0
    7.6900   10.6870   -2.3610 N   0  0  0  0  0  0  0  0  0  0  0  0
   13.7740   11.9890   -0.5410 C   0  0  0  0  0  0  0  0  0  0  0  0
    2.2080    6.2050   -2.6070 C   0  0  0  0  0  0  0  0  0  0  0  0
    2.4000   10.9250    3.2220 C   0  0  0  0  0  0  0  0  0  0  0  0
    6.1850   14.5960   -0.7420 C   0  0  0  0  0  0  0  0  0  0  0  0
    4.2780   13.7790   -2.0140 C   0  0  0  0  0  0  0  0  0  0  0  0
   11.0890   11.0670   -0.8240 C   0  0  0  0  0  0  0  0  0  0  0  0
   10.7830   12.8030   -2.4990 C   0  0  0  0  0  0  0  0  0  0  0  0
    9.7900   10.5870   -1.0860 C   0  0  0  0  0  0  0  0  0  0  0  0
    9.4960   12.3130   -2.7780 C   0  0  0  0  0  0  0  0  0  0  0  0
    6.7240   13.2950   -0.7080 C   0  0  0  0  0  0  0  0  0  0  0  0
    4.8190   12.4800   -1.9890 C   0  0  0  0  0  0  0  0  0  0  0  0
    4.3230    8.0800   -2.5780 C   0  0  0  0  0  0  0  0  0  0  0  0
    4.9070    9.3800   -0.1560 C   0  0  0  0  0  0  0  0  0  0  0  0
    3.2130    8.7720    2.1080 C   0  0  0  0  0  0  0  0  0  0  0  0
    2.4330   10.0860    1.9460 C   0  0  0  0  0  0  0  0  0  0  0  0
    6.0390    9.4870   -3.8110 C   0  0  0  0  0  0  0  0  0  0  0  0
    7.4200   10.1120   -3.5620 C   0  0  0  0  0  0  0  0  0  0  0  0
    4.9610   14.8370   -1.3910 C   0  0  0  0  0  0  0  0  0  0  0  0
   11.6020   12.1760   -1.5420 C   0  0  0  0  0  0  0  0  0  0  0  0
    3.6050    7.7320   -1.4050 C   0  0  0  0  0  0  0  0  0  0  0  0
    3.8970    8.3860   -0.1870 C   0  0  0  0  0  0  0  0  0  0  0  0
    8.9930   11.1940   -2.0800 C   0  0  0  0  0  0  0  0  0  0  0  0
    6.0450   12.2240   -1.3300 C   0  0  0  0  0  0  0  0  0  0  0  0
    5.3190    9.0740   -2.5390 C   0  0  0  0  0  0  0  0  0  0  0  0
    5.6120    9.7230   -1.3270 C   0  0  0  0  0  0  0  0  0  0  0  0
    6.6650   10.8250   -1.3090 C   0  0  1  0  0  0  0  0  0  0  0  0
   14.7650   12.4300   -0.6410 H   0  0  0  0  0  0  0  0  0  0  0  0
   13.8580   10.9420   -0.8340 H   0  0  0  0  0  0  0  0  0  0  0  0
   13.4850   12.0510    0.5090 H   0  0  0  0  0  0  0  0  0  0  0  0
    1.8950    6.9630   -3.3270 H   0  0  0  0  0  0  0  0  0  0  0  0
    3.0220    5.6100   -3.0210 H   0  0  0  0  0  0  0  0  0  0  0  0
    1.3640    5.5360   -2.4590 H   0  0  0  0  0  0  0  0  0  0  0  0
    2.0410   10.3440    4.0690 H   0  0  0  0  0  0  0  0  0  0  0  0
    3.3910   11.3100    3.4610 H   0  0  0  0  0  0  0  0  0  0  0  0
    1.7280   11.7750    3.1050 H   0  0  0  0  0  0  0  0  0  0  0  0
    6.7150   15.4130   -0.2780 H   0  0  0  0  0  0  0  0  0  0  0  0
    3.3400   13.9660   -2.5150 H   0  0  0  0  0  0  0  0  0  0  0  0
   11.6740   10.5670   -0.0680 H   0  0  0  0  0  0  0  0  0  0  0  0
   11.1600   13.6570   -3.0440 H   0  0  0  0  0  0  0  0  0  0  0  0
    9.4220    9.7340   -0.5340 H   0  0  0  0  0  0  0  0  0  0  0  0
    8.9030   12.8000   -3.5350 H   0  0  0  0  0  0  0  0  0  0  0  0
    7.6690   13.1250   -0.2140 H   0  0  0  0  0  0  0  0  0  0  0  0
    4.2780   11.6860   -2.4800 H   0  0  0  0  0  0  0  0  0  0  0  0
    4.1140    7.6080   -3.5270 H   0  0  0  0  0  0  0  0  0  0  0  0
    5.1490    9.9100    0.7520 H   0  0  0  0  0  0  0  0  0  0  0  0
    2.7450    8.1780    2.8930 H   0  0  0  0  0  0  0  0  0  0  0  0
    4.2390    8.9350    2.4400 H   0  0  0  0  0  0  0  0  0  0  0  0
    2.8730   10.6900    1.1570 H   0  0  0  0  0  0  0  0  0  0  0  0
    1.4130    9.8610    1.6320 H   0  0  0  0  0  0  0  0  0  0  0  0
    6.1560    8.6200   -4.4630 H   0  0  0  0  0  0  0  0  0  0  0  0
    5.4290   10.2090   -4.3480 H   0  0  0  0  0  0  0  0  0  0  0  0
    7.1680   10.7250   -0.3460 H   0  0  0  0  0  0  0  0  0  0  0  0
  1 24  1  0  0  0  0
  2 23  2  0  0  0  0
  3  7  1  0  0  0  0
  3 25  1  0  0  0  0
  4  8  1  0  0  0  0
  4 26  1  0  0  0  0
  5 20  1  0  0  0  0
  5 27  1  0  0  0  0
  6 23  1  0  0  0  0
  6 28  1  0  0  0  0
  6 32  1  0  0  0  0
  7 33  1  0  0  0  0
  7 34  1  0  0  0  0
  7 35  1  0  0  0  0
  8 36  1  0  0  0  0
  8 37  1  0  0  0  0
  8 38  1  0  0  0  0
  9 21  1  0  0  0  0
  9 39  1  0  0  0  0
  9 40  1  0  0  0  0
  9 41  1  0  0  0  0
 10 16  2  0  0  0  0
 10 24  1  0  0  0  0
 10 42  1  0  0  0  0
 11 17  1  0  0  0  0
 11 24  2  0  0  0  0
 11 43  1  0  0  0  0
 12 14  2  0  0  0  0
 12 25  1  0  0  0  0
 12 44  1  0  0  0  0
 13 15  1  0  0  0  0
 13 25  2  0  0  0  0
 13 45  1  0  0  0  0
 14 28  1  0  0  0  0
 14 46  1  0  0  0  0
 15 28  2  0  0  0  0
 15 47  1  0  0  0  0
 16 29  1  0  0  0  0
 16 48  1  0  0  0  0
 17 29  2  0  0  0  0
 17 49  1  0  0  0  0
 18 26  2  0  0  0  0
 18 30  1  0  0  0  0
 18 50  1  0  0  0  0
 19 27  2  0  0  0  0
 19 31  1  0  0  0  0
 19 51  1  0  0  0  0
 20 21  1  0  0  0  0
 20 52  1  0  0  0  0
 20 53  1  0  0  0  0
 21 54  1  0  0  0  0
 21 55  1  0  0  0  0
 22 23  1  0  0  0  0
 22 30  1  0  0  0  0
 22 56  1  0  0  0  0
 22 57  1  0  0  0  0
 26 27  1  0  0  0  0
 29 32  1  0  0  0  0
 30 31  2  0  0  0  0
 31 32  1  0  0  0  0
 32 58  1  0  0  0  0
M  END
$$$$
