# Supplementary material for: ModBinddG: A simulation-based absolute predictor of free energy of binding based on population reweighting
Source: Proc Natl Acad Sci U S A. 2026 Jun 15;123(25):e2513285123. doi: 10.1073/pnas.2513285123 (PMC13291613; doi:10.1073/pnas.2513285123)
Supplement: Supplementary file 2 — Dataset S01 (GZ) [file pnas.2513285123.sd01.gz › SI_PNAS_V2/MDM2_dG/CHEMBL3683116.sdf]

115_ _1
xlunicon  12172119213D 1   1.00000     0.00000     0
unicon 1.4.0 xli
 81 85  0  0  0  0            999 V2000
    4.2810   16.4050   -1.4510 Cl  0  0  0  0  0  0  0  0  0  0  0  0
    2.8430    3.8480   -3.3520 O   0  0  0  0  0  0  0  0  0  0  0  0
    8.2730   10.0850   -4.4430 O   0  0  0  0  0  0  0  0  0  0  0  0
   12.9670   12.2200   -0.8890 O   0  0  0  0  0  0  0  0  0  0  0  0
    2.7330    6.6980   -1.2270 O   0  0  0  0  0  0  0  0  0  0  0  0
    3.2840    7.9100    0.9890 O   0  0  0  0  0  0  0  0  0  0  0  0
    3.1680    3.8080   -1.1330 N   0  0  0  0  0  0  0  0  0  0  0  0
    7.7300   10.6750   -2.3080 N   0  0  0  0  0  0  0  0  0  0  0  0
    1.4500    2.3240    0.3100 N   0  3  0  0  0  0  0  0  0  0  0  0
   13.6520   13.2520   -1.5870 C   0  0  0  0  0  0  0  0  0  0  0  0
    0.5480    1.4610    1.0980 C   0  0  0  0  0  0  0  0  0  0  0  0
    2.4330   10.9070    3.1750 C   0  0  0  0  0  0  0  0  0  0  0  0
    2.7200    7.7520    3.2630 C   0  0  0  0  0  0  0  0  0  0  0  0
    6.1870   14.5980   -0.7590 C   0  0  0  0  0  0  0  0  0  0  0  0
    4.2810   13.7510   -2.0130 C   0  0  0  0  0  0  0  0  0  0  0  0
   11.0620   10.8380   -0.6130 C   0  0  0  0  0  0  0  0  0  0  0  0
   10.9690   12.5850   -2.3010 C   0  0  0  0  0  0  0  0  0  0  0  0
    9.7550   10.4380   -0.9470 C   0  0  0  0  0  0  0  0  0  0  0  0
    9.6660   12.1780   -2.6520 C   0  0  0  0  0  0  0  0  0  0  0  0
    6.7370   13.3030   -0.7160 C   0  0  0  0  0  0  0  0  0  0  0  0
    4.8320   12.4560   -1.9740 C   0  0  0  0  0  0  0  0  0  0  0  0
    4.4210    8.0050   -2.5070 C   0  0  0  0  0  0  0  0  0  0  0  0
    4.9790    9.3520   -0.0970 C   0  0  0  0  0  0  0  0  0  0  0  0
    2.3230    5.9180   -2.3360 C   0  0  0  0  0  0  0  0  0  0  0  0
    3.4830    2.3720   -1.1660 C   0  0  0  0  0  0  0  0  0  0  0  0
    3.0460    4.2560    0.2700 C   0  0  0  0  0  0  0  0  0  0  0  0
    2.2430    1.5760   -0.7030 C   0  0  0  0  0  0  0  0  0  0  0  0
    2.2940    3.2180    1.1430 C   0  0  0  0  0  0  0  0  0  0  0  0
    2.4410    9.9480    1.9820 C   0  0  0  0  0  0  0  0  0  0  0  0
    6.0760    9.4840   -3.7610 C   0  0  0  0  0  0  0  0  0  0  0  0
    2.8250    4.4560   -2.2820 C   0  0  0  0  0  0  0  0  0  0  0  0
    7.4580   10.1140   -3.5160 C   0  0  0  0  0  0  0  0  0  0  0  0
    4.9570   14.8220   -1.4030 C   0  0  0  0  0  0  0  0  0  0  0  0
   11.6860   11.9060   -1.2850 C   0  0  0  0  0  0  0  0  0  0  0  0
    3.7250    7.6500   -1.3230 C   0  0  0  0  0  0  0  0  0  0  0  0
    4.0060    8.3240   -0.1150 C   0  0  0  0  0  0  0  0  0  0  0  0
    9.0520   11.0970   -1.9790 C   0  0  0  0  0  0  0  0  0  0  0  0
    6.0620   12.2190   -1.3180 C   0  0  0  0  0  0  0  0  0  0  0  0
    5.3780    9.0400   -2.4830 C   0  0  0  0  0  0  0  0  0  0  0  0
    5.6600    9.7060   -1.2770 C   0  0  0  0  0  0  0  0  0  0  0  0
    3.2960    8.6800    2.1860 C   0  0  2  0  0  0  0  0  0  0  0  0
    6.6920   10.8260   -1.2710 C   0  0  1  0  0  0  0  0  0  0  0  0
    0.8460    2.9600   -0.2130 H   0  0  0  0  0  0  0  0  0  0  0  0
   14.6780   13.3140   -1.2290 H   0  0  0  0  0  0  0  0  0  0  0  0
   13.7100   13.0450   -2.6530 H   0  0  0  0  0  0  0  0  0  0  0  0
   13.1810   14.2230   -1.4290 H   0  0  0  0  0  0  0  0  0  0  0  0
   -0.0810    2.0660    1.7500 H   0  0  0  0  0  0  0  0  0  0  0  0
   -0.1080    0.8910    0.4390 H   0  0  0  0  0  0  0  0  0  0  0  0
    1.1090    0.7600    1.7170 H   0  0  0  0  0  0  0  0  0  0  0  0
    1.7810   11.7560    2.9740 H   0  0  0  0  0  0  0  0  0  0  0  0
    2.0570   10.4290    4.0760 H   0  0  0  0  0  0  0  0  0  0  0  0
    3.4320   11.2930    3.3780 H   0  0  0  0  0  0  0  0  0  0  0  0
    3.3110    6.8390    3.3380 H   0  0  0  0  0  0  0  0  0  0  0  0
    2.7300    8.2220    4.2450 H   0  0  0  0  0  0  0  0  0  0  0  0
    1.6950    7.4680    3.0310 H   0  0  0  0  0  0  0  0  0  0  0  0
    6.7120   15.4250   -0.3060 H   0  0  0  0  0  0  0  0  0  0  0  0
    3.3390   13.9250   -2.5120 H   0  0  0  0  0  0  0  0  0  0  0  0
   11.5950   10.3170    0.1690 H   0  0  0  0  0  0  0  0  0  0  0  0
   11.4010   13.4170   -2.8360 H   0  0  0  0  0  0  0  0  0  0  0  0
    9.3060    9.6100   -0.4180 H   0  0  0  0  0  0  0  0  0  0  0  0
    9.1430   12.7010   -3.4380 H   0  0  0  0  0  0  0  0  0  0  0  0
    7.6860   13.1450   -0.2230 H   0  0  0  0  0  0  0  0  0  0  0  0
    4.2940   11.6510   -2.4520 H   0  0  0  0  0  0  0  0  0  0  0  0
    4.2340    7.5220   -3.4530 H   0  0  0  0  0  0  0  0  0  0  0  0
    5.2120    9.8930    0.8060 H   0  0  0  0  0  0  0  0  0  0  0  0
    2.5530    6.3750   -3.2890 H   0  0  0  0  0  0  0  0  0  0  0  0
    1.2360    5.8880   -2.3330 H   0  0  0  0  0  0  0  0  0  0  0  0
    4.3170    2.1850   -0.4880 H   0  0  0  0  0  0  0  0  0  0  0  0
    3.8310    2.0120   -2.1350 H   0  0  0  0  0  0  0  0  0  0  0  0
    4.0380    4.4560    0.6780 H   0  0  0  0  0  0  0  0  0  0  0  0
    2.4980    5.1790    0.3840 H   0  0  0  0  0  0  0  0  0  0  0  0
    2.5640    0.6110   -0.3080 H   0  0  0  0  0  0  0  0  0  0  0  0
    1.5920    1.3680   -1.5540 H   0  0  0  0  0  0  0  0  0  0  0  0
    3.0080    2.6110    1.7020 H   0  0  0  0  0  0  0  0  0  0  0  0
    1.6820    3.7370    1.8830 H   0  0  0  0  0  0  0  0  0  0  0  0
    2.8140   10.5040    1.1260 H   0  0  0  0  0  0  0  0  0  0  0  0
    1.4190    9.6660    1.7280 H   0  0  0  0  0  0  0  0  0  0  0  0
    5.4520   10.2110   -4.2750 H   0  0  0  0  0  0  0  0  0  0  0  0
    6.1900    8.6310   -4.4320 H   0  0  0  0  0  0  0  0  0  0  0  0
    4.3140    8.9340    2.4810 H   0  0  0  0  0  0  0  0  0  0  0  0
    7.1810   10.7520   -0.2980 H   0  0  0  0  0  0  0  0  0  0  0  0
  1 33  1  0  0  0  0
  2 31  2  0  0  0  0
  3 32  2  0  0  0  0
  4 10  1  0  0  0  0
  4 34  1  0  0  0  0
  5 24  1  0  0  0  0
  5 35  1  0  0  0  0
  6 36  1  0  0  0  0
  6 41  1  0  0  0  0
  7 25  1  0  0  0  0
  7 26  1  0  0  0  0
  7 31  1  0  0  0  0
  8 32  1  0  0  0  0
  8 37  1  0  0  0  0
  8 42  1  0  0  0  0
  9 11  1  0  0  0  0
  9 27  1  0  0  0  0
  9 28  1  0  0  0  0
  9 43  1  0  0  0  0
 10 44  1  0  0  0  0
 10 45  1  0  0  0  0
 10 46  1  0  0  0  0
 11 47  1  0  0  0  0
 11 48  1  0  0  0  0
 11 49  1  0  0  0  0
 12 29  1  0  0  0  0
 12 50  1  0  0  0  0
 12 51  1  0  0  0  0
 12 52  1  0  0  0  0
 13 41  1  0  0  0  0
 13 53  1  0  0  0  0
 13 54  1  0  0  0  0
 13 55  1  0  0  0  0
 14 20  2  0  0  0  0
 14 33  1  0  0  0  0
 14 56  1  0  0  0  0
 15 21  1  0  0  0  0
 15 33  2  0  0  0  0
 15 57  1  0  0  0  0
 16 18  2  0  0  0  0
 16 34  1  0  0  0  0
 16 58  1  0  0  0  0
 17 19  1  0  0  0  0
 17 34  2  0  0  0  0
 17 59  1  0  0  0  0
 18 37  1  0  0  0  0
 18 60  1  0  0  0  0
 19 37  2  0  0  0  0
 19 61  1  0  0  0  0
 20 38  1  0  0  0  0
 20 62  1  0  0  0  0
 21 38  2  0  0  0  0
 21 63  1  0  0  0  0
 22 35  2  0  0  0  0
 22 39  1  0  0  0  0
 22 64  1  0  0  0  0
 23 36  2  0  0  0  0
 23 40  1  0  0  0  0
 23 65  1  0  0  0  0
 24 31  1  0  0  0  0
 24 66  1  0  0  0  0
 24 67  1  0  0  0  0
 25 27  1  0  0  0  0
 25 68  1  0  0  0  0
 25 69  1  0  0  0  0
 26 28  1  0  0  0  0
 26 70  1  0  0  0  0
 26 71  1  0  0  0  0
 27 72  1  0  0  0  0
 27 73  1  0  0  0  0
 28 74  1  0  0  0  0
 28 75  1  0  0  0  0
 29 41  1  0  0  0  0
 29 76  1  0  0  0  0
 29 77  1  0  0  0  0
 30 32  1  0  0  0  0
 30 39  1  0  0  0  0
 30 78  1  0  0  0  0
 30 79  1  0  0  0  0
 35 36  1  0  0  0  0
 38 42  1  0  0  0  0
 39 40  2  0  0  0  0
 40 42  1  0  0  0  0
 41 80  1  0  0  0  0
 42 81  1  0  0  0  0
M  CHG  1   9   1
M  END
$$$$
