# Supplementary material for: ModBinddG: A simulation-based absolute predictor of free energy of binding based on population reweighting
Source: Proc Natl Acad Sci U S A. 2026 Jun 15;123(25):e2513285123. doi: 10.1073/pnas.2513285123 (PMC13291613; doi:10.1073/pnas.2513285123)
Supplement: Supplementary file 2 — Dataset S01 (GZ) [file pnas.2513285123.sd01.gz › SI_PNAS_V2/MDM2_dG/CHEMBL3683128.sdf]

016_ _1
xlunicon  12172119213D 1   1.00000     0.00000     0
unicon 1.4.0 xli
 70 73  0  0  0  0            999 V2000
    4.3070   16.3640   -1.3960 Cl  0  0  0  0  0  0  0  0  0  0  0  0
    8.2190    9.9710   -4.4680 O   0  0  0  0  0  0  0  0  0  0  0  0
   12.8880   14.3240   -1.6850 O   0  0  0  0  0  0  0  0  0  0  0  0
    2.5960    6.7140   -1.3520 O   0  0  0  0  0  0  0  0  0  0  0  0
    3.1610    7.9140    0.9420 O   0  0  0  0  0  0  0  0  0  0  0  0
   13.9790   12.3310   -1.7420 N   0  0  0  0  0  0  0  0  0  0  0  0
    7.6780   10.6250   -2.3480 N   0  0  0  0  0  0  0  0  0  0  0  0
    2.2160    6.1280   -2.5870 C   0  0  0  0  0  0  0  0  0  0  0  0
   15.2460   12.9800   -2.0860 C   0  0  0  0  0  0  0  0  0  0  0  0
   14.5030   10.4060   -0.2690 C   0  0  0  0  0  0  0  0  0  0  0  0
    2.4330   10.9010    3.1850 C   0  0  0  0  0  0  0  0  0  0  0  0
    2.6270    7.7420    3.2270 C   0  0  0  0  0  0  0  0  0  0  0  0
    6.1730   14.5220   -0.6840 C   0  0  0  0  0  0  0  0  0  0  0  0
    4.2920   13.7210   -2.0040 C   0  0  0  0  0  0  0  0  0  0  0  0
    9.8060   10.7890   -1.0890 C   0  0  0  0  0  0  0  0  0  0  0  0
    9.3560   12.3130   -2.9280 C   0  0  0  0  0  0  0  0  0  0  0  0
    6.7080   13.2190   -0.6500 C   0  0  0  0  0  0  0  0  0  0  0  0
    4.8300   12.4200   -1.9790 C   0  0  0  0  0  0  0  0  0  0  0  0
   11.0750   11.3840   -0.9180 C   0  0  0  0  0  0  0  0  0  0  0  0
   10.6020   12.9240   -2.7370 C   0  0  0  0  0  0  0  0  0  0  0  0
    4.3100    8.0150   -2.5510 C   0  0  0  0  0  0  0  0  0  0  0  0
    4.9040    9.3080   -0.1290 C   0  0  0  0  0  0  0  0  0  0  0  0
   14.0790   10.8660   -1.6740 C   0  0  0  0  0  0  0  0  0  0  0  0
    2.4040    9.9620    1.9760 C   0  0  0  0  0  0  0  0  0  0  0  0
    6.0190    9.4170   -3.7860 C   0  0  0  0  0  0  0  0  0  0  0  0
    7.4030   10.0340   -3.5430 C   0  0  0  0  0  0  0  0  0  0  0  0
    4.9640   14.7720   -1.3570 C   0  0  0  0  0  0  0  0  0  0  0  0
   12.8530   13.0910   -1.6800 C   0  0  0  0  0  0  0  0  0  0  0  0
    3.5990    7.6610   -1.3770 C   0  0  0  0  0  0  0  0  0  0  0  0
    3.8970    8.3100   -0.1580 C   0  0  0  0  0  0  0  0  0  0  0  0
    8.9500   11.2310   -2.1230 C   0  0  0  0  0  0  0  0  0  0  0  0
   11.5000   12.4330   -1.7710 C   0  0  0  0  0  0  0  0  0  0  0  0
    6.0410   12.1550   -1.2960 C   0  0  0  0  0  0  0  0  0  0  0  0
    5.3060    9.0070   -2.5120 C   0  0  0  0  0  0  0  0  0  0  0  0
    5.6060    9.6540   -1.3010 C   0  0  0  0  0  0  0  0  0  0  0  0
    3.2160    8.6630    2.1520 C   0  0  2  0  0  0  0  0  0  0  0  0
    6.6620   10.7550   -1.2850 C   0  0  1  0  0  0  0  0  0  0  0  0
    1.8890    6.8840   -3.3020 H   0  0  0  0  0  0  0  0  0  0  0  0
    3.0400    5.5500   -3.0050 H   0  0  0  0  0  0  0  0  0  0  0  0
    1.3860    5.4420   -2.4450 H   0  0  0  0  0  0  0  0  0  0  0  0
   15.2120   13.3370   -3.1160 H   0  0  0  0  0  0  0  0  0  0  0  0
   16.1040   12.3140   -1.9970 H   0  0  0  0  0  0  0  0  0  0  0  0
   15.4320   13.8380   -1.4440 H   0  0  0  0  0  0  0  0  0  0  0  0
   13.8230   10.7610    0.5050 H   0  0  0  0  0  0  0  0  0  0  0  0
   15.4970   10.7790   -0.0190 H   0  0  0  0  0  0  0  0  0  0  0  0
   14.5370    9.3180   -0.2090 H   0  0  0  0  0  0  0  0  0  0  0  0
    3.4430   11.2580    3.3850 H   0  0  0  0  0  0  0  0  0  0  0  0
    1.8010   11.7690    3.0030 H   0  0  0  0  0  0  0  0  0  0  0  0
    2.0510   10.4190    4.0810 H   0  0  0  0  0  0  0  0  0  0  0  0
    2.6640    8.1990    4.2150 H   0  0  0  0  0  0  0  0  0  0  0  0
    3.1900    6.8100    3.2830 H   0  0  0  0  0  0  0  0  0  0  0  0
    1.5910    7.4890    3.0050 H   0  0  0  0  0  0  0  0  0  0  0  0
    6.6960   15.3330   -0.2030 H   0  0  0  0  0  0  0  0  0  0  0  0
    3.3670   13.9140   -2.5250 H   0  0  0  0  0  0  0  0  0  0  0  0
    9.5090    9.9760   -0.4410 H   0  0  0  0  0  0  0  0  0  0  0  0
    8.7200   12.6730   -3.7130 H   0  0  0  0  0  0  0  0  0  0  0  0
    7.6440   13.0430   -0.1390 H   0  0  0  0  0  0  0  0  0  0  0  0
    4.3000   11.6320   -2.4900 H   0  0  0  0  0  0  0  0  0  0  0  0
   11.7190   11.0260   -0.1320 H   0  0  0  0  0  0  0  0  0  0  0  0
   10.8910   13.7500   -3.3730 H   0  0  0  0  0  0  0  0  0  0  0  0
    4.0980    7.5490   -3.5020 H   0  0  0  0  0  0  0  0  0  0  0  0
    5.1490    9.8370    0.7790 H   0  0  0  0  0  0  0  0  0  0  0  0
   14.8120   10.5160   -2.4020 H   0  0  0  0  0  0  0  0  0  0  0  0
   13.1590   10.3720   -1.9810 H   0  0  0  0  0  0  0  0  0  0  0  0
    1.3720    9.7190    1.7220 H   0  0  0  0  0  0  0  0  0  0  0  0
    2.7920   10.5200    1.1280 H   0  0  0  0  0  0  0  0  0  0  0  0
    5.4090   10.1430   -4.3190 H   0  0  0  0  0  0  0  0  0  0  0  0
    6.1280    8.5500   -4.4400 H   0  0  0  0  0  0  0  0  0  0  0  0
    4.2460    8.8770    2.4390 H   0  0  0  0  0  0  0  0  0  0  0  0
    7.1760   10.6470   -0.3290 H   0  0  0  0  0  0  0  0  0  0  0  0
  1 27  1  0  0  0  0
  2 26  2  0  0  0  0
  3 28  2  0  0  0  0
  4  8  1  0  0  0  0
  4 29  1  0  0  0  0
  5 30  1  0  0  0  0
  5 36  1  0  0  0  0
  6  9  1  0  0  0  0
  6 23  1  0  0  0  0
  6 28  1  0  0  0  0
  7 26  1  0  0  0  0
  7 31  1  0  0  0  0
  7 37  1  0  0  0  0
  8 38  1  0  0  0  0
  8 39  1  0  0  0  0
  8 40  1  0  0  0  0
  9 41  1  0  0  0  0
  9 42  1  0  0  0  0
  9 43  1  0  0  0  0
 10 23  1  0  0  0  0
 10 44  1  0  0  0  0
 10 45  1  0  0  0  0
 10 46  1  0  0  0  0
 11 24  1  0  0  0  0
 11 47  1  0  0  0  0
 11 48  1  0  0  0  0
 11 49  1  0  0  0  0
 12 36  1  0  0  0  0
 12 50  1  0  0  0  0
 12 51  1  0  0  0  0
 12 52  1  0  0  0  0
 13 17  2  0  0  0  0
 13 27  1  0  0  0  0
 13 53  1  0  0  0  0
 14 18  1  0  0  0  0
 14 27  2  0  0  0  0
 14 54  1  0  0  0  0
 15 19  2  0  0  0  0
 15 31  1  0  0  0  0
 15 55  1  0  0  0  0
 16 20  1  0  0  0  0
 16 31  2  0  0  0  0
 16 56  1  0  0  0  0
 17 33  1  0  0  0  0
 17 57  1  0  0  0  0
 18 33  2  0  0  0  0
 18 58  1  0  0  0  0
 19 32  1  0  0  0  0
 19 59  1  0  0  0  0
 20 32  2  0  0  0  0
 20 60  1  0  0  0  0
 21 29  2  0  0  0  0
 21 34  1  0  0  0  0
 21 61  1  0  0  0  0
 22 30  2  0  0  0  0
 22 35  1  0  0  0  0
 22 62  1  0  0  0  0
 23 63  1  0  0  0  0
 23 64  1  0  0  0  0
 24 36  1  0  0  0  0
 24 65  1  0  0  0  0
 24 66  1  0  0  0  0
 25 26  1  0  0  0  0
 25 34  1  0  0  0  0
 25 67  1  0  0  0  0
 25 68  1  0  0  0  0
 28 32  1  0  0  0  0
 29 30  1  0  0  0  0
 33 37  1  0  0  0  0
 34 35  2  0  0  0  0
 35 37  1  0  0  0  0
 36 69  1  0  0  0  0
 37 70  1  0  0  0  0
M  END
$$$$
