# Supplementary material for: ModBinddG: A simulation-based absolute predictor of free energy of binding based on population reweighting
Source: Proc Natl Acad Sci U S A. 2026 Jun 15;123(25):e2513285123. doi: 10.1073/pnas.2513285123 (PMC13291613; doi:10.1073/pnas.2513285123)
Supplement: Supplementary file 2 — Dataset S01 (GZ) [file pnas.2513285123.sd01.gz › SI_PNAS_V2/MDM2_dG/CHEMBL3683129.sdf]

017_ _1
xlunicon  12172119213D 1   1.00000     0.00000     0
unicon 1.4.0 xli
 79 83  0  0  0  0            999 V2000
    4.3070   16.4560   -1.4560 Cl  0  0  0  0  0  0  0  0  0  0  0  0
   15.6570    8.9410   -3.3400 O   0  0  0  0  0  0  0  0  0  0  0  0
    8.3010   10.1310   -4.4270 O   0  0  0  0  0  0  0  0  0  0  0  0
   13.7400   13.0900   -2.0450 O   0  0  0  0  0  0  0  0  0  0  0  0
   16.1310   10.1270    1.8150 O   0  0  0  0  0  0  0  0  0  0  0  0
    2.6590    6.8210   -1.3630 O   0  0  0  0  0  0  0  0  0  0  0  0
    3.2290    7.9820    0.9360 O   0  0  0  0  0  0  0  0  0  0  0  0
   13.5770    8.9530   -2.5060 N   0  0  0  0  0  0  0  0  0  0  0  0
   14.1100   11.1850   -0.9190 N   0  0  0  0  0  0  0  0  0  0  0  0
    7.7460   10.7250   -2.2980 N   0  0  0  0  0  0  0  0  0  0  0  0
    2.2660    6.2450   -2.5970 C   0  0  0  0  0  0  0  0  0  0  0  0
   13.0690    7.8500   -3.3090 C   0  0  0  0  0  0  0  0  0  0  0  0
    2.4260   10.9320    3.1970 C   0  0  0  0  0  0  0  0  0  0  0  0
    2.6800    7.7810    3.2140 C   0  0  0  0  0  0  0  0  0  0  0  0
    6.2080   14.6480   -0.7490 C   0  0  0  0  0  0  0  0  0  0  0  0
    4.3030   13.8010   -2.0050 C   0  0  0  0  0  0  0  0  0  0  0  0
    9.8850   10.3020   -1.1820 C   0  0  0  0  0  0  0  0  0  0  0  0
    9.6110   12.3290   -2.5020 C   0  0  0  0  0  0  0  0  0  0  0  0
    6.7560   13.3520   -0.6990 C   0  0  0  0  0  0  0  0  0  0  0  0
    4.8530   12.5070   -1.9620 C   0  0  0  0  0  0  0  0  0  0  0  0
   11.2380   10.6280   -0.9620 C   0  0  0  0  0  0  0  0  0  0  0  0
   10.9600   12.6600   -2.2640 C   0  0  0  0  0  0  0  0  0  0  0  0
    4.3730    8.1380   -2.5570 C   0  0  0  0  0  0  0  0  0  0  0  0
    4.9640    9.4020   -0.1160 C   0  0  0  0  0  0  0  0  0  0  0  0
   14.2070   10.8980    0.5120 C   0  0  0  0  0  0  0  0  0  0  0  0
    2.4290   10.0070    1.9780 C   0  0  0  0  0  0  0  0  0  0  0  0
    6.0860    9.5730   -3.7720 C   0  0  0  0  0  0  0  0  0  0  0  0
   16.2060   10.1010   -0.5870 C   0  0  0  0  0  0  0  0  0  0  0  0
   14.8280    9.4260   -2.5730 C   0  0  0  0  0  0  0  0  0  0  0  0
    7.4760   10.1730   -3.5080 C   0  0  0  0  0  0  0  0  0  0  0  0
    4.9800   14.8720   -1.3970 C   0  0  0  0  0  0  0  0  0  0  0  0
   13.2900   12.1130   -1.4510 C   0  0  0  0  0  0  0  0  0  0  0  0
    3.6640    7.7680   -1.3860 C   0  0  0  0  0  0  0  0  0  0  0  0
    3.9620    8.4000   -0.1580 C   0  0  0  0  0  0  0  0  0  0  0  0
    9.0750   11.1310   -1.9840 C   0  0  0  0  0  0  0  0  0  0  0  0
   11.8070   11.8010   -1.5220 C   0  0  0  0  0  0  0  0  0  0  0  0
    6.0830   12.2680   -1.3030 C   0  0  0  0  0  0  0  0  0  0  0  0
    5.3670    9.1340   -2.5050 C   0  0  0  0  0  0  0  0  0  0  0  0
    5.6630    9.7660   -1.2840 C   0  0  0  0  0  0  0  0  0  0  0  0
   15.3550    9.8950    0.6580 C   0  0  1  0  0  0  0  0  0  0  0  0
    3.2630    8.7220    2.1510 C   0  0  2  0  0  0  0  0  0  0  0  0
   15.2360   10.6030   -1.6660 C   0  0  1  0  0  0  0  0  0  0  0  0
    6.7120   10.8740   -1.2570 C   0  0  1  0  0  0  0  0  0  0  0  0
   15.6080    9.9450    2.5950 H   0  0  0  0  0  0  0  0  0  0  0  0
   12.9240    9.4080   -1.8850 H   0  0  0  0  0  0  0  0  0  0  0  0
    1.4290    5.5680   -2.4450 H   0  0  0  0  0  0  0  0  0  0  0  0
    3.0820    5.6610   -3.0210 H   0  0  0  0  0  0  0  0  0  0  0  0
    1.9420    7.0060   -3.3090 H   0  0  0  0  0  0  0  0  0  0  0  0
   13.2000    8.0490   -4.3740 H   0  0  0  0  0  0  0  0  0  0  0  0
   13.5890    6.9230   -3.0660 H   0  0  0  0  0  0  0  0  0  0  0  0
   12.0050    7.7060   -3.1200 H   0  0  0  0  0  0  0  0  0  0  0  0
    3.4270   11.3080    3.4080 H   0  0  0  0  0  0  0  0  0  0  0  0
    2.0480   10.4320    4.0850 H   0  0  0  0  0  0  0  0  0  0  0  0
    1.7760   11.7880    3.0190 H   0  0  0  0  0  0  0  0  0  0  0  0
    2.7050    8.2280    4.2060 H   0  0  0  0  0  0  0  0  0  0  0  0
    3.2550    6.8570    3.2640 H   0  0  0  0  0  0  0  0  0  0  0  0
    1.6490    7.5170    2.9830 H   0  0  0  0  0  0  0  0  0  0  0  0
    6.7330   15.4760   -0.3000 H   0  0  0  0  0  0  0  0  0  0  0  0
    3.3620   13.9740   -2.5050 H   0  0  0  0  0  0  0  0  0  0  0  0
    9.4870    9.3820   -0.7760 H   0  0  0  0  0  0  0  0  0  0  0  0
    9.0040   12.9810   -3.1130 H   0  0  0  0  0  0  0  0  0  0  0  0
    7.7030   13.1940   -0.2030 H   0  0  0  0  0  0  0  0  0  0  0  0
    4.3140   11.7040   -2.4420 H   0  0  0  0  0  0  0  0  0  0  0  0
   11.8210    9.9200   -0.3990 H   0  0  0  0  0  0  0  0  0  0  0  0
   11.3600   13.5600   -2.7100 H   0  0  0  0  0  0  0  0  0  0  0  0
    4.1590    7.6810   -3.5120 H   0  0  0  0  0  0  0  0  0  0  0  0
    5.2070    9.9180    0.8000 H   0  0  0  0  0  0  0  0  0  0  0  0
   14.4490   11.8340    1.0180 H   0  0  0  0  0  0  0  0  0  0  0  0
   13.2880   10.5190    0.9510 H   0  0  0  0  0  0  0  0  0  0  0  0
    2.8170   10.5810    1.1410 H   0  0  0  0  0  0  0  0  0  0  0  0
    1.4040    9.7460    1.7110 H   0  0  0  0  0  0  0  0  0  0  0  0
    5.4840   10.3160   -4.2880 H   0  0  0  0  0  0  0  0  0  0  0  0
    6.1890    8.7230   -4.4470 H   0  0  0  0  0  0  0  0  0  0  0  0
   16.7550    9.1990   -0.8640 H   0  0  0  0  0  0  0  0  0  0  0  0
   16.9560   10.8680   -0.4160 H   0  0  0  0  0  0  0  0  0  0  0  0
   14.9600    8.8780    0.6670 H   0  0  0  0  0  0  0  0  0  0  0  0
    4.2860    8.9520    2.4470 H   0  0  0  0  0  0  0  0  0  0  0  0
   15.7270   11.3570   -2.2840 H   0  0  0  0  0  0  0  0  0  0  0  0
    7.2110   10.7850   -0.2910 H   0  0  0  0  0  0  0  0  0  0  0  0
  1 31  1  0  0  0  0
  2 29  2  0  0  0  0
  3 30  2  0  0  0  0
  4 32  2  0  0  0  0
  5 40  1  0  0  0  0
  5 44  1  0  0  0  0
  6 11  1  0  0  0  0
  6 33  1  0  0  0  0
  7 34  1  0  0  0  0
  7 41  1  0  0  0  0
  8 12  1  0  0  0  0
  8 29  1  0  0  0  0
  8 45  1  0  0  0  0
  9 25  1  0  0  0  0
  9 32  1  0  0  0  0
  9 42  1  0  0  0  0
 10 30  1  0  0  0  0
 10 35  1  0  0  0  0
 10 43  1  0  0  0  0
 11 46  1  0  0  0  0
 11 47  1  0  0  0  0
 11 48  1  0  0  0  0
 12 49  1  0  0  0  0
 12 50  1  0  0  0  0
 12 51  1  0  0  0  0
 13 26  1  0  0  0  0
 13 52  1  0  0  0  0
 13 53  1  0  0  0  0
 13 54  1  0  0  0  0
 14 41  1  0  0  0  0
 14 55  1  0  0  0  0
 14 56  1  0  0  0  0
 14 57  1  0  0  0  0
 15 19  2  0  0  0  0
 15 31  1  0  0  0  0
 15 58  1  0  0  0  0
 16 20  1  0  0  0  0
 16 31  2  0  0  0  0
 16 59  1  0  0  0  0
 17 21  1  0  0  0  0
 17 35  2  0  0  0  0
 17 60  1  0  0  0  0
 18 22  2  0  0  0  0
 18 35  1  0  0  0  0
 18 61  1  0  0  0  0
 19 37  1  0  0  0  0
 19 62  1  0  0  0  0
 20 37  2  0  0  0  0
 20 63  1  0  0  0  0
 21 36  2  0  0  0  0
 21 64  1  0  0  0  0
 22 36  1  0  0  0  0
 22 65  1  0  0  0  0
 23 33  2  0  0  0  0
 23 38  1  0  0  0  0
 23 66  1  0  0  0  0
 24 34  2  0  0  0  0
 24 39  1  0  0  0  0
 24 67  1  0  0  0  0
 25 40  1  0  0  0  0
 25 68  1  0  0  0  0
 25 69  1  0  0  0  0
 26 41  1  0  0  0  0
 26 70  1  0  0  0  0
 26 71  1  0  0  0  0
 27 30  1  0  0  0  0
 27 38  1  0  0  0  0
 27 72  1  0  0  0  0
 27 73  1  0  0  0  0
 28 40  1  0  0  0  0
 28 42  1  0  0  0  0
 28 74  1  0  0  0  0
 28 75  1  0  0  0  0
 29 42  1  0  0  0  0
 32 36  1  0  0  0  0
 33 34  1  0  0  0  0
 37 43  1  0  0  0  0
 38 39  2  0  0  0  0
 39 43  1  0  0  0  0
 40 76  1  0  0  0  0
 41 77  1  0  0  0  0
 42 78  1  0  0  0  0
 43 79  1  0  0  0  0
M  END
$$$$
