# Supplementary material for: ModBinddG: A simulation-based absolute predictor of free energy of binding based on population reweighting
Source: Proc Natl Acad Sci U S A. 2026 Jun 15;123(25):e2513285123. doi: 10.1073/pnas.2513285123 (PMC13291613; doi:10.1073/pnas.2513285123)
Supplement: Supplementary file 2 — Dataset S01 (GZ) [file pnas.2513285123.sd01.gz › SI_PNAS_V2/MDM2_dG/CHEMBL3683115.sdf]

009_ _1
xlunicon  12172119213D 1   1.00000     0.00000     0
unicon 1.4.0 xli
 64 67  0  0  0  0            999 V2000
    4.3000   16.4540   -1.4670 Cl  0  0  0  0  0  0  0  0  0  0  0  0
    8.2650   10.0870   -4.4130 O   0  0  0  0  0  0  0  0  0  0  0  0
   12.9600   12.1730   -0.8580 O   0  0  0  0  0  0  0  0  0  0  0  0
    2.6130    6.8040   -1.3040 O   0  0  0  0  0  0  0  0  0  0  0  0
    3.1740    7.9980    0.9600 O   0  0  0  0  0  0  0  0  0  0  0  0
    7.7060   10.6910   -2.2860 N   0  0  0  0  0  0  0  0  0  0  0  0
   13.6650   13.1810   -1.5690 C   0  0  0  0  0  0  0  0  0  0  0  0
    3.2980    4.8260   -2.5030 C   0  0  0  0  0  0  0  0  0  0  0  0
    2.4000   10.9550    3.2150 C   0  0  0  0  0  0  0  0  0  0  0  0
    2.6460    7.8020    3.2410 C   0  0  0  0  0  0  0  0  0  0  0  0
    6.1930   14.6360   -0.7690 C   0  0  0  0  0  0  0  0  0  0  0  0
    4.2750   13.7980   -2.0130 C   0  0  0  0  0  0  0  0  0  0  0  0
   11.0310   10.8240   -0.5730 C   0  0  0  0  0  0  0  0  0  0  0  0
   10.9720   12.5560   -2.2790 C   0  0  0  0  0  0  0  0  0  0  0  0
    9.7190   10.4420   -0.9080 C   0  0  0  0  0  0  0  0  0  0  0  0
    9.6640   12.1660   -2.6290 C   0  0  0  0  0  0  0  0  0  0  0  0
    6.7320   13.3360   -0.7200 C   0  0  0  0  0  0  0  0  0  0  0  0
    4.8150   12.5000   -1.9690 C   0  0  0  0  0  0  0  0  0  0  0  0
    4.3460    8.0870   -2.5250 C   0  0  0  0  0  0  0  0  0  0  0  0
    4.9070    9.4080   -0.1060 C   0  0  0  0  0  0  0  0  0  0  0  0
    2.3310    6.0150   -2.4480 C   0  0  0  0  0  0  0  0  0  0  0  0
    2.3920   10.0260    2.0000 C   0  0  0  0  0  0  0  0  0  0  0  0
    6.0530    9.5200   -3.7560 C   0  0  0  0  0  0  0  0  0  0  0  0
    7.4400   10.1310   -3.4950 C   0  0  0  0  0  0  0  0  0  0  0  0
    4.9620   14.8660   -1.4110 C   0  0  0  0  0  0  0  0  0  0  0  0
   11.6740   11.8750   -1.2530 C   0  0  0  0  0  0  0  0  0  0  0  0
    3.6260    7.7400   -1.3520 C   0  0  0  0  0  0  0  0  0  0  0  0
    3.9110    8.4010   -0.1370 C   0  0  0  0  0  0  0  0  0  0  0  0
    9.0310   11.1010   -1.9490 C   0  0  0  0  0  0  0  0  0  0  0  0
    6.0450   12.2550   -1.3140 C   0  0  0  0  0  0  0  0  0  0  0  0
    5.3300    9.0950   -2.4870 C   0  0  0  0  0  0  0  0  0  0  0  0
    5.6110    9.7510   -1.2760 C   0  0  0  0  0  0  0  0  0  0  0  0
    3.2220    8.7390    2.1720 C   0  0  2  0  0  0  0  0  0  0  0  0
    6.6600   10.8550   -1.2580 C   0  0  1  0  0  0  0  0  0  0  0  0
   13.2100   14.1620   -1.4310 H   0  0  0  0  0  0  0  0  0  0  0  0
   13.7240   12.9540   -2.6320 H   0  0  0  0  0  0  0  0  0  0  0  0
   14.6900   13.2330   -1.2050 H   0  0  0  0  0  0  0  0  0  0  0  0
    4.3250    5.1530   -2.6600 H   0  0  0  0  0  0  0  0  0  0  0  0
    3.2650    4.2630   -1.5700 H   0  0  0  0  0  0  0  0  0  0  0  0
    3.0320    4.1410   -3.3060 H   0  0  0  0  0  0  0  0  0  0  0  0
    3.4030   11.3300    3.4160 H   0  0  0  0  0  0  0  0  0  0  0  0
    2.0290   10.4570    4.1070 H   0  0  0  0  0  0  0  0  0  0  0  0
    1.7480   11.8100    3.0390 H   0  0  0  0  0  0  0  0  0  0  0  0
    2.6750    8.2520    4.2320 H   0  0  0  0  0  0  0  0  0  0  0  0
    3.2220    6.8780    3.2900 H   0  0  0  0  0  0  0  0  0  0  0  0
    1.6140    7.5350    3.0160 H   0  0  0  0  0  0  0  0  0  0  0  0
    6.7250   15.4600   -0.3220 H   0  0  0  0  0  0  0  0  0  0  0  0
    3.3330   13.9770   -2.5080 H   0  0  0  0  0  0  0  0  0  0  0  0
   11.5530   10.3020    0.2150 H   0  0  0  0  0  0  0  0  0  0  0  0
   11.4190   13.3760   -2.8200 H   0  0  0  0  0  0  0  0  0  0  0  0
    9.2550    9.6250   -0.3730 H   0  0  0  0  0  0  0  0  0  0  0  0
    9.1520   12.6900   -3.4240 H   0  0  0  0  0  0  0  0  0  0  0  0
    7.6800   13.1720   -0.2280 H   0  0  0  0  0  0  0  0  0  0  0  0
    4.2690   11.6970   -2.4420 H   0  0  0  0  0  0  0  0  0  0  0  0
    4.1520    7.6100   -3.4730 H   0  0  0  0  0  0  0  0  0  0  0  0
    5.1410    9.9430    0.8010 H   0  0  0  0  0  0  0  0  0  0  0  0
    1.3160    5.6390   -2.3600 H   0  0  0  0  0  0  0  0  0  0  0  0
    2.3130    6.6080   -3.3580 H   0  0  0  0  0  0  0  0  0  0  0  0
    1.3650    9.7680    1.7380 H   0  0  0  0  0  0  0  0  0  0  0  0
    2.7760   10.5960    1.1590 H   0  0  0  0  0  0  0  0  0  0  0  0
    5.4490   10.2540   -4.2840 H   0  0  0  0  0  0  0  0  0  0  0  0
    6.1630    8.6610   -4.4190 H   0  0  0  0  0  0  0  0  0  0  0  0
    4.2490    8.9670    2.4590 H   0  0  0  0  0  0  0  0  0  0  0  0
    7.1380   10.7760   -0.2800 H   0  0  0  0  0  0  0  0  0  0  0  0
  1 25  1  0  0  0  0
  2 24  2  0  0  0  0
  3  7  1  0  0  0  0
  3 26  1  0  0  0  0
  4 21  1  0  0  0  0
  4 27  1  0  0  0  0
  5 28  1  0  0  0  0
  5 33  1  0  0  0  0
  6 24  1  0  0  0  0
  6 29  1  0  0  0  0
  6 34  1  0  0  0  0
  7 35  1  0  0  0  0
  7 36  1  0  0  0  0
  7 37  1  0  0  0  0
  8 21  1  0  0  0  0
  8 38  1  0  0  0  0
  8 39  1  0  0  0  0
  8 40  1  0  0  0  0
  9 22  1  0  0  0  0
  9 41  1  0  0  0  0
  9 42  1  0  0  0  0
  9 43  1  0  0  0  0
 10 33  1  0  0  0  0
 10 44  1  0  0  0  0
 10 45  1  0  0  0  0
 10 46  1  0  0  0  0
 11 17  2  0  0  0  0
 11 25  1  0  0  0  0
 11 47  1  0  0  0  0
 12 18  1  0  0  0  0
 12 25  2  0  0  0  0
 12 48  1  0  0  0  0
 13 15  2  0  0  0  0
 13 26  1  0  0  0  0
 13 49  1  0  0  0  0
 14 16  1  0  0  0  0
 14 26  2  0  0  0  0
 14 50  1  0  0  0  0
 15 29  1  0  0  0  0
 15 51  1  0  0  0  0
 16 29  2  0  0  0  0
 16 52  1  0  0  0  0
 17 30  1  0  0  0  0
 17 53  1  0  0  0  0
 18 30  2  0  0  0  0
 18 54  1  0  0  0  0
 19 27  2  0  0  0  0
 19 31  1  0  0  0  0
 19 55  1  0  0  0  0
 20 28  2  0  0  0  0
 20 32  1  0  0  0  0
 20 56  1  0  0  0  0
 21 57  1  0  0  0  0
 21 58  1  0  0  0  0
 22 33  1  0  0  0  0
 22 59  1  0  0  0  0
 22 60  1  0  0  0  0
 23 24  1  0  0  0  0
 23 31  1  0  0  0  0
 23 61  1  0  0  0  0
 23 62  1  0  0  0  0
 27 28  1  0  0  0  0
 30 34  1  0  0  0  0
 31 32  2  0  0  0  0
 32 34  1  0  0  0  0
 33 63  1  0  0  0  0
 34 64  1  0  0  0  0
M  END
$$$$
