# Supplementary material for: ModBinddG: A simulation-based absolute predictor of free energy of binding based on population reweighting
Source: Proc Natl Acad Sci U S A. 2026 Jun 15;123(25):e2513285123. doi: 10.1073/pnas.2513285123 (PMC13291613; doi:10.1073/pnas.2513285123)
Supplement: Supplementary file 2 — Dataset S01 (GZ) [file pnas.2513285123.sd01.gz › SI_PNAS_V2/MDM2_dG/CHEMBL3601401.sdf]

077_ _1
xlunicon  12172119213D 1   1.00000     0.00000     0
unicon 1.4.0 xli
 94 99  0  0  0  0            999 V2000
    4.2770   16.4450   -1.4150 Cl  0  0  0  0  0  0  0  0  0  0  0  0
   21.3270    8.5760   -1.4400 O   0  0  0  0  0  0  0  0  0  0  0  0
    8.1500   10.0080   -4.5440 O   0  0  0  0  0  0  0  0  0  0  0  0
    2.5230    6.7920   -1.3730 O   0  0  0  0  0  0  0  0  0  0  0  0
    3.0520    8.0790    0.8950 O   0  0  0  0  0  0  0  0  0  0  0  0
   11.1440   10.6730   -1.4960 N   0  0  0  0  0  0  0  0  0  0  0  0
   20.9970    9.8000   -3.3150 N   0  0  0  0  0  0  0  0  0  0  0  0
   12.8940   12.2500   -1.6570 N   0  0  0  0  0  0  0  0  0  0  0  0
    7.5830   10.6830   -2.4550 N   0  0  0  0  0  0  0  0  0  0  0  0
   18.1740    9.6750   -2.9270 N   0  3  0  0  0  0  0  0  0  0  0  0
    2.1380    6.1960   -2.6020 C   0  0  0  0  0  0  0  0  0  0  0  0
   22.4180   10.1140   -3.4620 C   0  0  0  0  0  0  0  0  0  0  0  0
   13.1830   13.6760   -1.4870 C   0  0  0  0  0  0  0  0  0  0  0  0
    2.5160   10.1160    2.1200 C   0  0  0  0  0  0  0  0  0  0  0  0
    2.6390    7.8300    3.2070 C   0  0  0  0  0  0  0  0  0  0  0  0
    9.8660   10.3010   -1.6860 C   0  0  0  0  0  0  0  0  0  0  0  0
    6.1170   14.5810   -0.6980 C   0  0  0  0  0  0  0  0  0  0  0  0
    4.2500   13.8130   -2.0580 C   0  0  0  0  0  0  0  0  0  0  0  0
   10.6120   12.8490   -2.3810 C   0  0  0  0  0  0  0  0  0  0  0  0
    9.2760   12.4640   -2.5740 C   0  0  0  0  0  0  0  0  0  0  0  0
    6.6440   13.2750   -0.6780 C   0  0  0  0  0  0  0  0  0  0  0  0
    4.7850   12.5120   -2.0520 C   0  0  0  0  0  0  0  0  0  0  0  0
    4.2420    8.0630   -2.5890 C   0  0  0  0  0  0  0  0  0  0  0  0
    4.8160    9.4260   -0.2010 C   0  0  0  0  0  0  0  0  0  0  0  0
   20.1170   10.3710   -4.3390 C   0  0  0  0  0  0  0  0  0  0  0  0
   18.6810    9.8230   -4.3150 C   0  0  0  0  0  0  0  0  0  0  0  0
   19.0580    8.7770   -2.1340 C   0  0  0  0  0  0  0  0  0  0  0  0
   13.7660   11.2170   -1.0760 C   0  0  0  0  0  0  0  0  0  0  0  0
   16.1910    9.0430   -1.4260 C   0  0  0  0  0  0  0  0  0  0  0  0
   15.7800   10.3340   -3.5120 C   0  0  0  0  0  0  0  0  0  0  0  0
   16.1210   10.3350   -0.5890 C   0  0  0  0  0  0  0  0  0  0  0  0
   15.7200   11.6550   -2.7270 C   0  0  0  0  0  0  0  0  0  0  0  0
    5.9490    9.4280   -3.8600 C   0  0  0  0  0  0  0  0  0  0  0  0
   20.5590    9.0510   -2.2800 C   0  0  0  0  0  0  0  0  0  0  0  0
    7.3220   10.0660   -3.6310 C   0  0  0  0  0  0  0  0  0  0  0  0
    4.9200   14.8490   -1.3860 C   0  0  0  0  0  0  0  0  0  0  0  0
   11.5330   11.9200   -1.8450 C   0  0  0  0  0  0  0  0  0  0  0  0
    3.5210    7.7440   -1.4120 C   0  0  0  0  0  0  0  0  0  0  0  0
    3.8050    8.4320   -0.2090 C   0  0  0  0  0  0  0  0  0  0  0  0
    8.8950   11.1600   -2.2210 C   0  0  0  0  0  0  0  0  0  0  0  0
    5.9860   12.2300   -1.3630 C   0  0  0  0  0  0  0  0  0  0  0  0
    5.2340    9.0580   -2.5730 C   0  0  0  0  0  0  0  0  0  0  0  0
    5.5280    9.7360   -1.3760 C   0  0  0  0  0  0  0  0  0  0  0  0
    3.2300    8.7530    2.1370 C   0  0  0  0  0  0  0  0  0  0  0  0
   16.7230    9.2970   -2.8600 C   0  0  0  0  0  0  0  0  0  0  0  0
    6.5920   10.8280   -1.3750 C   0  0  1  0  0  0  0  0  0  0  0  0
   15.2820   11.4470   -1.2590 C   0  0  0  0  0  0  0  0  0  0  0  0
   18.2840   10.5940   -2.4910 H   0  0  0  0  0  0  0  0  0  0  0  0
    1.2920    5.5300   -2.4580 H   0  0  0  0  0  0  0  0  0  0  0  0
    1.8300    6.9470   -3.3310 H   0  0  0  0  0  0  0  0  0  0  0  0
    2.9530    5.5960   -3.0060 H   0  0  0  0  0  0  0  0  0  0  0  0
   22.8020   10.5940   -2.5600 H   0  0  0  0  0  0  0  0  0  0  0  0
   22.9950    9.2040   -3.6320 H   0  0  0  0  0  0  0  0  0  0  0  0
   22.6080   10.7890   -4.2970 H   0  0  0  0  0  0  0  0  0  0  0  0
   14.2170   13.8800   -1.2290 H   0  0  0  0  0  0  0  0  0  0  0  0
   13.0030   14.2130   -2.4180 H   0  0  0  0  0  0  0  0  0  0  0  0
   12.5580   14.1100   -0.7060 H   0  0  0  0  0  0  0  0  0  0  0  0
    2.5600   10.5980    3.0970 H   0  0  0  0  0  0  0  0  0  0  0  0
    2.9650   10.8010    1.4020 H   0  0  0  0  0  0  0  0  0  0  0  0
    1.4660   10.0060    1.8500 H   0  0  0  0  0  0  0  0  0  0  0  0
    2.7210    8.2720    4.1990 H   0  0  0  0  0  0  0  0  0  0  0  0
    1.5880    7.6240    3.0110 H   0  0  0  0  0  0  0  0  0  0  0  0
    3.1660    6.8760    3.2260 H   0  0  0  0  0  0  0  0  0  0  0  0
    9.6170    9.2860   -1.4130 H   0  0  0  0  0  0  0  0  0  0  0  0
    6.6320   15.3810   -0.1920 H   0  0  0  0  0  0  0  0  0  0  0  0
    3.3290   14.0180   -2.5810 H   0  0  0  0  0  0  0  0  0  0  0  0
   10.9050   13.8420   -2.6820 H   0  0  0  0  0  0  0  0  0  0  0  0
    8.5650   13.1570   -2.9940 H   0  0  0  0  0  0  0  0  0  0  0  0
    7.5650   13.0830   -0.1470 H   0  0  0  0  0  0  0  0  0  0  0  0
    4.2590   11.7300   -2.5780 H   0  0  0  0  0  0  0  0  0  0  0  0
    4.0400    7.5690   -3.5270 H   0  0  0  0  0  0  0  0  0  0  0  0
    5.0550    9.9810    0.6930 H   0  0  0  0  0  0  0  0  0  0  0  0
   20.0900   11.4510   -4.1890 H   0  0  0  0  0  0  0  0  0  0  0  0
   20.5450   10.2110   -5.3290 H   0  0  0  0  0  0  0  0  0  0  0  0
   18.0710   10.5050   -4.9030 H   0  0  0  0  0  0  0  0  0  0  0  0
   18.6410    8.8540   -4.8150 H   0  0  0  0  0  0  0  0  0  0  0  0
   18.8360    8.8880   -1.0740 H   0  0  0  0  0  0  0  0  0  0  0  0
   18.8740    7.7380   -2.4060 H   0  0  0  0  0  0  0  0  0  0  0  0
   13.5270   10.2510   -1.5200 H   0  0  0  0  0  0  0  0  0  0  0  0
   13.5280   11.1340   -0.0140 H   0  0  0  0  0  0  0  0  0  0  0  0
   15.1870    8.6240   -1.4980 H   0  0  0  0  0  0  0  0  0  0  0  0
   16.7580    8.2750   -0.9020 H   0  0  0  0  0  0  0  0  0  0  0  0
   14.7840    9.8970   -3.5250 H   0  0  0  0  0  0  0  0  0  0  0  0
   16.0010   10.5210   -4.5610 H   0  0  0  0  0  0  0  0  0  0  0  0
   15.7240   10.1160    0.4030 H   0  0  0  0  0  0  0  0  0  0  0  0
   17.1340   10.6950   -0.4230 H   0  0  0  0  0  0  0  0  0  0  0  0
   15.0500   12.3520   -3.2320 H   0  0  0  0  0  0  0  0  0  0  0  0
   16.6940   12.1440   -2.7500 H   0  0  0  0  0  0  0  0  0  0  0  0
    6.0690    8.5410   -4.4840 H   0  0  0  0  0  0  0  0  0  0  0  0
    5.3360   10.1300   -4.4170 H   0  0  0  0  0  0  0  0  0  0  0  0
    4.2870    8.8770    2.3720 H   0  0  0  0  0  0  0  0  0  0  0  0
   16.6210    8.3610   -3.4120 H   0  0  0  0  0  0  0  0  0  0  0  0
    7.1290   10.7060   -0.4320 H   0  0  0  0  0  0  0  0  0  0  0  0
   15.4950   12.3560   -0.7090 H   0  0  0  0  0  0  0  0  0  0  0  0
  1 36  1  0  0  0  0
  2 34  2  0  0  0  0
  3 35  2  0  0  0  0
  4 11  1  0  0  0  0
  4 38  1  0  0  0  0
  5 39  1  0  0  0  0
  5 44  1  0  0  0  0
  6 16  2  0  0  0  0
  6 37  1  0  0  0  0
  7 12  1  0  0  0  0
  7 25  1  0  0  0  0
  7 34  1  0  0  0  0
  8 13  1  0  0  0  0
  8 28  1  0  0  0  0
  8 37  1  0  0  0  0
  9 35  1  0  0  0  0
  9 40  1  0  0  0  0
  9 46  1  0  0  0  0
 10 26  1  0  0  0  0
 10 27  1  0  0  0  0
 10 45  1  0  0  0  0
 10 48  1  0  0  0  0
 11 49  1  0  0  0  0
 11 50  1  0  0  0  0
 11 51  1  0  0  0  0
 12 52  1  0  0  0  0
 12 53  1  0  0  0  0
 12 54  1  0  0  0  0
 13 55  1  0  0  0  0
 13 56  1  0  0  0  0
 13 57  1  0  0  0  0
 14 44  1  0  0  0  0
 14 58  1  0  0  0  0
 14 59  1  0  0  0  0
 14 60  1  0  0  0  0
 15 44  1  0  0  0  0
 15 61  1  0  0  0  0
 15 62  1  0  0  0  0
 15 63  1  0  0  0  0
 16 40  1  0  0  0  0
 16 64  1  0  0  0  0
 17 21  2  0  0  0  0
 17 36  1  0  0  0  0
 17 65  1  0  0  0  0
 18 22  1  0  0  0  0
 18 36  2  0  0  0  0
 18 66  1  0  0  0  0
 19 20  1  0  0  0  0
 19 37  2  0  0  0  0
 19 67  1  0  0  0  0
 20 40  2  0  0  0  0
 20 68  1  0  0  0  0
 21 41  1  0  0  0  0
 21 69  1  0  0  0  0
 22 41  2  0  0  0  0
 22 70  1  0  0  0  0
 23 38  2  0  0  0  0
 23 42  1  0  0  0  0
 23 71  1  0  0  0  0
 24 39  2  0  0  0  0
 24 43  1  0  0  0  0
 24 72  1  0  0  0  0
 25 26  1  0  0  0  0
 25 73  1  0  0  0  0
 25 74  1  0  0  0  0
 26 75  1  0  0  0  0
 26 76  1  0  0  0  0
 27 34  1  0  0  0  0
 27 77  1  0  0  0  0
 27 78  1  0  0  0  0
 28 47  1  0  0  0  0
 28 79  1  0  0  0  0
 28 80  1  0  0  0  0
 29 31  1  0  0  0  0
 29 45  1  0  0  0  0
 29 81  1  0  0  0  0
 29 82  1  0  0  0  0
 30 32  1  0  0  0  0
 30 45  1  0  0  0  0
 30 83  1  0  0  0  0
 30 84  1  0  0  0  0
 31 47  1  0  0  0  0
 31 85  1  0  0  0  0
 31 86  1  0  0  0  0
 32 47  1  0  0  0  0
 32 87  1  0  0  0  0
 32 88  1  0  0  0  0
 33 35  1  0  0  0  0
 33 42  1  0  0  0  0
 33 89  1  0  0  0  0
 33 90  1  0  0  0  0
 38 39  1  0  0  0  0
 41 46  1  0  0  0  0
 42 43  2  0  0  0  0
 43 46  1  0  0  0  0
 44 91  1  0  0  0  0
 45 92  1  0  0  0  0
 46 93  1  0  0  0  0
 47 94  1  0  0  0  0
M  CHG  1  10   1
M  END
$$$$
