# Supplementary material for: ModBinddG: A simulation-based absolute predictor of free energy of binding based on population reweighting
Source: Proc Natl Acad Sci U S A. 2026 Jun 15;123(25):e2513285123. doi: 10.1073/pnas.2513285123 (PMC13291613; doi:10.1073/pnas.2513285123)
Supplement: Supplementary file 2 — Dataset S01 (GZ) [file pnas.2513285123.sd01.gz › SI_PNAS_V2/MDM2_dG/CHEMBL3639820.sdf]

018_ _1
xlunicon  12172119213D 1   1.00000     0.00000     0
unicon 1.4.0 xli
 64 68  0  0  0  0            999 V2000
    4.3090   16.4910   -1.4710 Cl  0  0  0  0  0  0  0  0  0  0  0  0
    8.3180   10.1000   -4.4540 O   0  0  0  0  0  0  0  0  0  0  0  0
    2.6010    6.9060   -1.3790 O   0  0  0  0  0  0  0  0  0  0  0  0
    3.1130    8.1660    0.8920 O   0  0  0  0  0  0  0  0  0  0  0  0
   15.3820   10.3710   -2.4560 N   0  0  0  0  0  0  0  0  0  0  0  0
   14.0810   12.0180   -1.6610 N   0  0  0  0  0  0  0  0  0  0  0  0
    7.7460   10.7430   -2.3420 N   0  0  0  0  0  0  0  0  0  0  0  0
    2.2090    6.3180   -2.6090 C   0  0  0  0  0  0  0  0  0  0  0  0
    2.5720   10.1940    2.1280 C   0  0  0  0  0  0  0  0  0  0  0  0
    2.6660    7.8980    3.1940 C   0  0  0  0  0  0  0  0  0  0  0  0
   14.3000   10.6990   -1.7580 C   0  0  0  0  0  0  0  0  0  0  0  0
   15.9210   11.6000   -2.8350 C   0  0  0  0  0  0  0  0  0  0  0  0
   15.1310   12.6150   -2.3470 C   0  0  0  0  0  0  0  0  0  0  0  0
    6.2170   14.6800   -0.7950 C   0  0  0  0  0  0  0  0  0  0  0  0
    4.2970   13.8400   -2.0350 C   0  0  0  0  0  0  0  0  0  0  0  0
    9.7810   10.6130   -0.9710 C   0  0  0  0  0  0  0  0  0  0  0  0
    9.6350   12.2910   -2.7350 C   0  0  0  0  0  0  0  0  0  0  0  0
   11.0670   11.0770   -0.6380 C   0  0  0  0  0  0  0  0  0  0  0  0
   10.9150   12.7650   -2.3870 C   0  0  0  0  0  0  0  0  0  0  0  0
    6.7650   13.3840   -0.7600 C   0  0  0  0  0  0  0  0  0  0  0  0
    4.8470   12.5460   -2.0050 C   0  0  0  0  0  0  0  0  0  0  0  0
    4.3570    8.1610   -2.5740 C   0  0  0  0  0  0  0  0  0  0  0  0
    4.9090    9.4990   -0.1650 C   0  0  0  0  0  0  0  0  0  0  0  0
   13.0110   12.6890   -0.9480 C   0  0  0  0  0  0  0  0  0  0  0  0
    6.1050    9.5400   -3.8020 C   0  0  0  0  0  0  0  0  0  0  0  0
    7.4890   10.1580   -3.5410 C   0  0  0  0  0  0  0  0  0  0  0  0
    4.9820   14.9070   -1.4290 C   0  0  0  0  0  0  0  0  0  0  0  0
    3.6140    7.8430   -1.4080 C   0  0  0  0  0  0  0  0  0  0  0  0
    3.8880    8.5180   -0.1960 C   0  0  0  0  0  0  0  0  0  0  0  0
    9.0570   11.2130   -2.0260 C   0  0  0  0  0  0  0  0  0  0  0  0
   11.6390   12.1590   -1.3400 C   0  0  0  0  0  0  0  0  0  0  0  0
    6.0830   12.3030   -1.3600 C   0  0  0  0  0  0  0  0  0  0  0  0
    5.3620    9.1460   -2.5350 C   0  0  0  0  0  0  0  0  0  0  0  0
    5.6420    9.8090   -1.3290 C   0  0  0  0  0  0  0  0  0  0  0  0
    3.2780    8.8280    2.1430 C   0  0  0  0  0  0  0  0  0  0  0  0
    6.7010   10.9040   -1.3110 C   0  0  1  0  0  0  0  0  0  0  0  0
    1.9170    7.0740   -3.3400 H   0  0  0  0  0  0  0  0  0  0  0  0
    1.3490    5.6690   -2.4580 H   0  0  0  0  0  0  0  0  0  0  0  0
    3.0140    5.7030   -3.0100 H   0  0  0  0  0  0  0  0  0  0  0  0
    1.5210   10.0900    1.8560 H   0  0  0  0  0  0  0  0  0  0  0  0
    2.6150   10.6720    3.1080 H   0  0  0  0  0  0  0  0  0  0  0  0
    3.0270   10.8800    1.4150 H   0  0  0  0  0  0  0  0  0  0  0  0
    3.1870    6.9400    3.2130 H   0  0  0  0  0  0  0  0  0  0  0  0
    1.6170    7.6990    2.9790 H   0  0  0  0  0  0  0  0  0  0  0  0
    2.7340    8.3290    4.1920 H   0  0  0  0  0  0  0  0  0  0  0  0
   13.6500    9.9620   -1.3080 H   0  0  0  0  0  0  0  0  0  0  0  0
   16.8290   11.6630   -3.4170 H   0  0  0  0  0  0  0  0  0  0  0  0
   15.2310   13.6860   -2.4350 H   0  0  0  0  0  0  0  0  0  0  0  0
    6.7470   15.5040   -0.3460 H   0  0  0  0  0  0  0  0  0  0  0  0
    3.3500   14.0160   -2.5220 H   0  0  0  0  0  0  0  0  0  0  0  0
    9.3590    9.7860   -0.4180 H   0  0  0  0  0  0  0  0  0  0  0  0
    9.1000   12.7670   -3.5430 H   0  0  0  0  0  0  0  0  0  0  0  0
   11.6090   10.6040    0.1680 H   0  0  0  0  0  0  0  0  0  0  0  0
   11.3410   13.5970   -2.9300 H   0  0  0  0  0  0  0  0  0  0  0  0
    7.7180   13.2220   -0.2750 H   0  0  0  0  0  0  0  0  0  0  0  0
    4.3010   11.7440   -2.4800 H   0  0  0  0  0  0  0  0  0  0  0  0
    4.1590    7.6740   -3.5180 H   0  0  0  0  0  0  0  0  0  0  0  0
    5.1370   10.0470    0.7350 H   0  0  0  0  0  0  0  0  0  0  0  0
   13.0670   13.7610   -1.1450 H   0  0  0  0  0  0  0  0  0  0  0  0
   13.1740   12.5610    0.1230 H   0  0  0  0  0  0  0  0  0  0  0  0
    5.5080   10.2610   -4.3550 H   0  0  0  0  0  0  0  0  0  0  0  0
    6.2240    8.6660   -4.4430 H   0  0  0  0  0  0  0  0  0  0  0  0
    4.3320    8.9430    2.3940 H   0  0  0  0  0  0  0  0  0  0  0  0
    7.1810   10.8180   -0.3360 H   0  0  0  0  0  0  0  0  0  0  0  0
  1 27  1  0  0  0  0
  2 26  2  0  0  0  0
  3  8  1  0  0  0  0
  3 28  1  0  0  0  0
  4 29  1  0  0  0  0
  4 35  1  0  0  0  0
  5 11  2  0  0  0  0
  5 12  1  0  0  0  0
  6 11  1  0  0  0  0
  6 13  1  0  0  0  0
  6 24  1  0  0  0  0
  7 26  1  0  0  0  0
  7 30  1  0  0  0  0
  7 36  1  0  0  0  0
  8 37  1  0  0  0  0
  8 38  1  0  0  0  0
  8 39  1  0  0  0  0
  9 35  1  0  0  0  0
  9 40  1  0  0  0  0
  9 41  1  0  0  0  0
  9 42  1  0  0  0  0
 10 35  1  0  0  0  0
 10 43  1  0  0  0  0
 10 44  1  0  0  0  0
 10 45  1  0  0  0  0
 11 46  1  0  0  0  0
 12 13  2  0  0  0  0
 12 47  1  0  0  0  0
 13 48  1  0  0  0  0
 14 20  2  0  0  0  0
 14 27  1  0  0  0  0
 14 49  1  0  0  0  0
 15 21  1  0  0  0  0
 15 27  2  0  0  0  0
 15 50  1  0  0  0  0
 16 18  2  0  0  0  0
 16 30  1  0  0  0  0
 16 51  1  0  0  0  0
 17 19  1  0  0  0  0
 17 30  2  0  0  0  0
 17 52  1  0  0  0  0
 18 31  1  0  0  0  0
 18 53  1  0  0  0  0
 19 31  2  0  0  0  0
 19 54  1  0  0  0  0
 20 32  1  0  0  0  0
 20 55  1  0  0  0  0
 21 32  2  0  0  0  0
 21 56  1  0  0  0  0
 22 28  2  0  0  0  0
 22 33  1  0  0  0  0
 22 57  1  0  0  0  0
 23 29  2  0  0  0  0
 23 34  1  0  0  0  0
 23 58  1  0  0  0  0
 24 31  1  0  0  0  0
 24 59  1  0  0  0  0
 24 60  1  0  0  0  0
 25 26  1  0  0  0  0
 25 33  1  0  0  0  0
 25 61  1  0  0  0  0
 25 62  1  0  0  0  0
 28 29  1  0  0  0  0
 32 36  1  0  0  0  0
 33 34  2  0  0  0  0
 34 36  1  0  0  0  0
 35 63  1  0  0  0  0
 36 64  1  0  0  0  0
M  END
$$$$
