# Supplementary material for: ModBinddG: A simulation-based absolute predictor of free energy of binding based on population reweighting
Source: Proc Natl Acad Sci U S A. 2026 Jun 15;123(25):e2513285123. doi: 10.1073/pnas.2513285123 (PMC13291613; doi:10.1073/pnas.2513285123)
Supplement: Supplementary file 2 — Dataset S01 (GZ) [file pnas.2513285123.sd01.gz › SI_PNAS_V2/MDM2_dG/CHEMBL3601398.sdf]

027_ _1
xlunicon  12172119213D 1   1.00000     0.00000     0
unicon 1.4.0 xli
 95100  0  0  0  0            999 V2000
    4.2450   16.3790   -1.3470 Cl  0  0  0  0  0  0  0  0  0  0  0  0
   21.0440    9.8290   -4.6180 O   0  0  0  0  0  0  0  0  0  0  0  0
    8.1350   10.0000   -4.6440 O   0  0  0  0  0  0  0  0  0  0  0  0
    2.5200    6.8130   -1.3920 O   0  0  0  0  0  0  0  0  0  0  0  0
    3.0890    8.0840    0.8710 O   0  0  0  0  0  0  0  0  0  0  0  0
   21.1690    9.3980   -2.3990 N   0  0  0  0  0  0  0  0  0  0  0  0
   12.8360   12.4780   -1.2100 N   0  0  0  0  0  0  0  0  0  0  0  0
    7.6260   10.6500   -2.5230 N   0  0  0  0  0  0  0  0  0  0  0  0
   18.3410    9.3900   -2.2420 N   0  3  0  0  0  0  0  0  0  0  0  0
    2.1100    6.2290   -2.6190 C   0  0  0  0  0  0  0  0  0  0  0  0
   22.6040    9.6800   -2.3390 C   0  0  0  0  0  0  0  0  0  0  0  0
   13.2240   13.8560   -1.5030 C   0  0  0  0  0  0  0  0  0  0  0  0
    2.5810   10.1320    2.0910 C   0  0  0  0  0  0  0  0  0  0  0  0
    2.6760    7.8490    3.1840 C   0  0  0  0  0  0  0  0  0  0  0  0
    6.0860   14.5140   -0.6290 C   0  0  0  0  0  0  0  0  0  0  0  0
    4.2780   13.7700   -2.0780 C   0  0  0  0  0  0  0  0  0  0  0  0
   11.2360   10.6380   -1.5770 C   0  0  0  0  0  0  0  0  0  0  0  0
   10.5650   12.9220   -2.0520 C   0  0  0  0  0  0  0  0  0  0  0  0
    9.9410   10.1900   -1.8920 C   0  0  0  0  0  0  0  0  0  0  0  0
    9.2710   12.4770   -2.3800 C   0  0  0  0  0  0  0  0  0  0  0  0
    6.6320   13.2160   -0.6370 C   0  0  0  0  0  0  0  0  0  0  0  0
    4.8330   12.4770   -2.1000 C   0  0  0  0  0  0  0  0  0  0  0  0
    4.2540    8.0530   -2.6210 C   0  0  0  0  0  0  0  0  0  0  0  0
    4.8700    9.4010   -0.2350 C   0  0  0  0  0  0  0  0  0  0  0  0
   20.5500    9.0270   -1.1210 C   0  0  0  0  0  0  0  0  0  0  0  0
   19.0680    8.6150   -1.2070 C   0  0  0  0  0  0  0  0  0  0  0  0
   18.9880    9.2370   -3.5710 C   0  0  0  0  0  0  0  0  0  0  0  0
   13.7120   11.6620   -0.3640 C   0  0  0  0  0  0  0  0  0  0  0  0
   16.1330    8.9550   -0.9580 C   0  0  0  0  0  0  0  0  0  0  0  0
   16.1930   10.3310   -3.1130 C   0  0  0  0  0  0  0  0  0  0  0  0
   15.8670   10.2750   -0.2160 C   0  0  0  0  0  0  0  0  0  0  0  0
   14.8660   10.8120   -2.5110 C   0  0  0  0  0  0  0  0  0  0  0  0
    5.9610    9.4070   -3.9060 C   0  0  0  0  0  0  0  0  0  0  0  0
   20.4940    9.5110   -3.5620 C   0  0  0  0  0  0  0  0  0  0  0  0
    7.3380   10.0460   -3.7020 C   0  0  0  0  0  0  0  0  0  0  0  0
    4.9100   14.7910   -1.3500 C   0  0  0  0  0  0  0  0  0  0  0  0
    3.5370    7.7440   -1.4380 C   0  0  0  0  0  0  0  0  0  0  0  0
    3.8420    8.4250   -0.2370 C   0  0  0  0  0  0  0  0  0  0  0  0
   11.5620   12.0160   -1.6130 C   0  0  0  0  0  0  0  0  0  0  0  0
    8.9470   11.1100   -2.2740 C   0  0  0  0  0  0  0  0  0  0  0  0
    6.0180   12.1890   -1.3870 C   0  0  0  0  0  0  0  0  0  0  0  0
    5.2610    9.0330   -2.6120 C   0  0  0  0  0  0  0  0  0  0  0  0
    5.5760    9.7040   -1.4170 C   0  0  0  0  0  0  0  0  0  0  0  0
    3.2780    8.7600    2.1110 C   0  0  0  0  0  0  0  0  0  0  0  0
   16.8590    9.1750   -2.3170 C   0  0  0  0  0  0  0  0  0  0  0  0
    6.6420   10.7930   -1.4290 C   0  0  1  0  0  0  0  0  0  0  0  0
   15.0430   11.2860   -1.0550 C   0  0  0  0  0  0  0  0  0  0  0  0
   18.4860   10.3710   -1.9890 H   0  0  0  0  0  0  0  0  0  0  0  0
    1.2440    5.5910   -2.4700 H   0  0  0  0  0  0  0  0  0  0  0  0
    1.8220    6.9880   -3.3490 H   0  0  0  0  0  0  0  0  0  0  0  0
    2.9050    5.6030   -3.0240 H   0  0  0  0  0  0  0  0  0  0  0  0
   23.1560    8.9950   -2.9840 H   0  0  0  0  0  0  0  0  0  0  0  0
   22.8090   10.6980   -2.6720 H   0  0  0  0  0  0  0  0  0  0  0  0
   23.0020    9.5790   -1.3290 H   0  0  0  0  0  0  0  0  0  0  0  0
   14.2940   14.0070   -1.3620 H   0  0  0  0  0  0  0  0  0  0  0  0
   13.0040   14.1160   -2.5390 H   0  0  0  0  0  0  0  0  0  0  0  0
   12.7030   14.5520   -0.8450 H   0  0  0  0  0  0  0  0  0  0  0  0
    2.6390   10.6190    3.0650 H   0  0  0  0  0  0  0  0  0  0  0  0
    3.0320   10.8070    1.3660 H   0  0  0  0  0  0  0  0  0  0  0  0
    1.5260   10.0330    1.8310 H   0  0  0  0  0  0  0  0  0  0  0  0
    2.7670    8.2930    4.1760 H   0  0  0  0  0  0  0  0  0  0  0  0
    1.6210    7.6590    2.9920 H   0  0  0  0  0  0  0  0  0  0  0  0
    3.1870    6.8870    3.2060 H   0  0  0  0  0  0  0  0  0  0  0  0
    6.5710   15.3020   -0.0780 H   0  0  0  0  0  0  0  0  0  0  0  0
    3.3700   13.9780   -2.6220 H   0  0  0  0  0  0  0  0  0  0  0  0
   11.9630    9.8910   -1.3060 H   0  0  0  0  0  0  0  0  0  0  0  0
   10.7590   13.9810   -2.1160 H   0  0  0  0  0  0  0  0  0  0  0  0
    9.7160    9.1350   -1.8280 H   0  0  0  0  0  0  0  0  0  0  0  0
    8.5270   13.1970   -2.6880 H   0  0  0  0  0  0  0  0  0  0  0  0
    7.5380   13.0190   -0.0810 H   0  0  0  0  0  0  0  0  0  0  0  0
    4.3340   11.7050   -2.6620 H   0  0  0  0  0  0  0  0  0  0  0  0
    4.0360    7.5640   -3.5590 H   0  0  0  0  0  0  0  0  0  0  0  0
    5.1230    9.9520    0.6580 H   0  0  0  0  0  0  0  0  0  0  0  0
   21.1210    8.2260   -0.6510 H   0  0  0  0  0  0  0  0  0  0  0  0
   20.6370    9.8900   -0.4590 H   0  0  0  0  0  0  0  0  0  0  0  0
   18.9800    7.5500   -1.4280 H   0  0  0  0  0  0  0  0  0  0  0  0
   18.6490    8.7790   -0.2160 H   0  0  0  0  0  0  0  0  0  0  0  0
   18.8330    8.2250   -3.9460 H   0  0  0  0  0  0  0  0  0  0  0  0
   18.5370    9.9180   -4.2920 H   0  0  0  0  0  0  0  0  0  0  0  0
   13.2160   10.7740    0.0180 H   0  0  0  0  0  0  0  0  0  0  0  0
   13.9360   12.2420    0.5310 H   0  0  0  0  0  0  0  0  0  0  0  0
   15.1670    8.4900   -1.1590 H   0  0  0  0  0  0  0  0  0  0  0  0
   16.6220    8.2260   -0.3150 H   0  0  0  0  0  0  0  0  0  0  0  0
   16.0380   10.0300   -4.1500 H   0  0  0  0  0  0  0  0  0  0  0  0
   16.8540   11.1990   -3.1530 H   0  0  0  0  0  0  0  0  0  0  0  0
   15.3750   10.0720    0.7370 H   0  0  0  0  0  0  0  0  0  0  0  0
   16.8270   10.7150    0.0380 H   0  0  0  0  0  0  0  0  0  0  0  0
   14.1140   10.0250   -2.5660 H   0  0  0  0  0  0  0  0  0  0  0  0
   14.4940   11.6440   -3.1100 H   0  0  0  0  0  0  0  0  0  0  0  0
    6.0720    8.5210   -4.5330 H   0  0  0  0  0  0  0  0  0  0  0  0
    5.3400   10.1100   -4.4530 H   0  0  0  0  0  0  0  0  0  0  0  0
    4.3370    8.8710    2.3440 H   0  0  0  0  0  0  0  0  0  0  0  0
   16.7070    8.2490   -2.8740 H   0  0  0  0  0  0  0  0  0  0  0  0
    7.1960   10.6640   -0.4970 H   0  0  0  0  0  0  0  0  0  0  0  0
   15.6210   12.2060   -1.1140 H   0  0  0  0  0  0  0  0  0  0  0  0
  1 36  1  0  0  0  0
  2 34  2  0  0  0  0
  3 35  2  0  0  0  0
  4 10  1  0  0  0  0
  4 37  1  0  0  0  0
  5 38  1  0  0  0  0
  5 44  1  0  0  0  0
  6 11  1  0  0  0  0
  6 25  1  0  0  0  0
  6 34  1  0  0  0  0
  7 12  1  0  0  0  0
  7 28  1  0  0  0  0
  7 39  1  0  0  0  0
  8 35  1  0  0  0  0
  8 40  1  0  0  0  0
  8 46  1  0  0  0  0
  9 26  1  0  0  0  0
  9 27  1  0  0  0  0
  9 45  1  0  0  0  0
  9 48  1  0  0  0  0
 10 49  1  0  0  0  0
 10 50  1  0  0  0  0
 10 51  1  0  0  0  0
 11 52  1  0  0  0  0
 11 53  1  0  0  0  0
 11 54  1  0  0  0  0
 12 55  1  0  0  0  0
 12 56  1  0  0  0  0
 12 57  1  0  0  0  0
 13 44  1  0  0  0  0
 13 58  1  0  0  0  0
 13 59  1  0  0  0  0
 13 60  1  0  0  0  0
 14 44  1  0  0  0  0
 14 61  1  0  0  0  0
 14 62  1  0  0  0  0
 14 63  1  0  0  0  0
 15 21  2  0  0  0  0
 15 36  1  0  0  0  0
 15 64  1  0  0  0  0
 16 22  1  0  0  0  0
 16 36  2  0  0  0  0
 16 65  1  0  0  0  0
 17 19  1  0  0  0  0
 17 39  2  0  0  0  0
 17 66  1  0  0  0  0
 18 20  2  0  0  0  0
 18 39  1  0  0  0  0
 18 67  1  0  0  0  0
 19 40  2  0  0  0  0
 19 68  1  0  0  0  0
 20 40  1  0  0  0  0
 20 69  1  0  0  0  0
 21 41  1  0  0  0  0
 21 70  1  0  0  0  0
 22 41  2  0  0  0  0
 22 71  1  0  0  0  0
 23 37  2  0  0  0  0
 23 42  1  0  0  0  0
 23 72  1  0  0  0  0
 24 38  2  0  0  0  0
 24 43  1  0  0  0  0
 24 73  1  0  0  0  0
 25 26  1  0  0  0  0
 25 74  1  0  0  0  0
 25 75  1  0  0  0  0
 26 76  1  0  0  0  0
 26 77  1  0  0  0  0
 27 34  1  0  0  0  0
 27 78  1  0  0  0  0
 27 79  1  0  0  0  0
 28 47  1  0  0  0  0
 28 80  1  0  0  0  0
 28 81  1  0  0  0  0
 29 31  1  0  0  0  0
 29 45  1  0  0  0  0
 29 82  1  0  0  0  0
 29 83  1  0  0  0  0
 30 32  1  0  0  0  0
 30 45  1  0  0  0  0
 30 84  1  0  0  0  0
 30 85  1  0  0  0  0
 31 47  1  0  0  0  0
 31 86  1  0  0  0  0
 31 87  1  0  0  0  0
 32 47  1  0  0  0  0
 32 88  1  0  0  0  0
 32 89  1  0  0  0  0
 33 35  1  0  0  0  0
 33 42  1  0  0  0  0
 33 90  1  0  0  0  0
 33 91  1  0  0  0  0
 37 38  1  0  0  0  0
 41 46  1  0  0  0  0
 42 43  2  0  0  0  0
 43 46  1  0  0  0  0
 44 92  1  0  0  0  0
 45 93  1  0  0  0  0
 46 94  1  0  0  0  0
 47 95  1  0  0  0  0
M  CHG  1   9   1
M  END
$$$$
