# Supplementary material for: ModBinddG: A simulation-based absolute predictor of free energy of binding based on population reweighting
Source: Proc Natl Acad Sci U S A. 2026 Jun 15;123(25):e2513285123. doi: 10.1073/pnas.2513285123 (PMC13291613; doi:10.1073/pnas.2513285123)
Supplement: Supplementary file 2 — Dataset S01 (GZ) [file pnas.2513285123.sd01.gz › SI_PNAS_V2/MDM2_dG/CHEMBL3683166.sdf]

098_ _1
xlunicon  12172119213D 1   1.00000     0.00000     0
unicon 1.4.0 xli
 80 84  0  0  0  0            999 V2000
    4.3350   16.4250   -1.4240 Cl  0  0  0  0  0  0  0  0  0  0  0  0
   13.0900    9.5270   -2.3330 O   0  0  0  0  0  0  0  0  0  0  0  0
    8.1620    9.9350   -4.4990 O   0  0  0  0  0  0  0  0  0  0  0  0
    2.4860    6.7630   -1.3990 O   0  0  0  0  0  0  0  0  0  0  0  0
    3.0090    8.0230    0.8830 O   0  0  0  0  0  0  0  0  0  0  0  0
   13.8870    8.7020   -0.4230 N   0  0  0  0  0  0  0  0  0  0  0  0
    7.6050   10.6010   -2.3880 N   0  0  0  0  0  0  0  0  0  0  0  0
   13.8730   12.1130   -1.8480 N   0  3  0  0  0  0  0  0  0  0  0  0
    2.1010    6.1800   -2.6340 C   0  0  0  0  0  0  0  0  0  0  0  0
   14.7000    8.7160    0.7870 C   0  0  0  0  0  0  0  0  0  0  0  0
    2.4760   10.0550    2.1170 C   0  0  0  0  0  0  0  0  0  0  0  0
    2.5880    7.7640    3.1940 C   0  0  0  0  0  0  0  0  0  0  0  0
   12.7580   14.3380   -1.2650 C   0  0  0  0  0  0  0  0  0  0  0  0
    6.1850   14.5500   -0.7590 C   0  0  0  0  0  0  0  0  0  0  0  0
    4.2560   13.7830   -2.0310 C   0  0  0  0  0  0  0  0  0  0  0  0
    9.6200   10.6400   -0.9780 C   0  0  0  0  0  0  0  0  0  0  0  0
    9.4720   12.1230   -2.9040 C   0  0  0  0  0  0  0  0  0  0  0  0
    6.6960   13.2380   -0.7380 C   0  0  0  0  0  0  0  0  0  0  0  0
    4.7690   12.4730   -2.0160 C   0  0  0  0  0  0  0  0  0  0  0  0
   10.8810   11.1780   -0.6640 C   0  0  0  0  0  0  0  0  0  0  0  0
   10.7260   12.6660   -2.5830 C   0  0  0  0  0  0  0  0  0  0  0  0
    4.2180    8.0360   -2.5970 C   0  0  0  0  0  0  0  0  0  0  0  0
    4.7790    9.3750   -0.1930 C   0  0  0  0  0  0  0  0  0  0  0  0
   14.9460   12.9450   -2.4320 C   0  0  0  0  0  0  0  0  0  0  0  0
   15.9870   11.9410   -2.8950 C   0  0  0  0  0  0  0  0  0  0  0  0
   15.9590   10.8850   -1.7890 C   0  0  0  0  0  0  0  0  0  0  0  0
    5.9480    9.4120   -3.8370 C   0  0  0  0  0  0  0  0  0  0  0  0
   13.7850    9.6750   -1.3340 C   0  0  0  0  0  0  0  0  0  0  0  0
    7.3370   10.0120   -3.5840 C   0  0  0  0  0  0  0  0  0  0  0  0
    4.9630   14.8220   -1.4010 C   0  0  0  0  0  0  0  0  0  0  0  0
    3.4880    7.7090   -1.4260 C   0  0  0  0  0  0  0  0  0  0  0  0
    3.7670    8.3840   -0.2150 C   0  0  0  0  0  0  0  0  0  0  0  0
    8.9050   11.1100   -2.1010 C   0  0  0  0  0  0  0  0  0  0  0  0
   11.4430   12.2000   -1.4590 C   0  0  0  0  0  0  0  0  0  0  0  0
    5.9910   12.1860   -1.3650 C   0  0  0  0  0  0  0  0  0  0  0  0
    5.2140    9.0260   -2.5650 C   0  0  0  0  0  0  0  0  0  0  0  0
    5.4990    9.6910   -1.3620 C   0  0  0  0  0  0  0  0  0  0  0  0
    3.1840    8.6900    2.1300 C   0  0  0  0  0  0  0  0  0  0  0  0
   12.7900   12.8060   -1.0870 C   0  0  1  0  0  0  0  0  0  0  0  0
   14.5550   10.9900   -1.1520 C   0  0  2  0  0  0  0  0  0  0  0  0
    6.5720   10.7700   -1.3460 C   0  0  1  0  0  0  0  0  0  0  0  0
   13.3610    7.8600   -0.6090 H   0  0  0  0  0  0  0  0  0  0  0  0
   13.4020   11.6570   -2.6220 H   0  0  0  0  0  0  0  0  0  0  0  0
    1.2440    5.5260   -2.5010 H   0  0  0  0  0  0  0  0  0  0  0  0
    1.8100    6.9390   -3.3620 H   0  0  0  0  0  0  0  0  0  0  0  0
    2.9110    5.5700   -3.0320 H   0  0  0  0  0  0  0  0  0  0  0  0
   14.6550    7.7430    1.2760 H   0  0  0  0  0  0  0  0  0  0  0  0
   15.7470    8.9280    0.5650 H   0  0  0  0  0  0  0  0  0  0  0  0
   14.3360    9.4580    1.4970 H   0  0  0  0  0  0  0  0  0  0  0  0
    2.5130   10.5300    3.0980 H   0  0  0  0  0  0  0  0  0  0  0  0
    2.9320   10.7440    1.4080 H   0  0  0  0  0  0  0  0  0  0  0  0
    1.4280    9.9510    1.8360 H   0  0  0  0  0  0  0  0  0  0  0  0
    2.6690    8.2010    4.1890 H   0  0  0  0  0  0  0  0  0  0  0  0
    1.5370    7.5610    2.9950 H   0  0  0  0  0  0  0  0  0  0  0  0
    3.1120    6.8080    3.2110 H   0  0  0  0  0  0  0  0  0  0  0  0
   11.9030   14.7800   -0.7540 H   0  0  0  0  0  0  0  0  0  0  0  0
   13.6360   14.7890   -0.8210 H   0  0  0  0  0  0  0  0  0  0  0  0
   12.7110   14.6520   -2.3070 H   0  0  0  0  0  0  0  0  0  0  0  0
    6.7320   15.3520   -0.2870 H   0  0  0  0  0  0  0  0  0  0  0  0
    3.3200   13.9930   -2.5240 H   0  0  0  0  0  0  0  0  0  0  0  0
    9.2110    9.8590   -0.3520 H   0  0  0  0  0  0  0  0  0  0  0  0
    8.9440   12.4990   -3.7660 H   0  0  0  0  0  0  0  0  0  0  0  0
    7.6380   13.0430   -0.2450 H   0  0  0  0  0  0  0  0  0  0  0  0
    4.2100   11.6920   -2.5070 H   0  0  0  0  0  0  0  0  0  0  0  0
   11.4070   10.7970    0.1980 H   0  0  0  0  0  0  0  0  0  0  0  0
   11.1110   13.4510   -3.2150 H   0  0  0  0  0  0  0  0  0  0  0  0
    4.0200    7.5490   -3.5410 H   0  0  0  0  0  0  0  0  0  0  0  0
    5.0160    9.9210    0.7070 H   0  0  0  0  0  0  0  0  0  0  0  0
   14.6030   13.5820   -3.2440 H   0  0  0  0  0  0  0  0  0  0  0  0
   15.3860   13.5860   -1.6650 H   0  0  0  0  0  0  0  0  0  0  0  0
   15.6810   11.5020   -3.8460 H   0  0  0  0  0  0  0  0  0  0  0  0
   16.9670   12.3940   -3.0440 H   0  0  0  0  0  0  0  0  0  0  0  0
   16.1890    9.8960   -2.1900 H   0  0  0  0  0  0  0  0  0  0  0  0
   16.7150   11.0910   -1.0330 H   0  0  0  0  0  0  0  0  0  0  0  0
    6.0510    8.5380   -4.4810 H   0  0  0  0  0  0  0  0  0  0  0  0
    5.3560   10.1420   -4.3810 H   0  0  0  0  0  0  0  0  0  0  0  0
    4.2410    8.8090    2.3710 H   0  0  0  0  0  0  0  0  0  0  0  0
   12.9460   12.6410   -0.0200 H   0  0  0  0  0  0  0  0  0  0  0  0
   14.6650   11.2340   -0.0950 H   0  0  0  0  0  0  0  0  0  0  0  0
    7.0540   10.6600   -0.3740 H   0  0  0  0  0  0  0  0  0  0  0  0
  1 30  1  0  0  0  0
  2 28  2  0  0  0  0
  3 29  2  0  0  0  0
  4  9  1  0  0  0  0
  4 31  1  0  0  0  0
  5 32  1  0  0  0  0
  5 38  1  0  0  0  0
  6 10  1  0  0  0  0
  6 28  1  0  0  0  0
  6 42  1  0  0  0  0
  7 29  1  0  0  0  0
  7 33  1  0  0  0  0
  7 41  1  0  0  0  0
  8 24  1  0  0  0  0
  8 39  1  0  0  0  0
  8 40  1  0  0  0  0
  8 43  1  0  0  0  0
  9 44  1  0  0  0  0
  9 45  1  0  0  0  0
  9 46  1  0  0  0  0
 10 47  1  0  0  0  0
 10 48  1  0  0  0  0
 10 49  1  0  0  0  0
 11 38  1  0  0  0  0
 11 50  1  0  0  0  0
 11 51  1  0  0  0  0
 11 52  1  0  0  0  0
 12 38  1  0  0  0  0
 12 53  1  0  0  0  0
 12 54  1  0  0  0  0
 12 55  1  0  0  0  0
 13 39  1  0  0  0  0
 13 56  1  0  0  0  0
 13 57  1  0  0  0  0
 13 58  1  0  0  0  0
 14 18  2  0  0  0  0
 14 30  1  0  0  0  0
 14 59  1  0  0  0  0
 15 19  1  0  0  0  0
 15 30  2  0  0  0  0
 15 60  1  0  0  0  0
 16 20  2  0  0  0  0
 16 33  1  0  0  0  0
 16 61  1  0  0  0  0
 17 21  1  0  0  0  0
 17 33  2  0  0  0  0
 17 62  1  0  0  0  0
 18 35  1  0  0  0  0
 18 63  1  0  0  0  0
 19 35  2  0  0  0  0
 19 64  1  0  0  0  0
 20 34  1  0  0  0  0
 20 65  1  0  0  0  0
 21 34  2  0  0  0  0
 21 66  1  0  0  0  0
 22 31  2  0  0  0  0
 22 36  1  0  0  0  0
 22 67  1  0  0  0  0
 23 32  2  0  0  0  0
 23 37  1  0  0  0  0
 23 68  1  0  0  0  0
 24 25  1  0  0  0  0
 24 69  1  0  0  0  0
 24 70  1  0  0  0  0
 25 26  1  0  0  0  0
 25 71  1  0  0  0  0
 25 72  1  0  0  0  0
 26 40  1  0  0  0  0
 26 73  1  0  0  0  0
 26 74  1  0  0  0  0
 27 29  1  0  0  0  0
 27 36  1  0  0  0  0
 27 75  1  0  0  0  0
 27 76  1  0  0  0  0
 28 40  1  0  0  0  0
 31 32  1  0  0  0  0
 34 39  1  0  0  0  0
 35 41  1  0  0  0  0
 36 37  2  0  0  0  0
 37 41  1  0  0  0  0
 38 77  1  0  0  0  0
 39 78  1  0  0  0  0
 40 79  1  0  0  0  0
 41 80  1  0  0  0  0
M  CHG  1   8   1
M  END
$$$$
