# Supplementary material for: ModBinddG: A simulation-based absolute predictor of free energy of binding based on population reweighting
Source: Proc Natl Acad Sci U S A. 2026 Jun 15;123(25):e2513285123. doi: 10.1073/pnas.2513285123 (PMC13291613; doi:10.1073/pnas.2513285123)
Supplement: Supplementary file 2 — Dataset S01 (GZ) [file pnas.2513285123.sd01.gz › SI_PNAS_V2/MDM2_dG/CHEMBL3683167.sdf]

015_ _1
xlunicon  12172119213D 1   1.00000     0.00000     0
unicon 1.4.0 xli
 79 83  0  0  0  0            999 V2000
    4.4180   16.3980   -1.3900 Cl  0  0  0  0  0  0  0  0  0  0  0  0
   14.7750   11.2430    1.0390 O   0  0  0  0  0  0  0  0  0  0  0  0
    8.3190    9.9550   -4.5840 O   0  0  0  0  0  0  0  0  0  0  0  0
   14.4750    9.1790    0.1000 O   0  0  0  0  0  0  0  0  0  0  0  0
    2.5640    6.9040   -1.4180 O   0  0  0  0  0  0  0  0  0  0  0  0
    3.1410    8.1520    0.8440 O   0  0  0  0  0  0  0  0  0  0  0  0
    7.7960   10.6110   -2.4650 N   0  0  0  0  0  0  0  0  0  0  0  0
   14.1580   12.5110   -1.2290 N   0  3  0  0  0  0  0  0  0  0  0  0
   14.6480    8.4940    1.3280 C   0  0  0  0  0  0  0  0  0  0  0  0
    2.1380    6.3280   -2.6410 C   0  0  0  0  0  0  0  0  0  0  0  0
    2.6620   10.2010    2.0740 C   0  0  0  0  0  0  0  0  0  0  0  0
    2.7050    7.9110    3.1520 C   0  0  0  0  0  0  0  0  0  0  0  0
   12.6300   14.5470   -1.0240 C   0  0  0  0  0  0  0  0  0  0  0  0
    6.3300   14.5580   -0.7960 C   0  0  0  0  0  0  0  0  0  0  0  0
    4.3990   13.7690   -2.0510 C   0  0  0  0  0  0  0  0  0  0  0  0
    9.8350   10.5880   -1.0860 C   0  0  0  0  0  0  0  0  0  0  0  0
    9.6680   12.1550   -2.9410 C   0  0  0  0  0  0  0  0  0  0  0  0
    6.8720   13.2580   -0.8050 C   0  0  0  0  0  0  0  0  0  0  0  0
    4.9410   12.4710   -2.0640 C   0  0  0  0  0  0  0  0  0  0  0  0
   11.0690   11.1570   -0.7200 C   0  0  0  0  0  0  0  0  0  0  0  0
   10.8970   12.7300   -2.5640 C   0  0  0  0  0  0  0  0  0  0  0  0
    4.3420    8.1030   -2.6370 C   0  0  0  0  0  0  0  0  0  0  0  0
    4.9630    9.4300   -0.2390 C   0  0  0  0  0  0  0  0  0  0  0  0
   14.8830   13.1530   -2.3450 C   0  0  0  0  0  0  0  0  0  0  0  0
   15.6590   12.0620   -3.0920 C   0  0  0  0  0  0  0  0  0  0  0  0
   15.6320   10.8580   -2.1630 C   0  0  0  0  0  0  0  0  0  0  0  0
    6.1060    9.4360   -3.8930 C   0  0  0  0  0  0  0  0  0  0  0  0
   14.5480   10.5120    0.0770 C   0  0  0  0  0  0  0  0  0  0  0  0
    7.5060   10.0280   -3.6580 C   0  0  0  0  0  0  0  0  0  0  0  0
    5.0910   14.8130   -1.4130 C   0  0  0  0  0  0  0  0  0  0  0  0
    3.6040    7.8100   -1.4610 C   0  0  0  0  0  0  0  0  0  0  0  0
    3.9130    8.4790   -0.2540 C   0  0  0  0  0  0  0  0  0  0  0  0
    9.1090   11.1020   -2.1830 C   0  0  0  0  0  0  0  0  0  0  0  0
   11.5980   12.2570   -1.4320 C   0  0  0  0  0  0  0  0  0  0  0  0
    6.1780   12.1990   -1.4320 C   0  0  0  0  0  0  0  0  0  0  0  0
    5.3750    9.0600   -2.6150 C   0  0  0  0  0  0  0  0  0  0  0  0
    5.6880    9.7170   -1.4130 C   0  0  0  0  0  0  0  0  0  0  0  0
    3.3330    8.8170    2.0900 C   0  0  0  0  0  0  0  0  0  0  0  0
   12.7980   13.0220   -0.8620 C   0  0  1  0  0  0  0  0  0  0  0  0
   14.3520   11.0470   -1.3380 C   0  0  1  0  0  0  0  0  0  0  0  0
    6.7710   10.7870   -1.4140 C   0  0  1  0  0  0  0  0  0  0  0  0
   14.7070   12.7510   -0.4070 H   0  0  0  0  0  0  0  0  0  0  0  0
   13.8120    8.6960    1.9980 H   0  0  0  0  0  0  0  0  0  0  0  0
   14.6880    7.4190    1.1530 H   0  0  0  0  0  0  0  0  0  0  0  0
   15.5730    8.7920    1.8230 H   0  0  0  0  0  0  0  0  0  0  0  0
    1.2500    5.7210   -2.4830 H   0  0  0  0  0  0  0  0  0  0  0  0
    1.8770    7.0910   -3.3760 H   0  0  0  0  0  0  0  0  0  0  0  0
    2.9130    5.6750   -3.0390 H   0  0  0  0  0  0  0  0  0  0  0  0
    2.7320   10.6850    3.0480 H   0  0  0  0  0  0  0  0  0  0  0  0
    3.1250   10.8690    1.3490 H   0  0  0  0  0  0  0  0  0  0  0  0
    1.6050   10.1220    1.8170 H   0  0  0  0  0  0  0  0  0  0  0  0
    2.7940    8.3460    4.1470 H   0  0  0  0  0  0  0  0  0  0  0  0
    1.6480    7.7420    2.9480 H   0  0  0  0  0  0  0  0  0  0  0  0
    3.1970    6.9390    3.1720 H   0  0  0  0  0  0  0  0  0  0  0  0
   13.3450   15.0870   -0.4120 H   0  0  0  0  0  0  0  0  0  0  0  0
   11.6490   14.8790   -0.6940 H   0  0  0  0  0  0  0  0  0  0  0  0
   12.7250   14.8860   -2.0540 H   0  0  0  0  0  0  0  0  0  0  0  0
    6.8650   15.3640   -0.3180 H   0  0  0  0  0  0  0  0  0  0  0  0
    3.4490   13.9640   -2.5260 H   0  0  0  0  0  0  0  0  0  0  0  0
    9.4330    9.7770   -0.4960 H   0  0  0  0  0  0  0  0  0  0  0  0
    9.1360   12.5630   -3.7870 H   0  0  0  0  0  0  0  0  0  0  0  0
    7.8230   13.0740   -0.3270 H   0  0  0  0  0  0  0  0  0  0  0  0
    4.3850   11.6870   -2.5540 H   0  0  0  0  0  0  0  0  0  0  0  0
   11.5680   10.7760    0.1590 H   0  0  0  0  0  0  0  0  0  0  0  0
   11.2540   13.5770   -3.1300 H   0  0  0  0  0  0  0  0  0  0  0  0
    4.1180    7.6210   -3.5770 H   0  0  0  0  0  0  0  0  0  0  0  0
    5.2160    9.9740    0.6570 H   0  0  0  0  0  0  0  0  0  0  0  0
   14.2430   13.6990   -3.0310 H   0  0  0  0  0  0  0  0  0  0  0  0
   15.5730   13.8550   -1.8870 H   0  0  0  0  0  0  0  0  0  0  0  0
   15.1610   11.8170   -4.0290 H   0  0  0  0  0  0  0  0  0  0  0  0
   16.6750   12.3740   -3.3410 H   0  0  0  0  0  0  0  0  0  0  0  0
   15.6390    9.9130   -2.7070 H   0  0  0  0  0  0  0  0  0  0  0  0
   16.5230   10.8760   -1.5300 H   0  0  0  0  0  0  0  0  0  0  0  0
    6.1970    8.5580   -4.5340 H   0  0  0  0  0  0  0  0  0  0  0  0
    5.5140   10.1690   -4.4370 H   0  0  0  0  0  0  0  0  0  0  0  0
    4.3920    8.9060    2.3310 H   0  0  0  0  0  0  0  0  0  0  0  0
   12.7450   12.8580    0.2150 H   0  0  0  0  0  0  0  0  0  0  0  0
   13.5090   10.5710   -1.8390 H   0  0  0  0  0  0  0  0  0  0  0  0
    7.2640   10.6810   -0.4470 H   0  0  0  0  0  0  0  0  0  0  0  0
  1 30  1  0  0  0  0
  2 28  2  0  0  0  0
  3 29  2  0  0  0  0
  4  9  1  0  0  0  0
  4 28  1  0  0  0  0
  5 10  1  0  0  0  0
  5 31  1  0  0  0  0
  6 32  1  0  0  0  0
  6 38  1  0  0  0  0
  7 29  1  0  0  0  0
  7 33  1  0  0  0  0
  7 41  1  0  0  0  0
  8 24  1  0  0  0  0
  8 39  1  0  0  0  0
  8 40  1  0  0  0  0
  8 42  1  0  0  0  0
  9 43  1  0  0  0  0
  9 44  1  0  0  0  0
  9 45  1  0  0  0  0
 10 46  1  0  0  0  0
 10 47  1  0  0  0  0
 10 48  1  0  0  0  0
 11 38  1  0  0  0  0
 11 49  1  0  0  0  0
 11 50  1  0  0  0  0
 11 51  1  0  0  0  0
 12 38  1  0  0  0  0
 12 52  1  0  0  0  0
 12 53  1  0  0  0  0
 12 54  1  0  0  0  0
 13 39  1  0  0  0  0
 13 55  1  0  0  0  0
 13 56  1  0  0  0  0
 13 57  1  0  0  0  0
 14 18  2  0  0  0  0
 14 30  1  0  0  0  0
 14 58  1  0  0  0  0
 15 19  1  0  0  0  0
 15 30  2  0  0  0  0
 15 59  1  0  0  0  0
 16 20  2  0  0  0  0
 16 33  1  0  0  0  0
 16 60  1  0  0  0  0
 17 21  1  0  0  0  0
 17 33  2  0  0  0  0
 17 61  1  0  0  0  0
 18 35  1  0  0  0  0
 18 62  1  0  0  0  0
 19 35  2  0  0  0  0
 19 63  1  0  0  0  0
 20 34  1  0  0  0  0
 20 64  1  0  0  0  0
 21 34  2  0  0  0  0
 21 65  1  0  0  0  0
 22 31  2  0  0  0  0
 22 36  1  0  0  0  0
 22 66  1  0  0  0  0
 23 32  2  0  0  0  0
 23 37  1  0  0  0  0
 23 67  1  0  0  0  0
 24 25  1  0  0  0  0
 24 68  1  0  0  0  0
 24 69  1  0  0  0  0
 25 26  1  0  0  0  0
 25 70  1  0  0  0  0
 25 71  1  0  0  0  0
 26 40  1  0  0  0  0
 26 72  1  0  0  0  0
 26 73  1  0  0  0  0
 27 29  1  0  0  0  0
 27 36  1  0  0  0  0
 27 74  1  0  0  0  0
 27 75  1  0  0  0  0
 28 40  1  0  0  0  0
 31 32  1  0  0  0  0
 34 39  1  0  0  0  0
 35 41  1  0  0  0  0
 36 37  2  0  0  0  0
 37 41  1  0  0  0  0
 38 76  1  0  0  0  0
 39 77  1  0  0  0  0
 40 78  1  0  0  0  0
 41 79  1  0  0  0  0
M  CHG  1   8   1
M  END
$$$$
