# Supplementary material for: ModBinddG: A simulation-based absolute predictor of free energy of binding based on population reweighting
Source: Proc Natl Acad Sci U S A. 2026 Jun 15;123(25):e2513285123. doi: 10.1073/pnas.2513285123 (PMC13291613; doi:10.1073/pnas.2513285123)
Supplement: Supplementary file 2 — Dataset S01 (GZ) [file pnas.2513285123.sd01.gz › SI_PNAS_V2/MDM2_dG/CHEMBL3601402.sdf]

163_ _1
xlunicon  12172119213D 1   1.00000     0.00000     0
unicon 1.4.0 xli
 94 99  0  0  0  0            999 V2000
    4.4090   16.3780   -1.3600 Cl  0  0  0  0  0  0  0  0  0  0  0  0
   19.7700   12.8800   -5.4910 O   0  0  0  0  0  0  0  0  0  0  0  0
    8.1050    9.9010   -4.5940 O   0  0  0  0  0  0  0  0  0  0  0  0
    2.4490    6.7640   -1.4200 O   0  0  0  0  0  0  0  0  0  0  0  0
    3.0250    7.9950    0.8660 O   0  0  0  0  0  0  0  0  0  0  0  0
    9.6530   10.0990   -1.3140 N   0  0  0  0  0  0  0  0  0  0  0  0
   20.7240   11.1140   -4.4380 N   0  0  0  0  0  0  0  0  0  0  0  0
   12.8870   11.9270   -1.2770 N   0  0  0  0  0  0  0  0  0  0  0  0
    7.5970   10.5310   -2.4630 N   0  0  0  0  0  0  0  0  0  0  0  0
   18.1570   10.2640   -3.5690 N   0  3  0  0  0  0  0  0  0  0  0  0
    2.0430    6.1940   -2.6540 C   0  0  0  0  0  0  0  0  0  0  0  0
   22.0870   11.6100   -4.6400 C   0  0  0  0  0  0  0  0  0  0  0  0
   13.0510   13.2570   -0.6950 C   0  0  0  0  0  0  0  0  0  0  0  0
    2.5150   10.0360    2.0950 C   0  0  0  0  0  0  0  0  0  0  0  0
    2.6070    7.7490    3.1810 C   0  0  0  0  0  0  0  0  0  0  0  0
   10.9300   10.4370   -1.0500 C   0  0  0  0  0  0  0  0  0  0  0  0
    6.2470   14.4760   -0.7300 C   0  0  0  0  0  0  0  0  0  0  0  0
    4.3170   13.7510   -2.0240 C   0  0  0  0  0  0  0  0  0  0  0  0
    9.4680   12.0490   -2.7180 C   0  0  0  0  0  0  0  0  0  0  0  0
   10.7920   12.4060   -2.4300 C   0  0  0  0  0  0  0  0  0  0  0  0
    6.7480   13.1590   -0.7330 C   0  0  0  0  0  0  0  0  0  0  0  0
    4.8200   12.4370   -2.0330 C   0  0  0  0  0  0  0  0  0  0  0  0
    4.1800    8.0220   -2.6310 C   0  0  0  0  0  0  0  0  0  0  0  0
    4.8040    9.3260   -0.2220 C   0  0  0  0  0  0  0  0  0  0  0  0
   20.6220    9.8630   -3.6740 C   0  0  0  0  0  0  0  0  0  0  0  0
   19.2170    9.2310   -3.6610 C   0  0  0  0  0  0  0  0  0  0  0  0
   18.2580   11.2120   -4.7140 C   0  0  0  0  0  0  0  0  0  0  0  0
   13.8370   10.8590   -0.9500 C   0  0  0  0  0  0  0  0  0  0  0  0
   16.5600    9.1090   -1.9240 C   0  0  0  0  0  0  0  0  0  0  0  0
   15.6390   10.6560   -3.6400 C   0  0  0  0  0  0  0  0  0  0  0  0
   16.3340   10.1770   -0.8280 C   0  0  0  0  0  0  0  0  0  0  0  0
   15.5680   11.8030   -2.6210 C   0  0  0  0  0  0  0  0  0  0  0  0
    5.9000    9.3910   -3.8900 C   0  0  0  0  0  0  0  0  0  0  0  0
   19.6600   11.7940   -4.9170 C   0  0  0  0  0  0  0  0  0  0  0  0
    7.3010    9.9640   -3.6590 C   0  0  0  0  0  0  0  0  0  0  0  0
    5.0290   14.7710   -1.3700 C   0  0  0  0  0  0  0  0  0  0  0  0
    8.9330   10.8730   -2.1540 C   0  0  0  0  0  0  0  0  0  0  0  0
    3.4660    7.6940   -1.4520 C   0  0  0  0  0  0  0  0  0  0  0  0
    3.7740    8.3530   -0.2390 C   0  0  0  0  0  0  0  0  0  0  0  0
   11.5590   11.5830   -1.5800 C   0  0  0  0  0  0  0  0  0  0  0  0
    6.0360   12.1260   -1.3830 C   0  0  0  0  0  0  0  0  0  0  0  0
    5.1900    8.9980   -2.6070 C   0  0  0  0  0  0  0  0  0  0  0  0
    5.5090    9.6430   -1.4000 C   0  0  0  0  0  0  0  0  0  0  0  0
    3.2100    8.6640    2.1110 C   0  0  0  0  0  0  0  0  0  0  0  0
   16.7930    9.6840   -3.3490 C   0  0  0  0  0  0  0  0  0  0  0  0
    6.6010   10.7040   -1.3910 C   0  0  1  0  0  0  0  0  0  0  0  0
   15.3060   11.2760   -1.1950 C   0  0  0  0  0  0  0  0  0  0  0  0
   18.3800   10.8380   -2.7510 H   0  0  0  0  0  0  0  0  0  0  0  0
    1.1710    5.5610   -2.5210 H   0  0  0  0  0  0  0  0  0  0  0  0
    1.7650    6.9610   -3.3800 H   0  0  0  0  0  0  0  0  0  0  0  0
    2.8380    5.5660   -3.0550 H   0  0  0  0  0  0  0  0  0  0  0  0
   22.1610   12.6800   -4.4370 H   0  0  0  0  0  0  0  0  0  0  0  0
   22.8050   11.1050   -3.9920 H   0  0  0  0  0  0  0  0  0  0  0  0
   22.3960   11.4450   -5.6720 H   0  0  0  0  0  0  0  0  0  0  0  0
   13.9490   13.7370   -1.0830 H   0  0  0  0  0  0  0  0  0  0  0  0
   12.2240   13.9350   -0.9070 H   0  0  0  0  0  0  0  0  0  0  0  0
   13.1400   13.1810    0.3880 H   0  0  0  0  0  0  0  0  0  0  0  0
    2.5650   10.5160    3.0740 H   0  0  0  0  0  0  0  0  0  0  0  0
    2.9740   10.7170    1.3800 H   0  0  0  0  0  0  0  0  0  0  0  0
    1.4640    9.9410    1.8240 H   0  0  0  0  0  0  0  0  0  0  0  0
    2.6980    8.1880    4.1740 H   0  0  0  0  0  0  0  0  0  0  0  0
    1.5520    7.5600    2.9870 H   0  0  0  0  0  0  0  0  0  0  0  0
    3.1170    6.7860    3.1980 H   0  0  0  0  0  0  0  0  0  0  0  0
   11.4520    9.7750   -0.3750 H   0  0  0  0  0  0  0  0  0  0  0  0
    6.7980   15.2630   -0.2390 H   0  0  0  0  0  0  0  0  0  0  0  0
    3.3830   13.9780   -2.5160 H   0  0  0  0  0  0  0  0  0  0  0  0
    8.8790   12.6680   -3.3760 H   0  0  0  0  0  0  0  0  0  0  0  0
   11.2160   13.2970   -2.8700 H   0  0  0  0  0  0  0  0  0  0  0  0
    7.6840   12.9470   -0.2360 H   0  0  0  0  0  0  0  0  0  0  0  0
    4.2540   11.6700   -2.5400 H   0  0  0  0  0  0  0  0  0  0  0  0
    3.9600    7.5500   -3.5770 H   0  0  0  0  0  0  0  0  0  0  0  0
    5.0650    9.8570    0.6800 H   0  0  0  0  0  0  0  0  0  0  0  0
   21.3420    9.1360   -4.0520 H   0  0  0  0  0  0  0  0  0  0  0  0
   20.9190   10.0820   -2.6480 H   0  0  0  0  0  0  0  0  0  0  0  0
   19.0660    8.6500   -4.5720 H   0  0  0  0  0  0  0  0  0  0  0  0
   19.1610    8.5260   -2.8340 H   0  0  0  0  0  0  0  0  0  0  0  0
   17.9520   10.7190   -5.6370 H   0  0  0  0  0  0  0  0  0  0  0  0
   17.6030   12.0690   -4.5700 H   0  0  0  0  0  0  0  0  0  0  0  0
   13.6090    9.9700   -1.5390 H   0  0  0  0  0  0  0  0  0  0  0  0
   13.7090   10.5810    0.0980 H   0  0  0  0  0  0  0  0  0  0  0  0
   15.6680    8.4820   -1.9590 H   0  0  0  0  0  0  0  0  0  0  0  0
   17.3580    8.4340   -1.6190 H   0  0  0  0  0  0  0  0  0  0  0  0
   14.7320   10.0660   -3.5570 H   0  0  0  0  0  0  0  0  0  0  0  0
   15.6430   11.0320   -4.6630 H   0  0  0  0  0  0  0  0  0  0  0  0
   16.0360    9.6930    0.1030 H   0  0  0  0  0  0  0  0  0  0  0  0
   17.2880   10.6460   -0.6020 H   0  0  0  0  0  0  0  0  0  0  0  0
   14.7960   12.5110   -2.9250 H   0  0  0  0  0  0  0  0  0  0  0  0
   16.4900   12.3840   -2.6220 H   0  0  0  0  0  0  0  0  0  0  0  0
    5.9740    8.5250   -4.5490 H   0  0  0  0  0  0  0  0  0  0  0  0
    5.3090   10.1380   -4.4090 H   0  0  0  0  0  0  0  0  0  0  0  0
    4.2680    8.7730    2.3480 H   0  0  0  0  0  0  0  0  0  0  0  0
   16.6930    8.8620   -4.0600 H   0  0  0  0  0  0  0  0  0  0  0  0
    7.1220   10.5700   -0.4410 H   0  0  0  0  0  0  0  0  0  0  0  0
   15.4780   12.0990   -0.5040 H   0  0  0  0  0  0  0  0  0  0  0  0
  1 36  1  0  0  0  0
  2 34  2  0  0  0  0
  3 35  2  0  0  0  0
  4 11  1  0  0  0  0
  4 38  1  0  0  0  0
  5 39  1  0  0  0  0
  5 44  1  0  0  0  0
  6 16  2  0  0  0  0
  6 37  1  0  0  0  0
  7 12  1  0  0  0  0
  7 25  1  0  0  0  0
  7 34  1  0  0  0  0
  8 13  1  0  0  0  0
  8 28  1  0  0  0  0
  8 40  1  0  0  0  0
  9 35  1  0  0  0  0
  9 37  1  0  0  0  0
  9 46  1  0  0  0  0
 10 26  1  0  0  0  0
 10 27  1  0  0  0  0
 10 45  1  0  0  0  0
 10 48  1  0  0  0  0
 11 49  1  0  0  0  0
 11 50  1  0  0  0  0
 11 51  1  0  0  0  0
 12 52  1  0  0  0  0
 12 53  1  0  0  0  0
 12 54  1  0  0  0  0
 13 55  1  0  0  0  0
 13 56  1  0  0  0  0
 13 57  1  0  0  0  0
 14 44  1  0  0  0  0
 14 58  1  0  0  0  0
 14 59  1  0  0  0  0
 14 60  1  0  0  0  0
 15 44  1  0  0  0  0
 15 61  1  0  0  0  0
 15 62  1  0  0  0  0
 15 63  1  0  0  0  0
 16 40  1  0  0  0  0
 16 64  1  0  0  0  0
 17 21  2  0  0  0  0
 17 36  1  0  0  0  0
 17 65  1  0  0  0  0
 18 22  1  0  0  0  0
 18 36  2  0  0  0  0
 18 66  1  0  0  0  0
 19 20  1  0  0  0  0
 19 37  2  0  0  0  0
 19 67  1  0  0  0  0
 20 40  2  0  0  0  0
 20 68  1  0  0  0  0
 21 41  1  0  0  0  0
 21 69  1  0  0  0  0
 22 41  2  0  0  0  0
 22 70  1  0  0  0  0
 23 38  2  0  0  0  0
 23 42  1  0  0  0  0
 23 71  1  0  0  0  0
 24 39  2  0  0  0  0
 24 43  1  0  0  0  0
 24 72  1  0  0  0  0
 25 26  1  0  0  0  0
 25 73  1  0  0  0  0
 25 74  1  0  0  0  0
 26 75  1  0  0  0  0
 26 76  1  0  0  0  0
 27 34  1  0  0  0  0
 27 77  1  0  0  0  0
 27 78  1  0  0  0  0
 28 47  1  0  0  0  0
 28 79  1  0  0  0  0
 28 80  1  0  0  0  0
 29 31  1  0  0  0  0
 29 45  1  0  0  0  0
 29 81  1  0  0  0  0
 29 82  1  0  0  0  0
 30 32  1  0  0  0  0
 30 45  1  0  0  0  0
 30 83  1  0  0  0  0
 30 84  1  0  0  0  0
 31 47  1  0  0  0  0
 31 85  1  0  0  0  0
 31 86  1  0  0  0  0
 32 47  1  0  0  0  0
 32 87  1  0  0  0  0
 32 88  1  0  0  0  0
 33 35  1  0  0  0  0
 33 42  1  0  0  0  0
 33 89  1  0  0  0  0
 33 90  1  0  0  0  0
 38 39  1  0  0  0  0
 41 46  1  0  0  0  0
 42 43  2  0  0  0  0
 43 46  1  0  0  0  0
 44 91  1  0  0  0  0
 45 92  1  0  0  0  0
 46 93  1  0  0  0  0
 47 94  1  0  0  0  0
M  CHG  1  10   1
M  END
$$$$
