# Supplementary material for: ModBinddG: A simulation-based absolute predictor of free energy of binding based on population reweighting
Source: Proc Natl Acad Sci U S A. 2026 Jun 15;123(25):e2513285123. doi: 10.1073/pnas.2513285123 (PMC13291613; doi:10.1073/pnas.2513285123)
Supplement: Supplementary file 2 — Dataset S01 (GZ) [file pnas.2513285123.sd01.gz › SI_PNAS_V2/MDM2_dG/CHEMBL3683159.sdf]

142_ _1
xlunicon  12172119213D 1   1.00000     0.00000     0
unicon 1.4.0 xli
 93 97  0  0  0  0            999 V2000
    4.3170   16.4680   -1.4510 Cl  0  0  0  0  0  0  0  0  0  0  0  0
   19.9080    8.1830   -2.0150 O   0  0  0  0  0  0  0  0  0  0  0  0
    8.1620   10.0230   -4.4890 O   0  0  0  0  0  0  0  0  0  0  0  0
   20.7720    9.8520   -3.3180 O   0  0  0  0  0  0  0  0  0  0  0  0
    2.5010    6.7780   -1.4030 O   0  0  0  0  0  0  0  0  0  0  0  0
    3.0090    8.0410    0.8780 O   0  0  0  0  0  0  0  0  0  0  0  0
   12.8130   12.3090   -0.8480 N   0  0  0  0  0  0  0  0  0  0  0  0
    7.5910   10.6420   -2.3700 N   0  0  0  0  0  0  0  0  0  0  0  0
   17.5730    9.9800   -2.8370 N   0  3  0  0  0  0  0  0  0  0  0  0
   22.0230    9.8350   -2.6500 C   0  0  0  0  0  0  0  0  0  0  0  0
    2.1250    6.1850   -2.6340 C   0  0  0  0  0  0  0  0  0  0  0  0
   13.3780   13.5060   -1.4730 C   0  0  0  0  0  0  0  0  0  0  0  0
   16.7900   10.9560   -3.6360 C   0  0  0  0  0  0  0  0  0  0  0  0
    2.4640   10.0660    2.1200 C   0  0  0  0  0  0  0  0  0  0  0  0
    2.5890    7.7710    3.1890 C   0  0  0  0  0  0  0  0  0  0  0  0
    6.1730   14.6000   -0.7850 C   0  0  0  0  0  0  0  0  0  0  0  0
    4.2300   13.8220   -2.0300 C   0  0  0  0  0  0  0  0  0  0  0  0
   10.8910   10.7610   -0.6350 C   0  0  0  0  0  0  0  0  0  0  0  0
   10.8140   12.5510   -2.2700 C   0  0  0  0  0  0  0  0  0  0  0  0
    9.6000   10.3580   -1.0130 C   0  0  0  0  0  0  0  0  0  0  0  0
    9.5270   12.1420   -2.6640 C   0  0  0  0  0  0  0  0  0  0  0  0
    6.6830   13.2880   -0.7580 C   0  0  0  0  0  0  0  0  0  0  0  0
    4.7430   12.5110   -2.0090 C   0  0  0  0  0  0  0  0  0  0  0  0
    4.2210    8.0700   -2.6020 C   0  0  0  0  0  0  0  0  0  0  0  0
    4.7680    9.4100   -0.1940 C   0  0  0  0  0  0  0  0  0  0  0  0
   18.5030    9.2020   -3.6910 C   0  0  0  0  0  0  0  0  0  0  0  0
   13.6550   11.5530    0.0840 C   0  0  0  0  0  0  0  0  0  0  0  0
   17.0060    9.6080   -0.3790 C   0  0  0  0  0  0  0  0  0  0  0  0
   15.3390    8.8570   -2.2010 C   0  0  0  0  0  0  0  0  0  0  0  0
   15.7060   10.0440    0.3260 C   0  0  0  0  0  0  0  0  0  0  0  0
   14.3570    9.9780   -1.8040 C   0  0  0  0  0  0  0  0  0  0  0  0
    5.9470    9.4650   -3.8360 C   0  0  0  0  0  0  0  0  0  0  0  0
   19.8100    9.0100   -2.9230 C   0  0  0  0  0  0  0  0  0  0  0  0
    7.3320   10.0740   -3.5750 C   0  0  0  0  0  0  0  0  0  0  0  0
    4.9450   14.8660   -1.4180 C   0  0  0  0  0  0  0  0  0  0  0  0
    3.4940    7.7350   -1.4310 C   0  0  0  0  0  0  0  0  0  0  0  0
    3.7650    8.4100   -0.2190 C   0  0  0  0  0  0  0  0  0  0  0  0
   11.5260   11.8710   -1.2480 C   0  0  0  0  0  0  0  0  0  0  0  0
    8.9110   11.0450   -2.0300 C   0  0  0  0  0  0  0  0  0  0  0  0
    5.9710   12.2310   -1.3670 C   0  0  0  0  0  0  0  0  0  0  0  0
    5.2090    9.0690   -2.5680 C   0  0  0  0  0  0  0  0  0  0  0  0
    5.4860    9.7330   -1.3610 C   0  0  0  0  0  0  0  0  0  0  0  0
    3.1800    8.7040    2.1280 C   0  0  0  0  0  0  0  0  0  0  0  0
   16.8200    9.1340   -1.8470 C   0  0  0  0  0  0  0  0  0  0  0  0
    6.5530   10.8170   -1.3380 C   0  0  1  0  0  0  0  0  0  0  0  0
   14.8280   10.8600   -0.6270 C   0  0  0  0  0  0  0  0  0  0  0  0
   18.1950   10.5790   -2.2900 H   0  0  0  0  0  0  0  0  0  0  0  0
   22.6920   10.5710   -3.0940 H   0  0  0  0  0  0  0  0  0  0  0  0
   21.9010   10.0810   -1.5940 H   0  0  0  0  0  0  0  0  0  0  0  0
   22.4940    8.8540   -2.7280 H   0  0  0  0  0  0  0  0  0  0  0  0
    1.2790    5.5170   -2.4960 H   0  0  0  0  0  0  0  0  0  0  0  0
    1.8200    6.9370   -3.3640 H   0  0  0  0  0  0  0  0  0  0  0  0
    2.9450    5.5880   -3.0320 H   0  0  0  0  0  0  0  0  0  0  0  0
   13.4150   13.4060   -2.5570 H   0  0  0  0  0  0  0  0  0  0  0  0
   12.7910   14.3890   -1.2190 H   0  0  0  0  0  0  0  0  0  0  0  0
   14.4010   13.6870   -1.1500 H   0  0  0  0  0  0  0  0  0  0  0  0
   16.2550   11.6620   -3.0060 H   0  0  0  0  0  0  0  0  0  0  0  0
   17.4580   11.5630   -4.2490 H   0  0  0  0  0  0  0  0  0  0  0  0
   16.0800   10.4710   -4.3070 H   0  0  0  0  0  0  0  0  0  0  0  0
    2.4960   10.5360    3.1030 H   0  0  0  0  0  0  0  0  0  0  0  0
    2.9170   10.7610    1.4150 H   0  0  0  0  0  0  0  0  0  0  0  0
    1.4170    9.9570    1.8370 H   0  0  0  0  0  0  0  0  0  0  0  0
    2.6690    8.2060    4.1860 H   0  0  0  0  0  0  0  0  0  0  0  0
    1.5390    7.5640    2.9900 H   0  0  0  0  0  0  0  0  0  0  0  0
    3.1180    6.8180    3.2020 H   0  0  0  0  0  0  0  0  0  0  0  0
    6.7250   15.4050   -0.3270 H   0  0  0  0  0  0  0  0  0  0  0  0
    3.2890   14.0280   -2.5160 H   0  0  0  0  0  0  0  0  0  0  0  0
   11.3510   10.1860    0.1480 H   0  0  0  0  0  0  0  0  0  0  0  0
   11.2320   13.4040   -2.7800 H   0  0  0  0  0  0  0  0  0  0  0  0
    9.1460    9.5130   -0.5160 H   0  0  0  0  0  0  0  0  0  0  0  0
    9.0150   12.6850   -3.4440 H   0  0  0  0  0  0  0  0  0  0  0  0
    7.6300   13.0970   -0.2730 H   0  0  0  0  0  0  0  0  0  0  0  0
    4.1780   11.7260   -2.4870 H   0  0  0  0  0  0  0  0  0  0  0  0
    4.0280    7.5820   -3.5460 H   0  0  0  0  0  0  0  0  0  0  0  0
    5.0000    9.9550    0.7080 H   0  0  0  0  0  0  0  0  0  0  0  0
   18.0730    8.2420   -3.9770 H   0  0  0  0  0  0  0  0  0  0  0  0
   18.7260    9.7430   -4.6100 H   0  0  0  0  0  0  0  0  0  0  0  0
   14.0490   12.2550    0.8170 H   0  0  0  0  0  0  0  0  0  0  0  0
   13.1160   10.8270    0.6830 H   0  0  0  0  0  0  0  0  0  0  0  0
   17.7230   10.4220   -0.3290 H   0  0  0  0  0  0  0  0  0  0  0  0
   17.4610    8.8070    0.2060 H   0  0  0  0  0  0  0  0  0  0  0  0
   15.2160    8.5790   -3.2480 H   0  0  0  0  0  0  0  0  0  0  0  0
   15.0430    7.9660   -1.6440 H   0  0  0  0  0  0  0  0  0  0  0  0
   15.9480   10.6240    1.2180 H   0  0  0  0  0  0  0  0  0  0  0  0
   15.1540    9.1700    0.6750 H   0  0  0  0  0  0  0  0  0  0  0  0
   14.1590   10.6300   -2.6510 H   0  0  0  0  0  0  0  0  0  0  0  0
   13.3970    9.5190   -1.5650 H   0  0  0  0  0  0  0  0  0  0  0  0
    6.0600    8.5940   -4.4830 H   0  0  0  0  0  0  0  0  0  0  0  0
    5.3550   10.1920   -4.3830 H   0  0  0  0  0  0  0  0  0  0  0  0
    4.2360    8.8290    2.3690 H   0  0  0  0  0  0  0  0  0  0  0  0
   17.2850    8.1470   -1.8700 H   0  0  0  0  0  0  0  0  0  0  0  0
    7.0330   10.7130   -0.3640 H   0  0  0  0  0  0  0  0  0  0  0  0
   15.4600   11.6590   -1.0110 H   0  0  0  0  0  0  0  0  0  0  0  0
  1 35  1  0  0  0  0
  2 33  2  0  0  0  0
  3 34  2  0  0  0  0
  4 10  1  0  0  0  0
  4 33  1  0  0  0  0
  5 11  1  0  0  0  0
  5 36  1  0  0  0  0
  6 37  1  0  0  0  0
  6 43  1  0  0  0  0
  7 12  1  0  0  0  0
  7 27  1  0  0  0  0
  7 38  1  0  0  0  0
  8 34  1  0  0  0  0
  8 39  1  0  0  0  0
  8 45  1  0  0  0  0
  9 13  1  0  0  0  0
  9 26  1  0  0  0  0
  9 44  1  0  0  0  0
  9 47  1  0  0  0  0
 10 48  1  0  0  0  0
 10 49  1  0  0  0  0
 10 50  1  0  0  0  0
 11 51  1  0  0  0  0
 11 52  1  0  0  0  0
 11 53  1  0  0  0  0
 12 54  1  0  0  0  0
 12 55  1  0  0  0  0
 12 56  1  0  0  0  0
 13 57  1  0  0  0  0
 13 58  1  0  0  0  0
 13 59  1  0  0  0  0
 14 43  1  0  0  0  0
 14 60  1  0  0  0  0
 14 61  1  0  0  0  0
 14 62  1  0  0  0  0
 15 43  1  0  0  0  0
 15 63  1  0  0  0  0
 15 64  1  0  0  0  0
 15 65  1  0  0  0  0
 16 22  2  0  0  0  0
 16 35  1  0  0  0  0
 16 66  1  0  0  0  0
 17 23  1  0  0  0  0
 17 35  2  0  0  0  0
 17 67  1  0  0  0  0
 18 20  1  0  0  0  0
 18 38  2  0  0  0  0
 18 68  1  0  0  0  0
 19 21  2  0  0  0  0
 19 38  1  0  0  0  0
 19 69  1  0  0  0  0
 20 39  2  0  0  0  0
 20 70  1  0  0  0  0
 21 39  1  0  0  0  0
 21 71  1  0  0  0  0
 22 40  1  0  0  0  0
 22 72  1  0  0  0  0
 23 40  2  0  0  0  0
 23 73  1  0  0  0  0
 24 36  2  0  0  0  0
 24 41  1  0  0  0  0
 24 74  1  0  0  0  0
 25 37  2  0  0  0  0
 25 42  1  0  0  0  0
 25 75  1  0  0  0  0
 26 33  1  0  0  0  0
 26 76  1  0  0  0  0
 26 77  1  0  0  0  0
 27 46  1  0  0  0  0
 27 78  1  0  0  0  0
 27 79  1  0  0  0  0
 28 30  1  0  0  0  0
 28 44  1  0  0  0  0
 28 80  1  0  0  0  0
 28 81  1  0  0  0  0
 29 31  1  0  0  0  0
 29 44  1  0  0  0  0
 29 82  1  0  0  0  0
 29 83  1  0  0  0  0
 30 46  1  0  0  0  0
 30 84  1  0  0  0  0
 30 85  1  0  0  0  0
 31 46  1  0  0  0  0
 31 86  1  0  0  0  0
 31 87  1  0  0  0  0
 32 34  1  0  0  0  0
 32 41  1  0  0  0  0
 32 88  1  0  0  0  0
 32 89  1  0  0  0  0
 36 37  1  0  0  0  0
 40 45  1  0  0  0  0
 41 42  2  0  0  0  0
 42 45  1  0  0  0  0
 43 90  1  0  0  0  0
 44 91  1  0  0  0  0
 45 92  1  0  0  0  0
 46 93  1  0  0  0  0
M  CHG  1   9   1
M  END
$$$$
