# Supplementary material for: ModBinddG: A simulation-based absolute predictor of free energy of binding based on population reweighting
Source: Proc Natl Acad Sci U S A. 2026 Jun 15;123(25):e2513285123. doi: 10.1073/pnas.2513285123 (PMC13291613; doi:10.1073/pnas.2513285123)
Supplement: Supplementary file 2 — Dataset S01 (GZ) [file pnas.2513285123.sd01.gz › SI_PNAS_V2/MDM2_dG/CHEMBL3683171.sdf]

098_ _1
xlunicon  12172119213D 1   1.00000     0.00000     0
unicon 1.4.0 xli
 96101  0  0  0  0            999 V2000
    4.5900   16.2720   -1.3070 Cl  0  0  0  0  0  0  0  0  0  0  0  0
   19.8340   13.1530   -5.5640 O   0  0  0  0  0  0  0  0  0  0  0  0
    8.3110    9.6910   -4.3560 O   0  0  0  0  0  0  0  0  0  0  0  0
    2.4270    6.7960   -1.4350 O   0  0  0  0  0  0  0  0  0  0  0  0
    9.1440   12.6060   -2.7880 O   0  0  0  0  0  0  0  0  0  0  0  0
    3.0170    7.9190    0.8950 O   0  0  0  0  0  0  0  0  0  0  0  0
   21.0510   11.5670   -4.5820 N   0  0  0  0  0  0  0  0  0  0  0  0
   13.1980   10.8030   -0.7290 N   0  0  0  0  0  0  0  0  0  0  0  0
    7.7670   10.2880   -2.2220 N   0  0  0  0  0  0  0  0  0  0  0  0
   18.7450   10.2080   -3.7340 N   0  3  0  0  0  0  0  0  0  0  0  0
    2.0150    6.2680   -2.6840 C   0  0  0  0  0  0  0  0  0  0  0  0
    9.7350   13.8880   -2.8180 C   0  0  0  0  0  0  0  0  0  0  0  0
   13.6190   12.0140   -0.0330 C   0  0  0  0  0  0  0  0  0  0  0  0
    2.5140    9.9570    2.1290 C   0  0  0  0  0  0  0  0  0  0  0  0
    2.5310    7.6570    3.1970 C   0  0  0  0  0  0  0  0  0  0  0  0
    6.4080   14.3590   -0.6370 C   0  0  0  0  0  0  0  0  0  0  0  0
    4.5170   13.6500   -1.9960 C   0  0  0  0  0  0  0  0  0  0  0  0
   11.1150    9.5050   -0.7580 C   0  0  0  0  0  0  0  0  0  0  0  0
    9.7630    9.3860   -1.1290 C   0  0  0  0  0  0  0  0  0  0  0  0
    6.8940   13.0360   -0.6180 C   0  0  0  0  0  0  0  0  0  0  0  0
    5.0070   12.3310   -1.9830 C   0  0  0  0  0  0  0  0  0  0  0  0
   11.1910   11.7250   -1.7470 C   0  0  0  0  0  0  0  0  0  0  0  0
    4.2190    8.0310   -2.5890 C   0  0  0  0  0  0  0  0  0  0  0  0
    4.8590    9.2190   -0.1200 C   0  0  0  0  0  0  0  0  0  0  0  0
   21.2310   10.3060   -3.8680 C   0  0  0  0  0  0  0  0  0  0  0  0
   19.9850    9.4080   -3.9050 C   0  0  0  0  0  0  0  0  0  0  0  0
   18.6020   11.2410   -4.7950 C   0  0  0  0  0  0  0  0  0  0  0  0
   14.0520    9.6210   -0.8040 C   0  0  0  0  0  0  0  0  0  0  0  0
   17.6550    8.7900   -2.0000 C   0  0  0  0  0  0  0  0  0  0  0  0
   16.1650    9.9970   -3.7050 C   0  0  0  0  0  0  0  0  0  0  0  0
   16.2940    8.6000   -1.3200 C   0  0  0  0  0  0  0  0  0  0  0  0
   15.6530   10.7930   -2.4960 C   0  0  0  0  0  0  0  0  0  0  0  0
    6.0240    9.3970   -3.7630 C   0  0  0  0  0  0  0  0  0  0  0  0
   19.8840   12.0560   -5.0150 C   0  0  0  0  0  0  0  0  0  0  0  0
    7.4710    9.8170   -3.4600 C   0  0  0  0  0  0  0  0  0  0  0  0
    5.2120   14.6640   -1.3150 C   0  0  0  0  0  0  0  0  0  0  0  0
    3.4790    7.6870   -1.4290 C   0  0  0  0  0  0  0  0  0  0  0  0
    9.8310   11.6160   -2.1290 C   0  0  0  0  0  0  0  0  0  0  0  0
    3.7930    8.2880   -0.1880 C   0  0  0  0  0  0  0  0  0  0  0  0
   11.8410   10.6750   -1.0690 C   0  0  0  0  0  0  0  0  0  0  0  0
    9.1260   10.4330   -1.8270 C   0  0  0  0  0  0  0  0  0  0  0  0
    6.1940   12.0050   -1.2840 C   0  0  0  0  0  0  0  0  0  0  0  0
    5.2670    8.9670   -2.5130 C   0  0  0  0  0  0  0  0  0  0  0  0
    5.5920    9.5480   -1.2750 C   0  0  0  0  0  0  0  0  0  0  0  0
    3.1800    8.5700    2.1520 C   0  0  0  0  0  0  0  0  0  0  0  0
   17.5550    9.3480   -3.4490 C   0  0  0  0  0  0  0  0  0  0  0  0
    6.7210   10.5660   -1.2210 C   0  0  1  0  0  0  0  0  0  0  0  0
   15.5110    9.9270   -1.2120 C   0  0  0  0  0  0  0  0  0  0  0  0
   21.8800   12.1040   -4.7960 H   0  0  0  0  0  0  0  0  0  0  0  0
   18.8850   10.7770   -2.8940 H   0  0  0  0  0  0  0  0  0  0  0  0
    1.1140    5.6720   -2.5690 H   0  0  0  0  0  0  0  0  0  0  0  0
    1.7830    7.0570   -3.4020 H   0  0  0  0  0  0  0  0  0  0  0  0
    2.7900    5.6130   -3.0810 H   0  0  0  0  0  0  0  0  0  0  0  0
    8.9680   14.5860   -3.1230 H   0  0  0  0  0  0  0  0  0  0  0  0
   10.0860   14.2120   -1.8370 H   0  0  0  0  0  0  0  0  0  0  0  0
   10.5530   13.9350   -3.5390 H   0  0  0  0  0  0  0  0  0  0  0  0
   14.2440   11.7700    0.8260 H   0  0  0  0  0  0  0  0  0  0  0  0
   14.2000   12.6500   -0.7010 H   0  0  0  0  0  0  0  0  0  0  0  0
   12.7740   12.6000    0.3280 H   0  0  0  0  0  0  0  0  0  0  0  0
    2.5500   10.4300    3.1100 H   0  0  0  0  0  0  0  0  0  0  0  0
    3.0020   10.6310    1.4260 H   0  0  0  0  0  0  0  0  0  0  0  0
    1.4670    9.8840    1.8320 H   0  0  0  0  0  0  0  0  0  0  0  0
    2.6030    8.0870    4.1960 H   0  0  0  0  0  0  0  0  0  0  0  0
    1.4790    7.4880    2.9730 H   0  0  0  0  0  0  0  0  0  0  0  0
    3.0240    6.6850    3.2190 H   0  0  0  0  0  0  0  0  0  0  0  0
    6.9490   15.1400   -0.1290 H   0  0  0  0  0  0  0  0  0  0  0  0
    3.6030   13.8820   -2.5210 H   0  0  0  0  0  0  0  0  0  0  0  0
   11.5860    8.6900   -0.2280 H   0  0  0  0  0  0  0  0  0  0  0  0
    9.2220    8.4820   -0.8890 H   0  0  0  0  0  0  0  0  0  0  0  0
    7.8100   12.8130   -0.0900 H   0  0  0  0  0  0  0  0  0  0  0  0
    4.4410   11.5740   -2.5050 H   0  0  0  0  0  0  0  0  0  0  0  0
   11.7690   12.6020   -1.9960 H   0  0  0  0  0  0  0  0  0  0  0  0
    3.9910    7.6020   -3.5530 H   0  0  0  0  0  0  0  0  0  0  0  0
    5.1280    9.7070    0.8030 H   0  0  0  0  0  0  0  0  0  0  0  0
   22.0910    9.7740   -4.2760 H   0  0  0  0  0  0  0  0  0  0  0  0
   21.4790   10.5400   -2.8320 H   0  0  0  0  0  0  0  0  0  0  0  0
   19.9350    8.8770   -4.8570 H   0  0  0  0  0  0  0  0  0  0  0  0
   20.0800    8.6480   -3.1310 H   0  0  0  0  0  0  0  0  0  0  0  0
   18.3100   10.7790   -5.7390 H   0  0  0  0  0  0  0  0  0  0  0  0
   17.8270   11.9540   -4.5140 H   0  0  0  0  0  0  0  0  0  0  0  0
   13.6290    8.9240   -1.5300 H   0  0  0  0  0  0  0  0  0  0  0  0
   14.0350    9.1130    0.1610 H   0  0  0  0  0  0  0  0  0  0  0  0
   18.1940    7.8420   -2.0020 H   0  0  0  0  0  0  0  0  0  0  0  0
   18.2390    9.4630   -1.3710 H   0  0  0  0  0  0  0  0  0  0  0  0
   15.4460    9.1990   -3.8920 H   0  0  0  0  0  0  0  0  0  0  0  0
   16.1210   10.5930   -4.6150 H   0  0  0  0  0  0  0  0  0  0  0  0
   15.7170    7.8640   -1.8820 H   0  0  0  0  0  0  0  0  0  0  0  0
   16.4320    8.1740   -0.3250 H   0  0  0  0  0  0  0  0  0  0  0  0
   14.7100   11.2720   -2.7590 H   0  0  0  0  0  0  0  0  0  0  0  0
   16.3400   11.6160   -2.2970 H   0  0  0  0  0  0  0  0  0  0  0  0
    6.0340    8.5810   -4.4870 H   0  0  0  0  0  0  0  0  0  0  0  0
    5.5090   10.2340   -4.2320 H   0  0  0  0  0  0  0  0  0  0  0  0
    4.2330    8.6550    2.4220 H   0  0  0  0  0  0  0  0  0  0  0  0
   17.6060    8.5070   -4.1430 H   0  0  0  0  0  0  0  0  0  0  0  0
    7.1810   10.4470   -0.2370 H   0  0  0  0  0  0  0  0  0  0  0  0
   15.9580   10.5020   -0.3990 H   0  0  0  0  0  0  0  0  0  0  0  0
  1 36  1  0  0  0  0
  2 34  2  0  0  0  0
  3 35  2  0  0  0  0
  4 11  1  0  0  0  0
  4 37  1  0  0  0  0
  5 12  1  0  0  0  0
  5 38  1  0  0  0  0
  6 39  1  0  0  0  0
  6 45  1  0  0  0  0
  7 25  1  0  0  0  0
  7 34  1  0  0  0  0
  7 49  1  0  0  0  0
  8 13  1  0  0  0  0
  8 28  1  0  0  0  0
  8 40  1  0  0  0  0
  9 35  1  0  0  0  0
  9 41  1  0  0  0  0
  9 47  1  0  0  0  0
 10 26  1  0  0  0  0
 10 27  1  0  0  0  0
 10 46  1  0  0  0  0
 10 50  1  0  0  0  0
 11 51  1  0  0  0  0
 11 52  1  0  0  0  0
 11 53  1  0  0  0  0
 12 54  1  0  0  0  0
 12 55  1  0  0  0  0
 12 56  1  0  0  0  0
 13 57  1  0  0  0  0
 13 58  1  0  0  0  0
 13 59  1  0  0  0  0
 14 45  1  0  0  0  0
 14 60  1  0  0  0  0
 14 61  1  0  0  0  0
 14 62  1  0  0  0  0
 15 45  1  0  0  0  0
 15 63  1  0  0  0  0
 15 64  1  0  0  0  0
 15 65  1  0  0  0  0
 16 20  2  0  0  0  0
 16 36  1  0  0  0  0
 16 66  1  0  0  0  0
 17 21  1  0  0  0  0
 17 36  2  0  0  0  0
 17 67  1  0  0  0  0
 18 19  2  0  0  0  0
 18 40  1  0  0  0  0
 18 68  1  0  0  0  0
 19 41  1  0  0  0  0
 19 69  1  0  0  0  0
 20 42  1  0  0  0  0
 20 70  1  0  0  0  0
 21 42  2  0  0  0  0
 21 71  1  0  0  0  0
 22 38  1  0  0  0  0
 22 40  2  0  0  0  0
 22 72  1  0  0  0  0
 23 37  2  0  0  0  0
 23 43  1  0  0  0  0
 23 73  1  0  0  0  0
 24 39  2  0  0  0  0
 24 44  1  0  0  0  0
 24 74  1  0  0  0  0
 25 26  1  0  0  0  0
 25 75  1  0  0  0  0
 25 76  1  0  0  0  0
 26 77  1  0  0  0  0
 26 78  1  0  0  0  0
 27 34  1  0  0  0  0
 27 79  1  0  0  0  0
 27 80  1  0  0  0  0
 28 48  1  0  0  0  0
 28 81  1  0  0  0  0
 28 82  1  0  0  0  0
 29 31  1  0  0  0  0
 29 46  1  0  0  0  0
 29 83  1  0  0  0  0
 29 84  1  0  0  0  0
 30 32  1  0  0  0  0
 30 46  1  0  0  0  0
 30 85  1  0  0  0  0
 30 86  1  0  0  0  0
 31 48  1  0  0  0  0
 31 87  1  0  0  0  0
 31 88  1  0  0  0  0
 32 48  1  0  0  0  0
 32 89  1  0  0  0  0
 32 90  1  0  0  0  0
 33 35  1  0  0  0  0
 33 43  1  0  0  0  0
 33 91  1  0  0  0  0
 33 92  1  0  0  0  0
 37 39  1  0  0  0  0
 38 41  2  0  0  0  0
 42 47  1  0  0  0  0
 43 44  2  0  0  0  0
 44 47  1  0  0  0  0
 45 93  1  0  0  0  0
 46 94  1  0  0  0  0
 47 95  1  0  0  0  0
 48 96  1  0  0  0  0
M  CHG  1  10   1
M  END
$$$$
