# Supplementary material for: ModBinddG: A simulation-based absolute predictor of free energy of binding based on population reweighting
Source: Proc Natl Acad Sci U S A. 2026 Jun 15;123(25):e2513285123. doi: 10.1073/pnas.2513285123 (PMC13291613; doi:10.1073/pnas.2513285123)
Supplement: Supplementary file 2 — Dataset S01 (GZ) [file pnas.2513285123.sd01.gz › SI_PNAS_V2/MDM2_dG/CHEMBL3683165.sdf]

005_ _1
xlunicon  12172119213D 1   1.00000     0.00000     0
unicon 1.4.0 xli
 80 84  0  0  0  0            999 V2000
    4.3510   16.4000   -1.4030 Cl  0  0  0  0  0  0  0  0  0  0  0  0
   16.4540   10.5430   -5.6210 O   0  0  0  0  0  0  0  0  0  0  0  0
    8.1480    9.9060   -4.5130 O   0  0  0  0  0  0  0  0  0  0  0  0
    2.4730    6.7500   -1.4000 O   0  0  0  0  0  0  0  0  0  0  0  0
    3.0080    8.0040    0.8850 O   0  0  0  0  0  0  0  0  0  0  0  0
   15.8520   10.7320   -3.4470 N   0  0  0  0  0  0  0  0  0  0  0  0
    7.5990   10.5730   -2.4010 N   0  0  0  0  0  0  0  0  0  0  0  0
   13.8200   12.1240   -2.1360 N   0  3  0  0  0  0  0  0  0  0  0  0
    2.0830    6.1730   -2.6360 C   0  0  0  0  0  0  0  0  0  0  0  0
   15.9510    8.4960   -4.5380 C   0  0  0  0  0  0  0  0  0  0  0  0
    2.4800   10.0400    2.1140 C   0  0  0  0  0  0  0  0  0  0  0  0
    2.5850    7.7510    3.1970 C   0  0  0  0  0  0  0  0  0  0  0  0
   12.7770   14.3240   -1.3580 C   0  0  0  0  0  0  0  0  0  0  0  0
    6.1940   14.5170   -0.7370 C   0  0  0  0  0  0  0  0  0  0  0  0
    4.2710   13.7620   -2.0260 C   0  0  0  0  0  0  0  0  0  0  0  0
    9.6540   10.6120   -1.0440 C   0  0  0  0  0  0  0  0  0  0  0  0
    9.4200   12.1360   -2.9300 C   0  0  0  0  0  0  0  0  0  0  0  0
    6.7010   13.2040   -0.7210 C   0  0  0  0  0  0  0  0  0  0  0  0
    4.7810   12.4510   -2.0160 C   0  0  0  0  0  0  0  0  0  0  0  0
   10.9220   11.1550   -0.7660 C   0  0  0  0  0  0  0  0  0  0  0  0
   10.6750   12.6890   -2.6430 C   0  0  0  0  0  0  0  0  0  0  0  0
    4.2070    8.0170   -2.5980 C   0  0  0  0  0  0  0  0  0  0  0  0
    4.7830    9.3490   -0.1930 C   0  0  0  0  0  0  0  0  0  0  0  0
   15.4510   10.1710   -2.1550 C   0  0  0  0  0  0  0  0  0  0  0  0
   15.9770   12.1950   -3.4340 C   0  0  0  0  0  0  0  0  0  0  0  0
   14.0650   10.7030   -1.7400 C   0  0  0  0  0  0  0  0  0  0  0  0
   15.0820   12.8720   -2.3700 C   0  0  0  0  0  0  0  0  0  0  0  0
    5.9350    9.3880   -3.8420 C   0  0  0  0  0  0  0  0  0  0  0  0
   16.1100   10.0140   -4.5650 C   0  0  0  0  0  0  0  0  0  0  0  0
    7.3250    9.9840   -3.5950 C   0  0  0  0  0  0  0  0  0  0  0  0
    4.9770   14.7960   -1.3860 C   0  0  0  0  0  0  0  0  0  0  0  0
    3.4800    7.6920   -1.4260 C   0  0  0  0  0  0  0  0  0  0  0  0
    3.7650    8.3630   -0.2140 C   0  0  0  0  0  0  0  0  0  0  0  0
    8.8970   11.0970   -2.1330 C   0  0  0  0  0  0  0  0  0  0  0  0
   11.4400   12.2000   -1.5620 C   0  0  0  0  0  0  0  0  0  0  0  0
    5.9980   12.1570   -1.3580 C   0  0  0  0  0  0  0  0  0  0  0  0
    5.2070    9.0030   -2.5670 C   0  0  0  0  0  0  0  0  0  0  0  0
    5.5000    9.6650   -1.3630 C   0  0  0  0  0  0  0  0  0  0  0  0
    3.1840    8.6720    2.1310 C   0  0  0  0  0  0  0  0  0  0  0  0
   12.8100   12.7880   -1.2580 C   0  0  1  0  0  0  0  0  0  0  0  0
    6.5770   10.7400   -1.3490 C   0  0  1  0  0  0  0  0  0  0  0  0
   13.3860   12.1030   -3.0500 H   0  0  0  0  0  0  0  0  0  0  0  0
    1.2210    5.5260   -2.5070 H   0  0  0  0  0  0  0  0  0  0  0  0
    1.7970    6.9360   -3.3620 H   0  0  0  0  0  0  0  0  0  0  0  0
    2.8890    5.5590   -3.0360 H   0  0  0  0  0  0  0  0  0  0  0  0
   16.1500    8.0760   -5.5240 H   0  0  0  0  0  0  0  0  0  0  0  0
   16.6540    8.0480   -3.8370 H   0  0  0  0  0  0  0  0  0  0  0  0
   14.9360    8.2170   -4.2570 H   0  0  0  0  0  0  0  0  0  0  0  0
    2.5190   10.5170    3.0940 H   0  0  0  0  0  0  0  0  0  0  0  0
    2.9390   10.7260    1.4040 H   0  0  0  0  0  0  0  0  0  0  0  0
    1.4320    9.9380    1.8350 H   0  0  0  0  0  0  0  0  0  0  0  0
    2.6670    8.1900    4.1910 H   0  0  0  0  0  0  0  0  0  0  0  0
    1.5330    7.5510    2.9990 H   0  0  0  0  0  0  0  0  0  0  0  0
    3.1050    6.7930    3.2160 H   0  0  0  0  0  0  0  0  0  0  0  0
   13.6860   14.7390   -0.9380 H   0  0  0  0  0  0  0  0  0  0  0  0
   12.6760   14.6860   -2.3810 H   0  0  0  0  0  0  0  0  0  0  0  0
   11.9560   14.7430   -0.7760 H   0  0  0  0  0  0  0  0  0  0  0  0
    6.7390   15.3150   -0.2580 H   0  0  0  0  0  0  0  0  0  0  0  0
    3.3380   13.9770   -2.5240 H   0  0  0  0  0  0  0  0  0  0  0  0
    9.2720    9.8160   -0.4200 H   0  0  0  0  0  0  0  0  0  0  0  0
    8.8570   12.5220   -3.7640 H   0  0  0  0  0  0  0  0  0  0  0  0
    7.6400   13.0040   -0.2240 H   0  0  0  0  0  0  0  0  0  0  0  0
    4.2230   11.6740   -2.5150 H   0  0  0  0  0  0  0  0  0  0  0  0
   11.4850   10.7670    0.0700 H   0  0  0  0  0  0  0  0  0  0  0  0
   11.0290   13.4940   -3.2700 H   0  0  0  0  0  0  0  0  0  0  0  0
    4.0050    7.5350   -3.5420 H   0  0  0  0  0  0  0  0  0  0  0  0
    5.0250    9.8910    0.7080 H   0  0  0  0  0  0  0  0  0  0  0  0
   15.4510    9.0830   -2.1170 H   0  0  0  0  0  0  0  0  0  0  0  0
   16.1980   10.4770   -1.4200 H   0  0  0  0  0  0  0  0  0  0  0  0
   15.7000   12.5950   -4.4110 H   0  0  0  0  0  0  0  0  0  0  0  0
   17.0200   12.4740   -3.2860 H   0  0  0  0  0  0  0  0  0  0  0  0
   13.2840   10.0860   -2.1850 H   0  0  0  0  0  0  0  0  0  0  0  0
   13.9700   10.5780   -0.6600 H   0  0  0  0  0  0  0  0  0  0  0  0
   14.8710   13.8730   -2.7270 H   0  0  0  0  0  0  0  0  0  0  0  0
   15.6060   12.9780   -1.4240 H   0  0  0  0  0  0  0  0  0  0  0  0
    6.0330    8.5140   -4.4870 H   0  0  0  0  0  0  0  0  0  0  0  0
    5.3410   10.1200   -4.3820 H   0  0  0  0  0  0  0  0  0  0  0  0
    4.2410    8.7880    2.3730 H   0  0  0  0  0  0  0  0  0  0  0  0
   13.0550   12.5700   -0.2160 H   0  0  0  0  0  0  0  0  0  0  0  0
    7.0720   10.6230   -0.3840 H   0  0  0  0  0  0  0  0  0  0  0  0
  1 31  1  0  0  0  0
  2 29  2  0  0  0  0
  3 30  2  0  0  0  0
  4  9  1  0  0  0  0
  4 32  1  0  0  0  0
  5 33  1  0  0  0  0
  5 39  1  0  0  0  0
  6 24  1  0  0  0  0
  6 25  1  0  0  0  0
  6 29  1  0  0  0  0
  7 30  1  0  0  0  0
  7 34  1  0  0  0  0
  7 41  1  0  0  0  0
  8 26  1  0  0  0  0
  8 27  1  0  0  0  0
  8 40  1  0  0  0  0
  8 42  1  0  0  0  0
  9 43  1  0  0  0  0
  9 44  1  0  0  0  0
  9 45  1  0  0  0  0
 10 29  1  0  0  0  0
 10 46  1  0  0  0  0
 10 47  1  0  0  0  0
 10 48  1  0  0  0  0
 11 39  1  0  0  0  0
 11 49  1  0  0  0  0
 11 50  1  0  0  0  0
 11 51  1  0  0  0  0
 12 39  1  0  0  0  0
 12 52  1  0  0  0  0
 12 53  1  0  0  0  0
 12 54  1  0  0  0  0
 13 40  1  0  0  0  0
 13 55  1  0  0  0  0
 13 56  1  0  0  0  0
 13 57  1  0  0  0  0
 14 18  2  0  0  0  0
 14 31  1  0  0  0  0
 14 58  1  0  0  0  0
 15 19  1  0  0  0  0
 15 31  2  0  0  0  0
 15 59  1  0  0  0  0
 16 20  2  0  0  0  0
 16 34  1  0  0  0  0
 16 60  1  0  0  0  0
 17 21  1  0  0  0  0
 17 34  2  0  0  0  0
 17 61  1  0  0  0  0
 18 36  1  0  0  0  0
 18 62  1  0  0  0  0
 19 36  2  0  0  0  0
 19 63  1  0  0  0  0
 20 35  1  0  0  0  0
 20 64  1  0  0  0  0
 21 35  2  0  0  0  0
 21 65  1  0  0  0  0
 22 32  2  0  0  0  0
 22 37  1  0  0  0  0
 22 66  1  0  0  0  0
 23 33  2  0  0  0  0
 23 38  1  0  0  0  0
 23 67  1  0  0  0  0
 24 26  1  0  0  0  0
 24 68  1  0  0  0  0
 24 69  1  0  0  0  0
 25 27  1  0  0  0  0
 25 70  1  0  0  0  0
 25 71  1  0  0  0  0
 26 72  1  0  0  0  0
 26 73  1  0  0  0  0
 27 74  1  0  0  0  0
 27 75  1  0  0  0  0
 28 30  1  0  0  0  0
 28 37  1  0  0  0  0
 28 76  1  0  0  0  0
 28 77  1  0  0  0  0
 32 33  1  0  0  0  0
 35 40  1  0  0  0  0
 36 41  1  0  0  0  0
 37 38  2  0  0  0  0
 38 41  1  0  0  0  0
 39 78  1  0  0  0  0
 40 79  1  0  0  0  0
 41 80  1  0  0  0  0
M  CHG  1   8   1
M  END
$$$$
