# Supplementary material for: ModBinddG: A simulation-based absolute predictor of free energy of binding based on population reweighting
Source: Proc Natl Acad Sci U S A. 2026 Jun 15;123(25):e2513285123. doi: 10.1073/pnas.2513285123 (PMC13291613; doi:10.1073/pnas.2513285123)
Supplement: Supplementary file 2 — Dataset S01 (GZ) [file pnas.2513285123.sd01.gz › SI_PNAS_V2/MDM2_dG/CHEMBL3683164.sdf]

006_ _1
xlunicon  12172119213D 1   1.00000     0.00000     0
unicon 1.4.0 xli
 76 80  0  0  0  0            999 V2000
    4.3940   16.3930   -1.3970 Cl  0  0  0  0  0  0  0  0  0  0  0  0
   16.0130   10.1980   -2.8170 S   0  0  0  0  0  0  0  0  0  0  0  0
   17.2890    9.5950   -3.2220 O   0  0  0  0  0  0  0  0  0  0  0  0
   14.7410    9.5700   -3.1970 O   0  0  0  0  0  0  0  0  0  0  0  0
    8.2250    9.9220   -4.5310 O   0  0  0  0  0  0  0  0  0  0  0  0
    2.5040    6.8220   -1.4060 O   0  0  0  0  0  0  0  0  0  0  0  0
    3.0620    8.0620    0.8740 O   0  0  0  0  0  0  0  0  0  0  0  0
    7.6940   10.5730   -2.4100 N   0  0  0  0  0  0  0  0  0  0  0  0
   14.0280   12.0350   -1.6380 N   0  3  0  0  0  0  0  0  0  0  0  0
    2.0940    6.2530   -2.6390 C   0  0  0  0  0  0  0  0  0  0  0  0
    2.5540   10.1020    2.1040 C   0  0  0  0  0  0  0  0  0  0  0  0
    2.6310    7.8110    3.1840 C   0  0  0  0  0  0  0  0  0  0  0  0
   12.8670   14.3210   -1.3160 C   0  0  0  0  0  0  0  0  0  0  0  0
    6.2670   14.5280   -0.7620 C   0  0  0  0  0  0  0  0  0  0  0  0
    4.3380   13.7570   -2.0300 C   0  0  0  0  0  0  0  0  0  0  0  0
    9.7470   10.5580   -1.0460 C   0  0  0  0  0  0  0  0  0  0  0  0
    9.5500   12.1130   -2.9080 C   0  0  0  0  0  0  0  0  0  0  0  0
    6.7880   13.2190   -0.7530 C   0  0  0  0  0  0  0  0  0  0  0  0
    4.8600   12.4500   -2.0270 C   0  0  0  0  0  0  0  0  0  0  0  0
   11.0110   11.0930   -0.7340 C   0  0  0  0  0  0  0  0  0  0  0  0
   10.8040   12.6560   -2.5850 C   0  0  0  0  0  0  0  0  0  0  0  0
    4.2630    8.0560   -2.6080 C   0  0  0  0  0  0  0  0  0  0  0  0
    4.8630    9.3750   -0.2010 C   0  0  0  0  0  0  0  0  0  0  0  0
   15.9430   11.9470   -3.3360 C   0  0  0  0  0  0  0  0  0  0  0  0
   15.9540   10.4250   -1.0240 C   0  0  0  0  0  0  0  0  0  0  0  0
   15.0490   12.8100   -2.4110 C   0  0  0  0  0  0  0  0  0  0  0  0
   14.6390   11.1270   -0.6120 C   0  0  0  0  0  0  0  0  0  0  0  0
    6.0110    9.4100   -3.8520 C   0  0  0  0  0  0  0  0  0  0  0  0
    5.0390   14.7960   -1.3950 C   0  0  0  0  0  0  0  0  0  0  0  0
    7.4090    9.9970   -3.6080 C   0  0  0  0  0  0  0  0  0  0  0  0
    3.5300    7.7430   -1.4350 C   0  0  0  0  0  0  0  0  0  0  0  0
    3.8280    8.4080   -0.2230 C   0  0  0  0  0  0  0  0  0  0  0  0
    9.0040   11.0690   -2.1330 C   0  0  0  0  0  0  0  0  0  0  0  0
   11.5450   12.1600   -1.4890 C   0  0  0  0  0  0  0  0  0  0  0  0
    6.0860   12.1660   -1.3810 C   0  0  0  0  0  0  0  0  0  0  0  0
    5.2810    9.0260   -2.5770 C   0  0  0  0  0  0  0  0  0  0  0  0
    5.5860    9.6800   -1.3710 C   0  0  0  0  0  0  0  0  0  0  0  0
    3.2440    8.7270    2.1210 C   0  0  0  0  0  0  0  0  0  0  0  0
   12.8650   12.8010   -1.0710 C   0  0  1  0  0  0  0  0  0  0  0  0
    6.6690   10.7500   -1.3610 C   0  0  1  0  0  0  0  0  0  0  0  0
   13.5750   11.4350   -2.3190 H   0  0  0  0  0  0  0  0  0  0  0  0
    1.2150    5.6300   -2.5000 H   0  0  0  0  0  0  0  0  0  0  0  0
    1.8260    7.0210   -3.3670 H   0  0  0  0  0  0  0  0  0  0  0  0
    2.8820    5.6160   -3.0390 H   0  0  0  0  0  0  0  0  0  0  0  0
    2.6060   10.5820    3.0820 H   0  0  0  0  0  0  0  0  0  0  0  0
    3.0140   10.7800    1.3870 H   0  0  0  0  0  0  0  0  0  0  0  0
    1.5010   10.0100    1.8350 H   0  0  0  0  0  0  0  0  0  0  0  0
    2.7150    8.2480    4.1790 H   0  0  0  0  0  0  0  0  0  0  0  0
    1.5770    7.6250    2.9810 H   0  0  0  0  0  0  0  0  0  0  0  0
    3.1390    6.8470    3.2030 H   0  0  0  0  0  0  0  0  0  0  0  0
   13.7680   14.7570   -0.9070 H   0  0  0  0  0  0  0  0  0  0  0  0
   12.8050   14.6050   -2.3650 H   0  0  0  0  0  0  0  0  0  0  0  0
   12.0310   14.7990   -0.8040 H   0  0  0  0  0  0  0  0  0  0  0  0
    6.8100   15.3300   -0.2860 H   0  0  0  0  0  0  0  0  0  0  0  0
    3.3970   13.9630   -2.5180 H   0  0  0  0  0  0  0  0  0  0  0  0
    9.3490    9.7560   -0.4400 H   0  0  0  0  0  0  0  0  0  0  0  0
    9.0010   12.5220   -3.7420 H   0  0  0  0  0  0  0  0  0  0  0  0
    7.7330   13.0270   -0.2650 H   0  0  0  0  0  0  0  0  0  0  0  0
    4.3000   11.6700   -2.5190 H   0  0  0  0  0  0  0  0  0  0  0  0
   11.5460   10.6960    0.1160 H   0  0  0  0  0  0  0  0  0  0  0  0
   11.1610   13.4760   -3.1890 H   0  0  0  0  0  0  0  0  0  0  0  0
    4.0500    7.5780   -3.5520 H   0  0  0  0  0  0  0  0  0  0  0  0
    5.1120    9.9140    0.7000 H   0  0  0  0  0  0  0  0  0  0  0  0
   16.9640   12.3310   -3.3520 H   0  0  0  0  0  0  0  0  0  0  0  0
   15.5930   11.9630   -4.3680 H   0  0  0  0  0  0  0  0  0  0  0  0
   16.8440   10.9860   -0.7490 H   0  0  0  0  0  0  0  0  0  0  0  0
   16.0460    9.4450   -0.5570 H   0  0  0  0  0  0  0  0  0  0  0  0
   15.6650   13.3720   -1.7090 H   0  0  0  0  0  0  0  0  0  0  0  0
   14.5810   13.5500   -3.0550 H   0  0  0  0  0  0  0  0  0  0  0  0
   14.8310   11.6760    0.3120 H   0  0  0  0  0  0  0  0  0  0  0  0
   13.8990   10.3640   -0.3700 H   0  0  0  0  0  0  0  0  0  0  0  0
    6.1010    8.5380   -4.5010 H   0  0  0  0  0  0  0  0  0  0  0  0
    5.4210   10.1490   -4.3900 H   0  0  0  0  0  0  0  0  0  0  0  0
    4.3010    8.8320    2.3640 H   0  0  0  0  0  0  0  0  0  0  0  0
   12.8990   12.7170    0.0170 H   0  0  0  0  0  0  0  0  0  0  0  0
    7.1610   10.6380   -0.3940 H   0  0  0  0  0  0  0  0  0  0  0  0
  1 29  1  0  0  0  0
  2  3  2  0  0  0  0
  2  4  2  0  0  0  0
  2 24  1  0  0  0  0
  2 25  1  0  0  0  0
  5 30  2  0  0  0  0
  6 10  1  0  0  0  0
  6 31  1  0  0  0  0
  7 32  1  0  0  0  0
  7 38  1  0  0  0  0
  8 30  1  0  0  0  0
  8 33  1  0  0  0  0
  8 40  1  0  0  0  0
  9 26  1  0  0  0  0
  9 27  1  0  0  0  0
  9 39  1  0  0  0  0
  9 41  1  0  0  0  0
 10 42  1  0  0  0  0
 10 43  1  0  0  0  0
 10 44  1  0  0  0  0
 11 38  1  0  0  0  0
 11 45  1  0  0  0  0
 11 46  1  0  0  0  0
 11 47  1  0  0  0  0
 12 38  1  0  0  0  0
 12 48  1  0  0  0  0
 12 49  1  0  0  0  0
 12 50  1  0  0  0  0
 13 39  1  0  0  0  0
 13 51  1  0  0  0  0
 13 52  1  0  0  0  0
 13 53  1  0  0  0  0
 14 18  2  0  0  0  0
 14 29  1  0  0  0  0
 14 54  1  0  0  0  0
 15 19  1  0  0  0  0
 15 29  2  0  0  0  0
 15 55  1  0  0  0  0
 16 20  2  0  0  0  0
 16 33  1  0  0  0  0
 16 56  1  0  0  0  0
 17 21  1  0  0  0  0
 17 33  2  0  0  0  0
 17 57  1  0  0  0  0
 18 35  1  0  0  0  0
 18 58  1  0  0  0  0
 19 35  2  0  0  0  0
 19 59  1  0  0  0  0
 20 34  1  0  0  0  0
 20 60  1  0  0  0  0
 21 34  2  0  0  0  0
 21 61  1  0  0  0  0
 22 31  2  0  0  0  0
 22 36  1  0  0  0  0
 22 62  1  0  0  0  0
 23 32  2  0  0  0  0
 23 37  1  0  0  0  0
 23 63  1  0  0  0  0
 24 26  1  0  0  0  0
 24 64  1  0  0  0  0
 24 65  1  0  0  0  0
 25 27  1  0  0  0  0
 25 66  1  0  0  0  0
 25 67  1  0  0  0  0
 26 68  1  0  0  0  0
 26 69  1  0  0  0  0
 27 70  1  0  0  0  0
 27 71  1  0  0  0  0
 28 30  1  0  0  0  0
 28 36  1  0  0  0  0
 28 72  1  0  0  0  0
 28 73  1  0  0  0  0
 31 32  1  0  0  0  0
 34 39  1  0  0  0  0
 35 40  1  0  0  0  0
 36 37  2  0  0  0  0
 37 40  1  0  0  0  0
 38 74  1  0  0  0  0
 39 75  1  0  0  0  0
 40 76  1  0  0  0  0
M  CHG  1   9   1
M  END
$$$$
