# Supplementary material for: ModBinddG: A simulation-based absolute predictor of free energy of binding based on population reweighting
Source: Proc Natl Acad Sci U S A. 2026 Jun 15;123(25):e2513285123. doi: 10.1073/pnas.2513285123 (PMC13291613; doi:10.1073/pnas.2513285123)
Supplement: Supplementary file 2 — Dataset S01 (GZ) [file pnas.2513285123.sd01.gz › SI_PNAS_V2/MDM2_dG/CHEMBL3601403.sdf]

180_ _1
xlunicon  12172119213D 1   1.00000     0.00000     0
unicon 1.4.0 xli
 93 98  0  0  0  0            999 V2000
    4.3560   16.4170   -1.3890 Cl  0  0  0  0  0  0  0  0  0  0  0  0
   19.8670   12.9810   -5.4900 O   0  0  0  0  0  0  0  0  0  0  0  0
    8.1720    9.8410   -4.6180 O   0  0  0  0  0  0  0  0  0  0  0  0
    2.5030    6.8230   -1.4010 O   0  0  0  0  0  0  0  0  0  0  0  0
    3.0820    8.0980    0.8580 O   0  0  0  0  0  0  0  0  0  0  0  0
   11.1120   10.4090   -1.3870 N   0  0  0  0  0  0  0  0  0  0  0  0
    9.3910   12.2600   -2.6740 N   0  0  0  0  0  0  0  0  0  0  0  0
   20.8110   11.2010   -4.4480 N   0  0  0  0  0  0  0  0  0  0  0  0
   12.8850   11.9680   -1.4530 N   0  0  0  0  0  0  0  0  0  0  0  0
    7.6310   10.5980   -2.5440 N   0  0  0  0  0  0  0  0  0  0  0  0
   18.2300   10.3260   -3.6490 N   0  3  0  0  0  0  0  0  0  0  0  0
    2.0870    6.2380   -2.6260 C   0  0  0  0  0  0  0  0  0  0  0  0
   22.1750   11.7060   -4.6130 C   0  0  0  0  0  0  0  0  0  0  0  0
   13.0590   13.2590   -0.7880 C   0  0  0  0  0  0  0  0  0  0  0  0
    2.5860   10.1440    2.0850 C   0  0  0  0  0  0  0  0  0  0  0  0
    2.6830    7.8600    3.1730 C   0  0  0  0  0  0  0  0  0  0  0  0
   10.6840   12.5520   -2.4080 C   0  0  0  0  0  0  0  0  0  0  0  0
    9.8230   10.1160   -1.6630 C   0  0  0  0  0  0  0  0  0  0  0  0
    6.2370   14.5480   -0.7930 C   0  0  0  0  0  0  0  0  0  0  0  0
    4.2970   13.7890   -2.0510 C   0  0  0  0  0  0  0  0  0  0  0  0
    6.7630   13.2420   -0.8100 C   0  0  0  0  0  0  0  0  0  0  0  0
    4.8240   12.4850   -2.0730 C   0  0  0  0  0  0  0  0  0  0  0  0
    4.2310    8.0600   -2.6390 C   0  0  0  0  0  0  0  0  0  0  0  0
    4.8590    9.4120   -0.2580 C   0  0  0  0  0  0  0  0  0  0  0  0
   20.6980    9.9360   -3.7080 C   0  0  0  0  0  0  0  0  0  0  0  0
   19.2950    9.2980   -3.7320 C   0  0  0  0  0  0  0  0  0  0  0  0
   18.3530   11.2910   -4.7770 C   0  0  0  0  0  0  0  0  0  0  0  0
   13.8280   10.8820   -1.1560 C   0  0  0  0  0  0  0  0  0  0  0  0
   16.5900    9.1430   -2.0650 C   0  0  0  0  0  0  0  0  0  0  0  0
   15.7170   10.7170   -3.7810 C   0  0  0  0  0  0  0  0  0  0  0  0
   16.3180   10.1890   -0.9580 C   0  0  0  0  0  0  0  0  0  0  0  0
   15.6130   11.8490   -2.7450 C   0  0  0  0  0  0  0  0  0  0  0  0
    5.9420    9.4060   -3.9300 C   0  0  0  0  0  0  0  0  0  0  0  0
   19.7540   11.8840   -4.9380 C   0  0  0  0  0  0  0  0  0  0  0  0
    7.3460    9.9750   -3.7110 C   0  0  0  0  0  0  0  0  0  0  0  0
    5.0030   14.8210   -1.4110 C   0  0  0  0  0  0  0  0  0  0  0  0
   11.5520   11.6350   -1.7560 C   0  0  0  0  0  0  0  0  0  0  0  0
    8.9540   11.0310   -2.3050 C   0  0  0  0  0  0  0  0  0  0  0  0
    3.5190    7.7540   -1.4530 C   0  0  0  0  0  0  0  0  0  0  0  0
    3.8300    8.4370   -0.2530 C   0  0  0  0  0  0  0  0  0  0  0  0
    6.0600   12.1970   -1.4500 C   0  0  0  0  0  0  0  0  0  0  0  0
    5.2400    9.0380   -2.6350 C   0  0  0  0  0  0  0  0  0  0  0  0
    5.5620    9.7090   -1.4430 C   0  0  0  0  0  0  0  0  0  0  0  0
    3.2800    8.7720    2.0980 C   0  0  0  0  0  0  0  0  0  0  0  0
   16.8630    9.7420   -3.4740 C   0  0  0  0  0  0  0  0  0  0  0  0
    6.6440   10.7830   -1.4630 C   0  0  1  0  0  0  0  0  0  0  0  0
   15.3070   11.2990   -1.3380 C   0  0  0  0  0  0  0  0  0  0  0  0
   18.4310   10.8850   -2.8140 H   0  0  0  0  0  0  0  0  0  0  0  0
    1.2190    5.6040   -2.4750 H   0  0  0  0  0  0  0  0  0  0  0  0
    1.8000    6.9960   -3.3570 H   0  0  0  0  0  0  0  0  0  0  0  0
    2.8790    5.6080   -3.0310 H   0  0  0  0  0  0  0  0  0  0  0  0
   22.5090   11.5510   -5.6400 H   0  0  0  0  0  0  0  0  0  0  0  0
   22.2400   12.7740   -4.4000 H   0  0  0  0  0  0  0  0  0  0  0  0
   22.8800   11.2000   -3.9530 H   0  0  0  0  0  0  0  0  0  0  0  0
   13.9460   13.7670   -1.1680 H   0  0  0  0  0  0  0  0  0  0  0  0
   12.2270   13.9480   -0.9200 H   0  0  0  0  0  0  0  0  0  0  0  0
   13.1860   13.1070    0.2840 H   0  0  0  0  0  0  0  0  0  0  0  0
    2.6510   10.6290    3.0600 H   0  0  0  0  0  0  0  0  0  0  0  0
    3.0350   10.8200    1.3590 H   0  0  0  0  0  0  0  0  0  0  0  0
    1.5300   10.0480    1.8320 H   0  0  0  0  0  0  0  0  0  0  0  0
    2.7810    8.3010    4.1650 H   0  0  0  0  0  0  0  0  0  0  0  0
    1.6270    7.6720    2.9870 H   0  0  0  0  0  0  0  0  0  0  0  0
    3.1930    6.8960    3.1900 H   0  0  0  0  0  0  0  0  0  0  0  0
   11.0260   13.5260   -2.7270 H   0  0  0  0  0  0  0  0  0  0  0  0
    9.4800    9.1340   -1.3690 H   0  0  0  0  0  0  0  0  0  0  0  0
    6.7830   15.3450   -0.3120 H   0  0  0  0  0  0  0  0  0  0  0  0
    3.3490   13.9990   -2.5250 H   0  0  0  0  0  0  0  0  0  0  0  0
    7.7130   13.0480   -0.3350 H   0  0  0  0  0  0  0  0  0  0  0  0
    4.2630   11.7070   -2.5680 H   0  0  0  0  0  0  0  0  0  0  0  0
    4.0090    7.5700   -3.5750 H   0  0  0  0  0  0  0  0  0  0  0  0
    5.1180    9.9630    0.6340 H   0  0  0  0  0  0  0  0  0  0  0  0
   21.4290    9.2190   -4.0830 H   0  0  0  0  0  0  0  0  0  0  0  0
   20.9740   10.1380   -2.6720 H   0  0  0  0  0  0  0  0  0  0  0  0
   19.1660    8.7290   -4.6540 H   0  0  0  0  0  0  0  0  0  0  0  0
   19.2240    8.5820   -2.9160 H   0  0  0  0  0  0  0  0  0  0  0  0
   18.0710   10.8110   -5.7140 H   0  0  0  0  0  0  0  0  0  0  0  0
   17.6920   12.1430   -4.6330 H   0  0  0  0  0  0  0  0  0  0  0  0
   13.6140   10.0230   -1.7920 H   0  0  0  0  0  0  0  0  0  0  0  0
   13.6610   10.5510   -0.1290 H   0  0  0  0  0  0  0  0  0  0  0  0
   15.7040    8.5100   -2.1390 H   0  0  0  0  0  0  0  0  0  0  0  0
   17.3830    8.4690   -1.7470 H   0  0  0  0  0  0  0  0  0  0  0  0
   14.8150   10.1180   -3.7370 H   0  0  0  0  0  0  0  0  0  0  0  0
   15.7450   11.1090   -4.7980 H   0  0  0  0  0  0  0  0  0  0  0  0
   15.9820    9.6840   -0.0510 H   0  0  0  0  0  0  0  0  0  0  0  0
   17.2610   10.6510   -0.6780 H   0  0  0  0  0  0  0  0  0  0  0  0
   14.8520   12.5630   -3.0580 H   0  0  0  0  0  0  0  0  0  0  0  0
   16.5350   12.4280   -2.7070 H   0  0  0  0  0  0  0  0  0  0  0  0
    6.0060    8.5330   -4.5790 H   0  0  0  0  0  0  0  0  0  0  0  0
    5.3530   10.1530   -4.4530 H   0  0  0  0  0  0  0  0  0  0  0  0
    4.3410    8.8800    2.3240 H   0  0  0  0  0  0  0  0  0  0  0  0
   16.7830    8.9310   -4.2000 H   0  0  0  0  0  0  0  0  0  0  0  0
    7.1820   10.6630   -0.5210 H   0  0  0  0  0  0  0  0  0  0  0  0
   15.4660   12.1080   -0.6270 H   0  0  0  0  0  0  0  0  0  0  0  0
  1 36  1  0  0  0  0
  2 34  2  0  0  0  0
  3 35  2  0  0  0  0
  4 12  1  0  0  0  0
  4 39  1  0  0  0  0
  5 40  1  0  0  0  0
  5 44  1  0  0  0  0
  6 18  2  0  0  0  0
  6 37  1  0  0  0  0
  7 17  1  0  0  0  0
  7 38  2  0  0  0  0
  8 13  1  0  0  0  0
  8 25  1  0  0  0  0
  8 34  1  0  0  0  0
  9 14  1  0  0  0  0
  9 28  1  0  0  0  0
  9 37  1  0  0  0  0
 10 35  1  0  0  0  0
 10 38  1  0  0  0  0
 10 46  1  0  0  0  0
 11 26  1  0  0  0  0
 11 27  1  0  0  0  0
 11 45  1  0  0  0  0
 11 48  1  0  0  0  0
 12 49  1  0  0  0  0
 12 50  1  0  0  0  0
 12 51  1  0  0  0  0
 13 52  1  0  0  0  0
 13 53  1  0  0  0  0
 13 54  1  0  0  0  0
 14 55  1  0  0  0  0
 14 56  1  0  0  0  0
 14 57  1  0  0  0  0
 15 44  1  0  0  0  0
 15 58  1  0  0  0  0
 15 59  1  0  0  0  0
 15 60  1  0  0  0  0
 16 44  1  0  0  0  0
 16 61  1  0  0  0  0
 16 62  1  0  0  0  0
 16 63  1  0  0  0  0
 17 37  2  0  0  0  0
 17 64  1  0  0  0  0
 18 38  1  0  0  0  0
 18 65  1  0  0  0  0
 19 21  2  0  0  0  0
 19 36  1  0  0  0  0
 19 66  1  0  0  0  0
 20 22  1  0  0  0  0
 20 36  2  0  0  0  0
 20 67  1  0  0  0  0
 21 41  1  0  0  0  0
 21 68  1  0  0  0  0
 22 41  2  0  0  0  0
 22 69  1  0  0  0  0
 23 39  2  0  0  0  0
 23 42  1  0  0  0  0
 23 70  1  0  0  0  0
 24 40  2  0  0  0  0
 24 43  1  0  0  0  0
 24 71  1  0  0  0  0
 25 26  1  0  0  0  0
 25 72  1  0  0  0  0
 25 73  1  0  0  0  0
 26 74  1  0  0  0  0
 26 75  1  0  0  0  0
 27 34  1  0  0  0  0
 27 76  1  0  0  0  0
 27 77  1  0  0  0  0
 28 47  1  0  0  0  0
 28 78  1  0  0  0  0
 28 79  1  0  0  0  0
 29 31  1  0  0  0  0
 29 45  1  0  0  0  0
 29 80  1  0  0  0  0
 29 81  1  0  0  0  0
 30 32  1  0  0  0  0
 30 45  1  0  0  0  0
 30 82  1  0  0  0  0
 30 83  1  0  0  0  0
 31 47  1  0  0  0  0
 31 84  1  0  0  0  0
 31 85  1  0  0  0  0
 32 47  1  0  0  0  0
 32 86  1  0  0  0  0
 32 87  1  0  0  0  0
 33 35  1  0  0  0  0
 33 42  1  0  0  0  0
 33 88  1  0  0  0  0
 33 89  1  0  0  0  0
 39 40  1  0  0  0  0
 41 46  1  0  0  0  0
 42 43  2  0  0  0  0
 43 46  1  0  0  0  0
 44 90  1  0  0  0  0
 45 91  1  0  0  0  0
 46 92  1  0  0  0  0
 47 93  1  0  0  0  0
M  CHG  1  11   1
M  END
$$$$
