# Supplementary material for: ModBinddG: A simulation-based absolute predictor of free energy of binding based on population reweighting
Source: Proc Natl Acad Sci U S A. 2026 Jun 15;123(25):e2513285123. doi: 10.1073/pnas.2513285123 (PMC13291613; doi:10.1073/pnas.2513285123)
Supplement: Supplementary file 2 — Dataset S01 (GZ) [file pnas.2513285123.sd01.gz › SI_PNAS_V2/MDM2_dG/CHEMBL3683174.sdf]

065_ _1
xlunicon  12172119213D 1   1.00000     0.00000     0
unicon 1.4.0 xli
 90 94  0  0  0  0            999 V2000
    4.3960   16.3380   -1.3190 Cl  0  0  0  0  0  0  0  0  0  0  0  0
   20.2790   11.4650   -4.4820 O   0  0  0  0  0  0  0  0  0  0  0  0
    8.0380    9.7810   -4.6150 O   0  0  0  0  0  0  0  0  0  0  0  0
    2.3820    6.6710   -1.4540 O   0  0  0  0  0  0  0  0  0  0  0  0
    2.9490    7.9150    0.8340 O   0  0  0  0  0  0  0  0  0  0  0  0
    9.4710   10.4580   -1.1510 N   0  0  0  0  0  0  0  0  0  0  0  0
   19.6780   12.3740   -6.4520 N   0  0  0  0  0  0  0  0  0  0  0  0
   17.7970   10.6850   -3.7900 N   0  3  0  0  0  0  0  0  0  0  0  0
   12.3660   12.7730   -1.0040 N   0  0  0  0  0  0  0  0  0  0  0  0
    7.5020   10.4750   -2.5080 N   0  0  0  0  0  0  0  0  0  0  0  0
    1.9770    6.1070   -2.6900 C   0  0  0  0  0  0  0  0  0  0  0  0
   20.9660   12.9870   -6.7500 C   0  0  0  0  0  0  0  0  0  0  0  0
   12.4420   14.2260   -1.1820 C   0  0  0  0  0  0  0  0  0  0  0  0
    2.4520    9.9540    2.0750 C   0  0  0  0  0  0  0  0  0  0  0  0
    2.5560    7.6640    3.1550 C   0  0  0  0  0  0  0  0  0  0  0  0
   10.6430   11.0150   -0.8030 C   0  0  0  0  0  0  0  0  0  0  0  0
    6.1930   14.3960   -0.6940 C   0  0  0  0  0  0  0  0  0  0  0  0
    4.2660   13.7220   -2.0210 C   0  0  0  0  0  0  0  0  0  0  0  0
    9.3240   12.0080   -2.9840 C   0  0  0  0  0  0  0  0  0  0  0  0
   10.5340   12.6020   -2.6090 C   0  0  0  0  0  0  0  0  0  0  0  0
    6.6730   13.0710   -0.7150 C   0  0  0  0  0  0  0  0  0  0  0  0
    4.7490   12.4000   -2.0470 C   0  0  0  0  0  0  0  0  0  0  0  0
    4.1070    7.9330   -2.6640 C   0  0  0  0  0  0  0  0  0  0  0  0
    4.7100    9.2600   -0.2640 C   0  0  0  0  0  0  0  0  0  0  0  0
   18.0220   11.1050   -5.1880 C   0  0  0  0  0  0  0  0  0  0  0  0
   13.3840   12.0700   -0.2180 C   0  0  0  0  0  0  0  0  0  0  0  0
   16.1940   10.0180   -2.0190 C   0  0  0  0  0  0  0  0  0  0  0  0
   16.1670   12.3630   -3.0140 C   0  0  0  0  0  0  0  0  0  0  0  0
   14.8170   10.2870   -1.3870 C   0  0  0  0  0  0  0  0  0  0  0  0
   14.8880   12.6490   -2.2430 C   0  0  0  0  0  0  0  0  0  0  0  0
    5.8250    9.2950   -3.9240 C   0  0  0  0  0  0  0  0  0  0  0  0
   19.4310   11.6590   -5.3510 C   0  0  0  0  0  0  0  0  0  0  0  0
    7.2230    9.8750   -3.6920 C   0  0  0  0  0  0  0  0  0  0  0  0
    4.9880   14.7210   -1.3450 C   0  0  0  0  0  0  0  0  0  0  0  0
    8.8030   10.9490   -2.2150 C   0  0  0  0  0  0  0  0  0  0  0  0
    3.3920    7.6080   -1.4850 C   0  0  0  0  0  0  0  0  0  0  0  0
    3.6920    8.2750   -0.2740 C   0  0  0  0  0  0  0  0  0  0  0  0
   11.2140   12.1190   -1.4730 C   0  0  0  0  0  0  0  0  0  0  0  0
    5.9530   12.0610   -1.3930 C   0  0  0  0  0  0  0  0  0  0  0  0
    5.1080    8.9160   -2.6430 C   0  0  0  0  0  0  0  0  0  0  0  0
    5.4140    9.5750   -1.4420 C   0  0  0  0  0  0  0  0  0  0  0  0
    3.1460    8.5810    2.0800 C   0  0  0  0  0  0  0  0  0  0  0  0
   16.4220   10.8690   -3.2850 C   0  0  0  0  0  0  0  0  0  0  0  0
    6.5040   10.6340   -1.4330 C   0  0  1  0  0  0  0  0  0  0  0  0
   14.6850   11.7670   -0.9980 C   0  0  0  0  0  0  0  0  0  0  0  0
   18.9440   12.4790   -7.1410 H   0  0  0  0  0  0  0  0  0  0  0  0
   18.4260   11.2200   -3.1870 H   0  0  0  0  0  0  0  0  0  0  0  0
   18.0800    9.7250   -3.7020 H   0  0  0  0  0  0  0  0  0  0  0  0
    1.0960    5.4850   -2.5700 H   0  0  0  0  0  0  0  0  0  0  0  0
    1.7130    6.8770   -3.4170 H   0  0  0  0  0  0  0  0  0  0  0  0
    2.7690    5.4700   -3.0820 H   0  0  0  0  0  0  0  0  0  0  0  0
   20.9170   13.5290   -7.6950 H   0  0  0  0  0  0  0  0  0  0  0  0
   21.2540   13.6920   -5.9690 H   0  0  0  0  0  0  0  0  0  0  0  0
   21.7470   12.2300   -6.8330 H   0  0  0  0  0  0  0  0  0  0  0  0
   12.7750   14.4810   -2.1890 H   0  0  0  0  0  0  0  0  0  0  0  0
   11.4760   14.7080   -1.0260 H   0  0  0  0  0  0  0  0  0  0  0  0
   13.1420   14.6720   -0.4760 H   0  0  0  0  0  0  0  0  0  0  0  0
    2.5010   10.4260    3.0560 H   0  0  0  0  0  0  0  0  0  0  0  0
    2.9100   10.6400    1.3640 H   0  0  0  0  0  0  0  0  0  0  0  0
    1.4010    9.8610    1.8010 H   0  0  0  0  0  0  0  0  0  0  0  0
    2.6600    8.1020    4.1480 H   0  0  0  0  0  0  0  0  0  0  0  0
    1.4990    7.4760    2.9760 H   0  0  0  0  0  0  0  0  0  0  0  0
    3.0660    6.7010    3.1640 H   0  0  0  0  0  0  0  0  0  0  0  0
   11.0750   10.5970    0.0910 H   0  0  0  0  0  0  0  0  0  0  0  0
    6.7500   15.1650   -0.1820 H   0  0  0  0  0  0  0  0  0  0  0  0
    3.3420   13.9720   -2.5200 H   0  0  0  0  0  0  0  0  0  0  0  0
    8.7930   12.3910   -3.8370 H   0  0  0  0  0  0  0  0  0  0  0  0
   10.9130   13.4360   -3.1810 H   0  0  0  0  0  0  0  0  0  0  0  0
    7.6010   12.8370   -0.2120 H   0  0  0  0  0  0  0  0  0  0  0  0
    4.1810   11.6470   -2.5700 H   0  0  0  0  0  0  0  0  0  0  0  0
    3.8970    7.4520   -3.6070 H   0  0  0  0  0  0  0  0  0  0  0  0
    4.9680    9.7980    0.6350 H   0  0  0  0  0  0  0  0  0  0  0  0
   17.8780   10.2510   -5.8490 H   0  0  0  0  0  0  0  0  0  0  0  0
   17.3100   11.8710   -5.4940 H   0  0  0  0  0  0  0  0  0  0  0  0
   13.6120   12.7020    0.6360 H   0  0  0  0  0  0  0  0  0  0  0  0
   13.0230   11.1510    0.2370 H   0  0  0  0  0  0  0  0  0  0  0  0
   16.9690   10.2310   -1.2810 H   0  0  0  0  0  0  0  0  0  0  0  0
   16.2820    8.9580   -2.2600 H   0  0  0  0  0  0  0  0  0  0  0  0
   16.9860   12.8150   -2.4650 H   0  0  0  0  0  0  0  0  0  0  0  0
   16.1040   12.9030   -3.9550 H   0  0  0  0  0  0  0  0  0  0  0  0
   14.6950    9.6570   -0.5050 H   0  0  0  0  0  0  0  0  0  0  0  0
   14.0190   10.0120   -2.0790 H   0  0  0  0  0  0  0  0  0  0  0  0
   14.8970   13.7000   -1.9570 H   0  0  0  0  0  0  0  0  0  0  0  0
   14.0490   12.5060   -2.9180 H   0  0  0  0  0  0  0  0  0  0  0  0
    5.9040    8.4240   -4.5750 H   0  0  0  0  0  0  0  0  0  0  0  0
    5.2350   10.0380   -4.4500 H   0  0  0  0  0  0  0  0  0  0  0  0
    4.2070    8.6890    2.3070 H   0  0  0  0  0  0  0  0  0  0  0  0
   15.7190   10.5230   -4.0450 H   0  0  0  0  0  0  0  0  0  0  0  0
    7.0140   10.4800   -0.4800 H   0  0  0  0  0  0  0  0  0  0  0  0
   15.4940   11.9710   -0.2990 H   0  0  0  0  0  0  0  0  0  0  0  0
  1 34  1  0  0  0  0
  2 32  2  0  0  0  0
  3 33  2  0  0  0  0
  4 11  1  0  0  0  0
  4 36  1  0  0  0  0
  5 37  1  0  0  0  0
  5 42  1  0  0  0  0
  6 16  2  0  0  0  0
  6 35  1  0  0  0  0
  7 12  1  0  0  0  0
  7 32  1  0  0  0  0
  7 46  1  0  0  0  0
  8 25  1  0  0  0  0
  8 43  1  0  0  0  0
  8 47  1  0  0  0  0
  8 48  1  0  0  0  0
  9 13  1  0  0  0  0
  9 26  1  0  0  0  0
  9 38  1  0  0  0  0
 10 33  1  0  0  0  0
 10 35  1  0  0  0  0
 10 44  1  0  0  0  0
 11 49  1  0  0  0  0
 11 50  1  0  0  0  0
 11 51  1  0  0  0  0
 12 52  1  0  0  0  0
 12 53  1  0  0  0  0
 12 54  1  0  0  0  0
 13 55  1  0  0  0  0
 13 56  1  0  0  0  0
 13 57  1  0  0  0  0
 14 42  1  0  0  0  0
 14 58  1  0  0  0  0
 14 59  1  0  0  0  0
 14 60  1  0  0  0  0
 15 42  1  0  0  0  0
 15 61  1  0  0  0  0
 15 62  1  0  0  0  0
 15 63  1  0  0  0  0
 16 38  1  0  0  0  0
 16 64  1  0  0  0  0
 17 21  2  0  0  0  0
 17 34  1  0  0  0  0
 17 65  1  0  0  0  0
 18 22  1  0  0  0  0
 18 34  2  0  0  0  0
 18 66  1  0  0  0  0
 19 20  1  0  0  0  0
 19 35  2  0  0  0  0
 19 67  1  0  0  0  0
 20 38  2  0  0  0  0
 20 68  1  0  0  0  0
 21 39  1  0  0  0  0
 21 69  1  0  0  0  0
 22 39  2  0  0  0  0
 22 70  1  0  0  0  0
 23 36  2  0  0  0  0
 23 40  1  0  0  0  0
 23 71  1  0  0  0  0
 24 37  2  0  0  0  0
 24 41  1  0  0  0  0
 24 72  1  0  0  0  0
 25 32  1  0  0  0  0
 25 73  1  0  0  0  0
 25 74  1  0  0  0  0
 26 45  1  0  0  0  0
 26 75  1  0  0  0  0
 26 76  1  0  0  0  0
 27 29  1  0  0  0  0
 27 43  1  0  0  0  0
 27 77  1  0  0  0  0
 27 78  1  0  0  0  0
 28 30  1  0  0  0  0
 28 43  1  0  0  0  0
 28 79  1  0  0  0  0
 28 80  1  0  0  0  0
 29 45  1  0  0  0  0
 29 81  1  0  0  0  0
 29 82  1  0  0  0  0
 30 45  1  0  0  0  0
 30 83  1  0  0  0  0
 30 84  1  0  0  0  0
 31 33  1  0  0  0  0
 31 40  1  0  0  0  0
 31 85  1  0  0  0  0
 31 86  1  0  0  0  0
 36 37  1  0  0  0  0
 39 44  1  0  0  0  0
 40 41  2  0  0  0  0
 41 44  1  0  0  0  0
 42 87  1  0  0  0  0
 43 88  1  0  0  0  0
 44 89  1  0  0  0  0
 45 90  1  0  0  0  0
M  CHG  1   8   1
M  END
$$$$
