# Supplementary material for: ModBinddG: A simulation-based absolute predictor of free energy of binding based on population reweighting
Source: Proc Natl Acad Sci U S A. 2026 Jun 15;123(25):e2513285123. doi: 10.1073/pnas.2513285123 (PMC13291613; doi:10.1073/pnas.2513285123)
Supplement: Supplementary file 2 — Dataset S01 (GZ) [file pnas.2513285123.sd01.gz › SI_PNAS_V2/MDM2_dG/CHEMBL3683160.sdf]

008_ _1
xlunicon  12172119213D 1   1.00000     0.00000     0
unicon 1.4.0 xli
 92 97  0  0  0  0            999 V2000
    4.1780   16.3410   -1.2700 Cl  0  0  0  0  0  0  0  0  0  0  0  0
    8.0290    9.9930   -4.6660 O   0  0  0  0  0  0  0  0  0  0  0  0
   20.7580    9.2100   -3.4120 O   0  0  0  0  0  0  0  0  0  0  0  0
    2.4860    6.7140   -1.3950 O   0  0  0  0  0  0  0  0  0  0  0  0
    3.0390    7.9960    0.8730 O   0  0  0  0  0  0  0  0  0  0  0  0
   12.6130   12.6050   -1.1000 N   0  0  0  0  0  0  0  0  0  0  0  0
    7.5150   10.6400   -2.5450 N   0  0  0  0  0  0  0  0  0  0  0  0
   18.2610    9.4150   -2.4100 N   0  3  0  0  0  0  0  0  0  0  0  0
    2.1000    6.1160   -2.6230 C   0  0  0  0  0  0  0  0  0  0  0  0
   13.0380   13.9570   -1.4480 C   0  0  0  0  0  0  0  0  0  0  0  0
    2.5120   10.0450    2.0850 C   0  0  0  0  0  0  0  0  0  0  0  0
    2.6320    7.7690    3.1900 C   0  0  0  0  0  0  0  0  0  0  0  0
    5.9770   14.4450   -0.5320 C   0  0  0  0  0  0  0  0  0  0  0  0
    4.2100   13.7480   -2.0530 C   0  0  0  0  0  0  0  0  0  0  0  0
   11.1050   10.7230   -1.5730 C   0  0  0  0  0  0  0  0  0  0  0  0
   10.3760   12.9940   -2.0400 C   0  0  0  0  0  0  0  0  0  0  0  0
    9.8360   10.2380   -1.9220 C   0  0  0  0  0  0  0  0  0  0  0  0
    9.1040   12.5120   -2.3970 C   0  0  0  0  0  0  0  0  0  0  0  0
    6.5170   13.1450   -0.5570 C   0  0  0  0  0  0  0  0  0  0  0  0
    4.7570   12.4530   -2.0880 C   0  0  0  0  0  0  0  0  0  0  0  0
    4.1930    7.9850   -2.6230 C   0  0  0  0  0  0  0  0  0  0  0  0
    4.7940    9.3410   -0.2400 C   0  0  0  0  0  0  0  0  0  0  0  0
   20.6310    8.7950   -2.0510 C   0  0  0  0  0  0  0  0  0  0  0  0
   19.7830    8.6250   -4.2620 C   0  0  0  0  0  0  0  0  0  0  0  0
   19.1680    8.5280   -1.6370 C   0  0  0  0  0  0  0  0  0  0  0  0
   18.4000    9.1840   -3.8770 C   0  0  0  0  0  0  0  0  0  0  0  0
   13.4120   11.8130   -0.1650 C   0  0  0  0  0  0  0  0  0  0  0  0
   16.7760    9.8240   -0.4160 C   0  0  0  0  0  0  0  0  0  0  0  0
   16.0770   10.5610   -2.7550 C   0  0  0  0  0  0  0  0  0  0  0  0
   15.3870   10.2410    0.0990 C   0  0  0  0  0  0  0  0  0  0  0  0
   14.6800   10.8610   -2.2080 C   0  0  0  0  0  0  0  0  0  0  0  0
    5.8740    9.3550   -3.9150 C   0  0  0  0  0  0  0  0  0  0  0  0
    7.2360   10.0260   -3.7200 C   0  0  0  0  0  0  0  0  0  0  0  0
    4.8270   14.7480   -1.2840 C   0  0  0  0  0  0  0  0  0  0  0  0
    3.4850    7.6630   -1.4390 C   0  0  0  0  0  0  0  0  0  0  0  0
    3.7820    8.3480   -0.2380 C   0  0  0  0  0  0  0  0  0  0  0  0
   11.3820   12.1110   -1.5790 C   0  0  0  0  0  0  0  0  0  0  0  0
    8.8220   11.1350   -2.3060 C   0  0  0  0  0  0  0  0  0  0  0  0
    5.9210   12.1420   -1.3530 C   0  0  0  0  0  0  0  0  0  0  0  0
    5.1840    8.9790   -2.6170 C   0  0  0  0  0  0  0  0  0  0  0  0
    5.4910    9.6550   -1.4240 C   0  0  0  0  0  0  0  0  0  0  0  0
    3.2220    8.6800    2.1100 C   0  0  0  0  0  0  0  0  0  0  0  0
   16.8460    9.4980   -1.9320 C   0  0  0  0  0  0  0  0  0  0  0  0
    6.5480   10.7510   -1.4340 C   0  0  1  0  0  0  0  0  0  0  0  0
   14.7590   11.3520   -0.7550 C   0  0  0  0  0  0  0  0  0  0  0  0
   18.6350   10.3560   -2.2490 H   0  0  0  0  0  0  0  0  0  0  0  0
    1.2560    5.4480   -2.4830 H   0  0  0  0  0  0  0  0  0  0  0  0
    1.7890    6.8660   -3.3520 H   0  0  0  0  0  0  0  0  0  0  0  0
    2.9160    5.5170   -3.0260 H   0  0  0  0  0  0  0  0  0  0  0  0
   14.1130   14.0770   -1.3100 H   0  0  0  0  0  0  0  0  0  0  0  0
   12.8260   14.1820   -2.4940 H   0  0  0  0  0  0  0  0  0  0  0  0
   12.5360   14.6930   -0.8190 H   0  0  0  0  0  0  0  0  0  0  0  0
    2.5580   10.5320    3.0600 H   0  0  0  0  0  0  0  0  0  0  0  0
    2.9620   10.7250    1.3640 H   0  0  0  0  0  0  0  0  0  0  0  0
    1.4610    9.9360    1.8170 H   0  0  0  0  0  0  0  0  0  0  0  0
    2.7230    8.2170    4.1790 H   0  0  0  0  0  0  0  0  0  0  0  0
    1.5780    7.5680    3.0030 H   0  0  0  0  0  0  0  0  0  0  0  0
    3.1520    6.8110    3.2140 H   0  0  0  0  0  0  0  0  0  0  0  0
    6.4480   15.2150    0.0550 H   0  0  0  0  0  0  0  0  0  0  0  0
    3.3200   13.9770   -2.6190 H   0  0  0  0  0  0  0  0  0  0  0  0
   11.8510   10.0010   -1.2820 H   0  0  0  0  0  0  0  0  0  0  0  0
   10.5430   14.0600   -2.0760 H   0  0  0  0  0  0  0  0  0  0  0  0
    9.6400    9.1760   -1.8690 H   0  0  0  0  0  0  0  0  0  0  0  0
    8.3400   13.2130   -2.7000 H   0  0  0  0  0  0  0  0  0  0  0  0
    7.4080   12.9300    0.0160 H   0  0  0  0  0  0  0  0  0  0  0  0
    4.2740   11.6940   -2.6810 H   0  0  0  0  0  0  0  0  0  0  0  0
    3.9820    7.4950   -3.5610 H   0  0  0  0  0  0  0  0  0  0  0  0
    5.0440    9.8940    0.6520 H   0  0  0  0  0  0  0  0  0  0  0  0
   21.2320    7.9010   -1.8820 H   0  0  0  0  0  0  0  0  0  0  0  0
   21.0610    9.5820   -1.4300 H   0  0  0  0  0  0  0  0  0  0  0  0
   19.8120    7.5380   -4.1690 H   0  0  0  0  0  0  0  0  0  0  0  0
   20.0100    8.8580   -5.3030 H   0  0  0  0  0  0  0  0  0  0  0  0
   18.8950    7.4880   -1.8200 H   0  0  0  0  0  0  0  0  0  0  0  0
   19.1030    8.6850   -0.5630 H   0  0  0  0  0  0  0  0  0  0  0  0
   17.6290    8.5030   -4.2400 H   0  0  0  0  0  0  0  0  0  0  0  0
   18.2520   10.1380   -4.3850 H   0  0  0  0  0  0  0  0  0  0  0  0
   12.8580   10.9670    0.2360 H   0  0  0  0  0  0  0  0  0  0  0  0
   13.6090   12.4350    0.7080 H   0  0  0  0  0  0  0  0  0  0  0  0
   17.0920    8.9640    0.1740 H   0  0  0  0  0  0  0  0  0  0  0  0
   17.4800   10.6190   -0.1950 H   0  0  0  0  0  0  0  0  0  0  0  0
   15.9660   10.2450   -3.7920 H   0  0  0  0  0  0  0  0  0  0  0  0
   16.6420   11.4940   -2.7790 H   0  0  0  0  0  0  0  0  0  0  0  0
   14.7280    9.3720    0.1070 H   0  0  0  0  0  0  0  0  0  0  0  0
   15.4690   10.5710    1.1360 H   0  0  0  0  0  0  0  0  0  0  0  0
   14.0390    9.9830   -2.2840 H   0  0  0  0  0  0  0  0  0  0  0  0
   14.2380   11.6330   -2.8360 H   0  0  0  0  0  0  0  0  0  0  0  0
    6.0020    8.4680   -4.5340 H   0  0  0  0  0  0  0  0  0  0  0  0
    5.2370   10.0400   -4.4630 H   0  0  0  0  0  0  0  0  0  0  0  0
    4.2800    8.8030    2.3410 H   0  0  0  0  0  0  0  0  0  0  0  0
   16.3680    8.5300   -2.0920 H   0  0  0  0  0  0  0  0  0  0  0  0
    7.1180   10.6050   -0.5140 H   0  0  0  0  0  0  0  0  0  0  0  0
   15.4140   12.2210   -0.7420 H   0  0  0  0  0  0  0  0  0  0  0  0
  1 34  1  0  0  0  0
  2 33  2  0  0  0  0
  3 23  1  0  0  0  0
  3 24  1  0  0  0  0
  4  9  1  0  0  0  0
  4 35  1  0  0  0  0
  5 36  1  0  0  0  0
  5 42  1  0  0  0  0
  6 10  1  0  0  0  0
  6 27  1  0  0  0  0
  6 37  1  0  0  0  0
  7 33  1  0  0  0  0
  7 38  1  0  0  0  0
  7 44  1  0  0  0  0
  8 25  1  0  0  0  0
  8 26  1  0  0  0  0
  8 43  1  0  0  0  0
  8 46  1  0  0  0  0
  9 47  1  0  0  0  0
  9 48  1  0  0  0  0
  9 49  1  0  0  0  0
 10 50  1  0  0  0  0
 10 51  1  0  0  0  0
 10 52  1  0  0  0  0
 11 42  1  0  0  0  0
 11 53  1  0  0  0  0
 11 54  1  0  0  0  0
 11 55  1  0  0  0  0
 12 42  1  0  0  0  0
 12 56  1  0  0  0  0
 12 57  1  0  0  0  0
 12 58  1  0  0  0  0
 13 19  2  0  0  0  0
 13 34  1  0  0  0  0
 13 59  1  0  0  0  0
 14 20  1  0  0  0  0
 14 34  2  0  0  0  0
 14 60  1  0  0  0  0
 15 17  1  0  0  0  0
 15 37  2  0  0  0  0
 15 61  1  0  0  0  0
 16 18  2  0  0  0  0
 16 37  1  0  0  0  0
 16 62  1  0  0  0  0
 17 38  2  0  0  0  0
 17 63  1  0  0  0  0
 18 38  1  0  0  0  0
 18 64  1  0  0  0  0
 19 39  1  0  0  0  0
 19 65  1  0  0  0  0
 20 39  2  0  0  0  0
 20 66  1  0  0  0  0
 21 35  2  0  0  0  0
 21 40  1  0  0  0  0
 21 67  1  0  0  0  0
 22 36  2  0  0  0  0
 22 41  1  0  0  0  0
 22 68  1  0  0  0  0
 23 25  1  0  0  0  0
 23 69  1  0  0  0  0
 23 70  1  0  0  0  0
 24 26  1  0  0  0  0
 24 71  1  0  0  0  0
 24 72  1  0  0  0  0
 25 73  1  0  0  0  0
 25 74  1  0  0  0  0
 26 75  1  0  0  0  0
 26 76  1  0  0  0  0
 27 45  1  0  0  0  0
 27 77  1  0  0  0  0
 27 78  1  0  0  0  0
 28 30  1  0  0  0  0
 28 43  1  0  0  0  0
 28 79  1  0  0  0  0
 28 80  1  0  0  0  0
 29 31  1  0  0  0  0
 29 43  1  0  0  0  0
 29 81  1  0  0  0  0
 29 82  1  0  0  0  0
 30 45  1  0  0  0  0
 30 83  1  0  0  0  0
 30 84  1  0  0  0  0
 31 45  1  0  0  0  0
 31 85  1  0  0  0  0
 31 86  1  0  0  0  0
 32 33  1  0  0  0  0
 32 40  1  0  0  0  0
 32 87  1  0  0  0  0
 32 88  1  0  0  0  0
 35 36  1  0  0  0  0
 39 44  1  0  0  0  0
 40 41  2  0  0  0  0
 41 44  1  0  0  0  0
 42 89  1  0  0  0  0
 43 90  1  0  0  0  0
 44 91  1  0  0  0  0
 45 92  1  0  0  0  0
M  CHG  1   8   1
M  END
$$$$
