# Supplementary material for: ModBinddG: A simulation-based absolute predictor of free energy of binding based on population reweighting
Source: Proc Natl Acad Sci U S A. 2026 Jun 15;123(25):e2513285123. doi: 10.1073/pnas.2513285123 (PMC13291613; doi:10.1073/pnas.2513285123)
Supplement: Supplementary file 2 — Dataset S01 (GZ) [file pnas.2513285123.sd01.gz › SI_PNAS_V2/MDM2_dG/CHEMBL3683148.sdf]

021_ _1
xlunicon  12172119213D 1   1.00000     0.00000     0
unicon 1.4.0 xli
 94 98  0  0  0  0            999 V2000
    4.3450   16.4040   -1.4200 Cl  0  0  0  0  0  0  0  0  0  0  0  0
    8.2320    9.9880   -4.4840 O   0  0  0  0  0  0  0  0  0  0  0  0
    2.5730    6.7530   -1.3950 O   0  0  0  0  0  0  0  0  0  0  0  0
    3.1430    7.9390    0.8980 O   0  0  0  0  0  0  0  0  0  0  0  0
    7.6850   10.6130   -2.3590 N   0  0  0  0  0  0  0  0  0  0  0  0
   18.2350   10.0770   -3.5860 N   0  3  0  0  0  0  0  0  0  0  0  0
   13.9490   11.4530   -1.0640 N   0  3  0  0  0  0  0  0  0  0  0  0
    2.1820    6.1710   -2.6270 C   0  0  0  0  0  0  0  0  0  0  0  0
   19.4240   10.3960   -4.4130 C   0  0  0  0  0  0  0  0  0  0  0  0
   18.2920    8.6780   -3.1030 C   0  0  0  0  0  0  0  0  0  0  0  0
   14.7560   11.2280    0.1580 C   0  0  0  0  0  0  0  0  0  0  0  0
    2.4380   10.8960    3.1890 C   0  0  0  0  0  0  0  0  0  0  0  0
    2.6300    7.7400    3.1870 C   0  0  0  0  0  0  0  0  0  0  0  0
   13.3560   13.9020   -1.6010 C   0  0  0  0  0  0  0  0  0  0  0  0
    6.2210   14.5540   -0.7580 C   0  0  0  0  0  0  0  0  0  0  0  0
    4.2950   13.7590   -2.0170 C   0  0  0  0  0  0  0  0  0  0  0  0
    9.7040   10.5270   -0.9560 C   0  0  0  0  0  0  0  0  0  0  0  0
    9.5980   12.1110   -2.8010 C   0  0  0  0  0  0  0  0  0  0  0  0
    6.7470   13.2480   -0.7340 C   0  0  0  0  0  0  0  0  0  0  0  0
    4.8230   12.4550   -1.9970 C   0  0  0  0  0  0  0  0  0  0  0  0
   10.9850   11.0050   -0.6220 C   0  0  0  0  0  0  0  0  0  0  0  0
   10.8730   12.5950   -2.4590 C   0  0  0  0  0  0  0  0  0  0  0  0
    4.2890    8.0530   -2.5980 C   0  0  0  0  0  0  0  0  0  0  0  0
    4.8830    9.3380   -0.1700 C   0  0  0  0  0  0  0  0  0  0  0  0
    2.4030    9.9760    1.9660 C   0  0  0  0  0  0  0  0  0  0  0  0
   16.6360   11.9750   -3.8340 C   0  0  0  0  0  0  0  0  0  0  0  0
   15.7050    9.6300   -4.0330 C   0  0  0  0  0  0  0  0  0  0  0  0
   16.0180   12.0790   -2.4280 C   0  0  0  0  0  0  0  0  0  0  0  0
   14.9580    9.8300   -2.6930 C   0  0  0  0  0  0  0  0  0  0  0  0
    6.0120    9.4640   -3.8250 C   0  0  0  0  0  0  0  0  0  0  0  0
    7.4090   10.0510   -3.5660 C   0  0  0  0  0  0  0  0  0  0  0  0
    4.9930   14.8090   -1.3950 C   0  0  0  0  0  0  0  0  0  0  0  0
    3.5780    7.6970   -1.4240 C   0  0  0  0  0  0  0  0  0  0  0  0
    3.8770    8.3400   -0.2020 C   0  0  0  0  0  0  0  0  0  0  0  0
    9.0010   11.0760   -2.0500 C   0  0  0  0  0  0  0  0  0  0  0  0
   11.5830   12.0460   -1.3650 C   0  0  0  0  0  0  0  0  0  0  0  0
    6.0500   12.1840   -1.3490 C   0  0  0  0  0  0  0  0  0  0  0  0
    5.2870    9.0450   -2.5560 C   0  0  0  0  0  0  0  0  0  0  0  0
    5.5840    9.6850   -1.3420 C   0  0  0  0  0  0  0  0  0  0  0  0
    3.2120    8.6720    2.1170 C   0  0  2  0  0  0  0  0  0  0  0  0
   16.9610   10.5240   -4.2340 C   0  0  0  0  0  0  0  0  0  0  0  0
   14.6880   11.3180   -2.3540 C   0  0  0  0  0  0  0  0  0  0  0  0
   12.9550   12.5650   -0.9410 C   0  0  1  0  0  0  0  0  0  0  0  0
    6.6480   10.7750   -1.3200 C   0  0  1  0  0  0  0  0  0  0  0  0
   18.3580   10.6680   -2.7630 H   0  0  0  0  0  0  0  0  0  0  0  0
   13.3200   10.6630   -1.0830 H   0  0  0  0  0  0  0  0  0  0  0  0
    1.3380    5.5020   -2.4810 H   0  0  0  0  0  0  0  0  0  0  0  0
    1.8680    6.9300   -3.3460 H   0  0  0  0  0  0  0  0  0  0  0  0
    2.9970    5.5780   -3.0390 H   0  0  0  0  0  0  0  0  0  0  0  0
   20.3420   10.2080   -3.8560 H   0  0  0  0  0  0  0  0  0  0  0  0
   19.4480    9.7950   -5.3230 H   0  0  0  0  0  0  0  0  0  0  0  0
   19.4320   11.4480   -4.6980 H   0  0  0  0  0  0  0  0  0  0  0  0
   19.2540    8.4790   -2.6290 H   0  0  0  0  0  0  0  0  0  0  0  0
   17.5320    8.4760   -2.3510 H   0  0  0  0  0  0  0  0  0  0  0  0
   18.1730    7.9690   -3.9230 H   0  0  0  0  0  0  0  0  0  0  0  0
   15.4600   12.0360    0.3140 H   0  0  0  0  0  0  0  0  0  0  0  0
   14.1160   11.1660    1.0350 H   0  0  0  0  0  0  0  0  0  0  0  0
   15.3200   10.2980    0.1120 H   0  0  0  0  0  0  0  0  0  0  0  0
    1.8070   11.7690    3.0220 H   0  0  0  0  0  0  0  0  0  0  0  0
    2.0570   10.4010    4.0790 H   0  0  0  0  0  0  0  0  0  0  0  0
    3.4490   11.2470    3.3910 H   0  0  0  0  0  0  0  0  0  0  0  0
    3.1880    6.8040    3.2240 H   0  0  0  0  0  0  0  0  0  0  0  0
    2.6810    8.1830    4.1800 H   0  0  0  0  0  0  0  0  0  0  0  0
    1.5900    7.4960    2.9730 H   0  0  0  0  0  0  0  0  0  0  0  0
   14.3040   14.2700   -1.2270 H   0  0  0  0  0  0  0  0  0  0  0  0
   13.4470   13.8500   -2.6840 H   0  0  0  0  0  0  0  0  0  0  0  0
   12.6170   14.6720   -1.3770 H   0  0  0  0  0  0  0  0  0  0  0  0
    6.7610   15.3640   -0.2940 H   0  0  0  0  0  0  0  0  0  0  0  0
    3.3550   13.9570   -2.5090 H   0  0  0  0  0  0  0  0  0  0  0  0
    9.2680    9.7340   -0.3650 H   0  0  0  0  0  0  0  0  0  0  0  0
    9.0760   12.5530   -3.6380 H   0  0  0  0  0  0  0  0  0  0  0  0
    7.6940   13.0660   -0.2440 H   0  0  0  0  0  0  0  0  0  0  0  0
    4.2670   11.6670   -2.4830 H   0  0  0  0  0  0  0  0  0  0  0  0
   11.4890   10.5710    0.2290 H   0  0  0  0  0  0  0  0  0  0  0  0
   11.2750   13.4040   -3.0490 H   0  0  0  0  0  0  0  0  0  0  0  0
    4.0760    7.5880   -3.5500 H   0  0  0  0  0  0  0  0  0  0  0  0
    5.1300    9.8620    0.7400 H   0  0  0  0  0  0  0  0  0  0  0  0
    2.7910   10.5470    1.1260 H   0  0  0  0  0  0  0  0  0  0  0  0
    1.3700    9.7400    1.7110 H   0  0  0  0  0  0  0  0  0  0  0  0
   17.5350   12.5870   -3.8870 H   0  0  0  0  0  0  0  0  0  0  0  0
   15.9450   12.4080   -4.5600 H   0  0  0  0  0  0  0  0  0  0  0  0
   15.9220    8.5750   -4.1980 H   0  0  0  0  0  0  0  0  0  0  0  0
   15.0210    9.8780   -4.8430 H   0  0  0  0  0  0  0  0  0  0  0  0
   16.6960   11.6480   -1.7000 H   0  0  0  0  0  0  0  0  0  0  0  0
   15.9040   13.1310   -2.1770 H   0  0  0  0  0  0  0  0  0  0  0  0
   15.5370    9.3650   -1.8980 H   0  0  0  0  0  0  0  0  0  0  0  0
   14.0160    9.2810   -2.7290 H   0  0  0  0  0  0  0  0  0  0  0  0
    5.4190   10.2120   -4.3450 H   0  0  0  0  0  0  0  0  0  0  0  0
    6.1060    8.6080   -4.4940 H   0  0  0  0  0  0  0  0  0  0  0  0
    4.2450    8.8790    2.3970 H   0  0  0  0  0  0  0  0  0  0  0  0
   17.1470   10.5170   -5.3100 H   0  0  0  0  0  0  0  0  0  0  0  0
   14.0480   11.7470   -3.1100 H   0  0  0  0  0  0  0  0  0  0  0  0
   12.8410   12.7960    0.1200 H   0  0  0  0  0  0  0  0  0  0  0  0
    7.1290   10.6750   -0.3460 H   0  0  0  0  0  0  0  0  0  0  0  0
  1 32  1  0  0  0  0
  2 31  2  0  0  0  0
  3  8  1  0  0  0  0
  3 33  1  0  0  0  0
  4 34  1  0  0  0  0
  4 40  1  0  0  0  0
  5 31  1  0  0  0  0
  5 35  1  0  0  0  0
  5 44  1  0  0  0  0
  6  9  1  0  0  0  0
  6 10  1  0  0  0  0
  6 41  1  0  0  0  0
  6 45  1  0  0  0  0
  7 11  1  0  0  0  0
  7 42  1  0  0  0  0
  7 43  1  0  0  0  0
  7 46  1  0  0  0  0
  8 47  1  0  0  0  0
  8 48  1  0  0  0  0
  8 49  1  0  0  0  0
  9 50  1  0  0  0  0
  9 51  1  0  0  0  0
  9 52  1  0  0  0  0
 10 53  1  0  0  0  0
 10 54  1  0  0  0  0
 10 55  1  0  0  0  0
 11 56  1  0  0  0  0
 11 57  1  0  0  0  0
 11 58  1  0  0  0  0
 12 25  1  0  0  0  0
 12 59  1  0  0  0  0
 12 60  1  0  0  0  0
 12 61  1  0  0  0  0
 13 40  1  0  0  0  0
 13 62  1  0  0  0  0
 13 63  1  0  0  0  0
 13 64  1  0  0  0  0
 14 43  1  0  0  0  0
 14 65  1  0  0  0  0
 14 66  1  0  0  0  0
 14 67  1  0  0  0  0
 15 19  2  0  0  0  0
 15 32  1  0  0  0  0
 15 68  1  0  0  0  0
 16 20  1  0  0  0  0
 16 32  2  0  0  0  0
 16 69  1  0  0  0  0
 17 21  2  0  0  0  0
 17 35  1  0  0  0  0
 17 70  1  0  0  0  0
 18 22  1  0  0  0  0
 18 35  2  0  0  0  0
 18 71  1  0  0  0  0
 19 37  1  0  0  0  0
 19 72  1  0  0  0  0
 20 37  2  0  0  0  0
 20 73  1  0  0  0  0
 21 36  1  0  0  0  0
 21 74  1  0  0  0  0
 22 36  2  0  0  0  0
 22 75  1  0  0  0  0
 23 33  2  0  0  0  0
 23 38  1  0  0  0  0
 23 76  1  0  0  0  0
 24 34  2  0  0  0  0
 24 39  1  0  0  0  0
 24 77  1  0  0  0  0
 25 40  1  0  0  0  0
 25 78  1  0  0  0  0
 25 79  1  0  0  0  0
 26 28  1  0  0  0  0
 26 41  1  0  0  0  0
 26 80  1  0  0  0  0
 26 81  1  0  0  0  0
 27 29  1  0  0  0  0
 27 41  1  0  0  0  0
 27 82  1  0  0  0  0
 27 83  1  0  0  0  0
 28 42  1  0  0  0  0
 28 84  1  0  0  0  0
 28 85  1  0  0  0  0
 29 42  1  0  0  0  0
 29 86  1  0  0  0  0
 29 87  1  0  0  0  0
 30 31  1  0  0  0  0
 30 38  1  0  0  0  0
 30 88  1  0  0  0  0
 30 89  1  0  0  0  0
 33 34  1  0  0  0  0
 36 43  1  0  0  0  0
 37 44  1  0  0  0  0
 38 39  2  0  0  0  0
 39 44  1  0  0  0  0
 40 90  1  0  0  0  0
 41 91  1  0  0  0  0
 42 92  1  0  0  0  0
 43 93  1  0  0  0  0
 44 94  1  0  0  0  0
M  CHG  2   6   1   7   1
M  END
$$$$
