# Supplementary material for: ModBinddG: A simulation-based absolute predictor of free energy of binding based on population reweighting
Source: Proc Natl Acad Sci U S A. 2026 Jun 15;123(25):e2513285123. doi: 10.1073/pnas.2513285123 (PMC13291613; doi:10.1073/pnas.2513285123)
Supplement: Supplementary file 2 — Dataset S01 (GZ) [file pnas.2513285123.sd01.gz › SI_PNAS_V2/MDM2_dG/CHEMBL3683149.sdf]

109_ _1
xlunicon  12172119213D 1   1.00000     0.00000     0
unicon 1.4.0 xli
 95 99  0  0  0  0            999 V2000
    4.3560   16.3810   -1.4010 Cl  0  0  0  0  0  0  0  0  0  0  0  0
   15.1310   10.6230   -2.8740 O   0  0  0  0  0  0  0  0  0  0  0  0
    8.1380    9.9000   -4.5170 O   0  0  0  0  0  0  0  0  0  0  0  0
    2.5200    6.6700   -1.4000 O   0  0  0  0  0  0  0  0  0  0  0  0
    3.0750    7.8880    0.8920 O   0  0  0  0  0  0  0  0  0  0  0  0
    7.6010   10.5380   -2.3900 N   0  0  0  0  0  0  0  0  0  0  0  0
   13.9810   11.6470   -1.1950 N   0  0  0  0  0  0  0  0  0  0  0  0
   17.3100    7.7770   -0.3440 N   0  3  0  0  0  0  0  0  0  0  0  0
    2.1530    6.0670   -2.6300 C   0  0  0  0  0  0  0  0  0  0  0  0
   18.0270    8.9140   -0.9740 C   0  0  0  0  0  0  0  0  0  0  0  0
   18.1640    7.0530    0.6260 C   0  0  0  0  0  0  0  0  0  0  0  0
    2.4360   10.8630    3.1840 C   0  0  0  0  0  0  0  0  0  0  0  0
   15.4840   12.9250   -2.7130 C   0  0  0  0  0  0  0  0  0  0  0  0
    2.5820    7.6990    3.1880 C   0  0  0  0  0  0  0  0  0  0  0  0
   12.9980   14.0430   -1.4250 C   0  0  0  0  0  0  0  0  0  0  0  0
    6.2070   14.4960   -0.7600 C   0  0  0  0  0  0  0  0  0  0  0  0
    4.2630   13.7410   -2.0160 C   0  0  0  0  0  0  0  0  0  0  0  0
    9.5970   10.4920   -0.9550 C   0  0  0  0  0  0  0  0  0  0  0  0
    9.5330   11.9940   -2.8680 C   0  0  0  0  0  0  0  0  0  0  0  0
    6.7120   13.1810   -0.7470 C   0  0  0  0  0  0  0  0  0  0  0  0
    4.7690   12.4270   -2.0060 C   0  0  0  0  0  0  0  0  0  0  0  0
   10.8660   10.9880   -0.6110 C   0  0  0  0  0  0  0  0  0  0  0  0
   10.8000   12.4870   -2.5180 C   0  0  0  0  0  0  0  0  0  0  0  0
    4.2100    7.9890   -2.6110 C   0  0  0  0  0  0  0  0  0  0  0  0
    4.8020    9.2890   -0.1920 C   0  0  0  0  0  0  0  0  0  0  0  0
    2.3690    9.9370    1.9660 C   0  0  0  0  0  0  0  0  0  0  0  0
   13.7300    9.1430   -0.6640 C   0  0  0  0  0  0  0  0  0  0  0  0
   15.5350   10.6140    0.4830 C   0  0  0  0  0  0  0  0  0  0  0  0
   14.9080    8.1870   -0.9580 C   0  0  0  0  0  0  0  0  0  0  0  0
   15.9080    9.2890    1.1580 C   0  0  0  0  0  0  0  0  0  0  0  0
    5.9190    9.4010   -3.8480 C   0  0  0  0  0  0  0  0  0  0  0  0
   14.7690   11.6500   -2.3030 C   0  0  0  0  0  0  0  0  0  0  0  0
    7.3190    9.9750   -3.5950 C   0  0  0  0  0  0  0  0  0  0  0  0
    4.9800   14.7750   -1.3900 C   0  0  0  0  0  0  0  0  0  0  0  0
    3.5090    7.6300   -1.4320 C   0  0  0  0  0  0  0  0  0  0  0  0
    3.8030    8.2840   -0.2140 C   0  0  0  0  0  0  0  0  0  0  0  0
    8.9160   10.9960   -2.0840 C   0  0  0  0  0  0  0  0  0  0  0  0
   11.4870   11.9960   -1.3820 C   0  0  0  0  0  0  0  0  0  0  0  0
    5.9940   12.1330   -1.3650 C   0  0  0  0  0  0  0  0  0  0  0  0
    5.1990    8.9880   -2.5770 C   0  0  0  0  0  0  0  0  0  0  0  0
    5.4970    9.6340   -1.3660 C   0  0  0  0  0  0  0  0  0  0  0  0
    3.1630    8.6220    2.1100 C   0  0  2  0  0  0  0  0  0  0  0  0
   14.1390   10.5670   -0.1810 C   0  0  0  0  0  0  0  0  0  0  0  0
   15.9490    8.0880    0.1830 C   0  0  0  0  0  0  0  0  0  0  0  0
   12.8390   12.5800   -0.9480 C   0  0  1  0  0  0  0  0  0  0  0  0
    6.5690   10.7140   -1.3480 C   0  0  1  0  0  0  0  0  0  0  0  0
   17.1520    7.1140   -1.0880 H   0  0  0  0  0  0  0  0  0  0  0  0
    1.3340    5.3680   -2.4890 H   0  0  0  0  0  0  0  0  0  0  0  0
    1.8160    6.8120   -3.3520 H   0  0  0  0  0  0  0  0  0  0  0  0
    2.9900    5.4990   -3.0370 H   0  0  0  0  0  0  0  0  0  0  0  0
   18.9290    8.5640   -1.4760 H   0  0  0  0  0  0  0  0  0  0  0  0
   17.4210    9.4150   -1.7280 H   0  0  0  0  0  0  0  0  0  0  0  0
   18.3320    9.6560   -0.2360 H   0  0  0  0  0  0  0  0  0  0  0  0
   19.1000    6.7450    0.1580 H   0  0  0  0  0  0  0  0  0  0  0  0
   18.4080    7.6750    1.4870 H   0  0  0  0  0  0  0  0  0  0  0  0
   17.6700    6.1500    0.9860 H   0  0  0  0  0  0  0  0  0  0  0  0
    1.8200   11.7470    3.0200 H   0  0  0  0  0  0  0  0  0  0  0  0
    2.0580   10.3790    4.0810 H   0  0  0  0  0  0  0  0  0  0  0  0
    3.4560   11.1970    3.3720 H   0  0  0  0  0  0  0  0  0  0  0  0
   16.4450   12.6790   -3.1660 H   0  0  0  0  0  0  0  0  0  0  0  0
   14.9140   13.4820   -3.4480 H   0  0  0  0  0  0  0  0  0  0  0  0
   15.6930   13.5510   -1.8490 H   0  0  0  0  0  0  0  0  0  0  0  0
    3.1330    6.7590    3.2240 H   0  0  0  0  0  0  0  0  0  0  0  0
    2.6440    8.1460    4.1790 H   0  0  0  0  0  0  0  0  0  0  0  0
    1.5390    7.4610    2.9830 H   0  0  0  0  0  0  0  0  0  0  0  0
   13.8910   14.5010   -1.0190 H   0  0  0  0  0  0  0  0  0  0  0  0
   13.0440   14.1490   -2.5070 H   0  0  0  0  0  0  0  0  0  0  0  0
   12.1610   14.6500   -1.0800 H   0  0  0  0  0  0  0  0  0  0  0  0
    6.7630   15.2940   -0.2910 H   0  0  0  0  0  0  0  0  0  0  0  0
    3.3240   13.9570   -2.5020 H   0  0  0  0  0  0  0  0  0  0  0  0
    9.1510    9.7250   -0.3390 H   0  0  0  0  0  0  0  0  0  0  0  0
    9.0330   12.4010   -3.7340 H   0  0  0  0  0  0  0  0  0  0  0  0
    7.6580   12.9820   -0.2640 H   0  0  0  0  0  0  0  0  0  0  0  0
    4.2010   11.6490   -2.4930 H   0  0  0  0  0  0  0  0  0  0  0  0
   11.3420   10.5940    0.2710 H   0  0  0  0  0  0  0  0  0  0  0  0
   11.2140   13.2650   -3.1380 H   0  0  0  0  0  0  0  0  0  0  0  0
    4.0000    7.5200   -3.5610 H   0  0  0  0  0  0  0  0  0  0  0  0
    5.0510    9.8180    0.7150 H   0  0  0  0  0  0  0  0  0  0  0  0
    2.7490   10.5000    1.1180 H   0  0  0  0  0  0  0  0  0  0  0  0
    1.3290    9.7140    1.7270 H   0  0  0  0  0  0  0  0  0  0  0  0
   13.0740    9.2070   -1.5340 H   0  0  0  0  0  0  0  0  0  0  0  0
   13.1230    8.6820    0.1160 H   0  0  0  0  0  0  0  0  0  0  0  0
   16.3070   10.8740   -0.2370 H   0  0  0  0  0  0  0  0  0  0  0  0
   15.5460   11.4150    1.2240 H   0  0  0  0  0  0  0  0  0  0  0  0
   15.3890    8.4760   -1.8870 H   0  0  0  0  0  0  0  0  0  0  0  0
   14.5110    7.1930   -1.1670 H   0  0  0  0  0  0  0  0  0  0  0  0
   16.8370    9.3920    1.7190 H   0  0  0  0  0  0  0  0  0  0  0  0
   15.1450    9.0780    1.9070 H   0  0  0  0  0  0  0  0  0  0  0  0
    5.3310   10.1550   -4.3630 H   0  0  0  0  0  0  0  0  0  0  0  0
    6.0020    8.5450   -4.5190 H   0  0  0  0  0  0  0  0  0  0  0  0
    4.2010    8.8170    2.3790 H   0  0  0  0  0  0  0  0  0  0  0  0
   13.4610   10.7750    0.6440 H   0  0  0  0  0  0  0  0  0  0  0  0
   15.6460    7.2210    0.7730 H   0  0  0  0  0  0  0  0  0  0  0  0
   12.7700   12.6990    0.1340 H   0  0  0  0  0  0  0  0  0  0  0  0
    7.0470   10.6050   -0.3750 H   0  0  0  0  0  0  0  0  0  0  0  0
  1 34  1  0  0  0  0
  2 32  2  0  0  0  0
  3 33  2  0  0  0  0
  4  9  1  0  0  0  0
  4 35  1  0  0  0  0
  5 36  1  0  0  0  0
  5 42  1  0  0  0  0
  6 33  1  0  0  0  0
  6 37  1  0  0  0  0
  6 46  1  0  0  0  0
  7 32  1  0  0  0  0
  7 43  1  0  0  0  0
  7 45  1  0  0  0  0
  8 10  1  0  0  0  0
  8 11  1  0  0  0  0
  8 44  1  0  0  0  0
  8 47  1  0  0  0  0
  9 48  1  0  0  0  0
  9 49  1  0  0  0  0
  9 50  1  0  0  0  0
 10 51  1  0  0  0  0
 10 52  1  0  0  0  0
 10 53  1  0  0  0  0
 11 54  1  0  0  0  0
 11 55  1  0  0  0  0
 11 56  1  0  0  0  0
 12 26  1  0  0  0  0
 12 57  1  0  0  0  0
 12 58  1  0  0  0  0
 12 59  1  0  0  0  0
 13 32  1  0  0  0  0
 13 60  1  0  0  0  0
 13 61  1  0  0  0  0
 13 62  1  0  0  0  0
 14 42  1  0  0  0  0
 14 63  1  0  0  0  0
 14 64  1  0  0  0  0
 14 65  1  0  0  0  0
 15 45  1  0  0  0  0
 15 66  1  0  0  0  0
 15 67  1  0  0  0  0
 15 68  1  0  0  0  0
 16 20  2  0  0  0  0
 16 34  1  0  0  0  0
 16 69  1  0  0  0  0
 17 21  1  0  0  0  0
 17 34  2  0  0  0  0
 17 70  1  0  0  0  0
 18 22  2  0  0  0  0
 18 37  1  0  0  0  0
 18 71  1  0  0  0  0
 19 23  1  0  0  0  0
 19 37  2  0  0  0  0
 19 72  1  0  0  0  0
 20 39  1  0  0  0  0
 20 73  1  0  0  0  0
 21 39  2  0  0  0  0
 21 74  1  0  0  0  0
 22 38  1  0  0  0  0
 22 75  1  0  0  0  0
 23 38  2  0  0  0  0
 23 76  1  0  0  0  0
 24 35  2  0  0  0  0
 24 40  1  0  0  0  0
 24 77  1  0  0  0  0
 25 36  2  0  0  0  0
 25 41  1  0  0  0  0
 25 78  1  0  0  0  0
 26 42  1  0  0  0  0
 26 79  1  0  0  0  0
 26 80  1  0  0  0  0
 27 29  1  0  0  0  0
 27 43  1  0  0  0  0
 27 81  1  0  0  0  0
 27 82  1  0  0  0  0
 28 30  1  0  0  0  0
 28 43  1  0  0  0  0
 28 83  1  0  0  0  0
 28 84  1  0  0  0  0
 29 44  1  0  0  0  0
 29 85  1  0  0  0  0
 29 86  1  0  0  0  0
 30 44  1  0  0  0  0
 30 87  1  0  0  0  0
 30 88  1  0  0  0  0
 31 33  1  0  0  0  0
 31 40  1  0  0  0  0
 31 89  1  0  0  0  0
 31 90  1  0  0  0  0
 35 36  1  0  0  0  0
 38 45  1  0  0  0  0
 39 46  1  0  0  0  0
 40 41  2  0  0  0  0
 41 46  1  0  0  0  0
 42 91  1  0  0  0  0
 43 92  1  0  0  0  0
 44 93  1  0  0  0  0
 45 94  1  0  0  0  0
 46 95  1  0  0  0  0
M  CHG  1   8   1
M  END
$$$$
