# Supplementary material for: ModBinddG: A simulation-based absolute predictor of free energy of binding based on population reweighting
Source: Proc Natl Acad Sci U S A. 2026 Jun 15;123(25):e2513285123. doi: 10.1073/pnas.2513285123 (PMC13291613; doi:10.1073/pnas.2513285123)
Supplement: Supplementary file 2 — Dataset S01 (GZ) [file pnas.2513285123.sd01.gz › SI_PNAS_V2/MDM2_dG/CHEMBL3683163.sdf]

035_ _1
xlunicon  12172119213D 1   1.00000     0.00000     0
unicon 1.4.0 xli
 95100  0  0  0  0            999 V2000
    4.3890   16.4030   -1.4030 Cl  0  0  0  0  0  0  0  0  0  0  0  0
   19.0000    9.0360    0.3120 O   0  0  0  0  0  0  0  0  0  0  0  0
    8.2550    9.9940   -4.5170 O   0  0  0  0  0  0  0  0  0  0  0  0
    2.5390    6.8550   -1.3890 O   0  0  0  0  0  0  0  0  0  0  0  0
    3.0980    8.0880    0.8910 O   0  0  0  0  0  0  0  0  0  0  0  0
   20.1390    8.0040   -1.3100 N   0  0  0  0  0  0  0  0  0  0  0  0
   12.9840   12.5040   -1.2860 N   0  0  0  0  0  0  0  0  0  0  0  0
    7.7300   10.6050   -2.3850 N   0  0  0  0  0  0  0  0  0  0  0  0
   17.9620    9.6790   -2.7980 N   0  3  0  0  0  0  0  0  0  0  0  0
    2.1320    6.2840   -2.6230 C   0  0  0  0  0  0  0  0  0  0  0  0
   13.2390   13.9210   -1.5450 C   0  0  0  0  0  0  0  0  0  0  0  0
    2.5810   10.1300    2.1140 C   0  0  0  0  0  0  0  0  0  0  0  0
    2.6500    7.8410    3.1970 C   0  0  0  0  0  0  0  0  0  0  0  0
    6.2740   14.5550   -0.7490 C   0  0  0  0  0  0  0  0  0  0  0  0
    4.3580   13.7650   -2.0260 C   0  0  0  0  0  0  0  0  0  0  0  0
   11.1840   10.8340   -0.9380 C   0  0  0  0  0  0  0  0  0  0  0  0
   10.8290   12.7000   -2.4450 C   0  0  0  0  0  0  0  0  0  0  0  0
    9.8760   10.3770   -1.2010 C   0  0  0  0  0  0  0  0  0  0  0  0
    9.5330   12.2370   -2.7280 C   0  0  0  0  0  0  0  0  0  0  0  0
    6.8040   13.2510   -0.7310 C   0  0  0  0  0  0  0  0  0  0  0  0
    4.8910   12.4630   -2.0150 C   0  0  0  0  0  0  0  0  0  0  0  0
    4.3020    8.0900   -2.5890 C   0  0  0  0  0  0  0  0  0  0  0  0
    4.9070    9.3980   -0.1760 C   0  0  0  0  0  0  0  0  0  0  0  0
   20.3580    7.3990   -2.6300 C   0  0  0  0  0  0  0  0  0  0  0  0
   19.2190    9.5320   -3.6000 C   0  0  0  0  0  0  0  0  0  0  0  0
   17.7980    8.6630   -1.7190 C   0  0  0  0  0  0  0  0  0  0  0  0
   14.0490   11.7200   -0.6470 C   0  0  0  0  0  0  0  0  0  0  0  0
   19.6320    8.0640   -3.8270 C   0  0  0  0  0  0  0  0  0  0  0  0
   15.4540    9.1760   -3.3200 C   0  0  0  0  0  0  0  0  0  0  0  0
   16.4990   11.4550   -3.8030 C   0  0  0  0  0  0  0  0  0  0  0  0
   14.6040    9.7550   -2.1680 C   0  0  0  0  0  0  0  0  0  0  0  0
   15.5610   12.0680   -2.7410 C   0  0  0  0  0  0  0  0  0  0  0  0
    6.0490    9.4480   -3.8310 C   0  0  0  0  0  0  0  0  0  0  0  0
   19.0290    8.5700   -0.8230 C   0  0  0  0  0  0  0  0  0  0  0  0
    7.4430   10.0440   -3.5880 C   0  0  0  0  0  0  0  0  0  0  0  0
    5.0480   14.8120   -1.3900 C   0  0  0  0  0  0  0  0  0  0  0  0
    3.5680    7.7740   -1.4170 C   0  0  0  0  0  0  0  0  0  0  0  0
    3.8670    8.4350   -0.2030 C   0  0  0  0  0  0  0  0  0  0  0  0
   11.6860   12.0070   -1.5530 C   0  0  0  0  0  0  0  0  0  0  0  0
    9.0470   11.0700   -2.1080 C   0  0  0  0  0  0  0  0  0  0  0  0
    6.1150   12.1900   -1.3590 C   0  0  0  0  0  0  0  0  0  0  0  0
    5.3230    9.0570   -2.5540 C   0  0  0  0  0  0  0  0  0  0  0  0
    5.6300    9.7050   -1.3450 C   0  0  0  0  0  0  0  0  0  0  0  0
    3.2710    8.7560    2.1380 C   0  0  0  0  0  0  0  0  0  0  0  0
   16.7610    9.9410   -3.6580 C   0  0  0  0  0  0  0  0  0  0  0  0
    6.7110   10.7790   -1.3330 C   0  0  1  0  0  0  0  0  0  0  0  0
   15.0880   11.1100   -1.6240 C   0  0  0  0  0  0  0  0  0  0  0  0
   20.9240    7.9740   -0.6730 H   0  0  0  0  0  0  0  0  0  0  0  0
   18.1280   10.5530   -2.2950 H   0  0  0  0  0  0  0  0  0  0  0  0
    1.2570    5.6550   -2.4800 H   0  0  0  0  0  0  0  0  0  0  0  0
    1.8570    7.0510   -3.3490 H   0  0  0  0  0  0  0  0  0  0  0  0
    2.9230    5.6530   -3.0260 H   0  0  0  0  0  0  0  0  0  0  0  0
   14.2400   14.2060   -1.2280 H   0  0  0  0  0  0  0  0  0  0  0  0
   13.1810   14.1520   -2.6080 H   0  0  0  0  0  0  0  0  0  0  0  0
   12.5290   14.5500   -1.0070 H   0  0  0  0  0  0  0  0  0  0  0  0
    2.6310   10.6140    3.0900 H   0  0  0  0  0  0  0  0  0  0  0  0
    3.0440   10.8050    1.3950 H   0  0  0  0  0  0  0  0  0  0  0  0
    1.5290   10.0370    1.8430 H   0  0  0  0  0  0  0  0  0  0  0  0
    2.7270    8.2790    4.1920 H   0  0  0  0  0  0  0  0  0  0  0  0
    1.5980    7.6540    2.9870 H   0  0  0  0  0  0  0  0  0  0  0  0
    3.1590    6.8770    3.2210 H   0  0  0  0  0  0  0  0  0  0  0  0
    6.8090   15.3630   -0.2750 H   0  0  0  0  0  0  0  0  0  0  0  0
    3.4190   13.9620   -2.5210 H   0  0  0  0  0  0  0  0  0  0  0  0
   11.7740   10.2660   -0.2390 H   0  0  0  0  0  0  0  0  0  0  0  0
   11.1500   13.5950   -2.9540 H   0  0  0  0  0  0  0  0  0  0  0  0
    9.5200    9.4820   -0.7120 H   0  0  0  0  0  0  0  0  0  0  0  0
    8.9180   12.7880   -3.4220 H   0  0  0  0  0  0  0  0  0  0  0  0
    7.7480   13.0680   -0.2370 H   0  0  0  0  0  0  0  0  0  0  0  0
    4.3400   11.6780   -2.5100 H   0  0  0  0  0  0  0  0  0  0  0  0
    4.0860    7.6150   -3.5350 H   0  0  0  0  0  0  0  0  0  0  0  0
    5.1560    9.9340    0.7260 H   0  0  0  0  0  0  0  0  0  0  0  0
   21.4330    7.4390   -2.8100 H   0  0  0  0  0  0  0  0  0  0  0  0
   20.1080    6.3380   -2.5850 H   0  0  0  0  0  0  0  0  0  0  0  0
   20.0370   10.0480   -3.0970 H   0  0  0  0  0  0  0  0  0  0  0  0
   19.1280   10.0530   -4.5530 H   0  0  0  0  0  0  0  0  0  0  0  0
   16.9610    8.9230   -1.0760 H   0  0  0  0  0  0  0  0  0  0  0  0
   17.5760    7.6760   -2.1240 H   0  0  0  0  0  0  0  0  0  0  0  0
   13.6630   10.9510    0.0180 H   0  0  0  0  0  0  0  0  0  0  0  0
   14.5830   12.3830    0.0260 H   0  0  0  0  0  0  0  0  0  0  0  0
   20.3000    8.0190   -4.6880 H   0  0  0  0  0  0  0  0  0  0  0  0
   18.7630    7.4740   -4.1210 H   0  0  0  0  0  0  0  0  0  0  0  0
   14.8340    9.2190   -4.2160 H   0  0  0  0  0  0  0  0  0  0  0  0
   15.6240    8.1090   -3.1800 H   0  0  0  0  0  0  0  0  0  0  0  0
   16.0370   11.6270   -4.7770 H   0  0  0  0  0  0  0  0  0  0  0  0
   17.4350   12.0140   -3.8450 H   0  0  0  0  0  0  0  0  0  0  0  0
   13.5700    9.8470   -2.5000 H   0  0  0  0  0  0  0  0  0  0  0  0
   14.5670    9.0380   -1.3470 H   0  0  0  0  0  0  0  0  0  0  0  0
   14.6930   12.4480   -3.2710 H   0  0  0  0  0  0  0  0  0  0  0  0
   16.0320   12.9460   -2.2980 H   0  0  0  0  0  0  0  0  0  0  0  0
    6.1450    8.5760   -4.4790 H   0  0  0  0  0  0  0  0  0  0  0  0
    5.4530   10.1810   -4.3690 H   0  0  0  0  0  0  0  0  0  0  0  0
    4.3280    8.8600    2.3880 H   0  0  0  0  0  0  0  0  0  0  0  0
   17.0170    9.5750   -4.6540 H   0  0  0  0  0  0  0  0  0  0  0  0
    7.2180   10.6710   -0.3730 H   0  0  0  0  0  0  0  0  0  0  0  0
   15.9650   10.9090   -1.0100 H   0  0  0  0  0  0  0  0  0  0  0  0
  1 36  1  0  0  0  0
  2 34  2  0  0  0  0
  3 35  2  0  0  0  0
  4 10  1  0  0  0  0
  4 37  1  0  0  0  0
  5 38  1  0  0  0  0
  5 44  1  0  0  0  0
  6 24  1  0  0  0  0
  6 34  1  0  0  0  0
  6 48  1  0  0  0  0
  7 11  1  0  0  0  0
  7 27  1  0  0  0  0
  7 39  1  0  0  0  0
  8 35  1  0  0  0  0
  8 40  1  0  0  0  0
  8 46  1  0  0  0  0
  9 25  1  0  0  0  0
  9 26  1  0  0  0  0
  9 45  1  0  0  0  0
  9 49  1  0  0  0  0
 10 50  1  0  0  0  0
 10 51  1  0  0  0  0
 10 52  1  0  0  0  0
 11 53  1  0  0  0  0
 11 54  1  0  0  0  0
 11 55  1  0  0  0  0
 12 44  1  0  0  0  0
 12 56  1  0  0  0  0
 12 57  1  0  0  0  0
 12 58  1  0  0  0  0
 13 44  1  0  0  0  0
 13 59  1  0  0  0  0
 13 60  1  0  0  0  0
 13 61  1  0  0  0  0
 14 20  2  0  0  0  0
 14 36  1  0  0  0  0
 14 62  1  0  0  0  0
 15 21  1  0  0  0  0
 15 36  2  0  0  0  0
 15 63  1  0  0  0  0
 16 18  1  0  0  0  0
 16 39  2  0  0  0  0
 16 64  1  0  0  0  0
 17 19  2  0  0  0  0
 17 39  1  0  0  0  0
 17 65  1  0  0  0  0
 18 40  2  0  0  0  0
 18 66  1  0  0  0  0
 19 40  1  0  0  0  0
 19 67  1  0  0  0  0
 20 41  1  0  0  0  0
 20 68  1  0  0  0  0
 21 41  2  0  0  0  0
 21 69  1  0  0  0  0
 22 37  2  0  0  0  0
 22 42  1  0  0  0  0
 22 70  1  0  0  0  0
 23 38  2  0  0  0  0
 23 43  1  0  0  0  0
 23 71  1  0  0  0  0
 24 28  1  0  0  0  0
 24 72  1  0  0  0  0
 24 73  1  0  0  0  0
 25 28  1  0  0  0  0
 25 74  1  0  0  0  0
 25 75  1  0  0  0  0
 26 34  1  0  0  0  0
 26 76  1  0  0  0  0
 26 77  1  0  0  0  0
 27 47  1  0  0  0  0
 27 78  1  0  0  0  0
 27 79  1  0  0  0  0
 28 80  1  0  0  0  0
 28 81  1  0  0  0  0
 29 31  1  0  0  0  0
 29 45  1  0  0  0  0
 29 82  1  0  0  0  0
 29 83  1  0  0  0  0
 30 32  1  0  0  0  0
 30 45  1  0  0  0  0
 30 84  1  0  0  0  0
 30 85  1  0  0  0  0
 31 47  1  0  0  0  0
 31 86  1  0  0  0  0
 31 87  1  0  0  0  0
 32 47  1  0  0  0  0
 32 88  1  0  0  0  0
 32 89  1  0  0  0  0
 33 35  1  0  0  0  0
 33 42  1  0  0  0  0
 33 90  1  0  0  0  0
 33 91  1  0  0  0  0
 37 38  1  0  0  0  0
 41 46  1  0  0  0  0
 42 43  2  0  0  0  0
 43 46  1  0  0  0  0
 44 92  1  0  0  0  0
 45 93  1  0  0  0  0
 46 94  1  0  0  0  0
 47 95  1  0  0  0  0
M  CHG  1   9   1
M  END
$$$$
