# Supplementary material for: ModBinddG: A simulation-based absolute predictor of free energy of binding based on population reweighting
Source: Proc Natl Acad Sci U S A. 2026 Jun 15;123(25):e2513285123. doi: 10.1073/pnas.2513285123 (PMC13291613; doi:10.1073/pnas.2513285123)
Supplement: Supplementary file 2 — Dataset S01 (GZ) [file pnas.2513285123.sd01.gz › SI_PNAS_V2/MDM2_dG/CHEMBL3683177.sdf]

025_ _1
xlunicon  12172119213D 1   1.00000     0.00000     0
unicon 1.4.0 xli
 94 99  0  0  0  0            999 V2000
    4.3260   16.4360   -1.4190 Cl  0  0  0  0  0  0  0  0  0  0  0  0
   20.7400    9.9170   -5.0800 O   0  0  0  0  0  0  0  0  0  0  0  0
    8.1310   10.0010   -4.5010 O   0  0  0  0  0  0  0  0  0  0  0  0
    2.4930    6.7510   -1.3870 O   0  0  0  0  0  0  0  0  0  0  0  0
    3.0130    8.0140    0.8960 O   0  0  0  0  0  0  0  0  0  0  0  0
   10.9540   10.7910   -0.9140 N   0  0  0  0  0  0  0  0  0  0  0  0
   12.8130   12.1810   -1.3320 N   0  0  0  0  0  0  0  0  0  0  0  0
   20.2260    8.9610   -3.0620 N   0  0  0  0  0  0  0  0  0  0  0  0
    7.5680   10.6290   -2.3930 N   0  0  0  0  0  0  0  0  0  0  0  0
   18.0020    9.7340   -2.8390 N   0  3  0  0  0  0  0  0  0  0  0  0
    2.1170    6.1610   -2.6210 C   0  0  0  0  0  0  0  0  0  0  0  0
   12.9920   13.5540   -0.8710 C   0  0  0  0  0  0  0  0  0  0  0  0
   21.8710    7.1280   -3.3370 C   0  0  0  0  0  0  0  0  0  0  0  0
    2.4680   10.0470    2.1230 C   0  0  0  0  0  0  0  0  0  0  0  0
    2.5880    7.7590    3.2080 C   0  0  0  0  0  0  0  0  0  0  0  0
    9.6830   10.4330   -1.1750 C   0  0  0  0  0  0  0  0  0  0  0  0
    6.1630   14.5570   -0.7290 C   0  0  0  0  0  0  0  0  0  0  0  0
    4.2490   13.7940   -2.0250 C   0  0  0  0  0  0  0  0  0  0  0  0
   10.7370   12.5770   -2.5250 C   0  0  0  0  0  0  0  0  0  0  0  0
    9.4210   12.1900   -2.8100 C   0  0  0  0  0  0  0  0  0  0  0  0
    6.6720   13.2440   -0.7020 C   0  0  0  0  0  0  0  0  0  0  0  0
    4.7610   12.4840   -2.0070 C   0  0  0  0  0  0  0  0  0  0  0  0
    4.2090    8.0410   -2.5870 C   0  0  0  0  0  0  0  0  0  0  0  0
    4.7740    9.3760   -0.1810 C   0  0  0  0  0  0  0  0  0  0  0  0
   19.0280    8.8490   -2.2570 C   0  0  0  0  0  0  0  0  0  0  0  0
   21.5200    8.4430   -2.6270 C   0  0  0  0  0  0  0  0  0  0  0  0
   13.6860   11.1240   -0.8160 C   0  0  0  0  0  0  0  0  0  0  0  0
   18.4760   10.0190   -4.2110 C   0  0  0  0  0  0  0  0  0  0  0  0
   16.1680    9.0270   -1.2440 C   0  0  0  0  0  0  0  0  0  0  0  0
   15.6100   10.3080   -3.3260 C   0  0  0  0  0  0  0  0  0  0  0  0
   16.0910   10.3220   -0.4150 C   0  0  0  0  0  0  0  0  0  0  0  0
   15.5590   11.6250   -2.5310 C   0  0  0  0  0  0  0  0  0  0  0  0
    5.9240    9.4250   -3.8340 C   0  0  0  0  0  0  0  0  0  0  0  0
   19.9450    9.6320   -4.1830 C   0  0  0  0  0  0  0  0  0  0  0  0
    7.3020   10.0470   -3.5880 C   0  0  0  0  0  0  0  0  0  0  0  0
    4.9500   14.8310   -1.3870 C   0  0  0  0  0  0  0  0  0  0  0  0
   11.4790   11.8370   -1.5870 C   0  0  0  0  0  0  0  0  0  0  0  0
    3.4880    7.7060   -1.4140 C   0  0  0  0  0  0  0  0  0  0  0  0
    3.7670    8.3800   -0.2030 C   0  0  0  0  0  0  0  0  0  0  0  0
    8.8800   11.0900   -2.1220 C   0  0  0  0  0  0  0  0  0  0  0  0
    5.9740   12.1950   -1.3410 C   0  0  0  0  0  0  0  0  0  0  0  0
    5.2010    9.0360   -2.5570 C   0  0  0  0  0  0  0  0  0  0  0  0
    5.4890    9.7000   -1.3510 C   0  0  0  0  0  0  0  0  0  0  0  0
    3.1820    8.6850    2.1420 C   0  0  0  0  0  0  0  0  0  0  0  0
   16.5880    9.2900   -2.7100 C   0  0  0  0  0  0  0  0  0  0  0  0
    6.5580   10.7830   -1.3320 C   0  0  1  0  0  0  0  0  0  0  0  0
   15.1860   11.4030   -1.0480 C   0  0  0  0  0  0  0  0  0  0  0  0
   18.1260   10.6160   -2.3380 H   0  0  0  0  0  0  0  0  0  0  0  0
    1.2740    5.4900   -2.4880 H   0  0  0  0  0  0  0  0  0  0  0  0
    1.8100    6.9150   -3.3480 H   0  0  0  0  0  0  0  0  0  0  0  0
    2.9380    5.5670   -3.0230 H   0  0  0  0  0  0  0  0  0  0  0  0
   13.0010   13.5790    0.2180 H   0  0  0  0  0  0  0  0  0  0  0  0
   13.9330   13.9620   -1.2380 H   0  0  0  0  0  0  0  0  0  0  0  0
   12.2010   14.2270   -1.2020 H   0  0  0  0  0  0  0  0  0  0  0  0
   22.8350    6.7490   -2.9940 H   0  0  0  0  0  0  0  0  0  0  0  0
   21.1250    6.3570   -3.1400 H   0  0  0  0  0  0  0  0  0  0  0  0
   21.9380    7.2630   -4.4170 H   0  0  0  0  0  0  0  0  0  0  0  0
    2.4990   10.5250    3.1030 H   0  0  0  0  0  0  0  0  0  0  0  0
    2.9240   10.7370    1.4150 H   0  0  0  0  0  0  0  0  0  0  0  0
    1.4210    9.9370    1.8390 H   0  0  0  0  0  0  0  0  0  0  0  0
    2.6650    8.2000    4.2020 H   0  0  0  0  0  0  0  0  0  0  0  0
    1.5380    7.5510    3.0070 H   0  0  0  0  0  0  0  0  0  0  0  0
    3.1150    6.8060    3.2280 H   0  0  0  0  0  0  0  0  0  0  0  0
    9.3070    9.5810   -0.6270 H   0  0  0  0  0  0  0  0  0  0  0  0
    6.7050   15.3580   -0.2510 H   0  0  0  0  0  0  0  0  0  0  0  0
    3.3190   14.0060   -2.5310 H   0  0  0  0  0  0  0  0  0  0  0  0
   11.1810   13.4050   -3.0570 H   0  0  0  0  0  0  0  0  0  0  0  0
    8.8490   12.7240   -3.5500 H   0  0  0  0  0  0  0  0  0  0  0  0
    7.6060   13.0480   -0.1970 H   0  0  0  0  0  0  0  0  0  0  0  0
    4.2100   11.7040   -2.5090 H   0  0  0  0  0  0  0  0  0  0  0  0
    4.0120    7.5570   -3.5320 H   0  0  0  0  0  0  0  0  0  0  0  0
    5.0120    9.9200    0.7190 H   0  0  0  0  0  0  0  0  0  0  0  0
   19.2190    9.1290   -1.2210 H   0  0  0  0  0  0  0  0  0  0  0  0
   18.6990    7.8090   -2.2730 H   0  0  0  0  0  0  0  0  0  0  0  0
   22.2910    9.1900   -2.8240 H   0  0  0  0  0  0  0  0  0  0  0  0
   21.5090    8.2900   -1.5470 H   0  0  0  0  0  0  0  0  0  0  0  0
   13.4880   11.0080    0.2500 H   0  0  0  0  0  0  0  0  0  0  0  0
   13.4180   10.1760   -1.2840 H   0  0  0  0  0  0  0  0  0  0  0  0
   18.3460   11.0720   -4.4600 H   0  0  0  0  0  0  0  0  0  0  0  0
   17.9640    9.4060   -4.9540 H   0  0  0  0  0  0  0  0  0  0  0  0
   16.8320    8.3120   -0.7600 H   0  0  0  0  0  0  0  0  0  0  0  0
   15.1870    8.5500   -1.2410 H   0  0  0  0  0  0  0  0  0  0  0  0
   15.8350   10.5090   -4.3730 H   0  0  0  0  0  0  0  0  0  0  0  0
   14.6210    9.8540   -3.3210 H   0  0  0  0  0  0  0  0  0  0  0  0
   17.1000   10.7150   -0.3060 H   0  0  0  0  0  0  0  0  0  0  0  0
   15.7530   10.1000    0.5990 H   0  0  0  0  0  0  0  0  0  0  0  0
   16.5230   12.1310   -2.5890 H   0  0  0  0  0  0  0  0  0  0  0  0
   14.8570   12.3130   -3.0050 H   0  0  0  0  0  0  0  0  0  0  0  0
    6.0400    8.5490   -4.4730 H   0  0  0  0  0  0  0  0  0  0  0  0
    5.3200   10.1420   -4.3820 H   0  0  0  0  0  0  0  0  0  0  0  0
    4.2380    8.8090    2.3850 H   0  0  0  0  0  0  0  0  0  0  0  0
   16.4950    8.3520   -3.2610 H   0  0  0  0  0  0  0  0  0  0  0  0
    7.0630   10.6640   -0.3720 H   0  0  0  0  0  0  0  0  0  0  0  0
   15.3880   12.3300   -0.5180 H   0  0  0  0  0  0  0  0  0  0  0  0
  1 36  1  0  0  0  0
  2 34  2  0  0  0  0
  3 35  2  0  0  0  0
  4 11  1  0  0  0  0
  4 38  1  0  0  0  0
  5 39  1  0  0  0  0
  5 44  1  0  0  0  0
  6 16  2  0  0  0  0
  6 37  1  0  0  0  0
  7 12  1  0  0  0  0
  7 27  1  0  0  0  0
  7 37  1  0  0  0  0
  8 25  1  0  0  0  0
  8 26  1  0  0  0  0
  8 34  1  0  0  0  0
  9 35  1  0  0  0  0
  9 40  1  0  0  0  0
  9 46  1  0  0  0  0
 10 25  1  0  0  0  0
 10 28  1  0  0  0  0
 10 45  1  0  0  0  0
 10 48  1  0  0  0  0
 11 49  1  0  0  0  0
 11 50  1  0  0  0  0
 11 51  1  0  0  0  0
 12 52  1  0  0  0  0
 12 53  1  0  0  0  0
 12 54  1  0  0  0  0
 13 26  1  0  0  0  0
 13 55  1  0  0  0  0
 13 56  1  0  0  0  0
 13 57  1  0  0  0  0
 14 44  1  0  0  0  0
 14 58  1  0  0  0  0
 14 59  1  0  0  0  0
 14 60  1  0  0  0  0
 15 44  1  0  0  0  0
 15 61  1  0  0  0  0
 15 62  1  0  0  0  0
 15 63  1  0  0  0  0
 16 40  1  0  0  0  0
 16 64  1  0  0  0  0
 17 21  2  0  0  0  0
 17 36  1  0  0  0  0
 17 65  1  0  0  0  0
 18 22  1  0  0  0  0
 18 36  2  0  0  0  0
 18 66  1  0  0  0  0
 19 20  1  0  0  0  0
 19 37  2  0  0  0  0
 19 67  1  0  0  0  0
 20 40  2  0  0  0  0
 20 68  1  0  0  0  0
 21 41  1  0  0  0  0
 21 69  1  0  0  0  0
 22 41  2  0  0  0  0
 22 70  1  0  0  0  0
 23 38  2  0  0  0  0
 23 42  1  0  0  0  0
 23 71  1  0  0  0  0
 24 39  2  0  0  0  0
 24 43  1  0  0  0  0
 24 72  1  0  0  0  0
 25 73  1  0  0  0  0
 25 74  1  0  0  0  0
 26 75  1  0  0  0  0
 26 76  1  0  0  0  0
 27 47  1  0  0  0  0
 27 77  1  0  0  0  0
 27 78  1  0  0  0  0
 28 34  1  0  0  0  0
 28 79  1  0  0  0  0
 28 80  1  0  0  0  0
 29 31  1  0  0  0  0
 29 45  1  0  0  0  0
 29 81  1  0  0  0  0
 29 82  1  0  0  0  0
 30 32  1  0  0  0  0
 30 45  1  0  0  0  0
 30 83  1  0  0  0  0
 30 84  1  0  0  0  0
 31 47  1  0  0  0  0
 31 85  1  0  0  0  0
 31 86  1  0  0  0  0
 32 47  1  0  0  0  0
 32 87  1  0  0  0  0
 32 88  1  0  0  0  0
 33 35  1  0  0  0  0
 33 42  1  0  0  0  0
 33 89  1  0  0  0  0
 33 90  1  0  0  0  0
 38 39  1  0  0  0  0
 41 46  1  0  0  0  0
 42 43  2  0  0  0  0
 43 46  1  0  0  0  0
 44 91  1  0  0  0  0
 45 92  1  0  0  0  0
 46 93  1  0  0  0  0
 47 94  1  0  0  0  0
M  CHG  1  10   1
M  END
$$$$
