# Supplementary material for: ModBinddG: A simulation-based absolute predictor of free energy of binding based on population reweighting
Source: Proc Natl Acad Sci U S A. 2026 Jun 15;123(25):e2513285123. doi: 10.1073/pnas.2513285123 (PMC13291613; doi:10.1073/pnas.2513285123)
Supplement: Supplementary file 2 — Dataset S01 (GZ) [file pnas.2513285123.sd01.gz › SI_PNAS_V2/MDM2_dG/CHEMBL3683176.sdf]

087_ _1
xlunicon  12172119213D 1   1.00000     0.00000     0
unicon 1.4.0 xli
 91 96  0  0  0  0            999 V2000
    4.3820   16.3380   -1.3290 Cl  0  0  0  0  0  0  0  0  0  0  0  0
   21.3650    8.7240   -4.1230 O   0  0  0  0  0  0  0  0  0  0  0  0
    8.2000    9.9570   -4.6450 O   0  0  0  0  0  0  0  0  0  0  0  0
    2.5220    6.8490   -1.3990 O   0  0  0  0  0  0  0  0  0  0  0  0
    3.1230    8.0890    0.8700 O   0  0  0  0  0  0  0  0  0  0  0  0
    9.9630   10.2540   -1.6970 N   0  0  0  0  0  0  0  0  0  0  0  0
   20.2540   10.5670   -4.8950 N   0  0  0  0  0  0  0  0  0  0  0  0
   12.8900   12.5770   -1.5070 N   0  0  0  0  0  0  0  0  0  0  0  0
    7.7170   10.5800   -2.5090 N   0  0  0  0  0  0  0  0  0  0  0  0
   18.2420   10.3460   -3.6730 N   0  3  0  0  0  0  0  0  0  0  0  0
    2.0900    6.2860   -2.6280 C   0  0  0  0  0  0  0  0  0  0  0  0
   21.2840   11.2100   -5.7000 C   0  0  0  0  0  0  0  0  0  0  0  0
   13.0800   14.0260   -1.5820 C   0  0  0  0  0  0  0  0  0  0  0  0
    2.6420   10.1470    2.0820 C   0  0  0  0  0  0  0  0  0  0  0  0
    2.6900    7.8660    3.1800 C   0  0  0  0  0  0  0  0  0  0  0  0
   11.2020   10.7450   -1.4830 C   0  0  0  0  0  0  0  0  0  0  0  0
    6.2360   14.4670   -0.6520 C   0  0  0  0  0  0  0  0  0  0  0  0
    4.3990   13.7280   -2.0660 C   0  0  0  0  0  0  0  0  0  0  0  0
    9.3280   12.3750   -2.6280 C   0  0  0  0  0  0  0  0  0  0  0  0
   10.6130   12.8840   -2.3950 C   0  0  0  0  0  0  0  0  0  0  0  0
    6.7740   13.1650   -0.6630 C   0  0  0  0  0  0  0  0  0  0  0  0
    4.9420   12.4310   -2.0880 C   0  0  0  0  0  0  0  0  0  0  0  0
    4.2890    8.0500   -2.6210 C   0  0  0  0  0  0  0  0  0  0  0  0
    4.9390    9.3670   -0.2270 C   0  0  0  0  0  0  0  0  0  0  0  0
   18.9170   11.0980   -4.7490 C   0  0  0  0  0  0  0  0  0  0  0  0
   19.0510    9.1200   -3.4970 C   0  0  0  0  0  0  0  0  0  0  0  0
   13.8880   11.8200   -0.7420 C   0  0  0  0  0  0  0  0  0  0  0  0
   16.1820    9.2940   -2.6690 C   0  0  0  0  0  0  0  0  0  0  0  0
   16.0370   11.5090   -3.9710 C   0  0  0  0  0  0  0  0  0  0  0  0
   14.8690    9.8440   -2.0820 C   0  0  0  0  0  0  0  0  0  0  0  0
   15.6900   12.2130   -2.6480 C   0  0  0  0  0  0  0  0  0  0  0  0
    6.0260    9.3750   -3.8990 C   0  0  0  0  0  0  0  0  0  0  0  0
   20.3620    9.4330   -4.2020 C   0  0  0  0  0  0  0  0  0  0  0  0
    7.4150    9.9940   -3.6930 C   0  0  0  0  0  0  0  0  0  0  0  0
    5.0460   14.7480   -1.3490 C   0  0  0  0  0  0  0  0  0  0  0  0
    9.0340   11.0470   -2.2710 C   0  0  0  0  0  0  0  0  0  0  0  0
    3.5630    7.7530   -1.4410 C   0  0  0  0  0  0  0  0  0  0  0  0
    3.8860    8.4170   -0.2350 C   0  0  0  0  0  0  0  0  0  0  0  0
   11.5980   12.0690   -1.7880 C   0  0  0  0  0  0  0  0  0  0  0  0
    6.1330   12.1350   -1.3850 C   0  0  0  0  0  0  0  0  0  0  0  0
    5.3210    9.0050   -2.6060 C   0  0  0  0  0  0  0  0  0  0  0  0
    5.6520    9.6590   -1.4070 C   0  0  0  0  0  0  0  0  0  0  0  0
    3.3150    8.7640    2.1090 C   0  0  0  0  0  0  0  0  0  0  0  0
   16.7760   10.1600   -3.8160 C   0  0  0  0  0  0  0  0  0  0  0  0
    6.7390   10.7290   -1.4150 C   0  0  1  0  0  0  0  0  0  0  0  0
   15.0890   11.2750   -1.5610 C   0  0  0  0  0  0  0  0  0  0  0  0
   18.4120   10.9140   -2.8370 H   0  0  0  0  0  0  0  0  0  0  0  0
    1.2000    5.6810   -2.4800 H   0  0  0  0  0  0  0  0  0  0  0  0
    1.8310    7.0570   -3.3560 H   0  0  0  0  0  0  0  0  0  0  0  0
    2.8620    5.6330   -3.0340 H   0  0  0  0  0  0  0  0  0  0  0  0
   20.9020   12.1050   -6.1920 H   0  0  0  0  0  0  0  0  0  0  0  0
   22.1300   11.4990   -5.0760 H   0  0  0  0  0  0  0  0  0  0  0  0
   21.6470   10.5290   -6.4710 H   0  0  0  0  0  0  0  0  0  0  0  0
   14.0790   14.3100   -1.2530 H   0  0  0  0  0  0  0  0  0  0  0  0
   12.9760   14.3840   -2.6080 H   0  0  0  0  0  0  0  0  0  0  0  0
   12.3680   14.5550   -0.9470 H   0  0  0  0  0  0  0  0  0  0  0  0
    2.7100   10.6390    3.0530 H   0  0  0  0  0  0  0  0  0  0  0  0
    3.1050   10.8100    1.3520 H   0  0  0  0  0  0  0  0  0  0  0  0
    1.5850   10.0650    1.8240 H   0  0  0  0  0  0  0  0  0  0  0  0
    2.7800    8.3100    4.1710 H   0  0  0  0  0  0  0  0  0  0  0  0
    1.6330    7.6930    2.9790 H   0  0  0  0  0  0  0  0  0  0  0  0
    3.1840    6.8950    3.2070 H   0  0  0  0  0  0  0  0  0  0  0  0
   11.8830   10.0340   -1.0420 H   0  0  0  0  0  0  0  0  0  0  0  0
    6.7380   15.2540   -0.1130 H   0  0  0  0  0  0  0  0  0  0  0  0
    3.4840   13.9410   -2.5980 H   0  0  0  0  0  0  0  0  0  0  0  0
    8.5780   13.0090   -3.0710 H   0  0  0  0  0  0  0  0  0  0  0  0
   10.8100   13.9040   -2.6850 H   0  0  0  0  0  0  0  0  0  0  0  0
    7.6870   12.9650   -0.1210 H   0  0  0  0  0  0  0  0  0  0  0  0
    4.4260   11.6630   -2.6420 H   0  0  0  0  0  0  0  0  0  0  0  0
    4.0570    7.5730   -3.5620 H   0  0  0  0  0  0  0  0  0  0  0  0
    5.2040    9.9060    0.6690 H   0  0  0  0  0  0  0  0  0  0  0  0
   18.3910   10.9800   -5.6980 H   0  0  0  0  0  0  0  0  0  0  0  0
   18.9420   12.1600   -4.5040 H   0  0  0  0  0  0  0  0  0  0  0  0
   18.5880    8.2560   -3.9740 H   0  0  0  0  0  0  0  0  0  0  0  0
   19.2150    8.9040   -2.4410 H   0  0  0  0  0  0  0  0  0  0  0  0
   13.4450   11.0290   -0.1410 H   0  0  0  0  0  0  0  0  0  0  0  0
   14.2860   12.4930    0.0120 H   0  0  0  0  0  0  0  0  0  0  0  0
   16.0280    8.2730   -3.0200 H   0  0  0  0  0  0  0  0  0  0  0  0
   16.8920    9.2160   -1.8440 H   0  0  0  0  0  0  0  0  0  0  0  0
   15.1070   11.3030   -4.4880 H   0  0  0  0  0  0  0  0  0  0  0  0
   16.5480   12.2040   -4.6350 H   0  0  0  0  0  0  0  0  0  0  0  0
   14.0700    9.8180   -2.8170 H   0  0  0  0  0  0  0  0  0  0  0  0
   14.5440    9.2000   -1.2640 H   0  0  0  0  0  0  0  0  0  0  0  0
   15.0160   13.0250   -2.9070 H   0  0  0  0  0  0  0  0  0  0  0  0
   16.5750   12.7110   -2.2580 H   0  0  0  0  0  0  0  0  0  0  0  0
    6.1240    8.4900   -4.5280 H   0  0  0  0  0  0  0  0  0  0  0  0
    5.4130   10.0880   -4.4440 H   0  0  0  0  0  0  0  0  0  0  0  0
    4.3750    8.8570    2.3500 H   0  0  0  0  0  0  0  0  0  0  0  0
   16.6250    9.6130   -4.7490 H   0  0  0  0  0  0  0  0  0  0  0  0
    7.2900   10.5940   -0.4820 H   0  0  0  0  0  0  0  0  0  0  0  0
   15.8760   11.1650   -0.8140 H   0  0  0  0  0  0  0  0  0  0  0  0
  1 35  1  0  0  0  0
  2 33  2  0  0  0  0
  3 34  2  0  0  0  0
  4 11  1  0  0  0  0
  4 37  1  0  0  0  0
  5 38  1  0  0  0  0
  5 43  1  0  0  0  0
  6 16  2  0  0  0  0
  6 36  1  0  0  0  0
  7 12  1  0  0  0  0
  7 25  1  0  0  0  0
  7 33  1  0  0  0  0
  8 13  1  0  0  0  0
  8 27  1  0  0  0  0
  8 39  1  0  0  0  0
  9 34  1  0  0  0  0
  9 36  1  0  0  0  0
  9 45  1  0  0  0  0
 10 25  1  0  0  0  0
 10 26  1  0  0  0  0
 10 44  1  0  0  0  0
 10 47  1  0  0  0  0
 11 48  1  0  0  0  0
 11 49  1  0  0  0  0
 11 50  1  0  0  0  0
 12 51  1  0  0  0  0
 12 52  1  0  0  0  0
 12 53  1  0  0  0  0
 13 54  1  0  0  0  0
 13 55  1  0  0  0  0
 13 56  1  0  0  0  0
 14 43  1  0  0  0  0
 14 57  1  0  0  0  0
 14 58  1  0  0  0  0
 14 59  1  0  0  0  0
 15 43  1  0  0  0  0
 15 60  1  0  0  0  0
 15 61  1  0  0  0  0
 15 62  1  0  0  0  0
 16 39  1  0  0  0  0
 16 63  1  0  0  0  0
 17 21  2  0  0  0  0
 17 35  1  0  0  0  0
 17 64  1  0  0  0  0
 18 22  1  0  0  0  0
 18 35  2  0  0  0  0
 18 65  1  0  0  0  0
 19 20  1  0  0  0  0
 19 36  2  0  0  0  0
 19 66  1  0  0  0  0
 20 39  2  0  0  0  0
 20 67  1  0  0  0  0
 21 40  1  0  0  0  0
 21 68  1  0  0  0  0
 22 40  2  0  0  0  0
 22 69  1  0  0  0  0
 23 37  2  0  0  0  0
 23 41  1  0  0  0  0
 23 70  1  0  0  0  0
 24 38  2  0  0  0  0
 24 42  1  0  0  0  0
 24 71  1  0  0  0  0
 25 72  1  0  0  0  0
 25 73  1  0  0  0  0
 26 33  1  0  0  0  0
 26 74  1  0  0  0  0
 26 75  1  0  0  0  0
 27 46  1  0  0  0  0
 27 76  1  0  0  0  0
 27 77  1  0  0  0  0
 28 30  1  0  0  0  0
 28 44  1  0  0  0  0
 28 78  1  0  0  0  0
 28 79  1  0  0  0  0
 29 31  1  0  0  0  0
 29 44  1  0  0  0  0
 29 80  1  0  0  0  0
 29 81  1  0  0  0  0
 30 46  1  0  0  0  0
 30 82  1  0  0  0  0
 30 83  1  0  0  0  0
 31 46  1  0  0  0  0
 31 84  1  0  0  0  0
 31 85  1  0  0  0  0
 32 34  1  0  0  0  0
 32 41  1  0  0  0  0
 32 86  1  0  0  0  0
 32 87  1  0  0  0  0
 37 38  1  0  0  0  0
 40 45  1  0  0  0  0
 41 42  2  0  0  0  0
 42 45  1  0  0  0  0
 43 88  1  0  0  0  0
 44 89  1  0  0  0  0
 45 90  1  0  0  0  0
 46 91  1  0  0  0  0
M  CHG  1  10   1
M  END
$$$$
