# Supplementary material for: ModBinddG: A simulation-based absolute predictor of free energy of binding based on population reweighting
Source: Proc Natl Acad Sci U S A. 2026 Jun 15;123(25):e2513285123. doi: 10.1073/pnas.2513285123 (PMC13291613; doi:10.1073/pnas.2513285123)
Supplement: Supplementary file 2 — Dataset S01 (GZ) [file pnas.2513285123.sd01.gz › SI_PNAS_V2/MDM2_dG/CHEMBL3683147.sdf]

081_ _1
xlunicon  12172119213D 1   1.00000     0.00000     0
unicon 1.4.0 xli
 85 89  0  0  0  0            999 V2000
    4.3370   16.3960   -1.4160 Cl  0  0  0  0  0  0  0  0  0  0  0  0
    8.2060    9.9700   -4.4820 O   0  0  0  0  0  0  0  0  0  0  0  0
    2.5500    6.7230   -1.4000 O   0  0  0  0  0  0  0  0  0  0  0  0
    3.1080    7.9210    0.8930 O   0  0  0  0  0  0  0  0  0  0  0  0
   17.2690   10.6680   -3.2730 N   0  3  0  0  0  0  0  0  0  0  0  0
    7.6500   10.5930   -2.3590 N   0  0  0  0  0  0  0  0  0  0  0  0
   13.8620   11.6350   -0.9540 N   0  3  0  0  0  0  0  0  0  0  0  0
    2.1670    6.1370   -2.6320 C   0  0  0  0  0  0  0  0  0  0  0  0
   14.7220   11.4450    0.2330 C   0  0  0  0  0  0  0  0  0  0  0  0
    2.4350   10.8830    3.1890 C   0  0  0  0  0  0  0  0  0  0  0  0
    2.6030    7.7220    3.1850 C   0  0  0  0  0  0  0  0  0  0  0  0
   13.1860   14.0550   -1.4910 C   0  0  0  0  0  0  0  0  0  0  0  0
    6.1990   14.5340   -0.7460 C   0  0  0  0  0  0  0  0  0  0  0  0
    4.2770   13.7530   -2.0200 C   0  0  0  0  0  0  0  0  0  0  0  0
    9.6610   10.5390   -0.9470 C   0  0  0  0  0  0  0  0  0  0  0  0
    9.5370   12.1210   -2.7930 C   0  0  0  0  0  0  0  0  0  0  0  0
    6.7170   13.2250   -0.7220 C   0  0  0  0  0  0  0  0  0  0  0  0
    4.7970   12.4460   -2.0020 C   0  0  0  0  0  0  0  0  0  0  0  0
   10.9180   11.0580   -0.5880 C   0  0  0  0  0  0  0  0  0  0  0  0
   10.7880   12.6470   -2.4260 C   0  0  0  0  0  0  0  0  0  0  0  0
    4.2630    8.0280   -2.6020 C   0  0  0  0  0  0  0  0  0  0  0  0
    4.8460    9.3210   -0.1770 C   0  0  0  0  0  0  0  0  0  0  0  0
   16.5290   11.8370   -3.7920 C   0  0  0  0  0  0  0  0  0  0  0  0
   16.5180    9.7990   -2.3380 C   0  0  0  0  0  0  0  0  0  0  0  0
    2.3850    9.9630    1.9670 C   0  0  0  0  0  0  0  0  0  0  0  0
   15.6100   12.4380   -2.7140 C   0  0  0  0  0  0  0  0  0  0  0  0
   14.9880    9.9590   -2.4760 C   0  0  0  0  0  0  0  0  0  0  0  0
    5.9860    9.4380   -3.8280 C   0  0  0  0  0  0  0  0  0  0  0  0
    7.3790   10.0300   -3.5660 C   0  0  0  0  0  0  0  0  0  0  0  0
    4.9760   14.7970   -1.3910 C   0  0  0  0  0  0  0  0  0  0  0  0
    3.5500    7.6720   -1.4280 C   0  0  0  0  0  0  0  0  0  0  0  0
    3.8430    8.3200   -0.2070 C   0  0  0  0  0  0  0  0  0  0  0  0
    8.9570   11.0720   -2.0480 C   0  0  0  0  0  0  0  0  0  0  0  0
   11.4890   12.1280   -1.3120 C   0  0  0  0  0  0  0  0  0  0  0  0
    6.0190   12.1670   -1.3470 C   0  0  0  0  0  0  0  0  0  0  0  0
    5.2570    9.0230   -2.5610 C   0  0  0  0  0  0  0  0  0  0  0  0
    5.5480    9.6670   -1.3470 C   0  0  0  0  0  0  0  0  0  0  0  0
    3.1860    8.6520    2.1140 C   0  0  2  0  0  0  0  0  0  0  0  0
   12.8260   12.7040   -0.8450 C   0  0  1  0  0  0  0  0  0  0  0  0
   14.5180   11.4270   -2.2760 C   0  0  0  0  0  0  0  0  0  0  0  0
    6.6110   10.7560   -1.3220 C   0  0  1  0  0  0  0  0  0  0  0  0
   18.0740   11.0330   -2.7570 H   0  0  0  0  0  0  0  0  0  0  0  0
   17.6260   10.1280   -4.0460 H   0  0  0  0  0  0  0  0  0  0  0  0
   13.2460   10.8370   -0.8960 H   0  0  0  0  0  0  0  0  0  0  0  0
    1.3270    5.4620   -2.4900 H   0  0  0  0  0  0  0  0  0  0  0  0
    1.8500    6.8930   -3.3530 H   0  0  0  0  0  0  0  0  0  0  0  0
    2.9870    5.5480   -3.0410 H   0  0  0  0  0  0  0  0  0  0  0  0
   15.0760   10.4170    0.3020 H   0  0  0  0  0  0  0  0  0  0  0  0
   15.5870   12.0870    0.1910 H   0  0  0  0  0  0  0  0  0  0  0  0
   14.1930   11.6590    1.1590 H   0  0  0  0  0  0  0  0  0  0  0  0
    1.8110   11.7610    3.0250 H   0  0  0  0  0  0  0  0  0  0  0  0
    2.0560   10.3920    4.0820 H   0  0  0  0  0  0  0  0  0  0  0  0
    3.4500   11.2260    3.3850 H   0  0  0  0  0  0  0  0  0  0  0  0
    3.1570    6.7850    3.2200 H   0  0  0  0  0  0  0  0  0  0  0  0
    2.6580    8.1660    4.1780 H   0  0  0  0  0  0  0  0  0  0  0  0
    1.5620    7.4820    2.9740 H   0  0  0  0  0  0  0  0  0  0  0  0
   14.1660   14.3980   -1.1780 H   0  0  0  0  0  0  0  0  0  0  0  0
   13.1930   14.0290   -2.5780 H   0  0  0  0  0  0  0  0  0  0  0  0
   12.4660   14.8200   -1.1970 H   0  0  0  0  0  0  0  0  0  0  0  0
    6.7400   15.3400   -0.2760 H   0  0  0  0  0  0  0  0  0  0  0  0
    3.3410   13.9570   -2.5170 H   0  0  0  0  0  0  0  0  0  0  0  0
    9.2380    9.7330   -0.3640 H   0  0  0  0  0  0  0  0  0  0  0  0
    9.0150   12.5470   -3.6370 H   0  0  0  0  0  0  0  0  0  0  0  0
    7.6590   13.0370   -0.2270 H   0  0  0  0  0  0  0  0  0  0  0  0
    4.2430   11.6610   -2.4930 H   0  0  0  0  0  0  0  0  0  0  0  0
   11.4190   10.6370    0.2710 H   0  0  0  0  0  0  0  0  0  0  0  0
   11.1680   13.4680   -3.0150 H   0  0  0  0  0  0  0  0  0  0  0  0
    4.0540    7.5590   -3.5530 H   0  0  0  0  0  0  0  0  0  0  0  0
    5.0890    9.8490    0.7320 H   0  0  0  0  0  0  0  0  0  0  0  0
   17.2560   12.5690   -4.1380 H   0  0  0  0  0  0  0  0  0  0  0  0
   15.9420   11.5450   -4.6640 H   0  0  0  0  0  0  0  0  0  0  0  0
   16.8300   10.0530   -1.3240 H   0  0  0  0  0  0  0  0  0  0  0  0
   16.8160    8.7630   -2.5000 H   0  0  0  0  0  0  0  0  0  0  0  0
    2.7700   10.5300    1.1250 H   0  0  0  0  0  0  0  0  0  0  0  0
    1.3490    9.7330    1.7190 H   0  0  0  0  0  0  0  0  0  0  0  0
   16.2090   12.7740   -1.8810 H   0  0  0  0  0  0  0  0  0  0  0  0
   15.1670   13.3380   -3.1340 H   0  0  0  0  0  0  0  0  0  0  0  0
   14.4710    9.2780   -1.7980 H   0  0  0  0  0  0  0  0  0  0  0  0
   14.7110    9.6210   -3.4750 H   0  0  0  0  0  0  0  0  0  0  0  0
    5.3930   10.1810   -4.3540 H   0  0  0  0  0  0  0  0  0  0  0  0
    6.0850    8.5790   -4.4930 H   0  0  0  0  0  0  0  0  0  0  0  0
    4.2210    8.8530    2.3900 H   0  0  0  0  0  0  0  0  0  0  0  0
   12.6870   12.9220    0.2140 H   0  0  0  0  0  0  0  0  0  0  0  0
   13.6880   11.6160   -2.9320 H   0  0  0  0  0  0  0  0  0  0  0  0
    7.0900   10.6510   -0.3480 H   0  0  0  0  0  0  0  0  0  0  0  0
  1 30  1  0  0  0  0
  2 29  2  0  0  0  0
  3  8  1  0  0  0  0
  3 31  1  0  0  0  0
  4 32  1  0  0  0  0
  4 38  1  0  0  0  0
  5 23  1  0  0  0  0
  5 24  1  0  0  0  0
  5 42  1  0  0  0  0
  5 43  1  0  0  0  0
  6 29  1  0  0  0  0
  6 33  1  0  0  0  0
  6 41  1  0  0  0  0
  7  9  1  0  0  0  0
  7 39  1  0  0  0  0
  7 40  1  0  0  0  0
  7 44  1  0  0  0  0
  8 45  1  0  0  0  0
  8 46  1  0  0  0  0
  8 47  1  0  0  0  0
  9 48  1  0  0  0  0
  9 49  1  0  0  0  0
  9 50  1  0  0  0  0
 10 25  1  0  0  0  0
 10 51  1  0  0  0  0
 10 52  1  0  0  0  0
 10 53  1  0  0  0  0
 11 38  1  0  0  0  0
 11 54  1  0  0  0  0
 11 55  1  0  0  0  0
 11 56  1  0  0  0  0
 12 39  1  0  0  0  0
 12 57  1  0  0  0  0
 12 58  1  0  0  0  0
 12 59  1  0  0  0  0
 13 17  2  0  0  0  0
 13 30  1  0  0  0  0
 13 60  1  0  0  0  0
 14 18  1  0  0  0  0
 14 30  2  0  0  0  0
 14 61  1  0  0  0  0
 15 19  2  0  0  0  0
 15 33  1  0  0  0  0
 15 62  1  0  0  0  0
 16 20  1  0  0  0  0
 16 33  2  0  0  0  0
 16 63  1  0  0  0  0
 17 35  1  0  0  0  0
 17 64  1  0  0  0  0
 18 35  2  0  0  0  0
 18 65  1  0  0  0  0
 19 34  1  0  0  0  0
 19 66  1  0  0  0  0
 20 34  2  0  0  0  0
 20 67  1  0  0  0  0
 21 31  2  0  0  0  0
 21 36  1  0  0  0  0
 21 68  1  0  0  0  0
 22 32  2  0  0  0  0
 22 37  1  0  0  0  0
 22 69  1  0  0  0  0
 23 26  1  0  0  0  0
 23 70  1  0  0  0  0
 23 71  1  0  0  0  0
 24 27  1  0  0  0  0
 24 72  1  0  0  0  0
 24 73  1  0  0  0  0
 25 38  1  0  0  0  0
 25 74  1  0  0  0  0
 25 75  1  0  0  0  0
 26 40  1  0  0  0  0
 26 76  1  0  0  0  0
 26 77  1  0  0  0  0
 27 40  1  0  0  0  0
 27 78  1  0  0  0  0
 27 79  1  0  0  0  0
 28 29  1  0  0  0  0
 28 36  1  0  0  0  0
 28 80  1  0  0  0  0
 28 81  1  0  0  0  0
 31 32  1  0  0  0  0
 34 39  1  0  0  0  0
 35 41  1  0  0  0  0
 36 37  2  0  0  0  0
 37 41  1  0  0  0  0
 38 82  1  0  0  0  0
 39 83  1  0  0  0  0
 40 84  1  0  0  0  0
 41 85  1  0  0  0  0
M  CHG  2   5   1   7   1
M  END
$$$$
