# Supplementary material for: ModBinddG: A simulation-based absolute predictor of free energy of binding based on population reweighting
Source: Proc Natl Acad Sci U S A. 2026 Jun 15;123(25):e2513285123. doi: 10.1073/pnas.2513285123 (PMC13291613; doi:10.1073/pnas.2513285123)
Supplement: Supplementary file 2 — Dataset S01 (GZ) [file pnas.2513285123.sd01.gz › SI_PNAS_V2/MDM2_dG/CHEMBL3683153.sdf]

113_ _1
xlunicon  12172119213D 1   1.00000     0.00000     0
unicon 1.4.0 xli
 86 90  0  0  0  0            999 V2000
    4.3170   16.3700   -1.3890 Cl  0  0  0  0  0  0  0  0  0  0  0  0
   17.2460    8.2700   -4.2930 O   0  0  0  0  0  0  0  0  0  0  0  0
    8.0870    9.9030   -4.5270 O   0  0  0  0  0  0  0  0  0  0  0  0
    2.6000    6.5520   -1.3300 O   0  0  0  0  0  0  0  0  0  0  0  0
    3.0990    7.8490    0.9360 O   0  0  0  0  0  0  0  0  0  0  0  0
   17.4740   10.2080   -3.1620 N   0  0  0  0  0  0  0  0  0  0  0  0
    7.5550   10.5550   -2.4050 N   0  0  0  0  0  0  0  0  0  0  0  0
   13.7710   12.1110   -2.0950 N   0  3  0  0  0  0  0  0  0  0  0  0
    2.3230    5.8500   -2.5310 C   0  0  0  0  0  0  0  0  0  0  0  0
    2.4290   10.8590    3.1760 C   0  0  0  0  0  0  0  0  0  0  0  0
   19.4580    8.8760   -3.6150 C   0  0  0  0  0  0  0  0  0  0  0  0
    2.5980    7.6930    3.2320 C   0  0  0  0  0  0  0  0  0  0  0  0
   12.7290   14.3250   -1.3610 C   0  0  0  0  0  0  0  0  0  0  0  0
    6.1470   14.4800   -0.7110 C   0  0  0  0  0  0  0  0  0  0  0  0
    4.2350   13.7330   -2.0180 C   0  0  0  0  0  0  0  0  0  0  0  0
    9.5970   10.6150   -1.0340 C   0  0  0  0  0  0  0  0  0  0  0  0
    9.3860   12.1080   -2.9460 C   0  0  0  0  0  0  0  0  0  0  0  0
    6.6530   13.1660   -0.6960 C   0  0  0  0  0  0  0  0  0  0  0  0
    4.7430   12.4200   -2.0080 C   0  0  0  0  0  0  0  0  0  0  0  0
   10.8590   11.1660   -0.7470 C   0  0  0  0  0  0  0  0  0  0  0  0
   10.6370   12.6690   -2.6510 C   0  0  0  0  0  0  0  0  0  0  0  0
    4.2160    7.9330   -2.5720 C   0  0  0  0  0  0  0  0  0  0  0  0
    4.7910    9.2730   -0.1720 C   0  0  0  0  0  0  0  0  0  0  0  0
   13.9720   10.6780   -1.7060 C   0  0  0  0  0  0  0  0  0  0  0  0
   15.0450   12.8470   -2.3050 C   0  0  0  0  0  0  0  0  0  0  0  0
    2.3630    9.9100    1.9760 C   0  0  0  0  0  0  0  0  0  0  0  0
   15.4270   10.1860   -1.8190 C   0  0  0  0  0  0  0  0  0  0  0  0
   15.9610   12.1460   -3.3300 C   0  0  0  0  0  0  0  0  0  0  0  0
    5.8830    9.3660   -3.8360 C   0  0  0  0  0  0  0  0  0  0  0  0
   17.9570    9.0950   -3.7210 C   0  0  0  0  0  0  0  0  0  0  0  0
    7.2730    9.9710   -3.6000 C   0  0  0  0  0  0  0  0  0  0  0  0
    4.9370   14.7630   -1.3700 C   0  0  0  0  0  0  0  0  0  0  0  0
    3.5400    7.5600   -1.3830 C   0  0  0  0  0  0  0  0  0  0  0  0
    3.8160    8.2440   -0.1780 C   0  0  0  0  0  0  0  0  0  0  0  0
    8.8530   11.0810   -2.1390 C   0  0  0  0  0  0  0  0  0  0  0  0
   11.3870   12.1990   -1.5520 C   0  0  0  0  0  0  0  0  0  0  0  0
    5.9540   12.1230   -1.3430 C   0  0  0  0  0  0  0  0  0  0  0  0
    5.1820    8.9550   -2.5550 C   0  0  0  0  0  0  0  0  0  0  0  0
    5.4760    9.6180   -1.3520 C   0  0  0  0  0  0  0  0  0  0  0  0
    3.1720    8.6060    2.1410 C   0  0  2  0  0  0  0  0  0  0  0  0
   16.0760   10.6200   -3.1380 C   0  0  0  0  0  0  0  0  0  0  0  0
   12.7540   12.7910   -1.2380 C   0  0  1  0  0  0  0  0  0  0  0  0
    6.5390   10.7090   -1.3450 C   0  0  1  0  0  0  0  0  0  0  0  0
   18.1450   10.8210   -2.6890 H   0  0  0  0  0  0  0  0  0  0  0  0
   13.3450   12.1030   -3.0130 H   0  0  0  0  0  0  0  0  0  0  0  0
    1.6290    5.0350   -2.3480 H   0  0  0  0  0  0  0  0  0  0  0  0
    1.8660    6.5110   -3.2680 H   0  0  0  0  0  0  0  0  0  0  0  0
    3.2270    5.3990   -2.9430 H   0  0  0  0  0  0  0  0  0  0  0  0
    1.8090   11.7370    2.9970 H   0  0  0  0  0  0  0  0  0  0  0  0
    2.0570   10.3910    4.0830 H   0  0  0  0  0  0  0  0  0  0  0  0
    3.4480   11.2020    3.3550 H   0  0  0  0  0  0  0  0  0  0  0  0
   19.7420    7.9200   -4.0560 H   0  0  0  0  0  0  0  0  0  0  0  0
   19.9940    9.6680   -4.1380 H   0  0  0  0  0  0  0  0  0  0  0  0
   19.7710    8.8780   -2.5710 H   0  0  0  0  0  0  0  0  0  0  0  0
    3.1610    6.7610    3.2870 H   0  0  0  0  0  0  0  0  0  0  0  0
    2.6500    8.1580    4.2160 H   0  0  0  0  0  0  0  0  0  0  0  0
    1.5590    7.4390    3.0280 H   0  0  0  0  0  0  0  0  0  0  0  0
   13.6320   14.7450   -0.9300 H   0  0  0  0  0  0  0  0  0  0  0  0
   12.6490   14.6710   -2.3920 H   0  0  0  0  0  0  0  0  0  0  0  0
   11.8980   14.7570   -0.8030 H   0  0  0  0  0  0  0  0  0  0  0  0
    6.6900   15.2750   -0.2240 H   0  0  0  0  0  0  0  0  0  0  0  0
    3.3080   13.9520   -2.5260 H   0  0  0  0  0  0  0  0  0  0  0  0
    9.2110    9.8270   -0.4020 H   0  0  0  0  0  0  0  0  0  0  0  0
    8.8340   12.4800   -3.7930 H   0  0  0  0  0  0  0  0  0  0  0  0
    7.5880   12.9640   -0.1930 H   0  0  0  0  0  0  0  0  0  0  0  0
    4.1910   11.6440   -2.5160 H   0  0  0  0  0  0  0  0  0  0  0  0
   11.4080   10.7920    0.1040 H   0  0  0  0  0  0  0  0  0  0  0  0
   10.9980   13.4640   -3.2850 H   0  0  0  0  0  0  0  0  0  0  0  0
    4.0100    7.4520   -3.5160 H   0  0  0  0  0  0  0  0  0  0  0  0
    5.0320    9.8180    0.7270 H   0  0  0  0  0  0  0  0  0  0  0  0
   13.3190   10.0590   -2.3210 H   0  0  0  0  0  0  0  0  0  0  0  0
   13.6570   10.5050   -0.6770 H   0  0  0  0  0  0  0  0  0  0  0  0
   14.8490   13.8420   -2.6900 H   0  0  0  0  0  0  0  0  0  0  0  0
   15.5440   12.9710   -1.3470 H   0  0  0  0  0  0  0  0  0  0  0  0
    2.7300   10.4600    1.1140 H   0  0  0  0  0  0  0  0  0  0  0  0
    1.3250    9.6710    1.7480 H   0  0  0  0  0  0  0  0  0  0  0  0
   15.4520    9.0990   -1.7250 H   0  0  0  0  0  0  0  0  0  0  0  0
   16.0090   10.5700   -0.9790 H   0  0  0  0  0  0  0  0  0  0  0  0
   15.6100   12.3500   -4.3420 H   0  0  0  0  0  0  0  0  0  0  0  0
   16.9440   12.6170   -3.2770 H   0  0  0  0  0  0  0  0  0  0  0  0
    5.2750   10.0990   -4.3550 H   0  0  0  0  0  0  0  0  0  0  0  0
    5.9790    8.5030   -4.4960 H   0  0  0  0  0  0  0  0  0  0  0  0
    4.2070    8.8170    2.4100 H   0  0  0  0  0  0  0  0  0  0  0  0
   15.5390   10.1380   -3.9590 H   0  0  0  0  0  0  0  0  0  0  0  0
   12.9880   12.5860   -0.1910 H   0  0  0  0  0  0  0  0  0  0  0  0
    7.0390   10.5930   -0.3830 H   0  0  0  0  0  0  0  0  0  0  0  0
  1 32  1  0  0  0  0
  2 30  2  0  0  0  0
  3 31  2  0  0  0  0
  4  9  1  0  0  0  0
  4 33  1  0  0  0  0
  5 34  1  0  0  0  0
  5 40  1  0  0  0  0
  6 30  1  0  0  0  0
  6 41  1  0  0  0  0
  6 44  1  0  0  0  0
  7 31  1  0  0  0  0
  7 35  1  0  0  0  0
  7 43  1  0  0  0  0
  8 24  1  0  0  0  0
  8 25  1  0  0  0  0
  8 42  1  0  0  0  0
  8 45  1  0  0  0  0
  9 46  1  0  0  0  0
  9 47  1  0  0  0  0
  9 48  1  0  0  0  0
 10 26  1  0  0  0  0
 10 49  1  0  0  0  0
 10 50  1  0  0  0  0
 10 51  1  0  0  0  0
 11 30  1  0  0  0  0
 11 52  1  0  0  0  0
 11 53  1  0  0  0  0
 11 54  1  0  0  0  0
 12 40  1  0  0  0  0
 12 55  1  0  0  0  0
 12 56  1  0  0  0  0
 12 57  1  0  0  0  0
 13 42  1  0  0  0  0
 13 58  1  0  0  0  0
 13 59  1  0  0  0  0
 13 60  1  0  0  0  0
 14 18  2  0  0  0  0
 14 32  1  0  0  0  0
 14 61  1  0  0  0  0
 15 19  1  0  0  0  0
 15 32  2  0  0  0  0
 15 62  1  0  0  0  0
 16 20  2  0  0  0  0
 16 35  1  0  0  0  0
 16 63  1  0  0  0  0
 17 21  1  0  0  0  0
 17 35  2  0  0  0  0
 17 64  1  0  0  0  0
 18 37  1  0  0  0  0
 18 65  1  0  0  0  0
 19 37  2  0  0  0  0
 19 66  1  0  0  0  0
 20 36  1  0  0  0  0
 20 67  1  0  0  0  0
 21 36  2  0  0  0  0
 21 68  1  0  0  0  0
 22 33  2  0  0  0  0
 22 38  1  0  0  0  0
 22 69  1  0  0  0  0
 23 34  2  0  0  0  0
 23 39  1  0  0  0  0
 23 70  1  0  0  0  0
 24 27  1  0  0  0  0
 24 71  1  0  0  0  0
 24 72  1  0  0  0  0
 25 28  1  0  0  0  0
 25 73  1  0  0  0  0
 25 74  1  0  0  0  0
 26 40  1  0  0  0  0
 26 75  1  0  0  0  0
 26 76  1  0  0  0  0
 27 41  1  0  0  0  0
 27 77  1  0  0  0  0
 27 78  1  0  0  0  0
 28 41  1  0  0  0  0
 28 79  1  0  0  0  0
 28 80  1  0  0  0  0
 29 31  1  0  0  0  0
 29 38  1  0  0  0  0
 29 81  1  0  0  0  0
 29 82  1  0  0  0  0
 33 34  1  0  0  0  0
 36 42  1  0  0  0  0
 37 43  1  0  0  0  0
 38 39  2  0  0  0  0
 39 43  1  0  0  0  0
 40 83  1  0  0  0  0
 41 84  1  0  0  0  0
 42 85  1  0  0  0  0
 43 86  1  0  0  0  0
M  CHG  1   8   1
M  END
$$$$
