# Supplementary material for: ModBinddG: A simulation-based absolute predictor of free energy of binding based on population reweighting
Source: Proc Natl Acad Sci U S A. 2026 Jun 15;123(25):e2513285123. doi: 10.1073/pnas.2513285123 (PMC13291613; doi:10.1073/pnas.2513285123)
Supplement: Supplementary file 2 — Dataset S01 (GZ) [file pnas.2513285123.sd01.gz › SI_PNAS_V2/MDM2_dG/CHEMBL3683184.sdf]

013_ _1
xlunicon  12172119213D 1   1.00000     0.00000     0
unicon 1.4.0 xli
 78 82  0  0  0  0            999 V2000
    4.3850   16.4030   -1.3960 Cl  0  0  0  0  0  0  0  0  0  0  0  0
   17.2080    9.9310   -4.2720 O   0  0  0  0  0  0  0  0  0  0  0  0
   13.9290   10.7440    0.4320 O   0  0  0  0  0  0  0  0  0  0  0  0
    8.2010    9.9230   -4.5850 O   0  0  0  0  0  0  0  0  0  0  0  0
    2.4950    6.8230   -1.4230 O   0  0  0  0  0  0  0  0  0  0  0  0
    3.0580    8.0750    0.8480 O   0  0  0  0  0  0  0  0  0  0  0  0
   16.1790   10.7180   -2.4100 N   0  0  0  0  0  0  0  0  0  0  0  0
   14.0110   12.2420   -1.2800 N   0  0  0  0  0  0  0  0  0  0  0  0
    7.6740   10.5810   -2.4660 N   0  0  0  0  0  0  0  0  0  0  0  0
    2.0810    6.2480   -2.6510 C   0  0  0  0  0  0  0  0  0  0  0  0
   17.6020    8.6750   -2.3010 C   0  0  0  0  0  0  0  0  0  0  0  0
    2.5620   10.1140    2.0870 C   0  0  0  0  0  0  0  0  0  0  0  0
    2.6460    7.8220    3.1620 C   0  0  0  0  0  0  0  0  0  0  0  0
   12.6820   14.4230   -1.1560 C   0  0  0  0  0  0  0  0  0  0  0  0
    6.2670   14.5350   -0.7980 C   0  0  0  0  0  0  0  0  0  0  0  0
    4.3130   13.7690   -2.0330 C   0  0  0  0  0  0  0  0  0  0  0  0
    9.6990   10.5510   -1.0770 C   0  0  0  0  0  0  0  0  0  0  0  0
    9.5520   12.1090   -2.9430 C   0  0  0  0  0  0  0  0  0  0  0  0
    6.7870   13.2250   -0.8050 C   0  0  0  0  0  0  0  0  0  0  0  0
    4.8340   12.4620   -2.0430 C   0  0  0  0  0  0  0  0  0  0  0  0
   10.9390   11.1060   -0.7160 C   0  0  0  0  0  0  0  0  0  0  0  0
   10.7870   12.6690   -2.5700 C   0  0  0  0  0  0  0  0  0  0  0  0
    4.2480    8.0530   -2.6380 C   0  0  0  0  0  0  0  0  0  0  0  0
    4.8520    9.3870   -0.2400 C   0  0  0  0  0  0  0  0  0  0  0  0
   15.7000   11.9030   -3.1300 C   0  0  0  0  0  0  0  0  0  0  0  0
   14.8750   12.8820   -2.2790 C   0  0  0  0  0  0  0  0  0  0  0  0
   15.8060   10.5390   -0.9980 C   0  0  0  0  0  0  0  0  0  0  0  0
    5.9920    9.4040   -3.8950 C   0  0  0  0  0  0  0  0  0  0  0  0
   16.9670    9.8350   -3.0670 C   0  0  0  0  0  0  0  0  0  0  0  0
   14.4960   11.2040   -0.5620 C   0  0  0  0  0  0  0  0  0  0  0  0
    7.3880    9.9980   -3.6590 C   0  0  0  0  0  0  0  0  0  0  0  0
    5.0280   14.8060   -1.4090 C   0  0  0  0  0  0  0  0  0  0  0  0
    3.5190    7.7460   -1.4610 C   0  0  0  0  0  0  0  0  0  0  0  0
    3.8190    8.4170   -0.2540 C   0  0  0  0  0  0  0  0  0  0  0  0
    8.9840   11.0660   -2.1800 C   0  0  0  0  0  0  0  0  0  0  0  0
   11.4810   12.1920   -1.4360 C   0  0  0  0  0  0  0  0  0  0  0  0
    6.0710   12.1750   -1.4210 C   0  0  0  0  0  0  0  0  0  0  0  0
    5.2640    9.0260   -2.6160 C   0  0  0  0  0  0  0  0  0  0  0  0
    5.5690    9.6870   -1.4150 C   0  0  0  0  0  0  0  0  0  0  0  0
    3.2510    8.7380    2.0950 C   0  0  0  0  0  0  0  0  0  0  0  0
   12.7330   12.8990   -0.9090 C   0  0  1  0  0  0  0  0  0  0  0  0
    6.6510   10.7580   -1.4130 C   0  0  1  0  0  0  0  0  0  0  0  0
    2.8660    5.6060   -3.0480 H   0  0  0  0  0  0  0  0  0  0  0  0
    1.2000    5.6290   -2.5060 H   0  0  0  0  0  0  0  0  0  0  0  0
    1.8130    7.0120   -3.3830 H   0  0  0  0  0  0  0  0  0  0  0  0
   18.0980    9.0320   -1.3980 H   0  0  0  0  0  0  0  0  0  0  0  0
   18.3530    8.1810   -2.9170 H   0  0  0  0  0  0  0  0  0  0  0  0
   16.8510    7.9340   -2.0290 H   0  0  0  0  0  0  0  0  0  0  0  0
    3.0180   10.7930    1.3680 H   0  0  0  0  0  0  0  0  0  0  0  0
    2.6230   10.5920    3.0650 H   0  0  0  0  0  0  0  0  0  0  0  0
    1.5080   10.0230    1.8260 H   0  0  0  0  0  0  0  0  0  0  0  0
    2.7410    8.2570    4.1570 H   0  0  0  0  0  0  0  0  0  0  0  0
    1.5900    7.6380    2.9690 H   0  0  0  0  0  0  0  0  0  0  0  0
    3.1520    6.8570    3.1740 H   0  0  0  0  0  0  0  0  0  0  0  0
   11.7670   14.8560   -0.7550 H   0  0  0  0  0  0  0  0  0  0  0  0
   13.5020   14.9090   -0.6420 H   0  0  0  0  0  0  0  0  0  0  0  0
   12.7260   14.7050   -2.2060 H   0  0  0  0  0  0  0  0  0  0  0  0
    6.8200   15.3340   -0.3300 H   0  0  0  0  0  0  0  0  0  0  0  0
    3.3640   13.9780   -2.5030 H   0  0  0  0  0  0  0  0  0  0  0  0
    9.2920    9.7450   -0.4840 H   0  0  0  0  0  0  0  0  0  0  0  0
    9.0310   12.5140   -3.7960 H   0  0  0  0  0  0  0  0  0  0  0  0
    7.7410   13.0310   -0.3360 H   0  0  0  0  0  0  0  0  0  0  0  0
    4.2640   11.6820   -2.5250 H   0  0  0  0  0  0  0  0  0  0  0  0
   11.4460   10.7200    0.1550 H   0  0  0  0  0  0  0  0  0  0  0  0
   11.1680   13.4950   -3.1500 H   0  0  0  0  0  0  0  0  0  0  0  0
    4.0340    7.5680   -3.5790 H   0  0  0  0  0  0  0  0  0  0  0  0
    5.1020    9.9320    0.6560 H   0  0  0  0  0  0  0  0  0  0  0  0
   15.0960   11.5640   -3.9700 H   0  0  0  0  0  0  0  0  0  0  0  0
   16.5450   12.4380   -3.5670 H   0  0  0  0  0  0  0  0  0  0  0  0
   14.3170   13.5130   -2.9630 H   0  0  0  0  0  0  0  0  0  0  0  0
   15.5500   13.5480   -1.7400 H   0  0  0  0  0  0  0  0  0  0  0  0
   15.6890    9.4810   -0.7630 H   0  0  0  0  0  0  0  0  0  0  0  0
   16.6140   10.9060   -0.3690 H   0  0  0  0  0  0  0  0  0  0  0  0
    6.0830    8.5290   -4.5390 H   0  0  0  0  0  0  0  0  0  0  0  0
    5.4000   10.1380   -4.4340 H   0  0  0  0  0  0  0  0  0  0  0  0
    4.3110    8.8420    2.3290 H   0  0  0  0  0  0  0  0  0  0  0  0
   12.6660   12.8360    0.1780 H   0  0  0  0  0  0  0  0  0  0  0  0
    7.1430   10.6450   -0.4460 H   0  0  0  0  0  0  0  0  0  0  0  0
  1 32  1  0  0  0  0
  2 29  2  0  0  0  0
  3 30  2  0  0  0  0
  4 31  2  0  0  0  0
  5 10  1  0  0  0  0
  5 33  1  0  0  0  0
  6 34  1  0  0  0  0
  6 40  1  0  0  0  0
  7 25  1  0  0  0  0
  7 27  1  0  0  0  0
  7 29  1  0  0  0  0
  8 26  1  0  0  0  0
  8 30  1  0  0  0  0
  8 41  1  0  0  0  0
  9 31  1  0  0  0  0
  9 35  1  0  0  0  0
  9 42  1  0  0  0  0
 10 43  1  0  0  0  0
 10 44  1  0  0  0  0
 10 45  1  0  0  0  0
 11 29  1  0  0  0  0
 11 46  1  0  0  0  0
 11 47  1  0  0  0  0
 11 48  1  0  0  0  0
 12 40  1  0  0  0  0
 12 49  1  0  0  0  0
 12 50  1  0  0  0  0
 12 51  1  0  0  0  0
 13 40  1  0  0  0  0
 13 52  1  0  0  0  0
 13 53  1  0  0  0  0
 13 54  1  0  0  0  0
 14 41  1  0  0  0  0
 14 55  1  0  0  0  0
 14 56  1  0  0  0  0
 14 57  1  0  0  0  0
 15 19  2  0  0  0  0
 15 32  1  0  0  0  0
 15 58  1  0  0  0  0
 16 20  1  0  0  0  0
 16 32  2  0  0  0  0
 16 59  1  0  0  0  0
 17 21  2  0  0  0  0
 17 35  1  0  0  0  0
 17 60  1  0  0  0  0
 18 22  1  0  0  0  0
 18 35  2  0  0  0  0
 18 61  1  0  0  0  0
 19 37  1  0  0  0  0
 19 62  1  0  0  0  0
 20 37  2  0  0  0  0
 20 63  1  0  0  0  0
 21 36  1  0  0  0  0
 21 64  1  0  0  0  0
 22 36  2  0  0  0  0
 22 65  1  0  0  0  0
 23 33  2  0  0  0  0
 23 38  1  0  0  0  0
 23 66  1  0  0  0  0
 24 34  2  0  0  0  0
 24 39  1  0  0  0  0
 24 67  1  0  0  0  0
 25 26  1  0  0  0  0
 25 68  1  0  0  0  0
 25 69  1  0  0  0  0
 26 70  1  0  0  0  0
 26 71  1  0  0  0  0
 27 30  1  0  0  0  0
 27 72  1  0  0  0  0
 27 73  1  0  0  0  0
 28 31  1  0  0  0  0
 28 38  1  0  0  0  0
 28 74  1  0  0  0  0
 28 75  1  0  0  0  0
 33 34  1  0  0  0  0
 36 41  1  0  0  0  0
 37 42  1  0  0  0  0
 38 39  2  0  0  0  0
 39 42  1  0  0  0  0
 40 76  1  0  0  0  0
 41 77  1  0  0  0  0
 42 78  1  0  0  0  0
M  END
$$$$
