# Supplementary material for: ModBinddG: A simulation-based absolute predictor of free energy of binding based on population reweighting
Source: Proc Natl Acad Sci U S A. 2026 Jun 15;123(25):e2513285123. doi: 10.1073/pnas.2513285123 (PMC13291613; doi:10.1073/pnas.2513285123)
Supplement: Supplementary file 2 — Dataset S01 (GZ) [file pnas.2513285123.sd01.gz › SI_PNAS_V2/MDM2_dG/CHEMBL3683152.sdf]

177_ _1
xlunicon  12172119213D 1   1.00000     0.00000     0
unicon 1.4.0 xli
 94 98  0  0  0  0            999 V2000
    4.3500   16.3540   -1.3730 Cl  0  0  0  0  0  0  0  0  0  0  0  0
    8.1180    9.8890   -4.5390 O   0  0  0  0  0  0  0  0  0  0  0  0
    2.5280    6.6380   -1.3880 O   0  0  0  0  0  0  0  0  0  0  0  0
    3.0810    7.8700    0.8990 O   0  0  0  0  0  0  0  0  0  0  0  0
    7.5870   10.5340   -2.4160 N   0  0  0  0  0  0  0  0  0  0  0  0
   13.7960   12.1810   -2.0460 N   0  3  0  0  0  0  0  0  0  0  0  0
   17.5850   10.3840   -3.3960 N   0  3  0  0  0  0  0  0  0  0  0  0
    2.1730    6.0220   -2.6150 C   0  0  0  0  0  0  0  0  0  0  0  0
   17.9390    9.0340   -2.8860 C   0  0  0  0  0  0  0  0  0  0  0  0
    2.4410   10.8580    3.1760 C   0  0  0  0  0  0  0  0  0  0  0  0
    2.5870    7.6930    3.1960 C   0  0  0  0  0  0  0  0  0  0  0  0
   17.5810    9.5200   -5.7870 C   0  0  0  0  0  0  0  0  0  0  0  0
   19.5470   10.8680   -4.8960 C   0  0  0  0  0  0  0  0  0  0  0  0
   12.6750   14.3570   -1.2980 C   0  0  0  0  0  0  0  0  0  0  0  0
    6.1860   14.4620   -0.7100 C   0  0  0  0  0  0  0  0  0  0  0  0
    4.2700   13.7200   -2.0160 C   0  0  0  0  0  0  0  0  0  0  0  0
    9.6350   10.5790   -1.0510 C   0  0  0  0  0  0  0  0  0  0  0  0
    9.4110   12.0960   -2.9440 C   0  0  0  0  0  0  0  0  0  0  0  0
    6.6910   13.1470   -0.7020 C   0  0  0  0  0  0  0  0  0  0  0  0
    4.7780   12.4070   -2.0130 C   0  0  0  0  0  0  0  0  0  0  0  0
   10.8900   11.1400   -0.7540 C   0  0  0  0  0  0  0  0  0  0  0  0
   10.6550   12.6660   -2.6380 C   0  0  0  0  0  0  0  0  0  0  0  0
    4.2100    7.9600   -2.6050 C   0  0  0  0  0  0  0  0  0  0  0  0
    4.8080    9.2660   -0.1920 C   0  0  0  0  0  0  0  0  0  0  0  0
   14.1030   10.7780   -1.6240 C   0  0  0  0  0  0  0  0  0  0  0  0
   15.0130   12.9920   -2.2820 C   0  0  0  0  0  0  0  0  0  0  0  0
    2.3740    9.9260    1.9630 C   0  0  0  0  0  0  0  0  0  0  0  0
   15.5880   10.3670   -1.7720 C   0  0  0  0  0  0  0  0  0  0  0  0
   16.0000   12.3330   -3.2700 C   0  0  0  0  0  0  0  0  0  0  0  0
    5.9090    9.3650   -3.8540 C   0  0  0  0  0  0  0  0  0  0  0  0
    7.3030    9.9580   -3.6140 C   0  0  0  0  0  0  0  0  0  0  0  0
    4.9730   14.7480   -1.3640 C   0  0  0  0  0  0  0  0  0  0  0  0
    3.5130    7.6020   -1.4240 C   0  0  0  0  0  0  0  0  0  0  0  0
    3.8090    8.2610   -0.2090 C   0  0  0  0  0  0  0  0  0  0  0  0
    8.8860   11.0570   -2.1480 C   0  0  0  0  0  0  0  0  0  0  0  0
   11.4040   12.1940   -1.5390 C   0  0  0  0  0  0  0  0  0  0  0  0
    5.9900   12.1070   -1.3520 C   0  0  0  0  0  0  0  0  0  0  0  0
    5.1980    8.9590   -2.5770 C   0  0  0  0  0  0  0  0  0  0  0  0
    5.5010    9.6080   -1.3690 C   0  0  0  0  0  0  0  0  0  0  0  0
    3.1680    8.6110    2.1140 C   0  0  2  0  0  0  0  0  0  0  0  0
   18.0300   10.6240   -4.8070 C   0  0  0  0  0  0  0  0  0  0  0  0
   16.1650   10.8020   -3.1370 C   0  0  0  0  0  0  0  0  0  0  0  0
   12.7460   12.8210   -1.1950 C   0  0  1  0  0  0  0  0  0  0  0  0
    6.5710   10.6900   -1.3560 C   0  0  1  0  0  0  0  0  0  0  0  0
   13.3510   12.1290   -2.9540 H   0  0  0  0  0  0  0  0  0  0  0  0
   18.1570   11.0120   -2.8240 H   0  0  0  0  0  0  0  0  0  0  0  0
    1.3690    5.3060   -2.4730 H   0  0  0  0  0  0  0  0  0  0  0  0
    1.8190    6.7580   -3.3390 H   0  0  0  0  0  0  0  0  0  0  0  0
    3.0190    5.4700   -3.0240 H   0  0  0  0  0  0  0  0  0  0  0  0
   17.9070    9.0090   -1.7970 H   0  0  0  0  0  0  0  0  0  0  0  0
   17.2620    8.2700   -3.2710 H   0  0  0  0  0  0  0  0  0  0  0  0
   18.9540    8.7530   -3.1610 H   0  0  0  0  0  0  0  0  0  0  0  0
    1.8260   11.7410    3.0080 H   0  0  0  0  0  0  0  0  0  0  0  0
    2.0620   10.3790    4.0760 H   0  0  0  0  0  0  0  0  0  0  0  0
    3.4610   11.1920    3.3640 H   0  0  0  0  0  0  0  0  0  0  0  0
    3.1380    6.7540    3.2370 H   0  0  0  0  0  0  0  0  0  0  0  0
    2.6490    8.1460    4.1850 H   0  0  0  0  0  0  0  0  0  0  0  0
    1.5440    7.4550    2.9930 H   0  0  0  0  0  0  0  0  0  0  0  0
   17.8380    9.7920   -6.8110 H   0  0  0  0  0  0  0  0  0  0  0  0
   18.0660    8.5640   -5.5830 H   0  0  0  0  0  0  0  0  0  0  0  0
   16.5030    9.3620   -5.7630 H   0  0  0  0  0  0  0  0  0  0  0  0
   20.1320    9.9940   -4.6110 H   0  0  0  0  0  0  0  0  0  0  0  0
   19.8360   11.1270   -5.9150 H   0  0  0  0  0  0  0  0  0  0  0  0
   19.8540   11.6990   -4.2600 H   0  0  0  0  0  0  0  0  0  0  0  0
   13.5530   14.8020   -0.8420 H   0  0  0  0  0  0  0  0  0  0  0  0
   12.5990   14.7170   -2.3240 H   0  0  0  0  0  0  0  0  0  0  0  0
   11.8210   14.7590   -0.7530 H   0  0  0  0  0  0  0  0  0  0  0  0
    6.7290   15.2540   -0.2210 H   0  0  0  0  0  0  0  0  0  0  0  0
    3.3410   13.9410   -2.5200 H   0  0  0  0  0  0  0  0  0  0  0  0
    9.2530    9.7810   -0.4290 H   0  0  0  0  0  0  0  0  0  0  0  0
    8.8540   12.4760   -3.7850 H   0  0  0  0  0  0  0  0  0  0  0  0
    7.6270   12.9430   -0.2010 H   0  0  0  0  0  0  0  0  0  0  0  0
    4.2230   11.6340   -2.5220 H   0  0  0  0  0  0  0  0  0  0  0  0
   11.4410   10.7630    0.0960 H   0  0  0  0  0  0  0  0  0  0  0  0
   11.0070   13.4760   -3.2590 H   0  0  0  0  0  0  0  0  0  0  0  0
    3.9980    7.4890   -3.5530 H   0  0  0  0  0  0  0  0  0  0  0  0
    5.0580    9.7990    0.7120 H   0  0  0  0  0  0  0  0  0  0  0  0
   13.4700   10.1070   -2.2070 H   0  0  0  0  0  0  0  0  0  0  0  0
   13.8230   10.6130   -0.5830 H   0  0  0  0  0  0  0  0  0  0  0  0
   14.7360   13.9470   -2.7120 H   0  0  0  0  0  0  0  0  0  0  0  0
   15.4930   13.2010   -1.3290 H   0  0  0  0  0  0  0  0  0  0  0  0
    2.7540   10.4830    1.1120 H   0  0  0  0  0  0  0  0  0  0  0  0
    1.3340    9.7010    1.7260 H   0  0  0  0  0  0  0  0  0  0  0  0
   15.6380    9.2860   -1.6420 H   0  0  0  0  0  0  0  0  0  0  0  0
   16.1800   10.8000   -0.9630 H   0  0  0  0  0  0  0  0  0  0  0  0
   15.7000   12.5740   -4.2910 H   0  0  0  0  0  0  0  0  0  0  0  0
   16.9630   12.8200   -3.1240 H   0  0  0  0  0  0  0  0  0  0  0  0
    5.3090   10.1050   -4.3750 H   0  0  0  0  0  0  0  0  0  0  0  0
    6.0000    8.5030   -4.5160 H   0  0  0  0  0  0  0  0  0  0  0  0
    4.2060    8.8080    2.3830 H   0  0  0  0  0  0  0  0  0  0  0  0
   17.5800   11.5510   -5.1590 H   0  0  0  0  0  0  0  0  0  0  0  0
   15.5430   10.3250   -3.8950 H   0  0  0  0  0  0  0  0  0  0  0  0
   12.9670   12.6120   -0.1450 H   0  0  0  0  0  0  0  0  0  0  0  0
    7.0700   10.5690   -0.3940 H   0  0  0  0  0  0  0  0  0  0  0  0
  1 32  1  0  0  0  0
  2 31  2  0  0  0  0
  3  8  1  0  0  0  0
  3 33  1  0  0  0  0
  4 34  1  0  0  0  0
  4 40  1  0  0  0  0
  5 31  1  0  0  0  0
  5 35  1  0  0  0  0
  5 44  1  0  0  0  0
  6 25  1  0  0  0  0
  6 26  1  0  0  0  0
  6 43  1  0  0  0  0
  6 45  1  0  0  0  0
  7  9  1  0  0  0  0
  7 41  1  0  0  0  0
  7 42  1  0  0  0  0
  7 46  1  0  0  0  0
  8 47  1  0  0  0  0
  8 48  1  0  0  0  0
  8 49  1  0  0  0  0
  9 50  1  0  0  0  0
  9 51  1  0  0  0  0
  9 52  1  0  0  0  0
 10 27  1  0  0  0  0
 10 53  1  0  0  0  0
 10 54  1  0  0  0  0
 10 55  1  0  0  0  0
 11 40  1  0  0  0  0
 11 56  1  0  0  0  0
 11 57  1  0  0  0  0
 11 58  1  0  0  0  0
 12 41  1  0  0  0  0
 12 59  1  0  0  0  0
 12 60  1  0  0  0  0
 12 61  1  0  0  0  0
 13 41  1  0  0  0  0
 13 62  1  0  0  0  0
 13 63  1  0  0  0  0
 13 64  1  0  0  0  0
 14 43  1  0  0  0  0
 14 65  1  0  0  0  0
 14 66  1  0  0  0  0
 14 67  1  0  0  0  0
 15 19  2  0  0  0  0
 15 32  1  0  0  0  0
 15 68  1  0  0  0  0
 16 20  1  0  0  0  0
 16 32  2  0  0  0  0
 16 69  1  0  0  0  0
 17 21  2  0  0  0  0
 17 35  1  0  0  0  0
 17 70  1  0  0  0  0
 18 22  1  0  0  0  0
 18 35  2  0  0  0  0
 18 71  1  0  0  0  0
 19 37  1  0  0  0  0
 19 72  1  0  0  0  0
 20 37  2  0  0  0  0
 20 73  1  0  0  0  0
 21 36  1  0  0  0  0
 21 74  1  0  0  0  0
 22 36  2  0  0  0  0
 22 75  1  0  0  0  0
 23 33  2  0  0  0  0
 23 38  1  0  0  0  0
 23 76  1  0  0  0  0
 24 34  2  0  0  0  0
 24 39  1  0  0  0  0
 24 77  1  0  0  0  0
 25 28  1  0  0  0  0
 25 78  1  0  0  0  0
 25 79  1  0  0  0  0
 26 29  1  0  0  0  0
 26 80  1  0  0  0  0
 26 81  1  0  0  0  0
 27 40  1  0  0  0  0
 27 82  1  0  0  0  0
 27 83  1  0  0  0  0
 28 42  1  0  0  0  0
 28 84  1  0  0  0  0
 28 85  1  0  0  0  0
 29 42  1  0  0  0  0
 29 86  1  0  0  0  0
 29 87  1  0  0  0  0
 30 31  1  0  0  0  0
 30 38  1  0  0  0  0
 30 88  1  0  0  0  0
 30 89  1  0  0  0  0
 33 34  1  0  0  0  0
 36 43  1  0  0  0  0
 37 44  1  0  0  0  0
 38 39  2  0  0  0  0
 39 44  1  0  0  0  0
 40 90  1  0  0  0  0
 41 91  1  0  0  0  0
 42 92  1  0  0  0  0
 43 93  1  0  0  0  0
 44 94  1  0  0  0  0
M  CHG  2   6   1   7   1
M  END
$$$$
