# Supplementary material for: ModBinddG: A simulation-based absolute predictor of free energy of binding based on population reweighting
Source: Proc Natl Acad Sci U S A. 2026 Jun 15;123(25):e2513285123. doi: 10.1073/pnas.2513285123 (PMC13291613; doi:10.1073/pnas.2513285123)
Supplement: Supplementary file 2 — Dataset S01 (GZ) [file pnas.2513285123.sd01.gz › SI_PNAS_V2/MDM2_dG/CHEMBL3683146.sdf]

073_ _1
xlunicon  12172119213D 1   1.00000     0.00000     0
unicon 1.4.0 xli
 86 90  0  0  0  0            999 V2000
    4.4530   16.2920   -1.3230 Cl  0  0  0  0  0  0  0  0  0  0  0  0
   13.4340   11.6260    0.8110 O   0  0  0  0  0  0  0  0  0  0  0  0
    8.2900    9.9270   -4.5830 O   0  0  0  0  0  0  0  0  0  0  0  0
    2.6080    6.8040   -1.3820 O   0  0  0  0  0  0  0  0  0  0  0  0
    3.2680    7.9370    0.9110 O   0  0  0  0  0  0  0  0  0  0  0  0
   17.7470   10.5740   -3.7100 N   0  3  0  0  0  0  0  0  0  0  0  0
    7.8260   10.5080   -2.4280 N   0  0  0  0  0  0  0  0  0  0  0  0
   14.3680   11.5000   -1.2400 N   0  0  0  0  0  0  0  0  0  0  0  0
    2.1750    6.2500   -2.6130 C   0  0  0  0  0  0  0  0  0  0  0  0
    2.4880   10.9100    3.1550 C   0  0  0  0  0  0  0  0  0  0  0  0
   15.2830   10.1770    0.6930 C   0  0  0  0  0  0  0  0  0  0  0  0
    2.7350    7.7710    3.1940 C   0  0  0  0  0  0  0  0  0  0  0  0
   13.4540   13.8170   -1.4410 C   0  0  0  0  0  0  0  0  0  0  0  0
    6.3280   14.4370   -0.6550 C   0  0  0  0  0  0  0  0  0  0  0  0
    4.4810   13.6770   -2.0430 C   0  0  0  0  0  0  0  0  0  0  0  0
   10.1450   10.0870   -1.6940 C   0  0  0  0  0  0  0  0  0  0  0  0
    9.5130   12.2850   -2.5260 C   0  0  0  0  0  0  0  0  0  0  0  0
    6.8700   13.1370   -0.6560 C   0  0  0  0  0  0  0  0  0  0  0  0
    5.0280   12.3800   -2.0540 C   0  0  0  0  0  0  0  0  0  0  0  0
   11.4800   10.5230   -1.5510 C   0  0  0  0  0  0  0  0  0  0  0  0
   10.8420   12.7160   -2.3740 C   0  0  0  0  0  0  0  0  0  0  0  0
    4.3580    8.0430   -2.5990 C   0  0  0  0  0  0  0  0  0  0  0  0
    5.0460    9.2820   -0.1720 C   0  0  0  0  0  0  0  0  0  0  0  0
   16.9580   11.7390   -4.1550 C   0  0  0  0  0  0  0  0  0  0  0  0
   16.9310    9.4240   -3.2480 C   0  0  0  0  0  0  0  0  0  0  0  0
    2.5030    9.9840    1.9350 C   0  0  0  0  0  0  0  0  0  0  0  0
   16.1290   12.3150   -2.9870 C   0  0  0  0  0  0  0  0  0  0  0  0
   15.5220    9.8470   -2.7710 C   0  0  0  0  0  0  0  0  0  0  0  0
    6.0930    9.4030   -3.8540 C   0  0  0  0  0  0  0  0  0  0  0  0
   14.2990   11.1750    0.0760 C   0  0  0  0  0  0  0  0  0  0  0  0
    7.5020    9.9720   -3.6330 C   0  0  0  0  0  0  0  0  0  0  0  0
    5.1290   14.7060   -1.3410 C   0  0  0  0  0  0  0  0  0  0  0  0
    3.6530    7.7050   -1.4170 C   0  0  0  0  0  0  0  0  0  0  0  0
    3.9990    8.3250   -0.1950 C   0  0  0  0  0  0  0  0  0  0  0  0
    9.1570   10.9630   -2.1990 C   0  0  0  0  0  0  0  0  0  0  0  0
   11.8510   11.8460   -1.8900 C   0  0  0  0  0  0  0  0  0  0  0  0
    6.2250   12.0940   -1.3550 C   0  0  0  0  0  0  0  0  0  0  0  0
    5.3930    8.9950   -2.5680 C   0  0  0  0  0  0  0  0  0  0  0  0
    5.7410    9.6140   -1.3530 C   0  0  0  0  0  0  0  0  0  0  0  0
    3.3230    8.6910    2.1170 C   0  0  2  0  0  0  0  0  0  0  0  0
   13.3130   12.3410   -1.8660 C   0  0  2  0  0  0  0  0  0  0  0  0
   15.5920   11.2000   -2.0350 C   0  0  0  0  0  0  0  0  0  0  0  0
    6.8290   10.6850   -1.3530 C   0  0  1  0  0  0  0  0  0  0  0  0
   18.3120   10.9140   -2.9300 H   0  0  0  0  0  0  0  0  0  0  0  0
   18.3770   10.2770   -4.4370 H   0  0  0  0  0  0  0  0  0  0  0  0
    1.3000    5.6220   -2.4600 H   0  0  0  0  0  0  0  0  0  0  0  0
    1.8900    7.0260   -3.3260 H   0  0  0  0  0  0  0  0  0  0  0  0
    2.9550    5.6200   -3.0380 H   0  0  0  0  0  0  0  0  0  0  0  0
    1.8480   11.7710    2.9650 H   0  0  0  0  0  0  0  0  0  0  0  0
    2.0900   10.4150    4.0370 H   0  0  0  0  0  0  0  0  0  0  0  0
    3.4870   11.2800    3.3830 H   0  0  0  0  0  0  0  0  0  0  0  0
   14.8340    9.7050    1.5660 H   0  0  0  0  0  0  0  0  0  0  0  0
   15.5540    9.3730    0.0130 H   0  0  0  0  0  0  0  0  0  0  0  0
   16.1860   10.6860    1.0220 H   0  0  0  0  0  0  0  0  0  0  0  0
    3.2930    6.8360    3.2460 H   0  0  0  0  0  0  0  0  0  0  0  0
    2.7800    8.2260    4.1830 H   0  0  0  0  0  0  0  0  0  0  0  0
    1.6960    7.5240    2.9780 H   0  0  0  0  0  0  0  0  0  0  0  0
   14.5010   14.1100   -1.4100 H   0  0  0  0  0  0  0  0  0  0  0  0
   12.9740   14.5010   -2.1380 H   0  0  0  0  0  0  0  0  0  0  0  0
   13.0290   13.9890   -0.4510 H   0  0  0  0  0  0  0  0  0  0  0  0
    6.8340   15.2310   -0.1300 H   0  0  0  0  0  0  0  0  0  0  0  0
    3.5620   13.8800   -2.5730 H   0  0  0  0  0  0  0  0  0  0  0  0
    9.8900    9.0670   -1.4470 H   0  0  0  0  0  0  0  0  0  0  0  0
    8.7760   12.9690   -2.9220 H   0  0  0  0  0  0  0  0  0  0  0  0
    7.7910   12.9440   -0.1240 H   0  0  0  0  0  0  0  0  0  0  0  0
    4.5050   11.6080   -2.5970 H   0  0  0  0  0  0  0  0  0  0  0  0
   12.2190    9.8180   -1.2000 H   0  0  0  0  0  0  0  0  0  0  0  0
   11.0760   13.7220   -2.6820 H   0  0  0  0  0  0  0  0  0  0  0  0
    4.1090    7.5970   -3.5510 H   0  0  0  0  0  0  0  0  0  0  0  0
    5.3250    9.7890    0.7390 H   0  0  0  0  0  0  0  0  0  0  0  0
   17.6430   12.4900   -4.5390 H   0  0  0  0  0  0  0  0  0  0  0  0
   16.3100   11.4480   -4.9830 H   0  0  0  0  0  0  0  0  0  0  0  0
   17.4750    8.9310   -2.4420 H   0  0  0  0  0  0  0  0  0  0  0  0
   16.8410    8.6980   -4.0560 H   0  0  0  0  0  0  0  0  0  0  0  0
    2.9100   10.5520    1.1020 H   0  0  0  0  0  0  0  0  0  0  0  0
    1.4790    9.7320    1.6560 H   0  0  0  0  0  0  0  0  0  0  0  0
   16.7440   12.9980   -2.4040 H   0  0  0  0  0  0  0  0  0  0  0  0
   15.3740   12.9580   -3.4310 H   0  0  0  0  0  0  0  0  0  0  0  0
   15.0950    9.0620   -2.1480 H   0  0  0  0  0  0  0  0  0  0  0  0
   14.8590    9.9290   -3.6280 H   0  0  0  0  0  0  0  0  0  0  0  0
    5.4940   10.1550   -4.3640 H   0  0  0  0  0  0  0  0  0  0  0  0
    6.1610    8.5430   -4.5210 H   0  0  0  0  0  0  0  0  0  0  0  0
    4.3510    8.9130    2.4030 H   0  0  0  0  0  0  0  0  0  0  0  0
   13.5260   12.2960   -2.9170 H   0  0  0  0  0  0  0  0  0  0  0  0
   16.4140   11.0990   -1.3250 H   0  0  0  0  0  0  0  0  0  0  0  0
    7.3650   10.5660   -0.4090 H   0  0  0  0  0  0  0  0  0  0  0  0
  1 32  1  0  0  0  0
  2 30  2  0  0  0  0
  3 31  2  0  0  0  0
  4  9  1  0  0  0  0
  4 33  1  0  0  0  0
  5 34  1  0  0  0  0
  5 40  1  0  0  0  0
  6 24  1  0  0  0  0
  6 25  1  0  0  0  0
  6 44  1  0  0  0  0
  6 45  1  0  0  0  0
  7 31  1  0  0  0  0
  7 35  1  0  0  0  0
  7 43  1  0  0  0  0
  8 30  1  0  0  0  0
  8 41  1  0  0  0  0
  8 42  1  0  0  0  0
  9 46  1  0  0  0  0
  9 47  1  0  0  0  0
  9 48  1  0  0  0  0
 10 26  1  0  0  0  0
 10 49  1  0  0  0  0
 10 50  1  0  0  0  0
 10 51  1  0  0  0  0
 11 30  1  0  0  0  0
 11 52  1  0  0  0  0
 11 53  1  0  0  0  0
 11 54  1  0  0  0  0
 12 40  1  0  0  0  0
 12 55  1  0  0  0  0
 12 56  1  0  0  0  0
 12 57  1  0  0  0  0
 13 41  1  0  0  0  0
 13 58  1  0  0  0  0
 13 59  1  0  0  0  0
 13 60  1  0  0  0  0
 14 18  2  0  0  0  0
 14 32  1  0  0  0  0
 14 61  1  0  0  0  0
 15 19  1  0  0  0  0
 15 32  2  0  0  0  0
 15 62  1  0  0  0  0
 16 20  2  0  0  0  0
 16 35  1  0  0  0  0
 16 63  1  0  0  0  0
 17 21  1  0  0  0  0
 17 35  2  0  0  0  0
 17 64  1  0  0  0  0
 18 37  1  0  0  0  0
 18 65  1  0  0  0  0
 19 37  2  0  0  0  0
 19 66  1  0  0  0  0
 20 36  1  0  0  0  0
 20 67  1  0  0  0  0
 21 36  2  0  0  0  0
 21 68  1  0  0  0  0
 22 33  2  0  0  0  0
 22 38  1  0  0  0  0
 22 69  1  0  0  0  0
 23 34  2  0  0  0  0
 23 39  1  0  0  0  0
 23 70  1  0  0  0  0
 24 27  1  0  0  0  0
 24 71  1  0  0  0  0
 24 72  1  0  0  0  0
 25 28  1  0  0  0  0
 25 73  1  0  0  0  0
 25 74  1  0  0  0  0
 26 40  1  0  0  0  0
 26 75  1  0  0  0  0
 26 76  1  0  0  0  0
 27 42  1  0  0  0  0
 27 77  1  0  0  0  0
 27 78  1  0  0  0  0
 28 42  1  0  0  0  0
 28 79  1  0  0  0  0
 28 80  1  0  0  0  0
 29 31  1  0  0  0  0
 29 38  1  0  0  0  0
 29 81  1  0  0  0  0
 29 82  1  0  0  0  0
 33 34  1  0  0  0  0
 36 41  1  0  0  0  0
 37 43  1  0  0  0  0
 38 39  2  0  0  0  0
 39 43  1  0  0  0  0
 40 83  1  0  0  0  0
 41 84  1  0  0  0  0
 42 85  1  0  0  0  0
 43 86  1  0  0  0  0
M  CHG  1   6   1
M  END
$$$$
