# Supplementary material for: ModBinddG: A simulation-based absolute predictor of free energy of binding based on population reweighting
Source: Proc Natl Acad Sci U S A. 2026 Jun 15;123(25):e2513285123. doi: 10.1073/pnas.2513285123 (PMC13291613; doi:10.1073/pnas.2513285123)
Supplement: Supplementary file 2 — Dataset S01 (GZ) [file pnas.2513285123.sd01.gz › SI_PNAS_V2/MDM2_dG/CHEMBL3683178.sdf]

165_ _1
xlunicon  12172119213D 1   1.00000     0.00000     0
unicon 1.4.0 xli
 97102  0  0  0  0            999 V2000
    4.2000   16.3310   -1.2670 Cl  0  0  0  0  0  0  0  0  0  0  0  0
   20.3610    8.3040   -4.9650 O   0  0  0  0  0  0  0  0  0  0  0  0
    8.0410   10.0210   -4.6680 O   0  0  0  0  0  0  0  0  0  0  0  0
    2.4820    6.7350   -1.4010 O   0  0  0  0  0  0  0  0  0  0  0  0
    3.0450    8.0020    0.8710 O   0  0  0  0  0  0  0  0  0  0  0  0
    9.7850   10.2740   -1.8170 N   0  0  0  0  0  0  0  0  0  0  0  0
   12.5600   12.6350   -1.0630 N   0  0  0  0  0  0  0  0  0  0  0  0
   20.1120    8.1610   -2.6890 N   0  0  0  0  0  0  0  0  0  0  0  0
    7.5350   10.6440   -2.5370 N   0  0  0  0  0  0  0  0  0  0  0  0
   18.1900    9.5170   -2.4480 N   0  3  0  0  0  0  0  0  0  0  0  0
    2.0820    6.1530   -2.6320 C   0  0  0  0  0  0  0  0  0  0  0  0
   12.9930   13.9860   -1.4140 C   0  0  0  0  0  0  0  0  0  0  0  0
    2.5260   10.0510    2.0850 C   0  0  0  0  0  0  0  0  0  0  0  0
    2.6330    7.7730    3.1870 C   0  0  0  0  0  0  0  0  0  0  0  0
   21.1340    6.5350   -1.0920 C   0  0  0  0  0  0  0  0  0  0  0  0
   22.4730    8.4780   -2.0570 C   0  0  0  0  0  0  0  0  0  0  0  0
   10.9890   10.7710   -1.4840 C   0  0  0  0  0  0  0  0  0  0  0  0
    6.0000   14.4360   -0.5270 C   0  0  0  0  0  0  0  0  0  0  0  0
    4.2370   13.7380   -2.0510 C   0  0  0  0  0  0  0  0  0  0  0  0
    9.1010   12.4900   -2.4580 C   0  0  0  0  0  0  0  0  0  0  0  0
   10.3540   13.0050   -2.0980 C   0  0  0  0  0  0  0  0  0  0  0  0
    6.5410   13.1360   -0.5490 C   0  0  0  0  0  0  0  0  0  0  0  0
    4.7840   12.4430   -2.0840 C   0  0  0  0  0  0  0  0  0  0  0  0
    4.2060    7.9910   -2.6230 C   0  0  0  0  0  0  0  0  0  0  0  0
    4.8130    9.3360   -0.2350 C   0  0  0  0  0  0  0  0  0  0  0  0
   19.0950    8.5920   -1.7480 C   0  0  0  0  0  0  0  0  0  0  0  0
   18.4100    9.2580   -3.8860 C   0  0  0  0  0  0  0  0  0  0  0  0
   13.3710   11.8360   -0.1430 C   0  0  0  0  0  0  0  0  0  0  0  0
   16.7330    9.8630   -0.4590 C   0  0  0  0  0  0  0  0  0  0  0  0
   16.0170   10.6510   -2.7810 C   0  0  0  0  0  0  0  0  0  0  0  0
   15.3440   10.2520    0.0740 C   0  0  0  0  0  0  0  0  0  0  0  0
   14.6220   10.9300   -2.2180 C   0  0  0  0  0  0  0  0  0  0  0  0
    5.8980    9.3540   -3.9090 C   0  0  0  0  0  0  0  0  0  0  0  0
   19.7370    8.5180   -3.9240 C   0  0  0  0  0  0  0  0  0  0  0  0
    7.2570   10.0320   -3.7130 C   0  0  0  0  0  0  0  0  0  0  0  0
    4.8510   14.7380   -1.2800 C   0  0  0  0  0  0  0  0  0  0  0  0
    8.8420   11.1160   -2.2850 C   0  0  0  0  0  0  0  0  0  0  0  0
    3.4920    7.6730   -1.4420 C   0  0  0  0  0  0  0  0  0  0  0  0
    3.7930    8.3510   -0.2380 C   0  0  0  0  0  0  0  0  0  0  0  0
   11.3300   12.1420   -1.5510 C   0  0  0  0  0  0  0  0  0  0  0  0
    5.9450   12.1320   -1.3430 C   0  0  0  0  0  0  0  0  0  0  0  0
    5.2050    8.9780   -2.6130 C   0  0  0  0  0  0  0  0  0  0  0  0
    5.5140    9.6480   -1.4170 C   0  0  0  0  0  0  0  0  0  0  0  0
    3.2290    8.6830    2.1090 C   0  0  0  0  0  0  0  0  0  0  0  0
   21.3430    7.4650   -2.3010 C   0  0  0  0  0  0  0  0  0  0  0  0
   16.7820    9.5720   -1.9810 C   0  0  3  0  0  0  0  0  0  0  0  0
    6.5730   10.7410   -1.4230 C   0  0  1  0  0  0  0  0  0  0  0  0
   14.7110   11.3830   -0.7530 C   0  0  3  0  0  0  0  0  0  0  0  0
   18.5780   10.4460   -2.2640 H   0  0  0  0  0  0  0  0  0  0  0  0
    1.2200    5.5060   -2.4940 H   0  0  0  0  0  0  0  0  0  0  0  0
    1.7900    6.9130   -3.3590 H   0  0  0  0  0  0  0  0  0  0  0  0
    2.8830    5.5350   -3.0350 H   0  0  0  0  0  0  0  0  0  0  0  0
   14.0620   14.1120   -1.2440 H   0  0  0  0  0  0  0  0  0  0  0  0
   12.8180   14.2000   -2.4700 H   0  0  0  0  0  0  0  0  0  0  0  0
   12.4710   14.7300   -0.8110 H   0  0  0  0  0  0  0  0  0  0  0  0
    2.5750   10.5380    3.0590 H   0  0  0  0  0  0  0  0  0  0  0  0
    2.9790   10.7290    1.3630 H   0  0  0  0  0  0  0  0  0  0  0  0
    1.4740    9.9470    1.8170 H   0  0  0  0  0  0  0  0  0  0  0  0
    2.7230    8.2200    4.1770 H   0  0  0  0  0  0  0  0  0  0  0  0
    1.5780    7.5770    2.9970 H   0  0  0  0  0  0  0  0  0  0  0  0
    3.1480    6.8130    3.2110 H   0  0  0  0  0  0  0  0  0  0  0  0
   22.0390    5.9620   -0.8860 H   0  0  0  0  0  0  0  0  0  0  0  0
   20.8900    7.0870   -0.1840 H   0  0  0  0  0  0  0  0  0  0  0  0
   20.3350    5.8160   -1.2770 H   0  0  0  0  0  0  0  0  0  0  0  0
   23.4080    7.9710   -1.8140 H   0  0  0  0  0  0  0  0  0  0  0  0
   22.6570    9.0890   -2.9420 H   0  0  0  0  0  0  0  0  0  0  0  0
   22.2390    9.1520   -1.2320 H   0  0  0  0  0  0  0  0  0  0  0  0
   11.6830   10.0240   -1.1320 H   0  0  0  0  0  0  0  0  0  0  0  0
    6.4690   15.2070    0.0610 H   0  0  0  0  0  0  0  0  0  0  0  0
    3.3490   13.9660   -2.6200 H   0  0  0  0  0  0  0  0  0  0  0  0
    8.3340   13.1570   -2.8200 H   0  0  0  0  0  0  0  0  0  0  0  0
   10.5260   14.0670   -2.1950 H   0  0  0  0  0  0  0  0  0  0  0  0
    7.4290   12.9230    0.0290 H   0  0  0  0  0  0  0  0  0  0  0  0
    4.3030   11.6840   -2.6790 H   0  0  0  0  0  0  0  0  0  0  0  0
    3.9920    7.5040   -3.5630 H   0  0  0  0  0  0  0  0  0  0  0  0
    5.0640    9.8850    0.6580 H   0  0  0  0  0  0  0  0  0  0  0  0
   19.5410    9.0870   -0.8850 H   0  0  0  0  0  0  0  0  0  0  0  0
   18.5480    7.7160   -1.3970 H   0  0  0  0  0  0  0  0  0  0  0  0
   18.4550   10.1890   -4.4510 H   0  0  0  0  0  0  0  0  0  0  0  0
   17.6340    8.6180   -4.3040 H   0  0  0  0  0  0  0  0  0  0  0  0
   12.8280   10.9850    0.2630 H   0  0  0  0  0  0  0  0  0  0  0  0
   13.5800   12.4520    0.7310 H   0  0  0  0  0  0  0  0  0  0  0  0
   17.0910    9.0020    0.1070 H   0  0  0  0  0  0  0  0  0  0  0  0
   17.4210   10.6700   -0.2330 H   0  0  0  0  0  0  0  0  0  0  0  0
   15.9170   10.3600   -3.8270 H   0  0  0  0  0  0  0  0  0  0  0  0
   16.5790   11.5870   -2.7790 H   0  0  0  0  0  0  0  0  0  0  0  0
   14.6910    9.3790    0.0630 H   0  0  0  0  0  0  0  0  0  0  0  0
   15.4280   10.5580    1.1180 H   0  0  0  0  0  0  0  0  0  0  0  0
   13.9820   10.0530   -2.3110 H   0  0  0  0  0  0  0  0  0  0  0  0
   14.1750   11.7170   -2.8250 H   0  0  0  0  0  0  0  0  0  0  0  0
    6.0330    8.4640   -4.5250 H   0  0  0  0  0  0  0  0  0  0  0  0
    5.2580   10.0330   -4.4630 H   0  0  0  0  0  0  0  0  0  0  0  0
    4.2880    8.8000    2.3430 H   0  0  0  0  0  0  0  0  0  0  0  0
   21.6420    6.8330   -3.1400 H   0  0  0  0  0  0  0  0  0  0  0  0
   16.3090    8.6050   -2.1630 H   0  0  0  0  0  0  0  0  0  0  0  0
    7.1440   10.5920   -0.5040 H   0  0  0  0  0  0  0  0  0  0  0  0
   15.3680   12.2510   -0.7220 H   0  0  0  0  0  0  0  0  0  0  0  0
  1 36  1  0  0  0  0
  2 34  2  0  0  0  0
  3 35  2  0  0  0  0
  4 11  1  0  0  0  0
  4 38  1  0  0  0  0
  5 39  1  0  0  0  0
  5 44  1  0  0  0  0
  6 17  2  0  0  0  0
  6 37  1  0  0  0  0
  7 12  1  0  0  0  0
  7 28  1  0  0  0  0
  7 40  1  0  0  0  0
  8 26  1  0  0  0  0
  8 34  1  0  0  0  0
  8 45  1  0  0  0  0
  9 35  1  0  0  0  0
  9 37  1  0  0  0  0
  9 47  1  0  0  0  0
 10 26  1  0  0  0  0
 10 27  1  0  0  0  0
 10 46  1  0  0  0  0
 10 49  1  0  0  0  0
 11 50  1  0  0  0  0
 11 51  1  0  0  0  0
 11 52  1  0  0  0  0
 12 53  1  0  0  0  0
 12 54  1  0  0  0  0
 12 55  1  0  0  0  0
 13 44  1  0  0  0  0
 13 56  1  0  0  0  0
 13 57  1  0  0  0  0
 13 58  1  0  0  0  0
 14 44  1  0  0  0  0
 14 59  1  0  0  0  0
 14 60  1  0  0  0  0
 14 61  1  0  0  0  0
 15 45  1  0  0  0  0
 15 62  1  0  0  0  0
 15 63  1  0  0  0  0
 15 64  1  0  0  0  0
 16 45  1  0  0  0  0
 16 65  1  0  0  0  0
 16 66  1  0  0  0  0
 16 67  1  0  0  0  0
 17 40  1  0  0  0  0
 17 68  1  0  0  0  0
 18 22  2  0  0  0  0
 18 36  1  0  0  0  0
 18 69  1  0  0  0  0
 19 23  1  0  0  0  0
 19 36  2  0  0  0  0
 19 70  1  0  0  0  0
 20 21  1  0  0  0  0
 20 37  2  0  0  0  0
 20 71  1  0  0  0  0
 21 40  2  0  0  0  0
 21 72  1  0  0  0  0
 22 41  1  0  0  0  0
 22 73  1  0  0  0  0
 23 41  2  0  0  0  0
 23 74  1  0  0  0  0
 24 38  2  0  0  0  0
 24 42  1  0  0  0  0
 24 75  1  0  0  0  0
 25 39  2  0  0  0  0
 25 43  1  0  0  0  0
 25 76  1  0  0  0  0
 26 77  1  0  0  0  0
 26 78  1  0  0  0  0
 27 34  1  0  0  0  0
 27 79  1  0  0  0  0
 27 80  1  0  0  0  0
 28 48  1  0  0  0  0
 28 81  1  0  0  0  0
 28 82  1  0  0  0  0
 29 31  1  0  0  0  0
 29 46  1  0  0  0  0
 29 83  1  0  0  0  0
 29 84  1  0  0  0  0
 30 32  1  0  0  0  0
 30 46  1  0  0  0  0
 30 85  1  0  0  0  0
 30 86  1  0  0  0  0
 31 48  1  0  0  0  0
 31 87  1  0  0  0  0
 31 88  1  0  0  0  0
 32 48  1  0  0  0  0
 32 89  1  0  0  0  0
 32 90  1  0  0  0  0
 33 35  1  0  0  0  0
 33 42  1  0  0  0  0
 33 91  1  0  0  0  0
 33 92  1  0  0  0  0
 38 39  1  0  0  0  0
 41 47  1  0  0  0  0
 42 43  2  0  0  0  0
 43 47  1  0  0  0  0
 44 93  1  0  0  0  0
 45 94  1  0  0  0  0
 46 95  1  0  0  0  0
 47 96  1  0  0  0  0
 48 97  1  0  0  0  0
M  CHG  1  10   1
M  END
$$$$
