# Supplementary material for: ModBinddG: A simulation-based absolute predictor of free energy of binding based on population reweighting
Source: Proc Natl Acad Sci U S A. 2026 Jun 15;123(25):e2513285123. doi: 10.1073/pnas.2513285123 (PMC13291613; doi:10.1073/pnas.2513285123)
Supplement: Supplementary file 2 — Dataset S01 (GZ) [file pnas.2513285123.sd01.gz › SI_PNAS_V2/MDM2_dG/CHEMBL3683150.sdf]

068_ _1
xlunicon  12172119213D 1   1.00000     0.00000     0
unicon 1.4.0 xli
 85 89  0  0  0  0            999 V2000
    4.3480   16.3620   -1.3800 Cl  0  0  0  0  0  0  0  0  0  0  0  0
    8.1710    9.9500   -4.5220 O   0  0  0  0  0  0  0  0  0  0  0  0
    2.5500    6.7010   -1.3850 O   0  0  0  0  0  0  0  0  0  0  0  0
    3.1250    7.9010    0.9080 O   0  0  0  0  0  0  0  0  0  0  0  0
   17.9880    9.7640   -2.8820 N   0  3  0  0  0  0  0  0  0  0  0  0
   13.7860   12.2230   -2.3580 N   0  3  0  0  0  0  0  0  0  0  0  0
    7.6420   10.5760   -2.3930 N   0  0  0  0  0  0  0  0  0  0  0  0
    2.1660    6.1140   -2.6170 C   0  0  0  0  0  0  0  0  0  0  0  0
    2.4420   10.8810    3.1800 C   0  0  0  0  0  0  0  0  0  0  0  0
    2.6140    7.7210    3.2000 C   0  0  0  0  0  0  0  0  0  0  0  0
   12.8860   14.2990   -1.3200 C   0  0  0  0  0  0  0  0  0  0  0  0
    6.2000   14.4920   -0.7030 C   0  0  0  0  0  0  0  0  0  0  0  0
    4.2970   13.7250   -2.0120 C   0  0  0  0  0  0  0  0  0  0  0  0
    9.7410   10.5700   -1.1030 C   0  0  0  0  0  0  0  0  0  0  0  0
    9.4200   12.1970   -2.8870 C   0  0  0  0  0  0  0  0  0  0  0  0
    6.7190   13.1830   -0.6860 C   0  0  0  0  0  0  0  0  0  0  0  0
    4.8180   12.4180   -2.0010 C   0  0  0  0  0  0  0  0  0  0  0  0
   11.0180   11.1080   -0.8470 C   0  0  0  0  0  0  0  0  0  0  0  0
   10.6820   12.7480   -2.6170 C   0  0  0  0  0  0  0  0  0  0  0  0
    4.2580    8.0010   -2.5920 C   0  0  0  0  0  0  0  0  0  0  0  0
    4.8650    9.2910   -0.1710 C   0  0  0  0  0  0  0  0  0  0  0  0
    2.3970    9.9510    1.9640 C   0  0  0  0  0  0  0  0  0  0  0  0
   15.6430    9.6600   -2.0040 C   0  0  0  0  0  0  0  0  0  0  0  0
   16.1810   10.9630   -4.1120 C   0  0  0  0  0  0  0  0  0  0  0  0
   15.6150   10.9660   -1.1890 C   0  0  0  0  0  0  0  0  0  0  0  0
   16.0810   12.2800   -3.3180 C   0  0  0  0  0  0  0  0  0  0  0  0
    5.9680    9.4010   -3.8340 C   0  0  0  0  0  0  0  0  0  0  0  0
    4.9870   14.7630   -1.3620 C   0  0  0  0  0  0  0  0  0  0  0  0
    7.3580   10.0050   -3.5940 C   0  0  0  0  0  0  0  0  0  0  0  0
    3.5530    7.6470   -1.4140 C   0  0  0  0  0  0  0  0  0  0  0  0
    3.8570    8.2950   -0.1960 C   0  0  0  0  0  0  0  0  0  0  0  0
    8.9390   11.1060   -2.1340 C   0  0  0  0  0  0  0  0  0  0  0  0
   11.4940   12.2030   -1.6000 C   0  0  0  0  0  0  0  0  0  0  0  0
    6.0310   12.1320   -1.3330 C   0  0  0  0  0  0  0  0  0  0  0  0
    5.2560    8.9910   -2.5580 C   0  0  0  0  0  0  0  0  0  0  0  0
    5.5620    9.6350   -1.3460 C   0  0  0  0  0  0  0  0  0  0  0  0
    3.1990    8.6430    2.1230 C   0  0  2  0  0  0  0  0  0  0  0  0
   16.5590    9.7510   -3.2420 C   0  0  0  0  0  0  0  0  0  0  0  0
   15.2300   12.2030   -2.0340 C   0  0  0  0  0  0  0  0  0  0  0  0
   12.8770   12.7660   -1.3300 C   0  0  1  0  0  0  0  0  0  0  0  0
    6.6280   10.7220   -1.3310 C   0  0  1  0  0  0  0  0  0  0  0  0
   18.5490    9.7000   -3.7130 H   0  0  0  0  0  0  0  0  0  0  0  0
   18.2610   10.6230   -2.4000 H   0  0  0  0  0  0  0  0  0  0  0  0
   18.2090    8.9840   -2.2890 H   0  0  0  0  0  0  0  0  0  0  0  0
   13.6360   12.7640   -3.2030 H   0  0  0  0  0  0  0  0  0  0  0  0
   13.4830   11.2820   -2.5510 H   0  0  0  0  0  0  0  0  0  0  0  0
    1.3310    5.4350   -2.4760 H   0  0  0  0  0  0  0  0  0  0  0  0
    1.8440    6.8700   -3.3350 H   0  0  0  0  0  0  0  0  0  0  0  0
    2.9880    5.5300   -3.0300 H   0  0  0  0  0  0  0  0  0  0  0  0
    1.8190   11.7570    3.0080 H   0  0  0  0  0  0  0  0  0  0  0  0
    2.0600   10.3960    4.0750 H   0  0  0  0  0  0  0  0  0  0  0  0
    3.4570   11.2260    3.3770 H   0  0  0  0  0  0  0  0  0  0  0  0
    3.1680    6.7840    3.2440 H   0  0  0  0  0  0  0  0  0  0  0  0
    2.6670    8.1720    4.1900 H   0  0  0  0  0  0  0  0  0  0  0  0
    1.5730    7.4790    2.9890 H   0  0  0  0  0  0  0  0  0  0  0  0
   13.8690   14.6610   -1.0440 H   0  0  0  0  0  0  0  0  0  0  0  0
   12.6440   14.7350   -2.2890 H   0  0  0  0  0  0  0  0  0  0  0  0
   12.1850   14.6990   -0.5870 H   0  0  0  0  0  0  0  0  0  0  0  0
    6.7350   15.2930   -0.2170 H   0  0  0  0  0  0  0  0  0  0  0  0
    3.3670   13.9340   -2.5200 H   0  0  0  0  0  0  0  0  0  0  0  0
    9.3890    9.7350   -0.5130 H   0  0  0  0  0  0  0  0  0  0  0  0
    8.8210   12.6220   -3.6750 H   0  0  0  0  0  0  0  0  0  0  0  0
    7.6550   12.9900   -0.1820 H   0  0  0  0  0  0  0  0  0  0  0  0
    4.2710   11.6390   -2.5100 H   0  0  0  0  0  0  0  0  0  0  0  0
   11.6200   10.6760   -0.0600 H   0  0  0  0  0  0  0  0  0  0  0  0
   11.0060   13.5870   -3.2160 H   0  0  0  0  0  0  0  0  0  0  0  0
    4.0420    7.5360   -3.5420 H   0  0  0  0  0  0  0  0  0  0  0  0
    5.1170    9.8180    0.7360 H   0  0  0  0  0  0  0  0  0  0  0  0
    2.7840   10.5130    1.1180 H   0  0  0  0  0  0  0  0  0  0  0  0
    1.3620    9.7190    1.7150 H   0  0  0  0  0  0  0  0  0  0  0  0
   14.6310    9.4140   -2.3290 H   0  0  0  0  0  0  0  0  0  0  0  0
   15.9530    8.8310   -1.3660 H   0  0  0  0  0  0  0  0  0  0  0  0
   15.2290   10.7620   -4.5970 H   0  0  0  0  0  0  0  0  0  0  0  0
   16.8920   11.0820   -4.9310 H   0  0  0  0  0  0  0  0  0  0  0  0
   14.9530   10.8580   -0.3290 H   0  0  0  0  0  0  0  0  0  0  0  0
   16.6060   11.1120   -0.7650 H   0  0  0  0  0  0  0  0  0  0  0  0
   15.6930   13.0600   -3.9710 H   0  0  0  0  0  0  0  0  0  0  0  0
   17.0840   12.6070   -3.0530 H   0  0  0  0  0  0  0  0  0  0  0  0
    5.3630   10.1360   -4.3590 H   0  0  0  0  0  0  0  0  0  0  0  0
    6.0660    8.5380   -4.4930 H   0  0  0  0  0  0  0  0  0  0  0  0
    4.2330    8.8460    2.4000 H   0  0  0  0  0  0  0  0  0  0  0  0
   16.4160    8.8470   -3.8350 H   0  0  0  0  0  0  0  0  0  0  0  0
   15.4450   13.1050   -1.4590 H   0  0  0  0  0  0  0  0  0  0  0  0
   13.1950   12.4180   -0.3450 H   0  0  0  0  0  0  0  0  0  0  0  0
    7.1370   10.6050   -0.3730 H   0  0  0  0  0  0  0  0  0  0  0  0
  1 28  1  0  0  0  0
  2 29  2  0  0  0  0
  3  8  1  0  0  0  0
  3 30  1  0  0  0  0
  4 31  1  0  0  0  0
  4 37  1  0  0  0  0
  5 38  1  0  0  0  0
  5 42  1  0  0  0  0
  5 43  1  0  0  0  0
  5 44  1  0  0  0  0
  6 39  1  0  0  0  0
  6 40  1  0  0  0  0
  6 45  1  0  0  0  0
  6 46  1  0  0  0  0
  7 29  1  0  0  0  0
  7 32  1  0  0  0  0
  7 41  1  0  0  0  0
  8 47  1  0  0  0  0
  8 48  1  0  0  0  0
  8 49  1  0  0  0  0
  9 22  1  0  0  0  0
  9 50  1  0  0  0  0
  9 51  1  0  0  0  0
  9 52  1  0  0  0  0
 10 37  1  0  0  0  0
 10 53  1  0  0  0  0
 10 54  1  0  0  0  0
 10 55  1  0  0  0  0
 11 40  1  0  0  0  0
 11 56  1  0  0  0  0
 11 57  1  0  0  0  0
 11 58  1  0  0  0  0
 12 16  2  0  0  0  0
 12 28  1  0  0  0  0
 12 59  1  0  0  0  0
 13 17  1  0  0  0  0
 13 28  2  0  0  0  0
 13 60  1  0  0  0  0
 14 18  2  0  0  0  0
 14 32  1  0  0  0  0
 14 61  1  0  0  0  0
 15 19  1  0  0  0  0
 15 32  2  0  0  0  0
 15 62  1  0  0  0  0
 16 34  1  0  0  0  0
 16 63  1  0  0  0  0
 17 34  2  0  0  0  0
 17 64  1  0  0  0  0
 18 33  1  0  0  0  0
 18 65  1  0  0  0  0
 19 33  2  0  0  0  0
 19 66  1  0  0  0  0
 20 30  2  0  0  0  0
 20 35  1  0  0  0  0
 20 67  1  0  0  0  0
 21 31  2  0  0  0  0
 21 36  1  0  0  0  0
 21 68  1  0  0  0  0
 22 37  1  0  0  0  0
 22 69  1  0  0  0  0
 22 70  1  0  0  0  0
 23 25  1  0  0  0  0
 23 38  1  0  0  0  0
 23 71  1  0  0  0  0
 23 72  1  0  0  0  0
 24 26  1  0  0  0  0
 24 38  1  0  0  0  0
 24 73  1  0  0  0  0
 24 74  1  0  0  0  0
 25 39  1  0  0  0  0
 25 75  1  0  0  0  0
 25 76  1  0  0  0  0
 26 39  1  0  0  0  0
 26 77  1  0  0  0  0
 26 78  1  0  0  0  0
 27 29  1  0  0  0  0
 27 35  1  0  0  0  0
 27 79  1  0  0  0  0
 27 80  1  0  0  0  0
 30 31  1  0  0  0  0
 33 40  1  0  0  0  0
 34 41  1  0  0  0  0
 35 36  2  0  0  0  0
 36 41  1  0  0  0  0
 37 81  1  0  0  0  0
 38 82  1  0  0  0  0
 39 83  1  0  0  0  0
 40 84  1  0  0  0  0
 41 85  1  0  0  0  0
M  CHG  2   5   1   6   1
M  END
$$$$
