# Supplementary material for: ModBinddG: A simulation-based absolute predictor of free energy of binding based on population reweighting
Source: Proc Natl Acad Sci U S A. 2026 Jun 15;123(25):e2513285123. doi: 10.1073/pnas.2513285123 (PMC13291613; doi:10.1073/pnas.2513285123)
Supplement: Supplementary file 2 — Dataset S01 (GZ) [file pnas.2513285123.sd01.gz › SI_PNAS_V2/MDM2_dG/CHEMBL3683144.sdf]

142_ _1
xlunicon  12172119213D 1   1.00000     0.00000     0
unicon 1.4.0 xli
 89 93  0  0  0  0            999 V2000
    4.3760   16.3560   -1.3680 Cl  0  0  0  0  0  0  0  0  0  0  0  0
    8.1470    9.9040   -4.5910 O   0  0  0  0  0  0  0  0  0  0  0  0
   13.9230   11.2180    0.7770 O   0  0  0  0  0  0  0  0  0  0  0  0
    2.5210    6.7070   -1.4120 O   0  0  0  0  0  0  0  0  0  0  0  0
    3.1160    7.9080    0.8740 O   0  0  0  0  0  0  0  0  0  0  0  0
   15.6800    8.5010    1.8750 N   0  3  0  0  0  0  0  0  0  0  0  0
   13.9690   12.0540   -1.3260 N   0  0  0  0  0  0  0  0  0  0  0  0
    7.6350   10.5410   -2.4610 N   0  0  0  0  0  0  0  0  0  0  0  0
    2.1250    6.1220   -2.6410 C   0  0  0  0  0  0  0  0  0  0  0  0
   15.8400   11.7380   -3.1270 C   0  0  0  0  0  0  0  0  0  0  0  0
    2.4580   10.8730    3.1730 C   0  0  0  0  0  0  0  0  0  0  0  0
    2.6320    7.7190    3.1710 C   0  0  0  0  0  0  0  0  0  0  0  0
   12.8030   14.3570   -1.4120 C   0  0  0  0  0  0  0  0  0  0  0  0
    6.2400   14.4740   -0.7540 C   0  0  0  0  0  0  0  0  0  0  0  0
    4.2970   13.7230   -2.0130 C   0  0  0  0  0  0  0  0  0  0  0  0
    9.6810   10.5410   -1.0990 C   0  0  0  0  0  0  0  0  0  0  0  0
    9.4810   12.0950   -2.9630 C   0  0  0  0  0  0  0  0  0  0  0  0
   10.9270   11.1030   -0.7710 C   0  0  0  0  0  0  0  0  0  0  0  0
   10.7190   12.6650   -2.6230 C   0  0  0  0  0  0  0  0  0  0  0  0
    6.7520   13.1620   -0.7590 C   0  0  0  0  0  0  0  0  0  0  0  0
    4.8100   12.4130   -2.0220 C   0  0  0  0  0  0  0  0  0  0  0  0
    4.2320    7.9910   -2.6340 C   0  0  0  0  0  0  0  0  0  0  0  0
    4.8560    9.2870   -0.2210 C   0  0  0  0  0  0  0  0  0  0  0  0
   14.3370    8.3580    1.2700 C   0  0  0  0  0  0  0  0  0  0  0  0
   16.4550    9.6830    1.4390 C   0  0  0  0  0  0  0  0  0  0  0  0
   14.9300   12.6520   -2.2890 C   0  0  0  0  0  0  0  0  0  0  0  0
    2.4090    9.9550    1.9480 C   0  0  0  0  0  0  0  0  0  0  0  0
   14.3450    8.5620   -0.2620 C   0  0  0  0  0  0  0  0  0  0  0  0
   16.4970    9.8100   -0.0990 C   0  0  0  0  0  0  0  0  0  0  0  0
    5.9430    9.3800   -3.8890 C   0  0  0  0  0  0  0  0  0  0  0  0
    7.3410    9.9710   -3.6580 C   0  0  0  0  0  0  0  0  0  0  0  0
    5.0100   14.7540   -1.3780 C   0  0  0  0  0  0  0  0  0  0  0  0
   14.3190   11.1330   -0.3850 C   0  0  0  0  0  0  0  0  0  0  0  0
    3.5300    7.6460   -1.4510 C   0  0  0  0  0  0  0  0  0  0  0  0
    3.8430    8.2960   -0.2350 C   0  0  0  0  0  0  0  0  0  0  0  0
    8.9410   11.0440   -2.1900 C   0  0  0  0  0  0  0  0  0  0  0  0
   11.4490   12.1840   -1.5140 C   0  0  0  0  0  0  0  0  0  0  0  0
    6.0400   12.1180   -1.3890 C   0  0  0  0  0  0  0  0  0  0  0  0
    5.2340    8.9770   -2.6080 C   0  0  0  0  0  0  0  0  0  0  0  0
    5.5480    9.6230   -1.4010 C   0  0  0  0  0  0  0  0  0  0  0  0
    3.2080    8.6430    2.0910 C   0  0  2  0  0  0  0  0  0  0  0  0
   12.7400   12.8620   -1.0510 C   0  0  1  0  0  0  0  0  0  0  0  0
    6.6230   10.7020   -1.3960 C   0  0  1  0  0  0  0  0  0  0  0  0
   15.0890    9.8370   -0.7320 C   0  0  0  0  0  0  0  0  0  0  0  0
   16.2160    7.6690    1.6930 H   0  0  0  0  0  0  0  0  0  0  0  0
   15.5390    8.5950    2.8750 H   0  0  0  0  0  0  0  0  0  0  0  0
    1.2770    5.4580   -2.4970 H   0  0  0  0  0  0  0  0  0  0  0  0
    1.8150    6.8790   -3.3630 H   0  0  0  0  0  0  0  0  0  0  0  0
    2.9360    5.5210   -3.0500 H   0  0  0  0  0  0  0  0  0  0  0  0
   16.3600   12.3340   -3.8780 H   0  0  0  0  0  0  0  0  0  0  0  0
   16.6190   11.2590   -2.5390 H   0  0  0  0  0  0  0  0  0  0  0  0
   15.2720   10.9820   -3.6680 H   0  0  0  0  0  0  0  0  0  0  0  0
    1.8360   11.7530    3.0090 H   0  0  0  0  0  0  0  0  0  0  0  0
    2.0740   10.3810    4.0640 H   0  0  0  0  0  0  0  0  0  0  0  0
    3.4730   11.2130    3.3730 H   0  0  0  0  0  0  0  0  0  0  0  0
    3.1810    6.7770    3.2010 H   0  0  0  0  0  0  0  0  0  0  0  0
    2.7030    8.1630    4.1620 H   0  0  0  0  0  0  0  0  0  0  0  0
    1.5870    7.4850    2.9730 H   0  0  0  0  0  0  0  0  0  0  0  0
   13.6840   14.7830   -0.9470 H   0  0  0  0  0  0  0  0  0  0  0  0
   12.8400   14.5650   -2.4800 H   0  0  0  0  0  0  0  0  0  0  0  0
   11.9410   14.8900   -1.0100 H   0  0  0  0  0  0  0  0  0  0  0  0
    6.7930   15.2690   -0.2780 H   0  0  0  0  0  0  0  0  0  0  0  0
    3.3550   13.9400   -2.4950 H   0  0  0  0  0  0  0  0  0  0  0  0
    9.2930    9.7330   -0.4950 H   0  0  0  0  0  0  0  0  0  0  0  0
    8.9390   12.4930   -3.8050 H   0  0  0  0  0  0  0  0  0  0  0  0
   11.4610   10.7250    0.0880 H   0  0  0  0  0  0  0  0  0  0  0  0
   11.0800   13.4890   -3.2170 H   0  0  0  0  0  0  0  0  0  0  0  0
    7.7020   12.9630   -0.2830 H   0  0  0  0  0  0  0  0  0  0  0  0
    4.2460   11.6380   -2.5170 H   0  0  0  0  0  0  0  0  0  0  0  0
    4.0090    7.5230   -3.5810 H   0  0  0  0  0  0  0  0  0  0  0  0
    5.1150    9.8160    0.6830 H   0  0  0  0  0  0  0  0  0  0  0  0
   13.9600    7.3620    1.5050 H   0  0  0  0  0  0  0  0  0  0  0  0
   13.6450    9.0410    1.7580 H   0  0  0  0  0  0  0  0  0  0  0  0
   17.4680    9.5960    1.8310 H   0  0  0  0  0  0  0  0  0  0  0  0
   16.0410   10.5790    1.9000 H   0  0  0  0  0  0  0  0  0  0  0  0
   15.5490   13.3690   -1.7480 H   0  0  0  0  0  0  0  0  0  0  0  0
   14.3920   13.2360   -3.0280 H   0  0  0  0  0  0  0  0  0  0  0  0
    2.7980   10.5230    1.1080 H   0  0  0  0  0  0  0  0  0  0  0  0
    1.3730    9.7280    1.6990 H   0  0  0  0  0  0  0  0  0  0  0  0
   14.8080    7.6940   -0.7320 H   0  0  0  0  0  0  0  0  0  0  0  0
   13.3170    8.5790   -0.6290 H   0  0  0  0  0  0  0  0  0  0  0  0
   17.0650    8.9800   -0.5180 H   0  0  0  0  0  0  0  0  0  0  0  0
   17.0490   10.7070   -0.3750 H   0  0  0  0  0  0  0  0  0  0  0  0
    5.3440   10.1220   -4.4070 H   0  0  0  0  0  0  0  0  0  0  0  0
    6.0280    8.5160   -4.5500 H   0  0  0  0  0  0  0  0  0  0  0  0
    4.2470    8.8420    2.3570 H   0  0  0  0  0  0  0  0  0  0  0  0
   12.6120   12.9490    0.0280 H   0  0  0  0  0  0  0  0  0  0  0  0
    7.1260   10.5820   -0.4360 H   0  0  0  0  0  0  0  0  0  0  0  0
   15.1590    9.7380   -1.8090 H   0  0  0  0  0  0  0  0  0  0  0  0
  1 32  1  0  0  0  0
  2 31  2  0  0  0  0
  3 33  2  0  0  0  0
  4  9  1  0  0  0  0
  4 34  1  0  0  0  0
  5 35  1  0  0  0  0
  5 41  1  0  0  0  0
  6 24  1  0  0  0  0
  6 25  1  0  0  0  0
  6 45  1  0  0  0  0
  6 46  1  0  0  0  0
  7 26  1  0  0  0  0
  7 33  1  0  0  0  0
  7 42  1  0  0  0  0
  8 31  1  0  0  0  0
  8 36  1  0  0  0  0
  8 43  1  0  0  0  0
  9 47  1  0  0  0  0
  9 48  1  0  0  0  0
  9 49  1  0  0  0  0
 10 26  1  0  0  0  0
 10 50  1  0  0  0  0
 10 51  1  0  0  0  0
 10 52  1  0  0  0  0
 11 27  1  0  0  0  0
 11 53  1  0  0  0  0
 11 54  1  0  0  0  0
 11 55  1  0  0  0  0
 12 41  1  0  0  0  0
 12 56  1  0  0  0  0
 12 57  1  0  0  0  0
 12 58  1  0  0  0  0
 13 42  1  0  0  0  0
 13 59  1  0  0  0  0
 13 60  1  0  0  0  0
 13 61  1  0  0  0  0
 14 20  2  0  0  0  0
 14 32  1  0  0  0  0
 14 62  1  0  0  0  0
 15 21  1  0  0  0  0
 15 32  2  0  0  0  0
 15 63  1  0  0  0  0
 16 18  2  0  0  0  0
 16 36  1  0  0  0  0
 16 64  1  0  0  0  0
 17 19  1  0  0  0  0
 17 36  2  0  0  0  0
 17 65  1  0  0  0  0
 18 37  1  0  0  0  0
 18 66  1  0  0  0  0
 19 37  2  0  0  0  0
 19 67  1  0  0  0  0
 20 38  1  0  0  0  0
 20 68  1  0  0  0  0
 21 38  2  0  0  0  0
 21 69  1  0  0  0  0
 22 34  2  0  0  0  0
 22 39  1  0  0  0  0
 22 70  1  0  0  0  0
 23 35  2  0  0  0  0
 23 40  1  0  0  0  0
 23 71  1  0  0  0  0
 24 28  1  0  0  0  0
 24 72  1  0  0  0  0
 24 73  1  0  0  0  0
 25 29  1  0  0  0  0
 25 74  1  0  0  0  0
 25 75  1  0  0  0  0
 26 76  1  0  0  0  0
 26 77  1  0  0  0  0
 27 41  1  0  0  0  0
 27 78  1  0  0  0  0
 27 79  1  0  0  0  0
 28 44  1  0  0  0  0
 28 80  1  0  0  0  0
 28 81  1  0  0  0  0
 29 44  1  0  0  0  0
 29 82  1  0  0  0  0
 29 83  1  0  0  0  0
 30 31  1  0  0  0  0
 30 39  1  0  0  0  0
 30 84  1  0  0  0  0
 30 85  1  0  0  0  0
 33 44  1  0  0  0  0
 34 35  1  0  0  0  0
 37 42  1  0  0  0  0
 38 43  1  0  0  0  0
 39 40  2  0  0  0  0
 40 43  1  0  0  0  0
 41 86  1  0  0  0  0
 42 87  1  0  0  0  0
 43 88  1  0  0  0  0
 44 89  1  0  0  0  0
M  CHG  1   6   1
M  END
$$$$
