# Supplementary material for: ModBinddG: A simulation-based absolute predictor of free energy of binding based on population reweighting
Source: Proc Natl Acad Sci U S A. 2026 Jun 15;123(25):e2513285123. doi: 10.1073/pnas.2513285123 (PMC13291613; doi:10.1073/pnas.2513285123)
Supplement: Supplementary file 2 — Dataset S01 (GZ) [file pnas.2513285123.sd01.gz › SI_PNAS_V2/MDM2_dG/CHEMBL3683145.sdf]

074_ _1
xlunicon  12172119213D 1   1.00000     0.00000     0
unicon 1.4.0 xli
 82 86  0  0  0  0            999 V2000
    4.3260   16.3460   -1.3680 Cl  0  0  0  0  0  0  0  0  0  0  0  0
    8.0610    9.8970   -4.5440 O   0  0  0  0  0  0  0  0  0  0  0  0
    2.6210    6.5060   -1.3040 O   0  0  0  0  0  0  0  0  0  0  0  0
    3.1100    7.8240    0.9530 O   0  0  0  0  0  0  0  0  0  0  0  0
   17.1090   10.3390   -2.9170 N   0  3  0  0  0  0  0  0  0  0  0  0
   13.6830   12.1810   -2.2300 N   0  3  0  0  0  0  0  0  0  0  0  0
    7.5460   10.5290   -2.4140 N   0  0  0  0  0  0  0  0  0  0  0  0
    2.3740    5.7700   -2.4910 C   0  0  0  0  0  0  0  0  0  0  0  0
    2.4320   10.8520    3.1670 C   0  0  0  0  0  0  0  0  0  0  0  0
    2.6030    7.6860    3.2490 C   0  0  0  0  0  0  0  0  0  0  0  0
   12.7420   14.3100   -1.3420 C   0  0  0  0  0  0  0  0  0  0  0  0
    6.1480   14.4480   -0.6860 C   0  0  0  0  0  0  0  0  0  0  0  0
    4.2460   13.7120   -2.0140 C   0  0  0  0  0  0  0  0  0  0  0  0
    9.6210   10.5520   -1.0930 C   0  0  0  0  0  0  0  0  0  0  0  0
    9.3400   12.1260   -2.9320 C   0  0  0  0  0  0  0  0  0  0  0  0
    6.6510   13.1330   -0.6750 C   0  0  0  0  0  0  0  0  0  0  0  0
    4.7510   12.3980   -2.0070 C   0  0  0  0  0  0  0  0  0  0  0  0
   10.8830   11.1080   -0.8160 C   0  0  0  0  0  0  0  0  0  0  0  0
   10.5880   12.6960   -2.6430 C   0  0  0  0  0  0  0  0  0  0  0  0
    4.2130    7.9020   -2.5590 C   0  0  0  0  0  0  0  0  0  0  0  0
    4.7950    9.2480   -0.1640 C   0  0  0  0  0  0  0  0  0  0  0  0
   16.5330   11.3610   -3.8070 C   0  0  0  0  0  0  0  0  0  0  0  0
   16.1070    9.8050   -1.9730 C   0  0  0  0  0  0  0  0  0  0  0  0
    2.3660    9.8920    1.9760 C   0  0  0  0  0  0  0  0  0  0  0  0
   16.0380   12.5550   -2.9800 C   0  0  0  0  0  0  0  0  0  0  0  0
   15.5420   10.9160   -1.0630 C   0  0  0  0  0  0  0  0  0  0  0  0
    5.8670    9.3400   -3.8350 C   0  0  0  0  0  0  0  0  0  0  0  0
    7.2550    9.9530   -3.6100 C   0  0  0  0  0  0  0  0  0  0  0  0
    4.9440   14.7380   -1.3530 C   0  0  0  0  0  0  0  0  0  0  0  0
    3.5480    7.5250   -1.3660 C   0  0  0  0  0  0  0  0  0  0  0  0
    3.8230    8.2170   -0.1640 C   0  0  0  0  0  0  0  0  0  0  0  0
    8.8430   11.0580   -2.1570 C   0  0  0  0  0  0  0  0  0  0  0  0
   11.3680   12.1890   -1.5830 C   0  0  0  0  0  0  0  0  0  0  0  0
    5.9560   12.0950   -1.3350 C   0  0  0  0  0  0  0  0  0  0  0  0
    5.1750    8.9280   -2.5480 C   0  0  0  0  0  0  0  0  0  0  0  0
    5.4760    9.5920   -1.3480 C   0  0  0  0  0  0  0  0  0  0  0  0
    3.1780    8.5910    2.1520 C   0  0  2  0  0  0  0  0  0  0  0  0
   12.7290   12.7750   -1.2750 C   0  0  1  0  0  0  0  0  0  0  0  0
   15.1030   12.2030   -1.8100 C   0  0  0  0  0  0  0  0  0  0  0  0
    6.5400   10.6810   -1.3450 C   0  0  1  0  0  0  0  0  0  0  0  0
   17.8870   10.7650   -2.4100 H   0  0  0  0  0  0  0  0  0  0  0  0
   17.4850    9.5860   -3.4720 H   0  0  0  0  0  0  0  0  0  0  0  0
   13.5640   12.6900   -3.0990 H   0  0  0  0  0  0  0  0  0  0  0  0
   13.3780   11.2340   -2.3900 H   0  0  0  0  0  0  0  0  0  0  0  0
    1.7220    4.9250   -2.2880 H   0  0  0  0  0  0  0  0  0  0  0  0
    1.8800    6.3970   -3.2350 H   0  0  0  0  0  0  0  0  0  0  0  0
    3.2940    5.3560   -2.9050 H   0  0  0  0  0  0  0  0  0  0  0  0
    1.8120   11.7290    2.9810 H   0  0  0  0  0  0  0  0  0  0  0  0
    2.0590   10.3920    4.0790 H   0  0  0  0  0  0  0  0  0  0  0  0
    3.4510   11.1960    3.3440 H   0  0  0  0  0  0  0  0  0  0  0  0
    3.1680    6.7560    3.3130 H   0  0  0  0  0  0  0  0  0  0  0  0
    2.6510    8.1590    4.2290 H   0  0  0  0  0  0  0  0  0  0  0  0
    1.5650    7.4270    3.0440 H   0  0  0  0  0  0  0  0  0  0  0  0
   13.6920   14.6950   -0.9880 H   0  0  0  0  0  0  0  0  0  0  0  0
   12.5900   14.6940   -2.3510 H   0  0  0  0  0  0  0  0  0  0  0  0
   11.9740   14.7470   -0.7030 H   0  0  0  0  0  0  0  0  0  0  0  0
    6.6880   15.2390   -0.1900 H   0  0  0  0  0  0  0  0  0  0  0  0
    3.3230   13.9360   -2.5270 H   0  0  0  0  0  0  0  0  0  0  0  0
    9.2590    9.7330   -0.4880 H   0  0  0  0  0  0  0  0  0  0  0  0
    8.7610   12.5210   -3.7490 H   0  0  0  0  0  0  0  0  0  0  0  0
    7.5820   12.9260   -0.1660 H   0  0  0  0  0  0  0  0  0  0  0  0
    4.2020   11.6260   -2.5240 H   0  0  0  0  0  0  0  0  0  0  0  0
   11.4650   10.7030    0.0000 H   0  0  0  0  0  0  0  0  0  0  0  0
   10.9230   13.5220   -3.2530 H   0  0  0  0  0  0  0  0  0  0  0  0
    4.0030    7.4190   -3.5020 H   0  0  0  0  0  0  0  0  0  0  0  0
    5.0390    9.7950    0.7330 H   0  0  0  0  0  0  0  0  0  0  0  0
   17.2960   11.6910   -4.5140 H   0  0  0  0  0  0  0  0  0  0  0  0
   15.7220   10.9310   -4.3960 H   0  0  0  0  0  0  0  0  0  0  0  0
   16.5710    9.0250   -1.3670 H   0  0  0  0  0  0  0  0  0  0  0  0
   15.3040    9.3260   -2.5350 H   0  0  0  0  0  0  0  0  0  0  0  0
    2.7310   10.4350    1.1090 H   0  0  0  0  0  0  0  0  0  0  0  0
    1.3280    9.6490    1.7520 H   0  0  0  0  0  0  0  0  0  0  0  0
   16.9140   13.0480   -2.5640 H   0  0  0  0  0  0  0  0  0  0  0  0
   15.5670   13.2900   -3.6320 H   0  0  0  0  0  0  0  0  0  0  0  0
   16.3260   11.1710   -0.3530 H   0  0  0  0  0  0  0  0  0  0  0  0
   14.7320   10.5250   -0.4460 H   0  0  0  0  0  0  0  0  0  0  0  0
    5.2510   10.0700   -4.3510 H   0  0  0  0  0  0  0  0  0  0  0  0
    5.9630    8.4770   -4.4940 H   0  0  0  0  0  0  0  0  0  0  0  0
    4.2120    8.8070    2.4220 H   0  0  0  0  0  0  0  0  0  0  0  0
   12.9990   12.4740   -0.2600 H   0  0  0  0  0  0  0  0  0  0  0  0
   15.2010   13.0300   -1.1080 H   0  0  0  0  0  0  0  0  0  0  0  0
    7.0520   10.5600   -0.3890 H   0  0  0  0  0  0  0  0  0  0  0  0
  1 29  1  0  0  0  0
  2 28  2  0  0  0  0
  3  8  1  0  0  0  0
  3 30  1  0  0  0  0
  4 31  1  0  0  0  0
  4 37  1  0  0  0  0
  5 22  1  0  0  0  0
  5 23  1  0  0  0  0
  5 41  1  0  0  0  0
  5 42  1  0  0  0  0
  6 38  1  0  0  0  0
  6 39  1  0  0  0  0
  6 43  1  0  0  0  0
  6 44  1  0  0  0  0
  7 28  1  0  0  0  0
  7 32  1  0  0  0  0
  7 40  1  0  0  0  0
  8 45  1  0  0  0  0
  8 46  1  0  0  0  0
  8 47  1  0  0  0  0
  9 24  1  0  0  0  0
  9 48  1  0  0  0  0
  9 49  1  0  0  0  0
  9 50  1  0  0  0  0
 10 37  1  0  0  0  0
 10 51  1  0  0  0  0
 10 52  1  0  0  0  0
 10 53  1  0  0  0  0
 11 38  1  0  0  0  0
 11 54  1  0  0  0  0
 11 55  1  0  0  0  0
 11 56  1  0  0  0  0
 12 16  2  0  0  0  0
 12 29  1  0  0  0  0
 12 57  1  0  0  0  0
 13 17  1  0  0  0  0
 13 29  2  0  0  0  0
 13 58  1  0  0  0  0
 14 18  2  0  0  0  0
 14 32  1  0  0  0  0
 14 59  1  0  0  0  0
 15 19  1  0  0  0  0
 15 32  2  0  0  0  0
 15 60  1  0  0  0  0
 16 34  1  0  0  0  0
 16 61  1  0  0  0  0
 17 34  2  0  0  0  0
 17 62  1  0  0  0  0
 18 33  1  0  0  0  0
 18 63  1  0  0  0  0
 19 33  2  0  0  0  0
 19 64  1  0  0  0  0
 20 30  2  0  0  0  0
 20 35  1  0  0  0  0
 20 65  1  0  0  0  0
 21 31  2  0  0  0  0
 21 36  1  0  0  0  0
 21 66  1  0  0  0  0
 22 25  1  0  0  0  0
 22 67  1  0  0  0  0
 22 68  1  0  0  0  0
 23 26  1  0  0  0  0
 23 69  1  0  0  0  0
 23 70  1  0  0  0  0
 24 37  1  0  0  0  0
 24 71  1  0  0  0  0
 24 72  1  0  0  0  0
 25 39  1  0  0  0  0
 25 73  1  0  0  0  0
 25 74  1  0  0  0  0
 26 39  1  0  0  0  0
 26 75  1  0  0  0  0
 26 76  1  0  0  0  0
 27 28  1  0  0  0  0
 27 35  1  0  0  0  0
 27 77  1  0  0  0  0
 27 78  1  0  0  0  0
 30 31  1  0  0  0  0
 33 38  1  0  0  0  0
 34 40  1  0  0  0  0
 35 36  2  0  0  0  0
 36 40  1  0  0  0  0
 37 79  1  0  0  0  0
 38 80  1  0  0  0  0
 39 81  1  0  0  0  0
 40 82  1  0  0  0  0
M  CHG  2   5   1   6   1
M  END
$$$$
