# Supplementary material for: ModBinddG: A simulation-based absolute predictor of free energy of binding based on population reweighting
Source: Proc Natl Acad Sci U S A. 2026 Jun 15;123(25):e2513285123. doi: 10.1073/pnas.2513285123 (PMC13291613; doi:10.1073/pnas.2513285123)
Supplement: Supplementary file 2 — Dataset S01 (GZ) [file pnas.2513285123.sd01.gz › SI_PNAS_V2/MDM2_dG/CHEMBL3683151.sdf]

076_ _1
xlunicon  12172119213D 1   1.00000     0.00000     0
unicon 1.4.0 xli
 88 92  0  0  0  0            999 V2000
    4.3420   16.3570   -1.3760 Cl  0  0  0  0  0  0  0  0  0  0  0  0
    8.1080    9.8910   -4.5380 O   0  0  0  0  0  0  0  0  0  0  0  0
    2.5490    6.6100   -1.3730 O   0  0  0  0  0  0  0  0  0  0  0  0
    3.0860    7.8620    0.9080 O   0  0  0  0  0  0  0  0  0  0  0  0
    7.5770   10.5380   -2.4150 N   0  0  0  0  0  0  0  0  0  0  0  0
   17.5810   10.3490   -3.3220 N   0  3  0  0  0  0  0  0  0  0  0  0
   13.7860   12.1720   -2.0520 N   0  3  0  0  0  0  0  0  0  0  0  0
    2.2180    5.9670   -2.5930 C   0  0  0  0  0  0  0  0  0  0  0  0
   18.0630   10.6280   -4.6970 C   0  0  0  0  0  0  0  0  0  0  0  0
   17.8870    8.9520   -2.9310 C   0  0  0  0  0  0  0  0  0  0  0  0
    2.4390   10.8570    3.1750 C   0  0  0  0  0  0  0  0  0  0  0  0
    2.5900    7.6920    3.2050 C   0  0  0  0  0  0  0  0  0  0  0  0
   12.6780   14.3570   -1.3120 C   0  0  0  0  0  0  0  0  0  0  0  0
    6.1760   14.4650   -0.7110 C   0  0  0  0  0  0  0  0  0  0  0  0
    4.2610   13.7230   -2.0170 C   0  0  0  0  0  0  0  0  0  0  0  0
    9.6240   10.5880   -1.0490 C   0  0  0  0  0  0  0  0  0  0  0  0
    9.4020   12.0990   -2.9470 C   0  0  0  0  0  0  0  0  0  0  0  0
    6.6810   13.1500   -0.7010 C   0  0  0  0  0  0  0  0  0  0  0  0
    4.7680   12.4100   -2.0120 C   0  0  0  0  0  0  0  0  0  0  0  0
   10.8800   11.1480   -0.7530 C   0  0  0  0  0  0  0  0  0  0  0  0
   10.6470   12.6680   -2.6430 C   0  0  0  0  0  0  0  0  0  0  0  0
    4.2110    7.9510   -2.5970 C   0  0  0  0  0  0  0  0  0  0  0  0
    4.8030    9.2670   -0.1880 C   0  0  0  0  0  0  0  0  0  0  0  0
   14.0800   10.7680   -1.6250 C   0  0  0  0  0  0  0  0  0  0  0  0
   15.0080   12.9750   -2.2950 C   0  0  0  0  0  0  0  0  0  0  0  0
    2.3710    9.9200    1.9660 C   0  0  0  0  0  0  0  0  0  0  0  0
   15.5650   10.3530   -1.7450 C   0  0  0  0  0  0  0  0  0  0  0  0
   16.0000   12.2990   -3.2670 C   0  0  0  0  0  0  0  0  0  0  0  0
    5.9000    9.3640   -3.8510 C   0  0  0  0  0  0  0  0  0  0  0  0
    7.2930    9.9600   -3.6120 C   0  0  0  0  0  0  0  0  0  0  0  0
    4.9640   14.7510   -1.3650 C   0  0  0  0  0  0  0  0  0  0  0  0
    3.5200    7.5880   -1.4140 C   0  0  0  0  0  0  0  0  0  0  0  0
    3.8100    8.2550   -0.2010 C   0  0  0  0  0  0  0  0  0  0  0  0
    8.8760   11.0620   -2.1480 C   0  0  0  0  0  0  0  0  0  0  0  0
   11.3950   12.1980   -1.5430 C   0  0  0  0  0  0  0  0  0  0  0  0
    5.9800   12.1090   -1.3510 C   0  0  0  0  0  0  0  0  0  0  0  0
    5.1930    8.9560   -2.5720 C   0  0  0  0  0  0  0  0  0  0  0  0
    5.4930    9.6100   -1.3660 C   0  0  0  0  0  0  0  0  0  0  0  0
    3.1690    8.6080    2.1200 C   0  0  2  0  0  0  0  0  0  0  0  0
   16.1610   10.7700   -3.1050 C   0  0  0  0  0  0  0  0  0  0  0  0
   12.7400   12.8210   -1.2030 C   0  0  1  0  0  0  0  0  0  0  0  0
    6.5620   10.6940   -1.3540 C   0  0  1  0  0  0  0  0  0  0  0  0
   18.1600   10.9300   -2.7070 H   0  0  0  0  0  0  0  0  0  0  0  0
   13.3400   12.1180   -2.9610 H   0  0  0  0  0  0  0  0  0  0  0  0
    1.4480    5.2180   -2.4400 H   0  0  0  0  0  0  0  0  0  0  0  0
    1.8310    6.6830   -3.3200 H   0  0  0  0  0  0  0  0  0  0  0  0
    3.0840    5.4470   -3.0020 H   0  0  0  0  0  0  0  0  0  0  0  0
   19.1190   10.3760   -4.7940 H   0  0  0  0  0  0  0  0  0  0  0  0
   17.5070   10.0470   -5.4340 H   0  0  0  0  0  0  0  0  0  0  0  0
   17.9700   11.6820   -4.9570 H   0  0  0  0  0  0  0  0  0  0  0  0
   18.9170    8.6960   -3.1790 H   0  0  0  0  0  0  0  0  0  0  0  0
   17.7910    8.8100   -1.8540 H   0  0  0  0  0  0  0  0  0  0  0  0
   17.2310    8.2450   -3.4400 H   0  0  0  0  0  0  0  0  0  0  0  0
    1.8220   11.7390    3.0040 H   0  0  0  0  0  0  0  0  0  0  0  0
    2.0610   10.3810    4.0770 H   0  0  0  0  0  0  0  0  0  0  0  0
    3.4580   11.1930    3.3600 H   0  0  0  0  0  0  0  0  0  0  0  0
    3.1450    6.7540    3.2500 H   0  0  0  0  0  0  0  0  0  0  0  0
    2.6500    8.1480    4.1920 H   0  0  0  0  0  0  0  0  0  0  0  0
    1.5480    7.4490    3.0020 H   0  0  0  0  0  0  0  0  0  0  0  0
   13.5610   14.7970   -0.8590 H   0  0  0  0  0  0  0  0  0  0  0  0
   12.6020   14.7130   -2.3390 H   0  0  0  0  0  0  0  0  0  0  0  0
   11.8280   14.7640   -0.7650 H   0  0  0  0  0  0  0  0  0  0  0  0
    6.7200   15.2580   -0.2220 H   0  0  0  0  0  0  0  0  0  0  0  0
    3.3320   13.9440   -2.5210 H   0  0  0  0  0  0  0  0  0  0  0  0
    9.2420    9.7920   -0.4250 H   0  0  0  0  0  0  0  0  0  0  0  0
    8.8470   12.4750   -3.7900 H   0  0  0  0  0  0  0  0  0  0  0  0
    7.6170   12.9460   -0.2000 H   0  0  0  0  0  0  0  0  0  0  0  0
    4.2130   11.6370   -2.5210 H   0  0  0  0  0  0  0  0  0  0  0  0
   11.4300   10.7730    0.0970 H   0  0  0  0  0  0  0  0  0  0  0  0
   11.0000   13.4750   -3.2670 H   0  0  0  0  0  0  0  0  0  0  0  0
    4.0000    7.4780   -3.5440 H   0  0  0  0  0  0  0  0  0  0  0  0
    5.0510    9.8030    0.7150 H   0  0  0  0  0  0  0  0  0  0  0  0
   13.4560   10.0990   -2.2190 H   0  0  0  0  0  0  0  0  0  0  0  0
   13.7810   10.6030   -0.5890 H   0  0  0  0  0  0  0  0  0  0  0  0
   14.7380   13.9260   -2.7370 H   0  0  0  0  0  0  0  0  0  0  0  0
   15.4850   13.1930   -1.3410 H   0  0  0  0  0  0  0  0  0  0  0  0
    2.7470   10.4750    1.1120 H   0  0  0  0  0  0  0  0  0  0  0  0
    1.3320    9.6910    1.7320 H   0  0  0  0  0  0  0  0  0  0  0  0
   15.6110    9.2730   -1.6030 H   0  0  0  0  0  0  0  0  0  0  0  0
   16.1460   10.7930   -0.9320 H   0  0  0  0  0  0  0  0  0  0  0  0
   15.7150   12.5220   -4.2960 H   0  0  0  0  0  0  0  0  0  0  0  0
   16.9600   12.7910   -3.1190 H   0  0  0  0  0  0  0  0  0  0  0  0
    5.2980   10.1030   -4.3710 H   0  0  0  0  0  0  0  0  0  0  0  0
    5.9920    8.5020   -4.5120 H   0  0  0  0  0  0  0  0  0  0  0  0
    4.2060    8.8090    2.3890 H   0  0  0  0  0  0  0  0  0  0  0  0
   15.5610   10.2800   -3.8740 H   0  0  0  0  0  0  0  0  0  0  0  0
   12.9630   12.6160   -0.1530 H   0  0  0  0  0  0  0  0  0  0  0  0
    7.0610   10.5730   -0.3930 H   0  0  0  0  0  0  0  0  0  0  0  0
  1 31  1  0  0  0  0
  2 30  2  0  0  0  0
  3  8  1  0  0  0  0
  3 32  1  0  0  0  0
  4 33  1  0  0  0  0
  4 39  1  0  0  0  0
  5 30  1  0  0  0  0
  5 34  1  0  0  0  0
  5 42  1  0  0  0  0
  6  9  1  0  0  0  0
  6 10  1  0  0  0  0
  6 40  1  0  0  0  0
  6 43  1  0  0  0  0
  7 24  1  0  0  0  0
  7 25  1  0  0  0  0
  7 41  1  0  0  0  0
  7 44  1  0  0  0  0
  8 45  1  0  0  0  0
  8 46  1  0  0  0  0
  8 47  1  0  0  0  0
  9 48  1  0  0  0  0
  9 49  1  0  0  0  0
  9 50  1  0  0  0  0
 10 51  1  0  0  0  0
 10 52  1  0  0  0  0
 10 53  1  0  0  0  0
 11 26  1  0  0  0  0
 11 54  1  0  0  0  0
 11 55  1  0  0  0  0
 11 56  1  0  0  0  0
 12 39  1  0  0  0  0
 12 57  1  0  0  0  0
 12 58  1  0  0  0  0
 12 59  1  0  0  0  0
 13 41  1  0  0  0  0
 13 60  1  0  0  0  0
 13 61  1  0  0  0  0
 13 62  1  0  0  0  0
 14 18  2  0  0  0  0
 14 31  1  0  0  0  0
 14 63  1  0  0  0  0
 15 19  1  0  0  0  0
 15 31  2  0  0  0  0
 15 64  1  0  0  0  0
 16 20  2  0  0  0  0
 16 34  1  0  0  0  0
 16 65  1  0  0  0  0
 17 21  1  0  0  0  0
 17 34  2  0  0  0  0
 17 66  1  0  0  0  0
 18 36  1  0  0  0  0
 18 67  1  0  0  0  0
 19 36  2  0  0  0  0
 19 68  1  0  0  0  0
 20 35  1  0  0  0  0
 20 69  1  0  0  0  0
 21 35  2  0  0  0  0
 21 70  1  0  0  0  0
 22 32  2  0  0  0  0
 22 37  1  0  0  0  0
 22 71  1  0  0  0  0
 23 33  2  0  0  0  0
 23 38  1  0  0  0  0
 23 72  1  0  0  0  0
 24 27  1  0  0  0  0
 24 73  1  0  0  0  0
 24 74  1  0  0  0  0
 25 28  1  0  0  0  0
 25 75  1  0  0  0  0
 25 76  1  0  0  0  0
 26 39  1  0  0  0  0
 26 77  1  0  0  0  0
 26 78  1  0  0  0  0
 27 40  1  0  0  0  0
 27 79  1  0  0  0  0
 27 80  1  0  0  0  0
 28 40  1  0  0  0  0
 28 81  1  0  0  0  0
 28 82  1  0  0  0  0
 29 30  1  0  0  0  0
 29 37  1  0  0  0  0
 29 83  1  0  0  0  0
 29 84  1  0  0  0  0
 32 33  1  0  0  0  0
 35 41  1  0  0  0  0
 36 42  1  0  0  0  0
 37 38  2  0  0  0  0
 38 42  1  0  0  0  0
 39 85  1  0  0  0  0
 40 86  1  0  0  0  0
 41 87  1  0  0  0  0
 42 88  1  0  0  0  0
M  CHG  2   6   1   7   1
M  END
$$$$
