# Supplementary material for: ModBinddG: A simulation-based absolute predictor of free energy of binding based on population reweighting
Source: Proc Natl Acad Sci U S A. 2026 Jun 15;123(25):e2513285123. doi: 10.1073/pnas.2513285123 (PMC13291613; doi:10.1073/pnas.2513285123)
Supplement: Supplementary file 2 — Dataset S01 (GZ) [file pnas.2513285123.sd01.gz › SI_PNAS_V2/MDM2_dG/CHEMBL3683179.sdf]

038_ _1
xlunicon  12172119213D 1   1.00000     0.00000     0
unicon 1.4.0 xli
 90 95  0  0  0  0            999 V2000
    4.4060   16.3370   -1.3250 Cl  0  0  0  0  0  0  0  0  0  0  0  0
   21.0880   11.0000   -5.7440 O   0  0  0  0  0  0  0  0  0  0  0  0
    8.1780   10.0240   -4.6310 O   0  0  0  0  0  0  0  0  0  0  0  0
    2.5050    6.8380   -1.4090 O   0  0  0  0  0  0  0  0  0  0  0  0
    3.1030    8.0610    0.8690 O   0  0  0  0  0  0  0  0  0  0  0  0
   10.5860   12.8400   -2.3460 N   0  0  0  0  0  0  0  0  0  0  0  0
    9.9540   10.1690   -1.6850 N   0  0  0  0  0  0  0  0  0  0  0  0
   20.2810    9.4410   -4.2770 N   0  0  0  0  0  0  0  0  0  0  0  0
   12.7930   12.5870   -1.5500 N   0  0  0  0  0  0  0  0  0  0  0  0
    7.7030   10.5580   -2.4770 N   0  0  0  0  0  0  0  0  0  0  0  0
   18.2160   10.4590   -3.7350 N   0  3  0  0  0  0  0  0  0  0  0  0
    2.0770    6.2790   -2.6400 C   0  0  0  0  0  0  0  0  0  0  0  0
   21.4240    8.5480   -4.1460 C   0  0  0  0  0  0  0  0  0  0  0  0
   12.9040   14.0440   -1.6510 C   0  0  0  0  0  0  0  0  0  0  0  0
    2.6150   10.1150    2.0860 C   0  0  0  0  0  0  0  0  0  0  0  0
    2.6650    7.8310    3.1790 C   0  0  0  0  0  0  0  0  0  0  0  0
   11.1930   10.6770   -1.4900 C   0  0  0  0  0  0  0  0  0  0  0  0
    9.3600   12.3250   -2.5720 C   0  0  0  0  0  0  0  0  0  0  0  0
    6.2440   14.4550   -0.6360 C   0  0  0  0  0  0  0  0  0  0  0  0
    4.4110   13.7270   -2.0610 C   0  0  0  0  0  0  0  0  0  0  0  0
    6.7720   13.1490   -0.6390 C   0  0  0  0  0  0  0  0  0  0  0  0
    4.9460   12.4260   -2.0770 C   0  0  0  0  0  0  0  0  0  0  0  0
    4.2720    8.0490   -2.6230 C   0  0  0  0  0  0  0  0  0  0  0  0
    4.9180    9.3480   -0.2170 C   0  0  0  0  0  0  0  0  0  0  0  0
   19.0350    9.2420   -3.5700 C   0  0  0  0  0  0  0  0  0  0  0  0
   18.8330   11.1860   -4.8660 C   0  0  0  0  0  0  0  0  0  0  0  0
   13.8030   11.8940   -0.7450 C   0  0  0  0  0  0  0  0  0  0  0  0
   16.2140    9.4240   -2.6020 C   0  0  0  0  0  0  0  0  0  0  0  0
   15.9990   11.6160   -3.9300 C   0  0  0  0  0  0  0  0  0  0  0  0
   14.8770    9.9280   -2.0310 C   0  0  0  0  0  0  0  0  0  0  0  0
   15.6530   12.3120   -2.6020 C   0  0  0  0  0  0  0  0  0  0  0  0
    6.0120    9.3830   -3.8900 C   0  0  0  0  0  0  0  0  0  0  0  0
   20.1990   10.5420   -5.0260 C   0  0  0  0  0  0  0  0  0  0  0  0
    7.3940   10.0150   -3.6780 C   0  0  0  0  0  0  0  0  0  0  0  0
    5.0610   14.7440   -1.3410 C   0  0  0  0  0  0  0  0  0  0  0  0
   11.5230   12.0240   -1.7990 C   0  0  0  0  0  0  0  0  0  0  0  0
    9.0270   10.9930   -2.2340 C   0  0  0  0  0  0  0  0  0  0  0  0
    3.5460    7.7430   -1.4450 C   0  0  0  0  0  0  0  0  0  0  0  0
    3.8660    8.3980   -0.2330 C   0  0  0  0  0  0  0  0  0  0  0  0
    6.1290   12.1220   -1.3650 C   0  0  0  0  0  0  0  0  0  0  0  0
    5.3040    9.0050   -2.6000 C   0  0  0  0  0  0  0  0  0  0  0  0
    5.6330    9.6480   -1.3940 C   0  0  0  0  0  0  0  0  0  0  0  0
    3.2910    8.7330    2.1110 C   0  0  0  0  0  0  0  0  0  0  0  0
   16.7450   10.2690   -3.7940 C   0  0  0  0  0  0  0  0  0  0  0  0
    6.7230   10.7120   -1.3880 C   0  0  1  0  0  0  0  0  0  0  0  0
   15.0410   11.3710   -1.5230 C   0  0  0  0  0  0  0  0  0  0  0  0
   18.4270   11.0270   -2.9080 H   0  0  0  0  0  0  0  0  0  0  0  0
    1.1870    5.6720   -2.4970 H   0  0  0  0  0  0  0  0  0  0  0  0
    1.8190    7.0510   -3.3670 H   0  0  0  0  0  0  0  0  0  0  0  0
    2.8510    5.6270   -3.0450 H   0  0  0  0  0  0  0  0  0  0  0  0
   21.1710    7.6670   -3.5560 H   0  0  0  0  0  0  0  0  0  0  0  0
   21.7630    8.2120   -5.1270 H   0  0  0  0  0  0  0  0  0  0  0  0
   22.2520    9.0610   -3.6560 H   0  0  0  0  0  0  0  0  0  0  0  0
   13.8820   14.3920   -1.3190 H   0  0  0  0  0  0  0  0  0  0  0  0
   12.7690   14.3710   -2.6830 H   0  0  0  0  0  0  0  0  0  0  0  0
   12.1550   14.5400   -1.0330 H   0  0  0  0  0  0  0  0  0  0  0  0
    2.6770   10.6030    3.0590 H   0  0  0  0  0  0  0  0  0  0  0  0
    3.0800   10.7810    1.3600 H   0  0  0  0  0  0  0  0  0  0  0  0
    1.5600   10.0310    1.8230 H   0  0  0  0  0  0  0  0  0  0  0  0
    2.7540    8.2720    4.1710 H   0  0  0  0  0  0  0  0  0  0  0  0
    1.6090    7.6570    2.9760 H   0  0  0  0  0  0  0  0  0  0  0  0
    3.1610    6.8610    3.2040 H   0  0  0  0  0  0  0  0  0  0  0  0
   11.9100    9.9860   -1.0760 H   0  0  0  0  0  0  0  0  0  0  0  0
    8.6310   12.9930   -3.0050 H   0  0  0  0  0  0  0  0  0  0  0  0
    6.7470   15.2390   -0.0940 H   0  0  0  0  0  0  0  0  0  0  0  0
    3.5010   13.9450   -2.6000 H   0  0  0  0  0  0  0  0  0  0  0  0
    7.6790   12.9440   -0.0870 H   0  0  0  0  0  0  0  0  0  0  0  0
    4.4270   11.6620   -2.6340 H   0  0  0  0  0  0  0  0  0  0  0  0
    4.0410    7.5790   -3.5670 H   0  0  0  0  0  0  0  0  0  0  0  0
    5.1830    9.8800    0.6830 H   0  0  0  0  0  0  0  0  0  0  0  0
   19.2140    9.0510   -2.5110 H   0  0  0  0  0  0  0  0  0  0  0  0
   18.5290    8.3720   -3.9910 H   0  0  0  0  0  0  0  0  0  0  0  0
   18.9230   12.2490   -4.6420 H   0  0  0  0  0  0  0  0  0  0  0  0
   18.2690   11.0590   -5.7910 H   0  0  0  0  0  0  0  0  0  0  0  0
   13.3770   11.1030   -0.1320 H   0  0  0  0  0  0  0  0  0  0  0  0
   14.1530   12.6040   -0.0030 H   0  0  0  0  0  0  0  0  0  0  0  0
   16.1170    8.3800   -2.9030 H   0  0  0  0  0  0  0  0  0  0  0  0
   16.9340    9.4300   -1.7820 H   0  0  0  0  0  0  0  0  0  0  0  0
   15.0680   11.4070   -4.4420 H   0  0  0  0  0  0  0  0  0  0  0  0
   16.5020   12.3170   -4.5930 H   0  0  0  0  0  0  0  0  0  0  0  0
   14.0860    9.8650   -2.7750 H   0  0  0  0  0  0  0  0  0  0  0  0
   14.5690    9.2810   -1.2090 H   0  0  0  0  0  0  0  0  0  0  0  0
   14.9900   13.1380   -2.8460 H   0  0  0  0  0  0  0  0  0  0  0  0
   16.5470   12.7910   -2.2130 H   0  0  0  0  0  0  0  0  0  0  0  0
    6.1220    8.5000   -4.5200 H   0  0  0  0  0  0  0  0  0  0  0  0
    5.3950   10.0910   -4.4380 H   0  0  0  0  0  0  0  0  0  0  0  0
    4.3490    8.8280    2.3550 H   0  0  0  0  0  0  0  0  0  0  0  0
   16.5430    9.7080   -4.7080 H   0  0  0  0  0  0  0  0  0  0  0  0
    7.2660   10.5720   -0.4510 H   0  0  0  0  0  0  0  0  0  0  0  0
   15.8080   11.2910   -0.7500 H   0  0  0  0  0  0  0  0  0  0  0  0
  1 35  1  0  0  0  0
  2 33  2  0  0  0  0
  3 34  2  0  0  0  0
  4 12  1  0  0  0  0
  4 38  1  0  0  0  0
  5 39  1  0  0  0  0
  5 43  1  0  0  0  0
  6 18  2  0  0  0  0
  6 36  1  0  0  0  0
  7 17  1  0  0  0  0
  7 37  2  0  0  0  0
  8 13  1  0  0  0  0
  8 25  1  0  0  0  0
  8 33  1  0  0  0  0
  9 14  1  0  0  0  0
  9 27  1  0  0  0  0
  9 36  1  0  0  0  0
 10 34  1  0  0  0  0
 10 37  1  0  0  0  0
 10 45  1  0  0  0  0
 11 25  1  0  0  0  0
 11 26  1  0  0  0  0
 11 44  1  0  0  0  0
 11 47  1  0  0  0  0
 12 48  1  0  0  0  0
 12 49  1  0  0  0  0
 12 50  1  0  0  0  0
 13 51  1  0  0  0  0
 13 52  1  0  0  0  0
 13 53  1  0  0  0  0
 14 54  1  0  0  0  0
 14 55  1  0  0  0  0
 14 56  1  0  0  0  0
 15 43  1  0  0  0  0
 15 57  1  0  0  0  0
 15 58  1  0  0  0  0
 15 59  1  0  0  0  0
 16 43  1  0  0  0  0
 16 60  1  0  0  0  0
 16 61  1  0  0  0  0
 16 62  1  0  0  0  0
 17 36  2  0  0  0  0
 17 63  1  0  0  0  0
 18 37  1  0  0  0  0
 18 64  1  0  0  0  0
 19 21  2  0  0  0  0
 19 35  1  0  0  0  0
 19 65  1  0  0  0  0
 20 22  1  0  0  0  0
 20 35  2  0  0  0  0
 20 66  1  0  0  0  0
 21 40  1  0  0  0  0
 21 67  1  0  0  0  0
 22 40  2  0  0  0  0
 22 68  1  0  0  0  0
 23 38  2  0  0  0  0
 23 41  1  0  0  0  0
 23 69  1  0  0  0  0
 24 39  2  0  0  0  0
 24 42  1  0  0  0  0
 24 70  1  0  0  0  0
 25 71  1  0  0  0  0
 25 72  1  0  0  0  0
 26 33  1  0  0  0  0
 26 73  1  0  0  0  0
 26 74  1  0  0  0  0
 27 46  1  0  0  0  0
 27 75  1  0  0  0  0
 27 76  1  0  0  0  0
 28 30  1  0  0  0  0
 28 44  1  0  0  0  0
 28 77  1  0  0  0  0
 28 78  1  0  0  0  0
 29 31  1  0  0  0  0
 29 44  1  0  0  0  0
 29 79  1  0  0  0  0
 29 80  1  0  0  0  0
 30 46  1  0  0  0  0
 30 81  1  0  0  0  0
 30 82  1  0  0  0  0
 31 46  1  0  0  0  0
 31 83  1  0  0  0  0
 31 84  1  0  0  0  0
 32 34  1  0  0  0  0
 32 41  1  0  0  0  0
 32 85  1  0  0  0  0
 32 86  1  0  0  0  0
 38 39  1  0  0  0  0
 40 45  1  0  0  0  0
 41 42  2  0  0  0  0
 42 45  1  0  0  0  0
 43 87  1  0  0  0  0
 44 88  1  0  0  0  0
 45 89  1  0  0  0  0
 46 90  1  0  0  0  0
M  CHG  1  11   1
M  END
$$$$
