# Supplementary material for: ModBinddG: A simulation-based absolute predictor of free energy of binding based on population reweighting
Source: Proc Natl Acad Sci U S A. 2026 Jun 15;123(25):e2513285123. doi: 10.1073/pnas.2513285123 (PMC13291613; doi:10.1073/pnas.2513285123)
Supplement: Supplementary file 2 — Dataset S01 (GZ) [file pnas.2513285123.sd01.gz › SI_PNAS_V2/MDM2_dG/CHEMBL3601397.sdf]

022_ _1
xlunicon  12172119213D 1   1.00000     0.00000     0
unicon 1.4.0 xli
 92 97  0  0  0  0            999 V2000
    4.1640   16.3290   -1.2490 Cl  0  0  0  0  0  0  0  0  0  0  0  0
   20.1610    9.4880   -5.5950 O   0  0  0  0  0  0  0  0  0  0  0  0
    8.0170    9.9940   -4.6670 O   0  0  0  0  0  0  0  0  0  0  0  0
    2.4860    6.6960   -1.3940 O   0  0  0  0  0  0  0  0  0  0  0  0
    3.0350    7.9800    0.8750 O   0  0  0  0  0  0  0  0  0  0  0  0
   20.8190    8.9940   -3.5210 N   0  0  0  0  0  0  0  0  0  0  0  0
   12.5860   12.6320   -1.0930 N   0  0  0  0  0  0  0  0  0  0  0  0
    7.5030   10.6370   -2.5440 N   0  0  0  0  0  0  0  0  0  0  0  0
   18.2540    9.4990   -2.4770 N   0  3  0  0  0  0  0  0  0  0  0  0
    2.1060    6.0940   -2.6210 C   0  0  0  0  0  0  0  0  0  0  0  0
   13.0020   13.9890   -1.4350 C   0  0  0  0  0  0  0  0  0  0  0  0
    2.5040   10.0290    2.0840 C   0  0  0  0  0  0  0  0  0  0  0  0
    2.6260    7.7550    3.1930 C   0  0  0  0  0  0  0  0  0  0  0  0
    5.9550   14.4270   -0.5040 C   0  0  0  0  0  0  0  0  0  0  0  0
    4.2050   13.7410   -2.0490 C   0  0  0  0  0  0  0  0  0  0  0  0
   11.0940   10.7410   -1.5800 C   0  0  0  0  0  0  0  0  0  0  0  0
   10.3470   13.0090   -2.0340 C   0  0  0  0  0  0  0  0  0  0  0  0
    9.8280   10.2470   -1.9310 C   0  0  0  0  0  0  0  0  0  0  0  0
    9.0790   12.5190   -2.3920 C   0  0  0  0  0  0  0  0  0  0  0  0
    6.4970   13.1280   -0.5330 C   0  0  0  0  0  0  0  0  0  0  0  0
    4.7530   12.4460   -2.0870 C   0  0  0  0  0  0  0  0  0  0  0  0
    4.1880    7.9740   -2.6220 C   0  0  0  0  0  0  0  0  0  0  0  0
    4.7870    9.3280   -0.2370 C   0  0  0  0  0  0  0  0  0  0  0  0
   20.5880    8.7420   -2.1020 C   0  0  0  0  0  0  0  0  0  0  0  0
   19.1050    8.5130   -1.7630 C   0  0  0  0  0  0  0  0  0  0  0  0
   18.4180    9.3950   -3.9550 C   0  0  0  0  0  0  0  0  0  0  0  0
   13.3960   11.8370   -0.1700 C   0  0  0  0  0  0  0  0  0  0  0  0
   16.7540    9.8490   -0.4800 C   0  0  0  0  0  0  0  0  0  0  0  0
   16.0420   10.6380   -2.8010 C   0  0  0  0  0  0  0  0  0  0  0  0
   15.3680   10.2550    0.0480 C   0  0  0  0  0  0  0  0  0  0  0  0
   14.6510   10.9210   -2.2350 C   0  0  0  0  0  0  0  0  0  0  0  0
    5.8650    9.3470   -3.9130 C   0  0  0  0  0  0  0  0  0  0  0  0
   19.8750    9.2950   -4.4170 C   0  0  0  0  0  0  0  0  0  0  0  0
    7.2250   10.0220   -3.7200 C   0  0  0  0  0  0  0  0  0  0  0  0
    4.8140   14.7360   -1.2660 C   0  0  0  0  0  0  0  0  0  0  0  0
    3.4810    7.6490   -1.4380 C   0  0  0  0  0  0  0  0  0  0  0  0
    3.7770    8.3340   -0.2360 C   0  0  0  0  0  0  0  0  0  0  0  0
   11.3600   12.1310   -1.5780 C   0  0  0  0  0  0  0  0  0  0  0  0
    8.8070   11.1390   -2.3080 C   0  0  0  0  0  0  0  0  0  0  0  0
    5.9100   12.1310   -1.3430 C   0  0  0  0  0  0  0  0  0  0  0  0
    5.1770    8.9700   -2.6150 C   0  0  0  0  0  0  0  0  0  0  0  0
    5.4830    9.6440   -1.4210 C   0  0  0  0  0  0  0  0  0  0  0  0
    3.2150    8.6660    2.1120 C   0  0  0  0  0  0  0  0  0  0  0  0
   16.8330    9.5650   -2.0080 C   0  0  0  0  0  0  0  0  0  0  0  0
    6.5390   10.7420   -1.4300 C   0  0  1  0  0  0  0  0  0  0  0  0
   14.7390   11.3860   -0.7760 C   0  0  0  0  0  0  0  0  0  0  0  0
   21.7710    8.9370   -3.8540 H   0  0  0  0  0  0  0  0  0  0  0  0
   18.6480   10.4130   -2.2370 H   0  0  0  0  0  0  0  0  0  0  0  0
    1.2690    5.4170   -2.4830 H   0  0  0  0  0  0  0  0  0  0  0  0
    1.7880    6.8410   -3.3500 H   0  0  0  0  0  0  0  0  0  0  0  0
    2.9280    5.5020   -3.0240 H   0  0  0  0  0  0  0  0  0  0  0  0
   14.0750   14.1160   -1.2920 H   0  0  0  0  0  0  0  0  0  0  0  0
   12.7910   14.2160   -2.4800 H   0  0  0  0  0  0  0  0  0  0  0  0
   12.4920   14.7180   -0.8040 H   0  0  0  0  0  0  0  0  0  0  0  0
    2.5470   10.5180    3.0580 H   0  0  0  0  0  0  0  0  0  0  0  0
    2.9540   10.7100    1.3640 H   0  0  0  0  0  0  0  0  0  0  0  0
    1.4530    9.9190    1.8130 H   0  0  0  0  0  0  0  0  0  0  0  0
    2.7160    8.2060    4.1810 H   0  0  0  0  0  0  0  0  0  0  0  0
    1.5720    7.5530    3.0050 H   0  0  0  0  0  0  0  0  0  0  0  0
    3.1470    6.7980    3.2180 H   0  0  0  0  0  0  0  0  0  0  0  0
    6.4190   15.1930    0.0940 H   0  0  0  0  0  0  0  0  0  0  0  0
    3.3210   13.9740   -2.6220 H   0  0  0  0  0  0  0  0  0  0  0  0
   11.8450   10.0230   -1.2930 H   0  0  0  0  0  0  0  0  0  0  0  0
   10.5060   14.0760   -2.0630 H   0  0  0  0  0  0  0  0  0  0  0  0
    9.6400    9.1840   -1.8830 H   0  0  0  0  0  0  0  0  0  0  0  0
    8.3080   13.2150   -2.6890 H   0  0  0  0  0  0  0  0  0  0  0  0
    7.3830   12.9090    0.0470 H   0  0  0  0  0  0  0  0  0  0  0  0
    4.2770   11.6900   -2.6900 H   0  0  0  0  0  0  0  0  0  0  0  0
    3.9770    7.4840   -3.5600 H   0  0  0  0  0  0  0  0  0  0  0  0
    5.0370    9.8810    0.6550 H   0  0  0  0  0  0  0  0  0  0  0  0
   21.1850    7.8870   -1.7800 H   0  0  0  0  0  0  0  0  0  0  0  0
   20.9600    9.6050   -1.5480 H   0  0  0  0  0  0  0  0  0  0  0  0
   18.7980    7.5040   -2.0410 H   0  0  0  0  0  0  0  0  0  0  0  0
   19.0120    8.5840   -0.6820 H   0  0  0  0  0  0  0  0  0  0  0  0
   17.8730    8.5280   -4.3290 H   0  0  0  0  0  0  0  0  0  0  0  0
   18.0120   10.2780   -4.4470 H   0  0  0  0  0  0  0  0  0  0  0  0
   12.8470   10.9860    0.2290 H   0  0  0  0  0  0  0  0  0  0  0  0
   13.5970   12.4530    0.7060 H   0  0  0  0  0  0  0  0  0  0  0  0
   17.0620    8.9730    0.0900 H   0  0  0  0  0  0  0  0  0  0  0  0
   17.4590   10.6350   -0.2290 H   0  0  0  0  0  0  0  0  0  0  0  0
   15.9070   10.3330   -3.8390 H   0  0  0  0  0  0  0  0  0  0  0  0
   16.6000   11.5760   -2.8210 H   0  0  0  0  0  0  0  0  0  0  0  0
   14.7070    9.3860    0.0380 H   0  0  0  0  0  0  0  0  0  0  0  0
   15.4520   10.5600    1.0930 H   0  0  0  0  0  0  0  0  0  0  0  0
   14.0130   10.0420   -2.3210 H   0  0  0  0  0  0  0  0  0  0  0  0
   14.2000   11.7020   -2.8460 H   0  0  0  0  0  0  0  0  0  0  0  0
    5.9960    8.4590   -4.5320 H   0  0  0  0  0  0  0  0  0  0  0  0
    5.2250   10.0290   -4.4620 H   0  0  0  0  0  0  0  0  0  0  0  0
    4.2730    8.7900    2.3440 H   0  0  0  0  0  0  0  0  0  0  0  0
   16.3640    8.5980   -2.1970 H   0  0  0  0  0  0  0  0  0  0  0  0
    7.1120   10.5930   -0.5130 H   0  0  0  0  0  0  0  0  0  0  0  0
   15.3960   12.2540   -0.7490 H   0  0  0  0  0  0  0  0  0  0  0  0
  1 35  1  0  0  0  0
  2 33  2  0  0  0  0
  3 34  2  0  0  0  0
  4 10  1  0  0  0  0
  4 36  1  0  0  0  0
  5 37  1  0  0  0  0
  5 43  1  0  0  0  0
  6 24  1  0  0  0  0
  6 33  1  0  0  0  0
  6 47  1  0  0  0  0
  7 11  1  0  0  0  0
  7 27  1  0  0  0  0
  7 38  1  0  0  0  0
  8 34  1  0  0  0  0
  8 39  1  0  0  0  0
  8 45  1  0  0  0  0
  9 25  1  0  0  0  0
  9 26  1  0  0  0  0
  9 44  1  0  0  0  0
  9 48  1  0  0  0  0
 10 49  1  0  0  0  0
 10 50  1  0  0  0  0
 10 51  1  0  0  0  0
 11 52  1  0  0  0  0
 11 53  1  0  0  0  0
 11 54  1  0  0  0  0
 12 43  1  0  0  0  0
 12 55  1  0  0  0  0
 12 56  1  0  0  0  0
 12 57  1  0  0  0  0
 13 43  1  0  0  0  0
 13 58  1  0  0  0  0
 13 59  1  0  0  0  0
 13 60  1  0  0  0  0
 14 20  2  0  0  0  0
 14 35  1  0  0  0  0
 14 61  1  0  0  0  0
 15 21  1  0  0  0  0
 15 35  2  0  0  0  0
 15 62  1  0  0  0  0
 16 18  1  0  0  0  0
 16 38  2  0  0  0  0
 16 63  1  0  0  0  0
 17 19  2  0  0  0  0
 17 38  1  0  0  0  0
 17 64  1  0  0  0  0
 18 39  2  0  0  0  0
 18 65  1  0  0  0  0
 19 39  1  0  0  0  0
 19 66  1  0  0  0  0
 20 40  1  0  0  0  0
 20 67  1  0  0  0  0
 21 40  2  0  0  0  0
 21 68  1  0  0  0  0
 22 36  2  0  0  0  0
 22 41  1  0  0  0  0
 22 69  1  0  0  0  0
 23 37  2  0  0  0  0
 23 42  1  0  0  0  0
 23 70  1  0  0  0  0
 24 25  1  0  0  0  0
 24 71  1  0  0  0  0
 24 72  1  0  0  0  0
 25 73  1  0  0  0  0
 25 74  1  0  0  0  0
 26 33  1  0  0  0  0
 26 75  1  0  0  0  0
 26 76  1  0  0  0  0
 27 46  1  0  0  0  0
 27 77  1  0  0  0  0
 27 78  1  0  0  0  0
 28 30  1  0  0  0  0
 28 44  1  0  0  0  0
 28 79  1  0  0  0  0
 28 80  1  0  0  0  0
 29 31  1  0  0  0  0
 29 44  1  0  0  0  0
 29 81  1  0  0  0  0
 29 82  1  0  0  0  0
 30 46  1  0  0  0  0
 30 83  1  0  0  0  0
 30 84  1  0  0  0  0
 31 46  1  0  0  0  0
 31 85  1  0  0  0  0
 31 86  1  0  0  0  0
 32 34  1  0  0  0  0
 32 41  1  0  0  0  0
 32 87  1  0  0  0  0
 32 88  1  0  0  0  0
 36 37  1  0  0  0  0
 40 45  1  0  0  0  0
 41 42  2  0  0  0  0
 42 45  1  0  0  0  0
 43 89  1  0  0  0  0
 44 90  1  0  0  0  0
 45 91  1  0  0  0  0
 46 92  1  0  0  0  0
M  CHG  1   9   1
M  END
$$$$
