# Supplementary material for: ModBinddG: A simulation-based absolute predictor of free energy of binding based on population reweighting
Source: Proc Natl Acad Sci U S A. 2026 Jun 15;123(25):e2513285123. doi: 10.1073/pnas.2513285123 (PMC13291613; doi:10.1073/pnas.2513285123)
Supplement: Supplementary file 2 — Dataset S01 (GZ) [file pnas.2513285123.sd01.gz › SI_PNAS_V2/MDM2_dG/CHEMBL3683155.sdf]

028_ _1
xlunicon  12172119213D 1   1.00000     0.00000     0
unicon 1.4.0 xli
 75 79  0  0  0  0            999 V2000
    4.4030   16.3500   -1.3730 Cl  0  0  0  0  0  0  0  0  0  0  0  0
   14.0620   10.9800    0.7820 O   0  0  0  0  0  0  0  0  0  0  0  0
    8.2340    9.9280   -4.5530 O   0  0  0  0  0  0  0  0  0  0  0  0
   15.8970   10.5160   -2.2290 O   0  0  0  0  0  0  0  0  0  0  0  0
    2.5480    6.7600   -1.4170 O   0  0  0  0  0  0  0  0  0  0  0  0
    3.1550    7.9300    0.8740 O   0  0  0  0  0  0  0  0  0  0  0  0
   14.0270   12.2420   -1.1090 N   0  0  0  0  0  0  0  0  0  0  0  0
    7.7170   10.5420   -2.4180 N   0  0  0  0  0  0  0  0  0  0  0  0
    2.1350    6.1910   -2.6470 C   0  0  0  0  0  0  0  0  0  0  0  0
    2.4640   10.8860    3.1730 C   0  0  0  0  0  0  0  0  0  0  0  0
    2.6520    7.7360    3.1660 C   0  0  0  0  0  0  0  0  0  0  0  0
   12.7140   14.4130   -1.1160 C   0  0  0  0  0  0  0  0  0  0  0  0
    6.2840   14.4870   -0.7550 C   0  0  0  0  0  0  0  0  0  0  0  0
    4.3490   13.7150   -2.0140 C   0  0  0  0  0  0  0  0  0  0  0  0
    9.7520   10.5000   -1.0340 C   0  0  0  0  0  0  0  0  0  0  0  0
    9.5850   12.0900   -2.8710 C   0  0  0  0  0  0  0  0  0  0  0  0
    6.8070   13.1780   -0.7540 C   0  0  0  0  0  0  0  0  0  0  0  0
    4.8720   12.4090   -2.0160 C   0  0  0  0  0  0  0  0  0  0  0  0
   10.9870   11.0620   -0.6620 C   0  0  0  0  0  0  0  0  0  0  0  0
   10.8120   12.6590   -2.4860 C   0  0  0  0  0  0  0  0  0  0  0  0
    4.2840    8.0250   -2.6280 C   0  0  0  0  0  0  0  0  0  0  0  0
    4.9140    9.2990   -0.2040 C   0  0  0  0  0  0  0  0  0  0  0  0
   15.9240   11.8430   -2.7260 C   0  0  0  0  0  0  0  0  0  0  0  0
   15.7620   10.4740   -0.8100 C   0  0  0  0  0  0  0  0  0  0  0  0
   14.5650   12.4820   -2.4470 C   0  0  0  0  0  0  0  0  0  0  0  0
    2.4340    9.9730    1.9440 C   0  0  0  0  0  0  0  0  0  0  0  0
    6.0210    9.4080   -3.8670 C   0  0  0  0  0  0  0  0  0  0  0  0
   14.5400   11.2720   -0.3140 C   0  0  0  0  0  0  0  0  0  0  0  0
    7.4240    9.9880   -3.6230 C   0  0  0  0  0  0  0  0  0  0  0  0
    5.0520   14.7540   -1.3800 C   0  0  0  0  0  0  0  0  0  0  0  0
    3.5730    7.6830   -1.4500 C   0  0  0  0  0  0  0  0  0  0  0  0
    3.8900    8.3200   -0.2290 C   0  0  0  0  0  0  0  0  0  0  0  0
    9.0270   11.0270   -2.1260 C   0  0  0  0  0  0  0  0  0  0  0  0
   11.5100   12.1750   -1.3560 C   0  0  0  0  0  0  0  0  0  0  0  0
    6.1030   12.1250   -1.3780 C   0  0  0  0  0  0  0  0  0  0  0  0
    5.3000    8.9990   -2.5930 C   0  0  0  0  0  0  0  0  0  0  0  0
    5.6150    9.6330   -1.3800 C   0  0  0  0  0  0  0  0  0  0  0  0
    3.2360    8.6630    2.0930 C   0  0  2  0  0  0  0  0  0  0  0  0
   12.7400   12.9030   -0.8010 C   0  0  1  0  0  0  0  0  0  0  0  0
    6.6910   10.7110   -1.3660 C   0  0  1  0  0  0  0  0  0  0  0  0
    2.9300    5.5690   -3.0570 H   0  0  0  0  0  0  0  0  0  0  0  0
    1.2690    5.5520   -2.5010 H   0  0  0  0  0  0  0  0  0  0  0  0
    1.8470    6.9590   -3.3680 H   0  0  0  0  0  0  0  0  0  0  0  0
    1.8380   11.7620    3.0060 H   0  0  0  0  0  0  0  0  0  0  0  0
    2.0760   10.3890    4.0580 H   0  0  0  0  0  0  0  0  0  0  0  0
    3.4750   11.2340    3.3830 H   0  0  0  0  0  0  0  0  0  0  0  0
    2.7150    8.1780    4.1590 H   0  0  0  0  0  0  0  0  0  0  0  0
    3.2010    6.7940    3.1980 H   0  0  0  0  0  0  0  0  0  0  0  0
    1.6090    7.5020    2.9600 H   0  0  0  0  0  0  0  0  0  0  0  0
   11.7800   14.8670   -0.7880 H   0  0  0  0  0  0  0  0  0  0  0  0
   12.8200   14.6390   -2.1750 H   0  0  0  0  0  0  0  0  0  0  0  0
   13.5060   14.9250   -0.5870 H   0  0  0  0  0  0  0  0  0  0  0  0
    6.8300   15.2870   -0.2820 H   0  0  0  0  0  0  0  0  0  0  0  0
    3.4060   13.9220   -2.4970 H   0  0  0  0  0  0  0  0  0  0  0  0
    9.3540    9.6780   -0.4570 H   0  0  0  0  0  0  0  0  0  0  0  0
    9.0560   12.5060   -3.7150 H   0  0  0  0  0  0  0  0  0  0  0  0
    7.7570   12.9870   -0.2740 H   0  0  0  0  0  0  0  0  0  0  0  0
    4.3110   11.6290   -2.5080 H   0  0  0  0  0  0  0  0  0  0  0  0
   11.5060   10.6680    0.2000 H   0  0  0  0  0  0  0  0  0  0  0  0
   11.1800   13.4990   -3.0540 H   0  0  0  0  0  0  0  0  0  0  0  0
    4.0580    7.5640   -3.5780 H   0  0  0  0  0  0  0  0  0  0  0  0
    5.1740    9.8200    0.7040 H   0  0  0  0  0  0  0  0  0  0  0  0
   16.7180   12.4280   -2.2690 H   0  0  0  0  0  0  0  0  0  0  0  0
   16.1210   11.8290   -3.7990 H   0  0  0  0  0  0  0  0  0  0  0  0
   16.6650   10.8560   -0.3380 H   0  0  0  0  0  0  0  0  0  0  0  0
   15.6600    9.4340   -0.5010 H   0  0  0  0  0  0  0  0  0  0  0  0
   14.6240   13.5410   -2.6910 H   0  0  0  0  0  0  0  0  0  0  0  0
   13.8400   12.0280   -3.0970 H   0  0  0  0  0  0  0  0  0  0  0  0
    2.8310   10.5440    1.1100 H   0  0  0  0  0  0  0  0  0  0  0  0
    1.4010    9.7420    1.6830 H   0  0  0  0  0  0  0  0  0  0  0  0
    6.1040    8.5490   -4.5330 H   0  0  0  0  0  0  0  0  0  0  0  0
    5.4280   10.1580   -4.3850 H   0  0  0  0  0  0  0  0  0  0  0  0
    4.2710    8.8650    2.3680 H   0  0  0  0  0  0  0  0  0  0  0  0
   12.6320   12.8800    0.2840 H   0  0  0  0  0  0  0  0  0  0  0  0
    7.1830   10.5990   -0.3990 H   0  0  0  0  0  0  0  0  0  0  0  0
  1 30  1  0  0  0  0
  2 28  2  0  0  0  0
  3 29  2  0  0  0  0
  4 23  1  0  0  0  0
  4 24  1  0  0  0  0
  5  9  1  0  0  0  0
  5 31  1  0  0  0  0
  6 32  1  0  0  0  0
  6 38  1  0  0  0  0
  7 25  1  0  0  0  0
  7 28  1  0  0  0  0
  7 39  1  0  0  0  0
  8 29  1  0  0  0  0
  8 33  1  0  0  0  0
  8 40  1  0  0  0  0
  9 41  1  0  0  0  0
  9 42  1  0  0  0  0
  9 43  1  0  0  0  0
 10 26  1  0  0  0  0
 10 44  1  0  0  0  0
 10 45  1  0  0  0  0
 10 46  1  0  0  0  0
 11 38  1  0  0  0  0
 11 47  1  0  0  0  0
 11 48  1  0  0  0  0
 11 49  1  0  0  0  0
 12 39  1  0  0  0  0
 12 50  1  0  0  0  0
 12 51  1  0  0  0  0
 12 52  1  0  0  0  0
 13 17  2  0  0  0  0
 13 30  1  0  0  0  0
 13 53  1  0  0  0  0
 14 18  1  0  0  0  0
 14 30  2  0  0  0  0
 14 54  1  0  0  0  0
 15 19  2  0  0  0  0
 15 33  1  0  0  0  0
 15 55  1  0  0  0  0
 16 20  1  0  0  0  0
 16 33  2  0  0  0  0
 16 56  1  0  0  0  0
 17 35  1  0  0  0  0
 17 57  1  0  0  0  0
 18 35  2  0  0  0  0
 18 58  1  0  0  0  0
 19 34  1  0  0  0  0
 19 59  1  0  0  0  0
 20 34  2  0  0  0  0
 20 60  1  0  0  0  0
 21 31  2  0  0  0  0
 21 36  1  0  0  0  0
 21 61  1  0  0  0  0
 22 32  2  0  0  0  0
 22 37  1  0  0  0  0
 22 62  1  0  0  0  0
 23 25  1  0  0  0  0
 23 63  1  0  0  0  0
 23 64  1  0  0  0  0
 24 28  1  0  0  0  0
 24 65  1  0  0  0  0
 24 66  1  0  0  0  0
 25 67  1  0  0  0  0
 25 68  1  0  0  0  0
 26 38  1  0  0  0  0
 26 69  1  0  0  0  0
 26 70  1  0  0  0  0
 27 29  1  0  0  0  0
 27 36  1  0  0  0  0
 27 71  1  0  0  0  0
 27 72  1  0  0  0  0
 31 32  1  0  0  0  0
 34 39  1  0  0  0  0
 35 40  1  0  0  0  0
 36 37  2  0  0  0  0
 37 40  1  0  0  0  0
 38 73  1  0  0  0  0
 39 74  1  0  0  0  0
 40 75  1  0  0  0  0
M  END
$$$$
