# Supplementary material for: ModBinddG: A simulation-based absolute predictor of free energy of binding based on population reweighting
Source: Proc Natl Acad Sci U S A. 2026 Jun 15;123(25):e2513285123. doi: 10.1073/pnas.2513285123 (PMC13291613; doi:10.1073/pnas.2513285123)
Supplement: Supplementary file 2 — Dataset S01 (GZ) [file pnas.2513285123.sd01.gz › SI_PNAS_V2/MDM2_dG/CHEMBL3683141.sdf]

007_ _1
xlunicon  12172119213D 1   1.00000     0.00000     0
unicon 1.4.0 xli
 77 81  0  0  0  0            999 V2000
    4.3510   16.3570   -1.3770 Cl  0  0  0  0  0  0  0  0  0  0  0  0
    8.1390    9.9110   -4.5290 O   0  0  0  0  0  0  0  0  0  0  0  0
   15.7460   10.7870   -3.4690 O   0  0  0  0  0  0  0  0  0  0  0  0
    2.5320    6.6670   -1.3880 O   0  0  0  0  0  0  0  0  0  0  0  0
    3.0960    7.8830    0.9040 O   0  0  0  0  0  0  0  0  0  0  0  0
    7.6110   10.5480   -2.4020 N   0  0  0  0  0  0  0  0  0  0  0  0
   13.8430   12.1190   -2.1150 N   0  3  0  0  0  0  0  0  0  0  0  0
    2.1620    6.0680   -2.6180 C   0  0  0  0  0  0  0  0  0  0  0  0
    2.4410   10.8670    3.1790 C   0  0  0  0  0  0  0  0  0  0  0  0
    2.5940    7.7040    3.1980 C   0  0  0  0  0  0  0  0  0  0  0  0
   12.7800   14.3110   -1.3450 C   0  0  0  0  0  0  0  0  0  0  0  0
    6.1950   14.4750   -0.7100 C   0  0  0  0  0  0  0  0  0  0  0  0
    4.2810   13.7210   -2.0120 C   0  0  0  0  0  0  0  0  0  0  0  0
    9.6740   10.5770   -1.0560 C   0  0  0  0  0  0  0  0  0  0  0  0
    9.4270   12.1200   -2.9250 C   0  0  0  0  0  0  0  0  0  0  0  0
    6.7050   13.1620   -0.6970 C   0  0  0  0  0  0  0  0  0  0  0  0
    4.7940   12.4110   -2.0050 C   0  0  0  0  0  0  0  0  0  0  0  0
   10.9420   11.1210   -0.7780 C   0  0  0  0  0  0  0  0  0  0  0  0
   10.6830   12.6730   -2.6360 C   0  0  0  0  0  0  0  0  0  0  0  0
    4.2280    7.9790   -2.5980 C   0  0  0  0  0  0  0  0  0  0  0  0
    4.8300    9.2750   -0.1810 C   0  0  0  0  0  0  0  0  0  0  0  0
   15.9560   12.1970   -3.4580 C   0  0  0  0  0  0  0  0  0  0  0  0
   15.5600   10.2640   -2.1660 C   0  0  0  0  0  0  0  0  0  0  0  0
   15.0590   12.9130   -2.4240 C   0  0  0  0  0  0  0  0  0  0  0  0
   14.1790   10.7340   -1.6680 C   0  0  0  0  0  0  0  0  0  0  0  0
    2.3820    9.9360    1.9650 C   0  0  0  0  0  0  0  0  0  0  0  0
    5.9320    9.3820   -3.8430 C   0  0  0  0  0  0  0  0  0  0  0  0
    7.3250    9.9760   -3.6020 C   0  0  0  0  0  0  0  0  0  0  0  0
    4.9800   14.7540   -1.3630 C   0  0  0  0  0  0  0  0  0  0  0  0
    3.5260    7.6220   -1.4190 C   0  0  0  0  0  0  0  0  0  0  0  0
    3.8260    8.2750   -0.2020 C   0  0  0  0  0  0  0  0  0  0  0  0
    8.9100   11.0710   -2.1360 C   0  0  0  0  0  0  0  0  0  0  0  0
   11.4540   12.1770   -1.5630 C   0  0  0  0  0  0  0  0  0  0  0  0
    6.0080   12.1160   -1.3430 C   0  0  0  0  0  0  0  0  0  0  0  0
    5.2210    8.9730   -2.5660 C   0  0  0  0  0  0  0  0  0  0  0  0
    5.5250    9.6190   -1.3570 C   0  0  0  0  0  0  0  0  0  0  0  0
    3.1780    8.6230    2.1180 C   0  0  2  0  0  0  0  0  0  0  0  0
   12.8180   12.7750   -1.2480 C   0  0  1  0  0  0  0  0  0  0  0  0
    6.5950   10.7030   -1.3420 C   0  0  1  0  0  0  0  0  0  0  0  0
   13.3950   12.0240   -3.0180 H   0  0  0  0  0  0  0  0  0  0  0  0
    1.3410    5.3720   -2.4790 H   0  0  0  0  0  0  0  0  0  0  0  0
    1.8260    6.8150   -3.3390 H   0  0  0  0  0  0  0  0  0  0  0  0
    2.9950    5.4980   -3.0290 H   0  0  0  0  0  0  0  0  0  0  0  0
    1.8230   11.7480    3.0090 H   0  0  0  0  0  0  0  0  0  0  0  0
    2.0600   10.3870    4.0770 H   0  0  0  0  0  0  0  0  0  0  0  0
    3.4590   11.2050    3.3700 H   0  0  0  0  0  0  0  0  0  0  0  0
    3.1460    6.7650    3.2410 H   0  0  0  0  0  0  0  0  0  0  0  0
    2.6520    8.1560    4.1880 H   0  0  0  0  0  0  0  0  0  0  0  0
    1.5520    7.4650    2.9910 H   0  0  0  0  0  0  0  0  0  0  0  0
   13.6950   14.7280   -0.9410 H   0  0  0  0  0  0  0  0  0  0  0  0
   12.6650   14.6740   -2.3660 H   0  0  0  0  0  0  0  0  0  0  0  0
   11.9660   14.7280   -0.7520 H   0  0  0  0  0  0  0  0  0  0  0  0
    6.7370   15.2710   -0.2240 H   0  0  0  0  0  0  0  0  0  0  0  0
    3.3510   13.9370   -2.5160 H   0  0  0  0  0  0  0  0  0  0  0  0
    9.2980    9.7720   -0.4390 H   0  0  0  0  0  0  0  0  0  0  0  0
    8.8600   12.5140   -3.7520 H   0  0  0  0  0  0  0  0  0  0  0  0
    7.6430   12.9630   -0.1970 H   0  0  0  0  0  0  0  0  0  0  0  0
    4.2410   11.6350   -2.5120 H   0  0  0  0  0  0  0  0  0  0  0  0
   11.5140   10.7270    0.0500 H   0  0  0  0  0  0  0  0  0  0  0  0
   11.0330   13.4850   -3.2560 H   0  0  0  0  0  0  0  0  0  0  0  0
    4.0140    7.5110   -3.5480 H   0  0  0  0  0  0  0  0  0  0  0  0
    5.0820    9.8050    0.7250 H   0  0  0  0  0  0  0  0  0  0  0  0
   17.0050   12.4180   -3.2590 H   0  0  0  0  0  0  0  0  0  0  0  0
   15.7520   12.5670   -4.4620 H   0  0  0  0  0  0  0  0  0  0  0  0
   16.3620   10.5990   -1.5050 H   0  0  0  0  0  0  0  0  0  0  0  0
   15.6030    9.1750   -2.1920 H   0  0  0  0  0  0  0  0  0  0  0  0
   15.6020   13.1150   -1.5030 H   0  0  0  0  0  0  0  0  0  0  0  0
   14.7890   13.8720   -2.8510 H   0  0  0  0  0  0  0  0  0  0  0  0
   14.1620   10.6510   -0.5810 H   0  0  0  0  0  0  0  0  0  0  0  0
   13.4050   10.0630   -2.0420 H   0  0  0  0  0  0  0  0  0  0  0  0
    2.7650   10.4950    1.1160 H   0  0  0  0  0  0  0  0  0  0  0  0
    1.3440    9.7090    1.7230 H   0  0  0  0  0  0  0  0  0  0  0  0
    5.3310   10.1220   -4.3640 H   0  0  0  0  0  0  0  0  0  0  0  0
    6.0240    8.5200   -4.5050 H   0  0  0  0  0  0  0  0  0  0  0  0
    4.2150    8.8220    2.3910 H   0  0  0  0  0  0  0  0  0  0  0  0
   13.0540   12.5590   -0.2040 H   0  0  0  0  0  0  0  0  0  0  0  0
    7.0960   10.5840   -0.3810 H   0  0  0  0  0  0  0  0  0  0  0  0
  1 29  1  0  0  0  0
  2 28  2  0  0  0  0
  3 22  1  0  0  0  0
  3 23  1  0  0  0  0
  4  8  1  0  0  0  0
  4 30  1  0  0  0  0
  5 31  1  0  0  0  0
  5 37  1  0  0  0  0
  6 28  1  0  0  0  0
  6 32  1  0  0  0  0
  6 39  1  0  0  0  0
  7 24  1  0  0  0  0
  7 25  1  0  0  0  0
  7 38  1  0  0  0  0
  7 40  1  0  0  0  0
  8 41  1  0  0  0  0
  8 42  1  0  0  0  0
  8 43  1  0  0  0  0
  9 26  1  0  0  0  0
  9 44  1  0  0  0  0
  9 45  1  0  0  0  0
  9 46  1  0  0  0  0
 10 37  1  0  0  0  0
 10 47  1  0  0  0  0
 10 48  1  0  0  0  0
 10 49  1  0  0  0  0
 11 38  1  0  0  0  0
 11 50  1  0  0  0  0
 11 51  1  0  0  0  0
 11 52  1  0  0  0  0
 12 16  2  0  0  0  0
 12 29  1  0  0  0  0
 12 53  1  0  0  0  0
 13 17  1  0  0  0  0
 13 29  2  0  0  0  0
 13 54  1  0  0  0  0
 14 18  2  0  0  0  0
 14 32  1  0  0  0  0
 14 55  1  0  0  0  0
 15 19  1  0  0  0  0
 15 32  2  0  0  0  0
 15 56  1  0  0  0  0
 16 34  1  0  0  0  0
 16 57  1  0  0  0  0
 17 34  2  0  0  0  0
 17 58  1  0  0  0  0
 18 33  1  0  0  0  0
 18 59  1  0  0  0  0
 19 33  2  0  0  0  0
 19 60  1  0  0  0  0
 20 30  2  0  0  0  0
 20 35  1  0  0  0  0
 20 61  1  0  0  0  0
 21 31  2  0  0  0  0
 21 36  1  0  0  0  0
 21 62  1  0  0  0  0
 22 24  1  0  0  0  0
 22 63  1  0  0  0  0
 22 64  1  0  0  0  0
 23 25  1  0  0  0  0
 23 65  1  0  0  0  0
 23 66  1  0  0  0  0
 24 67  1  0  0  0  0
 24 68  1  0  0  0  0
 25 69  1  0  0  0  0
 25 70  1  0  0  0  0
 26 37  1  0  0  0  0
 26 71  1  0  0  0  0
 26 72  1  0  0  0  0
 27 28  1  0  0  0  0
 27 35  1  0  0  0  0
 27 73  1  0  0  0  0
 27 74  1  0  0  0  0
 30 31  1  0  0  0  0
 33 38  1  0  0  0  0
 34 39  1  0  0  0  0
 35 36  2  0  0  0  0
 36 39  1  0  0  0  0
 37 75  1  0  0  0  0
 38 76  1  0  0  0  0
 39 77  1  0  0  0  0
M  CHG  1   7   1
M  END
$$$$
