# Supplementary material for: ModBinddG: A simulation-based absolute predictor of free energy of binding based on population reweighting
Source: Proc Natl Acad Sci U S A. 2026 Jun 15;123(25):e2513285123. doi: 10.1073/pnas.2513285123 (PMC13291613; doi:10.1073/pnas.2513285123)
Supplement: Supplementary file 2 — Dataset S01 (GZ) [file pnas.2513285123.sd01.gz › SI_PNAS_V2/MDM2_dG/CHEMBL3683169.sdf]

027_ _1
xlunicon  12172119213D 1   1.00000     0.00000     0
unicon 1.4.0 xli
 88 92  0  0  0  0            999 V2000
    4.2840   16.4710   -1.4650 Cl  0  0  0  0  0  0  0  0  0  0  0  0
    8.1790   10.0230   -4.4180 O   0  0  0  0  0  0  0  0  0  0  0  0
    2.5190    6.7650   -1.3730 O   0  0  0  0  0  0  0  0  0  0  0  0
    3.0050    8.0330    0.9130 O   0  0  0  0  0  0  0  0  0  0  0  0
    7.5900   10.6730   -2.3110 N   0  0  0  0  0  0  0  0  0  0  0  0
   18.2920   10.2660   -3.6090 N   0  3  0  0  0  0  0  0  0  0  0  0
   15.2680   11.9050   -1.6360 N   0  3  0  0  0  0  0  0  0  0  0  0
    2.1570    6.1710   -2.6090 C   0  0  0  0  0  0  0  0  0  0  0  0
   18.9050    8.9710   -3.2210 C   0  0  0  0  0  0  0  0  0  0  0  0
   18.9340   10.7890   -4.8420 C   0  0  0  0  0  0  0  0  0  0  0  0
    2.4410   10.0570    2.1450 C   0  0  0  0  0  0  0  0  0  0  0  0
    2.5700    7.7640    3.2210 C   0  0  0  0  0  0  0  0  0  0  0  0
   13.1140   14.1200   -1.4400 C   0  0  0  0  0  0  0  0  0  0  0  0
    6.1300   14.6140   -0.7470 C   0  0  0  0  0  0  0  0  0  0  0  0
    4.2160   13.8190   -2.0240 C   0  0  0  0  0  0  0  0  0  0  0  0
    9.6200   10.6360   -0.9270 C   0  0  0  0  0  0  0  0  0  0  0  0
    9.4370   12.2360   -2.7560 C   0  0  0  0  0  0  0  0  0  0  0  0
    6.6450   13.3040   -0.7000 C   0  0  0  0  0  0  0  0  0  0  0  0
    4.7340   12.5110   -1.9850 C   0  0  0  0  0  0  0  0  0  0  0  0
   10.9020   11.1300   -0.6280 C   0  0  0  0  0  0  0  0  0  0  0  0
   10.7100   12.7390   -2.4460 C   0  0  0  0  0  0  0  0  0  0  0  0
    4.2380    8.0680   -2.5580 C   0  0  0  0  0  0  0  0  0  0  0  0
    4.7630    9.4110   -0.1470 C   0  0  0  0  0  0  0  0  0  0  0  0
   15.9440   12.5570   -2.7920 C   0  0  0  0  0  0  0  0  0  0  0  0
   15.9740   10.6580   -1.2370 C   0  0  0  0  0  0  0  0  0  0  0  0
   13.8140   11.6960   -1.8530 C   0  0  0  0  0  0  0  0  0  0  0  0
   16.1350   11.6080   -4.0020 C   0  0  0  0  0  0  0  0  0  0  0  0
   16.0890    9.6580   -2.4130 C   0  0  0  0  0  0  0  0  0  0  0  0
    5.9630    9.4680   -3.7800 C   0  0  0  0  0  0  0  0  0  0  0  0
    7.3420   10.0860   -3.5120 C   0  0  0  0  0  0  0  0  0  0  0  0
    4.9140   14.8700   -1.4060 C   0  0  0  0  0  0  0  0  0  0  0  0
    3.5060    7.7280   -1.3930 C   0  0  0  0  0  0  0  0  0  0  0  0
    3.7660    8.4060   -0.1780 C   0  0  0  0  0  0  0  0  0  0  0  0
    8.8850   11.1770   -2.0040 C   0  0  0  0  0  0  0  0  0  0  0  0
    5.9500   12.2400   -1.3170 C   0  0  0  0  0  0  0  0  0  0  0  0
   11.4590   12.1850   -1.3830 C   0  0  0  0  0  0  0  0  0  0  0  0
    5.2210    9.0720   -2.5160 C   0  0  0  0  0  0  0  0  0  0  0  0
    5.4870    9.7390   -1.3090 C   0  0  0  0  0  0  0  0  0  0  0  0
    3.1630    8.6990    2.1630 C   0  0  0  0  0  0  0  0  0  0  0  0
   16.7930   10.2430   -3.6680 C   0  0  0  0  0  0  0  0  0  0  0  0
    6.5460   10.8320   -1.2810 C   0  0  1  0  0  0  0  0  0  0  0  0
   12.8820   12.6410   -1.0850 C   0  0  2  0  0  0  0  0  0  0  0  0
   18.5730   10.9180   -2.8700 H   0  0  0  0  0  0  0  0  0  0  0  0
   15.3230   12.5550   -0.8590 H   0  0  0  0  0  0  0  0  0  0  0  0
    1.3210    5.4890   -2.4760 H   0  0  0  0  0  0  0  0  0  0  0  0
    1.8430    6.9220   -3.3360 H   0  0  0  0  0  0  0  0  0  0  0  0
    2.9860    5.5870   -3.0090 H   0  0  0  0  0  0  0  0  0  0  0  0
   19.9920    9.0140   -3.2910 H   0  0  0  0  0  0  0  0  0  0  0  0
   18.6900    8.7220   -2.1830 H   0  0  0  0  0  0  0  0  0  0  0  0
   18.5580    8.1580   -3.8590 H   0  0  0  0  0  0  0  0  0  0  0  0
   20.0190   10.6960   -4.7900 H   0  0  0  0  0  0  0  0  0  0  0  0
   18.5930   10.2500   -5.7280 H   0  0  0  0  0  0  0  0  0  0  0  0
   18.7390   11.8510   -4.9810 H   0  0  0  0  0  0  0  0  0  0  0  0
    2.4610   10.5300    3.1280 H   0  0  0  0  0  0  0  0  0  0  0  0
    2.8980   10.7540    1.4440 H   0  0  0  0  0  0  0  0  0  0  0  0
    1.3980    9.9430    1.8510 H   0  0  0  0  0  0  0  0  0  0  0  0
    2.6370    8.2010    4.2170 H   0  0  0  0  0  0  0  0  0  0  0  0
    1.5230    7.5480    3.0120 H   0  0  0  0  0  0  0  0  0  0  0  0
    3.1050    6.8150    3.2410 H   0  0  0  0  0  0  0  0  0  0  0  0
   14.1180   14.4330   -1.1760 H   0  0  0  0  0  0  0  0  0  0  0  0
   13.0070   14.3230   -2.5050 H   0  0  0  0  0  0  0  0  0  0  0  0
   12.4200   14.7660   -0.9010 H   0  0  0  0  0  0  0  0  0  0  0  0
    6.6710   15.4250   -0.2870 H   0  0  0  0  0  0  0  0  0  0  0  0
    3.2840   14.0180   -2.5300 H   0  0  0  0  0  0  0  0  0  0  0  0
    9.2160    9.8240   -0.3400 H   0  0  0  0  0  0  0  0  0  0  0  0
    8.8910   12.6640   -3.5820 H   0  0  0  0  0  0  0  0  0  0  0  0
    7.5840   13.1220   -0.1970 H   0  0  0  0  0  0  0  0  0  0  0  0
    4.1840   11.7210   -2.4730 H   0  0  0  0  0  0  0  0  0  0  0  0
   11.4600   10.6810    0.1800 H   0  0  0  0  0  0  0  0  0  0  0  0
   11.0940   13.5380   -3.0620 H   0  0  0  0  0  0  0  0  0  0  0  0
    4.0550    7.5800   -3.5040 H   0  0  0  0  0  0  0  0  0  0  0  0
    4.9860    9.9580    0.7560 H   0  0  0  0  0  0  0  0  0  0  0  0
   16.9100   12.9350   -2.4710 H   0  0  0  0  0  0  0  0  0  0  0  0
   15.3740   13.4330   -3.1010 H   0  0  0  0  0  0  0  0  0  0  0  0
   16.9660   10.8980   -0.8610 H   0  0  0  0  0  0  0  0  0  0  0  0
   15.4530   10.1960   -0.3970 H   0  0  0  0  0  0  0  0  0  0  0  0
   13.5880   11.8290   -2.8980 H   0  0  0  0  0  0  0  0  0  0  0  0
   13.5370   10.6690   -1.6110 H   0  0  0  0  0  0  0  0  0  0  0  0
   16.6360   12.1400   -4.8080 H   0  0  0  0  0  0  0  0  0  0  0  0
   15.1600   11.3930   -4.4280 H   0  0  0  0  0  0  0  0  0  0  0  0
   16.5410    8.7290   -2.0720 H   0  0  0  0  0  0  0  0  0  0  0  0
   15.0840    9.3550   -2.7100 H   0  0  0  0  0  0  0  0  0  0  0  0
    6.0850    8.5950   -4.4230 H   0  0  0  0  0  0  0  0  0  0  0  0
    5.3680   10.1890   -4.3330 H   0  0  0  0  0  0  0  0  0  0  0  0
    4.2170    8.8290    2.4120 H   0  0  0  0  0  0  0  0  0  0  0  0
   16.5610    9.5700   -4.4970 H   0  0  0  0  0  0  0  0  0  0  0  0
    7.0240   10.7320   -0.3050 H   0  0  0  0  0  0  0  0  0  0  0  0
   13.0520   12.5240   -0.0130 H   0  0  0  0  0  0  0  0  0  0  0  0
  1 31  1  0  0  0  0
  2 30  2  0  0  0  0
  3  8  1  0  0  0  0
  3 32  1  0  0  0  0
  4 33  1  0  0  0  0
  4 39  1  0  0  0  0
  5 30  1  0  0  0  0
  5 34  1  0  0  0  0
  5 41  1  0  0  0  0
  6  9  1  0  0  0  0
  6 10  1  0  0  0  0
  6 40  1  0  0  0  0
  6 43  1  0  0  0  0
  7 24  1  0  0  0  0
  7 25  1  0  0  0  0
  7 26  1  0  0  0  0
  7 44  1  0  0  0  0
  8 45  1  0  0  0  0
  8 46  1  0  0  0  0
  8 47  1  0  0  0  0
  9 48  1  0  0  0  0
  9 49  1  0  0  0  0
  9 50  1  0  0  0  0
 10 51  1  0  0  0  0
 10 52  1  0  0  0  0
 10 53  1  0  0  0  0
 11 39  1  0  0  0  0
 11 54  1  0  0  0  0
 11 55  1  0  0  0  0
 11 56  1  0  0  0  0
 12 39  1  0  0  0  0
 12 57  1  0  0  0  0
 12 58  1  0  0  0  0
 12 59  1  0  0  0  0
 13 42  1  0  0  0  0
 13 60  1  0  0  0  0
 13 61  1  0  0  0  0
 13 62  1  0  0  0  0
 14 18  2  0  0  0  0
 14 31  1  0  0  0  0
 14 63  1  0  0  0  0
 15 19  1  0  0  0  0
 15 31  2  0  0  0  0
 15 64  1  0  0  0  0
 16 20  2  0  0  0  0
 16 34  1  0  0  0  0
 16 65  1  0  0  0  0
 17 21  1  0  0  0  0
 17 34  2  0  0  0  0
 17 66  1  0  0  0  0
 18 35  1  0  0  0  0
 18 67  1  0  0  0  0
 19 35  2  0  0  0  0
 19 68  1  0  0  0  0
 20 36  1  0  0  0  0
 20 69  1  0  0  0  0
 21 36  2  0  0  0  0
 21 70  1  0  0  0  0
 22 32  2  0  0  0  0
 22 37  1  0  0  0  0
 22 71  1  0  0  0  0
 23 33  2  0  0  0  0
 23 38  1  0  0  0  0
 23 72  1  0  0  0  0
 24 27  1  0  0  0  0
 24 73  1  0  0  0  0
 24 74  1  0  0  0  0
 25 28  1  0  0  0  0
 25 75  1  0  0  0  0
 25 76  1  0  0  0  0
 26 42  1  0  0  0  0
 26 77  1  0  0  0  0
 26 78  1  0  0  0  0
 27 40  1  0  0  0  0
 27 79  1  0  0  0  0
 27 80  1  0  0  0  0
 28 40  1  0  0  0  0
 28 81  1  0  0  0  0
 28 82  1  0  0  0  0
 29 30  1  0  0  0  0
 29 37  1  0  0  0  0
 29 83  1  0  0  0  0
 29 84  1  0  0  0  0
 32 33  1  0  0  0  0
 35 41  1  0  0  0  0
 36 42  1  0  0  0  0
 37 38  2  0  0  0  0
 38 41  1  0  0  0  0
 39 85  1  0  0  0  0
 40 86  1  0  0  0  0
 41 87  1  0  0  0  0
 42 88  1  0  0  0  0
M  CHG  2   6   1   7   1
M  END
$$$$
