# Supplementary material for: ModBinddG: A simulation-based absolute predictor of free energy of binding based on population reweighting
Source: Proc Natl Acad Sci U S A. 2026 Jun 15;123(25):e2513285123. doi: 10.1073/pnas.2513285123 (PMC13291613; doi:10.1073/pnas.2513285123)
Supplement: Supplementary file 2 — Dataset S01 (GZ) [file pnas.2513285123.sd01.gz › SI_PNAS_V2/MDM2_dG/CHEMBL3683182.sdf]

138_ _1
xlunicon  12172119213D 1   1.00000     0.00000     0
unicon 1.4.0 xli
 92 98  0  0  0  0            999 V2000
    4.1110   16.2520   -1.1200 Cl  0  0  0  0  0  0  0  0  0  0  0  0
   20.9270    7.3080   -2.6340 O   0  0  0  0  0  0  0  0  0  0  0  0
    8.0430   10.0000   -4.4830 O   0  0  0  0  0  0  0  0  0  0  0  0
    2.4030    6.6110   -1.4750 O   0  0  0  0  0  0  0  0  0  0  0  0
    2.8180    7.8280    0.7880 O   0  0  0  0  0  0  0  0  0  0  0  0
   11.0050   10.8480   -1.4700 N   0  0  0  0  0  0  0  0  0  0  0  0
   19.6120    8.5440   -4.0390 N   0  0  0  0  0  0  0  0  0  0  0  0
   12.4800   12.6500   -1.1330 N   0  0  0  0  0  0  0  0  0  0  0  0
    7.4400   10.5960   -2.3810 N   0  0  0  0  0  0  0  0  0  0  0  0
   18.1650    9.5230   -2.4500 N   0  3  0  0  0  0  0  0  0  0  0  0
    2.0420    6.0350   -2.7160 C   0  0  0  0  0  0  0  0  0  0  0  0
   20.2840    8.3430   -5.3150 C   0  0  0  0  0  0  0  0  0  0  0  0
   12.8780   14.0200   -1.4330 C   0  0  0  0  0  0  0  0  0  0  0  0
    9.7880   10.3590   -1.7610 C   0  0  0  0  0  0  0  0  0  0  0  0
    5.7900   14.2990   -0.2570 C   0  0  0  0  0  0  0  0  0  0  0  0
    4.2230   13.7000   -2.0200 C   0  0  0  0  0  0  0  0  0  0  0  0
   10.2170   13.0590   -2.0170 C   0  0  0  0  0  0  0  0  0  0  0  0
    8.9390   12.5510   -2.3050 C   0  0  0  0  0  0  0  0  0  0  0  0
    6.3270   12.9970   -0.2830 C   0  0  0  0  0  0  0  0  0  0  0  0
    4.7620   12.4010   -2.0490 C   0  0  0  0  0  0  0  0  0  0  0  0
    4.1500    7.9060   -2.6240 C   0  0  0  0  0  0  0  0  0  0  0  0
    4.6450    9.2200   -0.1910 C   0  0  0  0  0  0  0  0  0  0  0  0
   18.4150    9.3440   -3.8910 C   0  0  0  0  0  0  0  0  0  0  0  0
   18.9870    8.4930   -1.7790 C   0  0  0  0  0  0  0  0  0  0  0  0
   13.2920   11.8380   -0.2210 C   0  0  0  0  0  0  0  0  0  0  0  0
    2.8760   10.2910    3.1740 C   0  0  0  0  0  0  0  0  0  0  0  0
    3.4910    8.8900    2.9930 C   0  0  0  0  0  0  0  0  0  0  0  0
    2.2700   10.1660    1.7750 C   0  0  0  0  0  0  0  0  0  0  0  0
   16.6790    9.8970   -0.4930 C   0  0  0  0  0  0  0  0  0  0  0  0
   16.0360   10.7580   -2.8020 C   0  0  0  0  0  0  0  0  0  0  0  0
   15.2860   10.2950    0.0200 C   0  0  0  0  0  0  0  0  0  0  0  0
   14.6280   11.0370   -2.2740 C   0  0  0  0  0  0  0  0  0  0  0  0
    5.8690    9.3040   -3.8260 C   0  0  0  0  0  0  0  0  0  0  0  0
   19.9600    8.0390   -2.8550 C   0  0  0  0  0  0  0  0  0  0  0  0
    7.2100    9.9970   -3.5720 C   0  0  0  0  0  0  0  0  0  0  0  0
    4.7460   14.6530   -1.1310 C   0  0  0  0  0  0  0  0  0  0  0  0
   11.2230   12.1770   -1.5650 C   0  0  0  0  0  0  0  0  0  0  0  0
    3.3980    7.5640   -1.4760 C   0  0  0  0  0  0  0  0  0  0  0  0
    3.6300    8.2330   -0.2550 C   0  0  0  0  0  0  0  0  0  0  0  0
    8.7120   11.1730   -2.1470 C   0  0  0  0  0  0  0  0  0  0  0  0
    5.8230   12.0430   -1.1930 C   0  0  0  0  0  0  0  0  0  0  0  0
    5.1330    8.9070   -2.5600 C   0  0  0  0  0  0  0  0  0  0  0  0
    5.3910    9.5600   -1.3410 C   0  0  0  0  0  0  0  0  0  0  0  0
    2.4570    8.6480    1.9010 C   0  0  0  0  0  0  0  0  0  0  0  0
   16.7480    9.6320   -2.0180 C   0  0  0  0  0  0  0  0  0  0  0  0
    6.4520   10.6560   -1.2860 C   0  0  1  0  0  0  0  0  0  0  0  0
   14.6680   11.4460   -0.7940 C   0  0  0  0  0  0  0  0  0  0  0  0
   18.5930   10.4230   -2.2170 H   0  0  0  0  0  0  0  0  0  0  0  0
    1.1800    5.3840   -2.6070 H   0  0  0  0  0  0  0  0  0  0  0  0
    1.7690    6.8010   -3.4440 H   0  0  0  0  0  0  0  0  0  0  0  0
    2.8620    5.4240   -3.0920 H   0  0  0  0  0  0  0  0  0  0  0  0
   19.7410    8.8260   -6.1280 H   0  0  0  0  0  0  0  0  0  0  0  0
   21.2920    8.7590   -5.2850 H   0  0  0  0  0  0  0  0  0  0  0  0
   20.3610    7.2790   -5.5430 H   0  0  0  0  0  0  0  0  0  0  0  0
   13.9430   14.1650   -1.2580 H   0  0  0  0  0  0  0  0  0  0  0  0
   12.6870   14.2600   -2.4790 H   0  0  0  0  0  0  0  0  0  0  0  0
   12.3350   14.7260   -0.8030 H   0  0  0  0  0  0  0  0  0  0  0  0
    9.6620    9.2920   -1.6480 H   0  0  0  0  0  0  0  0  0  0  0  0
    6.1790   15.0290    0.4320 H   0  0  0  0  0  0  0  0  0  0  0  0
    3.4120   13.9650   -2.6800 H   0  0  0  0  0  0  0  0  0  0  0  0
   10.3840   14.1220   -2.1030 H   0  0  0  0  0  0  0  0  0  0  0  0
    8.1450   13.2140   -2.6150 H   0  0  0  0  0  0  0  0  0  0  0  0
    7.1380   12.7430    0.3840 H   0  0  0  0  0  0  0  0  0  0  0  0
    4.3560   11.6740   -2.7320 H   0  0  0  0  0  0  0  0  0  0  0  0
    3.9780    7.4260   -3.5750 H   0  0  0  0  0  0  0  0  0  0  0  0
    4.8620    9.7440    0.7250 H   0  0  0  0  0  0  0  0  0  0  0  0
   17.5870    8.8160   -4.3660 H   0  0  0  0  0  0  0  0  0  0  0  0
   18.5240   10.3150   -4.3760 H   0  0  0  0  0  0  0  0  0  0  0  0
   18.3870    7.6400   -1.4630 H   0  0  0  0  0  0  0  0  0  0  0  0
   19.5090    8.9080   -0.9170 H   0  0  0  0  0  0  0  0  0  0  0  0
   12.7670   10.9430    0.1080 H   0  0  0  0  0  0  0  0  0  0  0  0
   13.4430   12.4170    0.6900 H   0  0  0  0  0  0  0  0  0  0  0  0
    3.5940   11.1060    3.2720 H   0  0  0  0  0  0  0  0  0  0  0  0
    2.1140   10.3320    3.9540 H   0  0  0  0  0  0  0  0  0  0  0  0
    4.5210    8.9000    2.6420 H   0  0  0  0  0  0  0  0  0  0  0  0
    3.3800    8.2320    3.8550 H   0  0  0  0  0  0  0  0  0  0  0  0
    2.8950   10.6640    1.0440 H   0  0  0  0  0  0  0  0  0  0  0  0
    1.2310   10.4890    1.7040 H   0  0  0  0  0  0  0  0  0  0  0  0
   17.0150    9.0200    0.0620 H   0  0  0  0  0  0  0  0  0  0  0  0
   17.3770   10.6870   -0.2420 H   0  0  0  0  0  0  0  0  0  0  0  0
   15.9600   10.5090   -3.8610 H   0  0  0  0  0  0  0  0  0  0  0  0
   16.6140   11.6820   -2.7470 H   0  0  0  0  0  0  0  0  0  0  0  0
   14.6270    9.4270   -0.0190 H   0  0  0  0  0  0  0  0  0  0  0  0
   15.3530   10.5790    1.0720 H   0  0  0  0  0  0  0  0  0  0  0  0
   13.9820   10.1680   -2.4060 H   0  0  0  0  0  0  0  0  0  0  0  0
   14.2030   11.8420   -2.8730 H   0  0  0  0  0  0  0  0  0  0  0  0
    6.0410    8.4210   -4.4430 H   0  0  0  0  0  0  0  0  0  0  0  0
    5.2410    9.9770   -4.4030 H   0  0  0  0  0  0  0  0  0  0  0  0
    1.5650    8.2110    2.3510 H   0  0  0  0  0  0  0  0  0  0  0  0
   16.2410    8.6900   -2.2310 H   0  0  0  0  0  0  0  0  0  0  0  0
    7.0000   10.4820   -0.3580 H   0  0  0  0  0  0  0  0  0  0  0  0
   15.3080   12.3230   -0.7130 H   0  0  0  0  0  0  0  0  0  0  0  0
  1 36  1  0  0  0  0
  2 34  2  0  0  0  0
  3 35  2  0  0  0  0
  4 11  1  0  0  0  0
  4 38  1  0  0  0  0
  5 39  1  0  0  0  0
  5 44  1  0  0  0  0
  6 14  2  0  0  0  0
  6 37  1  0  0  0  0
  7 12  1  0  0  0  0
  7 23  1  0  0  0  0
  7 34  1  0  0  0  0
  8 13  1  0  0  0  0
  8 25  1  0  0  0  0
  8 37  1  0  0  0  0
  9 35  1  0  0  0  0
  9 40  1  0  0  0  0
  9 46  1  0  0  0  0
 10 23  1  0  0  0  0
 10 24  1  0  0  0  0
 10 45  1  0  0  0  0
 10 48  1  0  0  0  0
 11 49  1  0  0  0  0
 11 50  1  0  0  0  0
 11 51  1  0  0  0  0
 12 52  1  0  0  0  0
 12 53  1  0  0  0  0
 12 54  1  0  0  0  0
 13 55  1  0  0  0  0
 13 56  1  0  0  0  0
 13 57  1  0  0  0  0
 14 40  1  0  0  0  0
 14 58  1  0  0  0  0
 15 19  2  0  0  0  0
 15 36  1  0  0  0  0
 15 59  1  0  0  0  0
 16 20  1  0  0  0  0
 16 36  2  0  0  0  0
 16 60  1  0  0  0  0
 17 18  1  0  0  0  0
 17 37  2  0  0  0  0
 17 61  1  0  0  0  0
 18 40  2  0  0  0  0
 18 62  1  0  0  0  0
 19 41  1  0  0  0  0
 19 63  1  0  0  0  0
 20 41  2  0  0  0  0
 20 64  1  0  0  0  0
 21 38  2  0  0  0  0
 21 42  1  0  0  0  0
 21 65  1  0  0  0  0
 22 39  2  0  0  0  0
 22 43  1  0  0  0  0
 22 66  1  0  0  0  0
 23 67  1  0  0  0  0
 23 68  1  0  0  0  0
 24 34  1  0  0  0  0
 24 69  1  0  0  0  0
 24 70  1  0  0  0  0
 25 47  1  0  0  0  0
 25 71  1  0  0  0  0
 25 72  1  0  0  0  0
 26 27  1  0  0  0  0
 26 28  1  0  0  0  0
 26 73  1  0  0  0  0
 26 74  1  0  0  0  0
 27 44  1  0  0  0  0
 27 75  1  0  0  0  0
 27 76  1  0  0  0  0
 28 44  1  0  0  0  0
 28 77  1  0  0  0  0
 28 78  1  0  0  0  0
 29 31  1  0  0  0  0
 29 45  1  0  0  0  0
 29 79  1  0  0  0  0
 29 80  1  0  0  0  0
 30 32  1  0  0  0  0
 30 45  1  0  0  0  0
 30 81  1  0  0  0  0
 30 82  1  0  0  0  0
 31 47  1  0  0  0  0
 31 83  1  0  0  0  0
 31 84  1  0  0  0  0
 32 47  1  0  0  0  0
 32 85  1  0  0  0  0
 32 86  1  0  0  0  0
 33 35  1  0  0  0  0
 33 42  1  0  0  0  0
 33 87  1  0  0  0  0
 33 88  1  0  0  0  0
 38 39  1  0  0  0  0
 41 46  1  0  0  0  0
 42 43  2  0  0  0  0
 43 46  1  0  0  0  0
 44 89  1  0  0  0  0
 45 90  1  0  0  0  0
 46 91  1  0  0  0  0
 47 92  1  0  0  0  0
M  CHG  1  10   1
M  END
$$$$
