# Supplementary material for: ModBinddG: A simulation-based absolute predictor of free energy of binding based on population reweighting
Source: Proc Natl Acad Sci U S A. 2026 Jun 15;123(25):e2513285123. doi: 10.1073/pnas.2513285123 (PMC13291613; doi:10.1073/pnas.2513285123)
Supplement: Supplementary file 2 — Dataset S01 (GZ) [file pnas.2513285123.sd01.gz › SI_PNAS_V2/MDM2_dG/CHEMBL3683183.sdf]

185_ _1
xlunicon  12172119213D 1   1.00000     0.00000     0
unicon 1.4.0 xli
 96102  0  0  0  0            999 V2000
    4.3390   16.1850   -1.2680 Cl  0  0  0  0  0  0  0  0  0  0  0  0
   17.2670    8.9340   -6.1540 O   0  0  0  0  0  0  0  0  0  0  0  0
    8.2100   10.0570   -4.4810 O   0  0  0  0  0  0  0  0  0  0  0  0
    2.6610    6.5400   -1.4570 O   0  0  0  0  0  0  0  0  0  0  0  0
    3.6450    7.2180    0.8750 O   0  0  0  0  0  0  0  0  0  0  0  0
    4.2760   10.0230    2.4360 O   0  0  0  0  0  0  0  0  0  0  0  0
   10.9430   12.3250   -2.3950 N   0  0  0  0  0  0  0  0  0  0  0  0
   16.7990   11.0580   -5.4500 N   0  0  0  0  0  0  0  0  0  0  0  0
   12.8750   12.3100   -1.0660 N   0  0  0  0  0  0  0  0  0  0  0  0
    7.7140   10.4850   -2.3030 N   0  0  0  0  0  0  0  0  0  0  0  0
   17.1900   10.8000   -3.1260 N   0  3  0  0  0  0  0  0  0  0  0  0
    2.1930    6.0400   -2.6920 C   0  0  0  0  0  0  0  0  0  0  0  0
   16.3310   11.6740   -6.6850 C   0  0  0  0  0  0  0  0  0  0  0  0
   13.1220   13.6940   -1.4730 C   0  0  0  0  0  0  0  0  0  0  0  0
    9.7170   11.8760   -2.7210 C   0  0  0  0  0  0  0  0  0  0  0  0
    6.2010   14.3240   -0.5870 C   0  0  0  0  0  0  0  0  0  0  0  0
    4.3100   13.5460   -1.9050 C   0  0  0  0  0  0  0  0  0  0  0  0
   10.9530   10.8730   -0.4810 C   0  0  0  0  0  0  0  0  0  0  0  0
    9.6780   10.3980   -0.8190 C   0  0  0  0  0  0  0  0  0  0  0  0
    6.7310   13.0190   -0.5760 C   0  0  0  0  0  0  0  0  0  0  0  0
    4.8390   12.2410   -1.8940 C   0  0  0  0  0  0  0  0  0  0  0  0
    4.2870    7.9690   -2.6680 C   0  0  0  0  0  0  0  0  0  0  0  0
    5.1900    8.8410   -0.1560 C   0  0  0  0  0  0  0  0  0  0  0  0
    3.4530   11.1720    2.2850 C   0  0  0  0  0  0  0  0  0  0  0  0
    4.0920    7.5650    2.1820 C   0  0  0  0  0  0  0  0  0  0  0  0
   16.8750   11.7720   -4.1940 C   0  0  0  0  0  0  0  0  0  0  0  0
   17.5440    9.5400   -3.8180 C   0  0  0  0  0  0  0  0  0  0  0  0
   13.7570   11.7410   -0.0410 C   0  0  0  0  0  0  0  0  0  0  0  0
    2.0280   10.7000    2.5440 C   0  0  0  0  0  0  0  0  0  0  0  0
    2.1200    9.2470    2.1330 C   0  0  0  0  0  0  0  0  0  0  0  0
   14.7960   10.2530   -2.5930 C   0  0  0  0  0  0  0  0  0  0  0  0
   16.6000    9.8780   -0.8260 C   0  0  0  0  0  0  0  0  0  0  0  0
   13.9200    9.5790   -1.5320 C   0  0  0  0  0  0  0  0  0  0  0  0
   15.5650    9.9590    0.3300 C   0  0  0  0  0  0  0  0  0  0  0  0
    5.9810    9.5060   -3.8290 C   0  0  0  0  0  0  0  0  0  0  0  0
   17.1990    9.7970   -5.2790 C   0  0  0  0  0  0  0  0  0  0  0  0
    7.4000   10.0460   -3.5510 C   0  0  0  0  0  0  0  0  0  0  0  0
    4.9890   14.5880   -1.2510 C   0  0  0  0  0  0  0  0  0  0  0  0
   11.5680   11.8340   -1.3060 C   0  0  0  0  0  0  0  0  0  0  0  0
    3.7020    7.4430   -1.4830 C   0  0  0  0  0  0  0  0  0  0  0  0
    4.1940    7.8440   -0.2240 C   0  0  0  0  0  0  0  0  0  0  0  0
    9.0330   10.9060   -1.9630 C   0  0  0  0  0  0  0  0  0  0  0  0
    6.0570   11.9630   -1.2290 C   0  0  0  0  0  0  0  0  0  0  0  0
    5.3030    8.9450   -2.5840 C   0  0  0  0  0  0  0  0  0  0  0  0
    5.6950    9.4280   -1.3260 C   0  0  0  0  0  0  0  0  0  0  0  0
    3.4770    8.8780    2.7000 C   0  0  2  0  0  0  0  0  0  0  0  0
   16.1650   10.7090   -2.0560 C   0  0  0  0  0  0  0  0  0  0  0  0
    6.6930   10.5690   -1.2480 C   0  0  1  0  0  0  0  0  0  0  0  0
   14.1100   10.2230   -0.1440 C   0  0  0  0  0  0  0  0  0  0  0  0
   18.0260   11.1610   -2.6550 H   0  0  0  0  0  0  0  0  0  0  0  0
    1.3460    5.3770   -2.5400 H   0  0  0  0  0  0  0  0  0  0  0  0
    1.8620    6.8410   -3.3560 H   0  0  0  0  0  0  0  0  0  0  0  0
    2.9820    5.4540   -3.1590 H   0  0  0  0  0  0  0  0  0  0  0  0
   17.1710   11.8850   -7.3470 H   0  0  0  0  0  0  0  0  0  0  0  0
   15.6380   11.0160   -7.2100 H   0  0  0  0  0  0  0  0  0  0  0  0
   15.8120   12.6130   -6.4860 H   0  0  0  0  0  0  0  0  0  0  0  0
   14.1450   14.0050   -1.2680 H   0  0  0  0  0  0  0  0  0  0  0  0
   12.9630   13.8280   -2.5430 H   0  0  0  0  0  0  0  0  0  0  0  0
   12.4510   14.3720   -0.9440 H   0  0  0  0  0  0  0  0  0  0  0  0
    9.2680   12.3260   -3.5940 H   0  0  0  0  0  0  0  0  0  0  0  0
    6.7280   15.1260   -0.0950 H   0  0  0  0  0  0  0  0  0  0  0  0
    3.3850   13.7520   -2.4220 H   0  0  0  0  0  0  0  0  0  0  0  0
   11.4330   10.4810    0.3980 H   0  0  0  0  0  0  0  0  0  0  0  0
    9.2110    9.6480   -0.1980 H   0  0  0  0  0  0  0  0  0  0  0  0
    7.6690   12.8350   -0.0720 H   0  0  0  0  0  0  0  0  0  0  0  0
    4.2990   11.4620   -2.4090 H   0  0  0  0  0  0  0  0  0  0  0  0
    3.9660    7.6450   -3.6470 H   0  0  0  0  0  0  0  0  0  0  0  0
    5.5920    9.1790    0.7840 H   0  0  0  0  0  0  0  0  0  0  0  0
    3.7540   11.9480    2.9820 H   0  0  0  0  0  0  0  0  0  0  0  0
    3.5670   11.5480    1.2680 H   0  0  0  0  0  0  0  0  0  0  0  0
    5.1790    7.5570    2.2730 H   0  0  0  0  0  0  0  0  0  0  0  0
    3.7470    6.7570    2.8280 H   0  0  0  0  0  0  0  0  0  0  0  0
   15.9650   12.3450   -4.0080 H   0  0  0  0  0  0  0  0  0  0  0  0
   17.6970   12.4850   -4.2490 H   0  0  0  0  0  0  0  0  0  0  0  0
   17.0070    8.6690   -3.4430 H   0  0  0  0  0  0  0  0  0  0  0  0
   18.6130    9.3530   -3.7210 H   0  0  0  0  0  0  0  0  0  0  0  0
   13.3560   11.9680    0.9430 H   0  0  0  0  0  0  0  0  0  0  0  0
   14.6870   12.3010   -0.0840 H   0  0  0  0  0  0  0  0  0  0  0  0
    1.8030   10.7850    3.6070 H   0  0  0  0  0  0  0  0  0  0  0  0
    1.2760   11.2640    1.9940 H   0  0  0  0  0  0  0  0  0  0  0  0
    1.3440    8.6010    2.5250 H   0  0  0  0  0  0  0  0  0  0  0  0
    2.1060    9.1770    1.0470 H   0  0  0  0  0  0  0  0  0  0  0  0
   14.2940   11.1520   -2.9430 H   0  0  0  0  0  0  0  0  0  0  0  0
   14.8720    9.5820   -3.4480 H   0  0  0  0  0  0  0  0  0  0  0  0
   17.5760   10.1970   -0.4580 H   0  0  0  0  0  0  0  0  0  0  0  0
   16.7190    8.8340   -1.1170 H   0  0  0  0  0  0  0  0  0  0  0  0
   12.8800    9.5790   -1.8520 H   0  0  0  0  0  0  0  0  0  0  0  0
   14.1880    8.5230   -1.4640 H   0  0  0  0  0  0  0  0  0  0  0  0
   15.8630   10.7200    1.0530 H   0  0  0  0  0  0  0  0  0  0  0  0
   15.5990    9.0200    0.8850 H   0  0  0  0  0  0  0  0  0  0  0  0
    6.0380    8.7300   -4.5930 H   0  0  0  0  0  0  0  0  0  0  0  0
    5.3820   10.3120   -4.2390 H   0  0  0  0  0  0  0  0  0  0  0  0
    3.3810    8.8010    3.7830 H   0  0  0  0  0  0  0  0  0  0  0  0
   16.0550   11.7320   -1.6960 H   0  0  0  0  0  0  0  0  0  0  0  0
    7.1640   10.4620   -0.2710 H   0  0  0  0  0  0  0  0  0  0  0  0
   13.4550    9.6950    0.5490 H   0  0  0  0  0  0  0  0  0  0  0  0
  1 38  1  0  0  0  0
  2 36  2  0  0  0  0
  3 37  2  0  0  0  0
  4 12  1  0  0  0  0
  4 40  1  0  0  0  0
  5 25  1  0  0  0  0
  5 41  1  0  0  0  0
  6 24  1  0  0  0  0
  6 46  1  0  0  0  0
  7 15  2  0  0  0  0
  7 39  1  0  0  0  0
  8 13  1  0  0  0  0
  8 26  1  0  0  0  0
  8 36  1  0  0  0  0
  9 14  1  0  0  0  0
  9 28  1  0  0  0  0
  9 39  1  0  0  0  0
 10 37  1  0  0  0  0
 10 42  1  0  0  0  0
 10 48  1  0  0  0  0
 11 26  1  0  0  0  0
 11 27  1  0  0  0  0
 11 47  1  0  0  0  0
 11 50  1  0  0  0  0
 12 51  1  0  0  0  0
 12 52  1  0  0  0  0
 12 53  1  0  0  0  0
 13 54  1  0  0  0  0
 13 55  1  0  0  0  0
 13 56  1  0  0  0  0
 14 57  1  0  0  0  0
 14 58  1  0  0  0  0
 14 59  1  0  0  0  0
 15 42  1  0  0  0  0
 15 60  1  0  0  0  0
 16 20  2  0  0  0  0
 16 38  1  0  0  0  0
 16 61  1  0  0  0  0
 17 21  1  0  0  0  0
 17 38  2  0  0  0  0
 17 62  1  0  0  0  0
 18 19  1  0  0  0  0
 18 39  2  0  0  0  0
 18 63  1  0  0  0  0
 19 42  2  0  0  0  0
 19 64  1  0  0  0  0
 20 43  1  0  0  0  0
 20 65  1  0  0  0  0
 21 43  2  0  0  0  0
 21 66  1  0  0  0  0
 22 40  2  0  0  0  0
 22 44  1  0  0  0  0
 22 67  1  0  0  0  0
 23 41  2  0  0  0  0
 23 45  1  0  0  0  0
 23 68  1  0  0  0  0
 24 29  1  0  0  0  0
 24 69  1  0  0  0  0
 24 70  1  0  0  0  0
 25 46  1  0  0  0  0
 25 71  1  0  0  0  0
 25 72  1  0  0  0  0
 26 73  1  0  0  0  0
 26 74  1  0  0  0  0
 27 36  1  0  0  0  0
 27 75  1  0  0  0  0
 27 76  1  0  0  0  0
 28 49  1  0  0  0  0
 28 77  1  0  0  0  0
 28 78  1  0  0  0  0
 29 30  1  0  0  0  0
 29 79  1  0  0  0  0
 29 80  1  0  0  0  0
 30 46  1  0  0  0  0
 30 81  1  0  0  0  0
 30 82  1  0  0  0  0
 31 33  1  0  0  0  0
 31 47  1  0  0  0  0
 31 83  1  0  0  0  0
 31 84  1  0  0  0  0
 32 34  1  0  0  0  0
 32 47  1  0  0  0  0
 32 85  1  0  0  0  0
 32 86  1  0  0  0  0
 33 49  1  0  0  0  0
 33 87  1  0  0  0  0
 33 88  1  0  0  0  0
 34 49  1  0  0  0  0
 34 89  1  0  0  0  0
 34 90  1  0  0  0  0
 35 37  1  0  0  0  0
 35 44  1  0  0  0  0
 35 91  1  0  0  0  0
 35 92  1  0  0  0  0
 40 41  1  0  0  0  0
 43 48  1  0  0  0  0
 44 45  2  0  0  0  0
 45 48  1  0  0  0  0
 46 93  1  0  0  0  0
 47 94  1  0  0  0  0
 48 95  1  0  0  0  0
 49 96  1  0  0  0  0
M  CHG  1  11   1
M  END
$$$$
