# Supplementary material for: ModBinddG: A simulation-based absolute predictor of free energy of binding based on population reweighting
Source: Proc Natl Acad Sci U S A. 2026 Jun 15;123(25):e2513285123. doi: 10.1073/pnas.2513285123 (PMC13291613; doi:10.1073/pnas.2513285123)
Supplement: Supplementary file 2 — Dataset S01 (GZ) [file pnas.2513285123.sd01.gz › SI_PNAS_V2/MDM2_dG/CHEMBL3683168.sdf]

001_ _1
xlunicon  12172119213D 1   1.00000     0.00000     0
unicon 1.4.0 xli
 86 90  0  0  0  0            999 V2000
    4.3340   16.4060   -1.4030 Cl  0  0  0  0  0  0  0  0  0  0  0  0
    8.1130    9.9590   -4.5170 O   0  0  0  0  0  0  0  0  0  0  0  0
   13.5940   11.4640    0.5790 O   0  0  0  0  0  0  0  0  0  0  0  0
    2.4660    6.7250   -1.4050 O   0  0  0  0  0  0  0  0  0  0  0  0
    2.9900    7.9790    0.8830 O   0  0  0  0  0  0  0  0  0  0  0  0
   12.7040   12.6670   -1.1240 N   0  0  0  0  0  0  0  0  0  0  0  0
    7.5630   10.5760   -2.3920 N   0  0  0  0  0  0  0  0  0  0  0  0
   17.3200   10.0300   -4.7950 N   0  3  0  0  0  0  0  0  0  0  0  0
    2.0870    6.1410   -2.6410 C   0  0  0  0  0  0  0  0  0  0  0  0
   12.9150   14.0920   -1.4020 C   0  0  0  0  0  0  0  0  0  0  0  0
   17.1090    8.6660   -5.3310 C   0  0  0  0  0  0  0  0  0  0  0  0
   18.7160   10.2460   -4.3490 C   0  0  0  0  0  0  0  0  0  0  0  0
    2.4540   10.0120    2.1140 C   0  0  0  0  0  0  0  0  0  0  0  0
    2.5670    7.7230    3.1960 C   0  0  0  0  0  0  0  0  0  0  0  0
    6.1650   14.5160   -0.7250 C   0  0  0  0  0  0  0  0  0  0  0  0
    4.2450   13.7680   -2.0220 C   0  0  0  0  0  0  0  0  0  0  0  0
   10.9130   10.9530   -0.7820 C   0  0  0  0  0  0  0  0  0  0  0  0
   10.6260   12.7120   -2.4390 C   0  0  0  0  0  0  0  0  0  0  0  0
    9.6410   10.4470   -1.1000 C   0  0  0  0  0  0  0  0  0  0  0  0
    9.3670   12.1930   -2.7740 C   0  0  0  0  0  0  0  0  0  0  0  0
    6.6670   13.2010   -0.7060 C   0  0  0  0  0  0  0  0  0  0  0  0
    4.7500   12.4540   -2.0090 C   0  0  0  0  0  0  0  0  0  0  0  0
    4.1880    8.0100   -2.6010 C   0  0  0  0  0  0  0  0  0  0  0  0
    4.7540    9.3390   -0.1920 C   0  0  0  0  0  0  0  0  0  0  0  0
   16.2780    9.7090   -2.4840 C   0  0  0  0  0  0  0  0  0  0  0  0
   16.2700   11.9770   -3.5960 C   0  0  0  0  0  0  0  0  0  0  0  0
   15.0530   10.0960   -1.6340 C   0  0  0  0  0  0  0  0  0  0  0  0
   15.1370   12.4220   -2.6660 C   0  0  0  0  0  0  0  0  0  0  0  0
    5.9100    9.3930   -3.8420 C   0  0  0  0  0  0  0  0  0  0  0  0
    7.2930   10.0060   -3.5940 C   0  0  0  0  0  0  0  0  0  0  0  0
    4.9520   14.7990   -1.3800 C   0  0  0  0  0  0  0  0  0  0  0  0
   13.6980   11.9410   -0.5520 C   0  0  0  0  0  0  0  0  0  0  0  0
    3.4640    7.6750   -1.4300 C   0  0  0  0  0  0  0  0  0  0  0  0
    3.7440    8.3460   -0.2160 C   0  0  0  0  0  0  0  0  0  0  0  0
   11.4220   12.1040   -1.4380 C   0  0  0  0  0  0  0  0  0  0  0  0
    8.8640   11.0640   -2.1000 C   0  0  0  0  0  0  0  0  0  0  0  0
    5.9630   12.1570   -1.3470 C   0  0  0  0  0  0  0  0  0  0  0  0
    5.1820    9.0030   -2.5680 C   0  0  0  0  0  0  0  0  0  0  0  0
    5.4690    9.6620   -1.3610 C   0  0  0  0  0  0  0  0  0  0  0  0
    3.1630    8.6470    2.1300 C   0  0  0  0  0  0  0  0  0  0  0  0
   16.2620   10.4580   -3.8350 C   0  0  0  0  0  0  0  0  0  0  0  0
    6.5420   10.7400   -1.3410 C   0  0  1  0  0  0  0  0  0  0  0  0
   14.9810   11.6150   -1.3570 C   0  0  0  0  0  0  0  0  0  0  0  0
   17.2010   10.6390   -5.5910 H   0  0  0  0  0  0  0  0  0  0  0  0
    1.2350    5.4800   -2.5130 H   0  0  0  0  0  0  0  0  0  0  0  0
    1.7900    6.9000   -3.3670 H   0  0  0  0  0  0  0  0  0  0  0  0
    2.9030    5.5390   -3.0390 H   0  0  0  0  0  0  0  0  0  0  0  0
   13.8270   14.4730   -0.9560 H   0  0  0  0  0  0  0  0  0  0  0  0
   12.9830   14.2860   -2.4730 H   0  0  0  0  0  0  0  0  0  0  0  0
   12.0940   14.6850   -0.9980 H   0  0  0  0  0  0  0  0  0  0  0  0
   17.7890    8.4740   -6.1620 H   0  0  0  0  0  0  0  0  0  0  0  0
   17.2870    7.9050   -4.5720 H   0  0  0  0  0  0  0  0  0  0  0  0
   16.0940    8.5430   -5.7090 H   0  0  0  0  0  0  0  0  0  0  0  0
   19.4180    9.9020   -5.1090 H   0  0  0  0  0  0  0  0  0  0  0  0
   18.9220   11.3050   -4.1980 H   0  0  0  0  0  0  0  0  0  0  0  0
   18.9390    9.7110   -3.4260 H   0  0  0  0  0  0  0  0  0  0  0  0
    2.4860   10.4870    3.0950 H   0  0  0  0  0  0  0  0  0  0  0  0
    2.9130   10.7020    1.4080 H   0  0  0  0  0  0  0  0  0  0  0  0
    1.4070    9.9070    1.8280 H   0  0  0  0  0  0  0  0  0  0  0  0
    2.6490    8.1620    4.1900 H   0  0  0  0  0  0  0  0  0  0  0  0
    1.5160    7.5190    2.9980 H   0  0  0  0  0  0  0  0  0  0  0  0
    3.0910    6.7670    3.2140 H   0  0  0  0  0  0  0  0  0  0  0  0
    6.7120   15.3120   -0.2450 H   0  0  0  0  0  0  0  0  0  0  0  0
    3.3160   13.9860   -2.5250 H   0  0  0  0  0  0  0  0  0  0  0  0
   11.4680   10.4490   -0.0060 H   0  0  0  0  0  0  0  0  0  0  0  0
   10.9640   13.5780   -2.9870 H   0  0  0  0  0  0  0  0  0  0  0  0
    9.2680    9.5800   -0.5730 H   0  0  0  0  0  0  0  0  0  0  0  0
    8.7860   12.6760   -3.5420 H   0  0  0  0  0  0  0  0  0  0  0  0
    7.6040   12.9980   -0.2060 H   0  0  0  0  0  0  0  0  0  0  0  0
    4.1940   11.6790   -2.5120 H   0  0  0  0  0  0  0  0  0  0  0  0
    3.9900    7.5280   -3.5470 H   0  0  0  0  0  0  0  0  0  0  0  0
    4.9940    9.8800    0.7100 H   0  0  0  0  0  0  0  0  0  0  0  0
   16.2700    8.6300   -2.6350 H   0  0  0  0  0  0  0  0  0  0  0  0
   17.1860    9.9400   -1.9270 H   0  0  0  0  0  0  0  0  0  0  0  0
   16.1700   12.5030   -4.5470 H   0  0  0  0  0  0  0  0  0  0  0  0
   17.2070   12.3130   -3.1680 H   0  0  0  0  0  0  0  0  0  0  0  0
   14.1420    9.7710   -2.1400 H   0  0  0  0  0  0  0  0  0  0  0  0
   15.0830    9.5500   -0.6900 H   0  0  0  0  0  0  0  0  0  0  0  0
   14.2090   12.3310   -3.2100 H   0  0  0  0  0  0  0  0  0  0  0  0
   15.2800   13.4790   -2.4470 H   0  0  0  0  0  0  0  0  0  0  0  0
    6.0200    8.5200   -4.4850 H   0  0  0  0  0  0  0  0  0  0  0  0
    5.3100   10.1170   -4.3860 H   0  0  0  0  0  0  0  0  0  0  0  0
    4.2200    8.7670    2.3720 H   0  0  0  0  0  0  0  0  0  0  0  0
   15.3120   10.2320   -4.3210 H   0  0  0  0  0  0  0  0  0  0  0  0
    7.0410   10.6190   -0.3780 H   0  0  0  0  0  0  0  0  0  0  0  0
   15.8080   11.8510   -0.6990 H   0  0  0  0  0  0  0  0  0  0  0  0
  1 31  1  0  0  0  0
  2 30  2  0  0  0  0
  3 32  2  0  0  0  0
  4  9  1  0  0  0  0
  4 33  1  0  0  0  0
  5 34  1  0  0  0  0
  5 40  1  0  0  0  0
  6 10  1  0  0  0  0
  6 32  1  0  0  0  0
  6 35  1  0  0  0  0
  7 30  1  0  0  0  0
  7 36  1  0  0  0  0
  7 42  1  0  0  0  0
  8 11  1  0  0  0  0
  8 12  1  0  0  0  0
  8 41  1  0  0  0  0
  8 44  1  0  0  0  0
  9 45  1  0  0  0  0
  9 46  1  0  0  0  0
  9 47  1  0  0  0  0
 10 48  1  0  0  0  0
 10 49  1  0  0  0  0
 10 50  1  0  0  0  0
 11 51  1  0  0  0  0
 11 52  1  0  0  0  0
 11 53  1  0  0  0  0
 12 54  1  0  0  0  0
 12 55  1  0  0  0  0
 12 56  1  0  0  0  0
 13 40  1  0  0  0  0
 13 57  1  0  0  0  0
 13 58  1  0  0  0  0
 13 59  1  0  0  0  0
 14 40  1  0  0  0  0
 14 60  1  0  0  0  0
 14 61  1  0  0  0  0
 14 62  1  0  0  0  0
 15 21  2  0  0  0  0
 15 31  1  0  0  0  0
 15 63  1  0  0  0  0
 16 22  1  0  0  0  0
 16 31  2  0  0  0  0
 16 64  1  0  0  0  0
 17 19  1  0  0  0  0
 17 35  2  0  0  0  0
 17 65  1  0  0  0  0
 18 20  2  0  0  0  0
 18 35  1  0  0  0  0
 18 66  1  0  0  0  0
 19 36  2  0  0  0  0
 19 67  1  0  0  0  0
 20 36  1  0  0  0  0
 20 68  1  0  0  0  0
 21 37  1  0  0  0  0
 21 69  1  0  0  0  0
 22 37  2  0  0  0  0
 22 70  1  0  0  0  0
 23 33  2  0  0  0  0
 23 38  1  0  0  0  0
 23 71  1  0  0  0  0
 24 34  2  0  0  0  0
 24 39  1  0  0  0  0
 24 72  1  0  0  0  0
 25 27  1  0  0  0  0
 25 41  1  0  0  0  0
 25 73  1  0  0  0  0
 25 74  1  0  0  0  0
 26 28  1  0  0  0  0
 26 41  1  0  0  0  0
 26 75  1  0  0  0  0
 26 76  1  0  0  0  0
 27 43  1  0  0  0  0
 27 77  1  0  0  0  0
 27 78  1  0  0  0  0
 28 43  1  0  0  0  0
 28 79  1  0  0  0  0
 28 80  1  0  0  0  0
 29 30  1  0  0  0  0
 29 38  1  0  0  0  0
 29 81  1  0  0  0  0
 29 82  1  0  0  0  0
 32 43  1  0  0  0  0
 33 34  1  0  0  0  0
 37 42  1  0  0  0  0
 38 39  2  0  0  0  0
 39 42  1  0  0  0  0
 40 83  1  0  0  0  0
 41 84  1  0  0  0  0
 42 85  1  0  0  0  0
 43 86  1  0  0  0  0
M  CHG  1   8   1
M  END
$$$$
