# Supplementary material for: ModBinddG: A simulation-based absolute predictor of free energy of binding based on population reweighting
Source: Proc Natl Acad Sci U S A. 2026 Jun 15;123(25):e2513285123. doi: 10.1073/pnas.2513285123 (PMC13291613; doi:10.1073/pnas.2513285123)
Supplement: Supplementary file 2 — Dataset S01 (GZ) [file pnas.2513285123.sd01.gz › SI_PNAS_V2/MDM2_dG/CHEMBL3683140.sdf]

002_ _1
xlunicon  12172119213D 1   1.00000     0.00000     0
unicon 1.4.0 xli
 76 80  0  0  0  0            999 V2000
    4.3460   16.3590   -1.3800 Cl  0  0  0  0  0  0  0  0  0  0  0  0
    8.1550    9.9240   -4.5140 O   0  0  0  0  0  0  0  0  0  0  0  0
    2.5370    6.6770   -1.3860 O   0  0  0  0  0  0  0  0  0  0  0  0
    3.1010    7.8870    0.9070 O   0  0  0  0  0  0  0  0  0  0  0  0
    7.6210   10.5580   -2.3880 N   0  0  0  0  0  0  0  0  0  0  0  0
   13.8040   12.1900   -2.1780 N   0  3  0  0  0  0  0  0  0  0  0  0
    2.1630    6.0830   -2.6180 C   0  0  0  0  0  0  0  0  0  0  0  0
    2.4390   10.8710    3.1800 C   0  0  0  0  0  0  0  0  0  0  0  0
    2.5940    7.7080    3.2000 C   0  0  0  0  0  0  0  0  0  0  0  0
   12.7820   14.3380   -1.3220 C   0  0  0  0  0  0  0  0  0  0  0  0
    6.1910   14.4810   -0.7030 C   0  0  0  0  0  0  0  0  0  0  0  0
    4.2840   13.7220   -2.0120 C   0  0  0  0  0  0  0  0  0  0  0  0
    9.6900   10.5870   -1.0500 C   0  0  0  0  0  0  0  0  0  0  0  0
    9.4230   12.1480   -2.9020 C   0  0  0  0  0  0  0  0  0  0  0  0
    6.7040   13.1700   -0.6870 C   0  0  0  0  0  0  0  0  0  0  0  0
    4.8000   12.4120   -2.0010 C   0  0  0  0  0  0  0  0  0  0  0  0
   10.9560   11.1370   -0.7730 C   0  0  0  0  0  0  0  0  0  0  0  0
   10.6750   12.7080   -2.6140 C   0  0  0  0  0  0  0  0  0  0  0  0
    4.2390    7.9860   -2.5930 C   0  0  0  0  0  0  0  0  0  0  0  0
    4.8380    9.2800   -0.1730 C   0  0  0  0  0  0  0  0  0  0  0  0
   14.2030   10.8000   -1.8530 C   0  0  0  0  0  0  0  0  0  0  0  0
   15.0470   12.9310   -2.4540 C   0  0  0  0  0  0  0  0  0  0  0  0
   15.6230   10.6080   -2.4110 C   0  0  0  0  0  0  0  0  0  0  0  0
   15.9420   11.9100   -3.1440 C   0  0  0  0  0  0  0  0  0  0  0  0
    2.3830    9.9400    1.9660 C   0  0  0  0  0  0  0  0  0  0  0  0
    5.9470    9.3890   -3.8340 C   0  0  0  0  0  0  0  0  0  0  0  0
    7.3390    9.9860   -3.5890 C   0  0  0  0  0  0  0  0  0  0  0  0
    4.9780   14.7570   -1.3620 C   0  0  0  0  0  0  0  0  0  0  0  0
    3.5340    7.6290   -1.4160 C   0  0  0  0  0  0  0  0  0  0  0  0
    3.8330    8.2810   -0.1970 C   0  0  0  0  0  0  0  0  0  0  0  0
    8.9170   11.0870   -2.1210 C   0  0  0  0  0  0  0  0  0  0  0  0
   11.4540   12.2060   -1.5490 C   0  0  0  0  0  0  0  0  0  0  0  0
    6.0120   12.1220   -1.3340 C   0  0  0  0  0  0  0  0  0  0  0  0
    5.2330    8.9790   -2.5580 C   0  0  0  0  0  0  0  0  0  0  0  0
    5.5350    9.6240   -1.3480 C   0  0  0  0  0  0  0  0  0  0  0  0
    3.1800    8.6280    2.1220 C   0  0  2  0  0  0  0  0  0  0  0  0
   12.8210   12.8030   -1.2460 C   0  0  1  0  0  0  0  0  0  0  0  0
    6.6030   10.7100   -1.3300 C   0  0  1  0  0  0  0  0  0  0  0  0
   13.3350   12.1590   -3.0740 H   0  0  0  0  0  0  0  0  0  0  0  0
    1.3360    5.3940   -2.4800 H   0  0  0  0  0  0  0  0  0  0  0  0
    1.8330    6.8350   -3.3380 H   0  0  0  0  0  0  0  0  0  0  0  0
    2.9920    5.5080   -3.0300 H   0  0  0  0  0  0  0  0  0  0  0  0
    1.8200   11.7510    3.0100 H   0  0  0  0  0  0  0  0  0  0  0  0
    2.0580   10.3900    4.0780 H   0  0  0  0  0  0  0  0  0  0  0  0
    3.4560   11.2100    3.3730 H   0  0  0  0  0  0  0  0  0  0  0  0
    3.1470    6.7690    3.2440 H   0  0  0  0  0  0  0  0  0  0  0  0
    2.6490    8.1600    4.1900 H   0  0  0  0  0  0  0  0  0  0  0  0
    1.5530    7.4670    2.9900 H   0  0  0  0  0  0  0  0  0  0  0  0
   13.7060   14.7470   -0.9300 H   0  0  0  0  0  0  0  0  0  0  0  0
   12.6540   14.7140   -2.3360 H   0  0  0  0  0  0  0  0  0  0  0  0
   11.9810   14.7510   -0.7090 H   0  0  0  0  0  0  0  0  0  0  0  0
    6.7280   15.2790   -0.2170 H   0  0  0  0  0  0  0  0  0  0  0  0
    3.3560   13.9350   -2.5210 H   0  0  0  0  0  0  0  0  0  0  0  0
    9.3220    9.7740   -0.4390 H   0  0  0  0  0  0  0  0  0  0  0  0
    8.8480   12.5450   -3.7220 H   0  0  0  0  0  0  0  0  0  0  0  0
    7.6390   12.9730   -0.1820 H   0  0  0  0  0  0  0  0  0  0  0  0
    4.2510   11.6350   -2.5100 H   0  0  0  0  0  0  0  0  0  0  0  0
   11.5350   10.7370    0.0480 H   0  0  0  0  0  0  0  0  0  0  0  0
   11.0170   13.5260   -3.2300 H   0  0  0  0  0  0  0  0  0  0  0  0
    4.0260    7.5190   -3.5430 H   0  0  0  0  0  0  0  0  0  0  0  0
    5.0880    9.8080    0.7330 H   0  0  0  0  0  0  0  0  0  0  0  0
   13.4940   10.0900   -2.2800 H   0  0  0  0  0  0  0  0  0  0  0  0
   14.2140   10.6360   -0.7740 H   0  0  0  0  0  0  0  0  0  0  0  0
   14.8580   13.7860   -3.0950 H   0  0  0  0  0  0  0  0  0  0  0  0
   15.5010   13.2800   -1.5260 H   0  0  0  0  0  0  0  0  0  0  0  0
   15.7000    9.7410   -3.0680 H   0  0  0  0  0  0  0  0  0  0  0  0
   16.3300   10.4620   -1.5920 H   0  0  0  0  0  0  0  0  0  0  0  0
   15.6640   11.8260   -4.1960 H   0  0  0  0  0  0  0  0  0  0  0  0
   16.9960   12.1840   -3.1110 H   0  0  0  0  0  0  0  0  0  0  0  0
    2.7670   10.4990    1.1180 H   0  0  0  0  0  0  0  0  0  0  0  0
    1.3450    9.7120    1.7230 H   0  0  0  0  0  0  0  0  0  0  0  0
    5.3460   10.1270   -4.3570 H   0  0  0  0  0  0  0  0  0  0  0  0
    6.0420    8.5260   -4.4940 H   0  0  0  0  0  0  0  0  0  0  0  0
    4.2150    8.8270    2.3970 H   0  0  0  0  0  0  0  0  0  0  0  0
   13.0980   12.5510   -0.2200 H   0  0  0  0  0  0  0  0  0  0  0  0
    7.1040   10.5920   -0.3680 H   0  0  0  0  0  0  0  0  0  0  0  0
  1 28  1  0  0  0  0
  2 27  2  0  0  0  0
  3  7  1  0  0  0  0
  3 29  1  0  0  0  0
  4 30  1  0  0  0  0
  4 36  1  0  0  0  0
  5 27  1  0  0  0  0
  5 31  1  0  0  0  0
  5 38  1  0  0  0  0
  6 21  1  0  0  0  0
  6 22  1  0  0  0  0
  6 37  1  0  0  0  0
  6 39  1  0  0  0  0
  7 40  1  0  0  0  0
  7 41  1  0  0  0  0
  7 42  1  0  0  0  0
  8 25  1  0  0  0  0
  8 43  1  0  0  0  0
  8 44  1  0  0  0  0
  8 45  1  0  0  0  0
  9 36  1  0  0  0  0
  9 46  1  0  0  0  0
  9 47  1  0  0  0  0
  9 48  1  0  0  0  0
 10 37  1  0  0  0  0
 10 49  1  0  0  0  0
 10 50  1  0  0  0  0
 10 51  1  0  0  0  0
 11 15  2  0  0  0  0
 11 28  1  0  0  0  0
 11 52  1  0  0  0  0
 12 16  1  0  0  0  0
 12 28  2  0  0  0  0
 12 53  1  0  0  0  0
 13 17  2  0  0  0  0
 13 31  1  0  0  0  0
 13 54  1  0  0  0  0
 14 18  1  0  0  0  0
 14 31  2  0  0  0  0
 14 55  1  0  0  0  0
 15 33  1  0  0  0  0
 15 56  1  0  0  0  0
 16 33  2  0  0  0  0
 16 57  1  0  0  0  0
 17 32  1  0  0  0  0
 17 58  1  0  0  0  0
 18 32  2  0  0  0  0
 18 59  1  0  0  0  0
 19 29  2  0  0  0  0
 19 34  1  0  0  0  0
 19 60  1  0  0  0  0
 20 30  2  0  0  0  0
 20 35  1  0  0  0  0
 20 61  1  0  0  0  0
 21 23  1  0  0  0  0
 21 62  1  0  0  0  0
 21 63  1  0  0  0  0
 22 24  1  0  0  0  0
 22 64  1  0  0  0  0
 22 65  1  0  0  0  0
 23 24  1  0  0  0  0
 23 66  1  0  0  0  0
 23 67  1  0  0  0  0
 24 68  1  0  0  0  0
 24 69  1  0  0  0  0
 25 36  1  0  0  0  0
 25 70  1  0  0  0  0
 25 71  1  0  0  0  0
 26 27  1  0  0  0  0
 26 34  1  0  0  0  0
 26 72  1  0  0  0  0
 26 73  1  0  0  0  0
 29 30  1  0  0  0  0
 32 37  1  0  0  0  0
 33 38  1  0  0  0  0
 34 35  2  0  0  0  0
 35 38  1  0  0  0  0
 36 74  1  0  0  0  0
 37 75  1  0  0  0  0
 38 76  1  0  0  0  0
M  CHG  1   6   1
M  END
$$$$
