# Supplementary material for: ModBinddG: A simulation-based absolute predictor of free energy of binding based on population reweighting
Source: Proc Natl Acad Sci U S A. 2026 Jun 15;123(25):e2513285123. doi: 10.1073/pnas.2513285123 (PMC13291613; doi:10.1073/pnas.2513285123)
Supplement: Supplementary file 2 — Dataset S01 (GZ) [file pnas.2513285123.sd01.gz › SI_PNAS_V2/MDM2_dG/CHEMBL3683154.sdf]

012_ _1
xlunicon  12172119213D 1   1.00000     0.00000     0
unicon 1.4.0 xli
 83 87  0  0  0  0            999 V2000
    4.3480   16.3690   -1.3870 Cl  0  0  0  0  0  0  0  0  0  0  0  0
   17.8810   10.7060   -4.7170 O   0  0  0  0  0  0  0  0  0  0  0  0
    8.1570    9.9190   -4.5210 O   0  0  0  0  0  0  0  0  0  0  0  0
    2.5380    6.6860   -1.3890 O   0  0  0  0  0  0  0  0  0  0  0  0
    3.1050    7.8960    0.9020 O   0  0  0  0  0  0  0  0  0  0  0  0
   16.1690   10.7390   -3.2260 N   0  0  0  0  0  0  0  0  0  0  0  0
    7.6240   10.5640   -2.3970 N   0  0  0  0  0  0  0  0  0  0  0  0
   13.8780   12.0980   -2.0650 N   0  3  0  0  0  0  0  0  0  0  0  0
    2.1620    6.0920   -2.6200 C   0  0  0  0  0  0  0  0  0  0  0  0
    2.4400   10.8750    3.1820 C   0  0  0  0  0  0  0  0  0  0  0  0
   17.3650    8.6110   -3.7370 C   0  0  0  0  0  0  0  0  0  0  0  0
    2.6020    7.7130    3.1960 C   0  0  0  0  0  0  0  0  0  0  0  0
   12.8030   14.3100   -1.3350 C   0  0  0  0  0  0  0  0  0  0  0  0
    6.1990   14.4920   -0.7220 C   0  0  0  0  0  0  0  0  0  0  0  0
    4.2820   13.7310   -2.0150 C   0  0  0  0  0  0  0  0  0  0  0  0
    9.6760   10.6000   -1.0330 C   0  0  0  0  0  0  0  0  0  0  0  0
    9.4590   12.1170   -2.9250 C   0  0  0  0  0  0  0  0  0  0  0  0
    6.7120   13.1810   -0.7070 C   0  0  0  0  0  0  0  0  0  0  0  0
    4.7980   12.4210   -2.0050 C   0  0  0  0  0  0  0  0  0  0  0  0
   10.9440   11.1400   -0.7490 C   0  0  0  0  0  0  0  0  0  0  0  0
   10.7170   12.6640   -2.6330 C   0  0  0  0  0  0  0  0  0  0  0  0
    4.2390    7.9930   -2.5990 C   0  0  0  0  0  0  0  0  0  0  0  0
    4.8400    9.2900   -0.1810 C   0  0  0  0  0  0  0  0  0  0  0  0
   15.1970    9.9860   -2.4150 C   0  0  0  0  0  0  0  0  0  0  0  0
   16.0000   12.1890   -3.4170 C   0  0  0  0  0  0  0  0  0  0  0  0
   14.3380   10.8270   -1.4600 C   0  0  0  0  0  0  0  0  0  0  0  0
   15.0520   12.9130   -2.4440 C   0  0  0  0  0  0  0  0  0  0  0  0
    2.3860    9.9460    1.9650 C   0  0  0  0  0  0  0  0  0  0  0  0
    5.9470    9.3960   -3.8410 C   0  0  0  0  0  0  0  0  0  0  0  0
   17.1500   10.1120   -3.9220 C   0  0  0  0  0  0  0  0  0  0  0  0
    7.3410    9.9890   -3.5970 C   0  0  0  0  0  0  0  0  0  0  0  0
    4.9810   14.7670   -1.3720 C   0  0  0  0  0  0  0  0  0  0  0  0
    3.5350    7.6380   -1.4210 C   0  0  0  0  0  0  0  0  0  0  0  0
    3.8350    8.2900   -0.2030 C   0  0  0  0  0  0  0  0  0  0  0  0
    8.9250   11.0830   -2.1280 C   0  0  0  0  0  0  0  0  0  0  0  0
   11.4760   12.1770   -1.5460 C   0  0  0  0  0  0  0  0  0  0  0  0
    6.0150   12.1320   -1.3470 C   0  0  0  0  0  0  0  0  0  0  0  0
    5.2330    8.9870   -2.5660 C   0  0  0  0  0  0  0  0  0  0  0  0
    5.5360    9.6340   -1.3560 C   0  0  0  0  0  0  0  0  0  0  0  0
    3.1850    8.6350    2.1180 C   0  0  2  0  0  0  0  0  0  0  0  0
   12.8410   12.7740   -1.2240 C   0  0  1  0  0  0  0  0  0  0  0  0
    6.6040   10.7190   -1.3410 C   0  0  1  0  0  0  0  0  0  0  0  0
   13.4050   11.8860   -2.9330 H   0  0  0  0  0  0  0  0  0  0  0  0
    1.3340    5.4040   -2.4790 H   0  0  0  0  0  0  0  0  0  0  0  0
    1.8330    6.8430   -3.3400 H   0  0  0  0  0  0  0  0  0  0  0  0
    2.9900    5.5150   -3.0310 H   0  0  0  0  0  0  0  0  0  0  0  0
    1.8190   11.7540    3.0130 H   0  0  0  0  0  0  0  0  0  0  0  0
    2.0600   10.3900    4.0780 H   0  0  0  0  0  0  0  0  0  0  0  0
    3.4570   11.2150    3.3750 H   0  0  0  0  0  0  0  0  0  0  0  0
   18.1420    8.2530   -4.4120 H   0  0  0  0  0  0  0  0  0  0  0  0
   17.6850    8.3930   -2.7180 H   0  0  0  0  0  0  0  0  0  0  0  0
   16.4550    8.0530   -3.9540 H   0  0  0  0  0  0  0  0  0  0  0  0
    3.1560    6.7750    3.2360 H   0  0  0  0  0  0  0  0  0  0  0  0
    2.6600    8.1630    4.1860 H   0  0  0  0  0  0  0  0  0  0  0  0
    1.5610    7.4730    2.9880 H   0  0  0  0  0  0  0  0  0  0  0  0
   13.7190   14.7320   -0.9390 H   0  0  0  0  0  0  0  0  0  0  0  0
   12.6790   14.6680   -2.3560 H   0  0  0  0  0  0  0  0  0  0  0  0
   11.9930   14.7310   -0.7400 H   0  0  0  0  0  0  0  0  0  0  0  0
    6.7400   15.2910   -0.2410 H   0  0  0  0  0  0  0  0  0  0  0  0
    3.3500   13.9430   -2.5160 H   0  0  0  0  0  0  0  0  0  0  0  0
    9.2880    9.8090   -0.4060 H   0  0  0  0  0  0  0  0  0  0  0  0
    8.9020   12.5050   -3.7630 H   0  0  0  0  0  0  0  0  0  0  0  0
    7.6510   12.9850   -0.2090 H   0  0  0  0  0  0  0  0  0  0  0  0
    4.2440   11.6430   -2.5080 H   0  0  0  0  0  0  0  0  0  0  0  0
   11.4960   10.7560    0.0960 H   0  0  0  0  0  0  0  0  0  0  0  0
   11.0750   13.4660   -3.2600 H   0  0  0  0  0  0  0  0  0  0  0  0
    4.0250    7.5250   -3.5480 H   0  0  0  0  0  0  0  0  0  0  0  0
    5.0900    9.8190    0.7250 H   0  0  0  0  0  0  0  0  0  0  0  0
   14.5420    9.4460   -3.1000 H   0  0  0  0  0  0  0  0  0  0  0  0
   15.6990    9.2260   -1.8140 H   0  0  0  0  0  0  0  0  0  0  0  0
   15.6500   12.3460   -4.4380 H   0  0  0  0  0  0  0  0  0  0  0  0
   16.9740   12.6770   -3.3620 H   0  0  0  0  0  0  0  0  0  0  0  0
   13.4920   10.2220   -1.1380 H   0  0  0  0  0  0  0  0  0  0  0  0
   14.9130   11.0540   -0.5600 H   0  0  0  0  0  0  0  0  0  0  0  0
   14.7300   13.8220   -2.9430 H   0  0  0  0  0  0  0  0  0  0  0  0
   15.5880   13.2180   -1.5460 H   0  0  0  0  0  0  0  0  0  0  0  0
    2.7700   10.5080    1.1180 H   0  0  0  0  0  0  0  0  0  0  0  0
    1.3490    9.7170    1.7200 H   0  0  0  0  0  0  0  0  0  0  0  0
    5.3480   10.1380   -4.3630 H   0  0  0  0  0  0  0  0  0  0  0  0
    6.0390    8.5350   -4.5040 H   0  0  0  0  0  0  0  0  0  0  0  0
    4.2210    8.8360    2.3910 H   0  0  0  0  0  0  0  0  0  0  0  0
   13.0610   12.5670   -0.1740 H   0  0  0  0  0  0  0  0  0  0  0  0
    7.1010   10.6040   -0.3770 H   0  0  0  0  0  0  0  0  0  0  0  0
  1 32  1  0  0  0  0
  2 30  2  0  0  0  0
  3 31  2  0  0  0  0
  4  9  1  0  0  0  0
  4 33  1  0  0  0  0
  5 34  1  0  0  0  0
  5 40  1  0  0  0  0
  6 24  1  0  0  0  0
  6 25  1  0  0  0  0
  6 30  1  0  0  0  0
  7 31  1  0  0  0  0
  7 35  1  0  0  0  0
  7 42  1  0  0  0  0
  8 26  1  0  0  0  0
  8 27  1  0  0  0  0
  8 41  1  0  0  0  0
  8 43  1  0  0  0  0
  9 44  1  0  0  0  0
  9 45  1  0  0  0  0
  9 46  1  0  0  0  0
 10 28  1  0  0  0  0
 10 47  1  0  0  0  0
 10 48  1  0  0  0  0
 10 49  1  0  0  0  0
 11 30  1  0  0  0  0
 11 50  1  0  0  0  0
 11 51  1  0  0  0  0
 11 52  1  0  0  0  0
 12 40  1  0  0  0  0
 12 53  1  0  0  0  0
 12 54  1  0  0  0  0
 12 55  1  0  0  0  0
 13 41  1  0  0  0  0
 13 56  1  0  0  0  0
 13 57  1  0  0  0  0
 13 58  1  0  0  0  0
 14 18  2  0  0  0  0
 14 32  1  0  0  0  0
 14 59  1  0  0  0  0
 15 19  1  0  0  0  0
 15 32  2  0  0  0  0
 15 60  1  0  0  0  0
 16 20  2  0  0  0  0
 16 35  1  0  0  0  0
 16 61  1  0  0  0  0
 17 21  1  0  0  0  0
 17 35  2  0  0  0  0
 17 62  1  0  0  0  0
 18 37  1  0  0  0  0
 18 63  1  0  0  0  0
 19 37  2  0  0  0  0
 19 64  1  0  0  0  0
 20 36  1  0  0  0  0
 20 65  1  0  0  0  0
 21 36  2  0  0  0  0
 21 66  1  0  0  0  0
 22 33  2  0  0  0  0
 22 38  1  0  0  0  0
 22 67  1  0  0  0  0
 23 34  2  0  0  0  0
 23 39  1  0  0  0  0
 23 68  1  0  0  0  0
 24 26  1  0  0  0  0
 24 69  1  0  0  0  0
 24 70  1  0  0  0  0
 25 27  1  0  0  0  0
 25 71  1  0  0  0  0
 25 72  1  0  0  0  0
 26 73  1  0  0  0  0
 26 74  1  0  0  0  0
 27 75  1  0  0  0  0
 27 76  1  0  0  0  0
 28 40  1  0  0  0  0
 28 77  1  0  0  0  0
 28 78  1  0  0  0  0
 29 31  1  0  0  0  0
 29 38  1  0  0  0  0
 29 79  1  0  0  0  0
 29 80  1  0  0  0  0
 33 34  1  0  0  0  0
 36 41  1  0  0  0  0
 37 42  1  0  0  0  0
 38 39  2  0  0  0  0
 39 42  1  0  0  0  0
 40 81  1  0  0  0  0
 41 82  1  0  0  0  0
 42 83  1  0  0  0  0
M  CHG  1   8   1
M  END
$$$$
