# Supplementary material for: ModBinddG: A simulation-based absolute predictor of free energy of binding based on population reweighting
Source: Proc Natl Acad Sci U S A. 2026 Jun 15;123(25):e2513285123. doi: 10.1073/pnas.2513285123 (PMC13291613; doi:10.1073/pnas.2513285123)
Supplement: Supplementary file 2 — Dataset S01 (GZ) [file pnas.2513285123.sd01.gz › SI_PNAS_V2/MDM2_dG/CHEMBL3683142.sdf]

006_ _1
xlunicon  12172119213D 1   1.00000     0.00000     0
unicon 1.4.0 xli
 64 67  0  0  0  0            999 V2000
    4.3560   16.4200   -1.4130 Cl  0  0  0  0  0  0  0  0  0  0  0  0
    8.1780   10.0500   -4.5150 O   0  0  0  0  0  0  0  0  0  0  0  0
   13.9640   10.6360   -1.8950 O   0  0  0  0  0  0  0  0  0  0  0  0
    2.5760    6.7540   -1.3830 O   0  0  0  0  0  0  0  0  0  0  0  0
    3.1590    7.9320    0.9140 O   0  0  0  0  0  0  0  0  0  0  0  0
    7.6640   10.6210   -2.3680 N   0  0  0  0  0  0  0  0  0  0  0  0
    2.1910    6.1670   -2.6140 C   0  0  0  0  0  0  0  0  0  0  0  0
    2.4350   10.8980    3.1880 C   0  0  0  0  0  0  0  0  0  0  0  0
   13.6280   11.8560    0.1150 C   0  0  0  0  0  0  0  0  0  0  0  0
    2.6390    7.7410    3.2010 C   0  0  0  0  0  0  0  0  0  0  0  0
    6.2320   14.5660   -0.7560 C   0  0  0  0  0  0  0  0  0  0  0  0
    4.2940   13.7740   -2.0000 C   0  0  0  0  0  0  0  0  0  0  0  0
    9.7460   10.1130   -1.1960 C   0  0  0  0  0  0  0  0  0  0  0  0
    9.6200   12.1060   -2.6010 C   0  0  0  0  0  0  0  0  0  0  0  0
    6.7540   13.2580   -0.7320 C   0  0  0  0  0  0  0  0  0  0  0  0
    4.8180   12.4670   -1.9800 C   0  0  0  0  0  0  0  0  0  0  0  0
   11.1060   10.3740   -0.9490 C   0  0  0  0  0  0  0  0  0  0  0  0
   10.9770   12.3740   -2.3360 C   0  0  0  0  0  0  0  0  0  0  0  0
    4.2740    8.0720   -2.5910 C   0  0  0  0  0  0  0  0  0  0  0  0
    4.8900    9.3390   -0.1590 C   0  0  0  0  0  0  0  0  0  0  0  0
    2.4060    9.9720    1.9700 C   0  0  0  0  0  0  0  0  0  0  0  0
    5.9740    9.4990   -3.8270 C   0  0  0  0  0  0  0  0  0  0  0  0
    7.3710   10.0860   -3.5810 C   0  0  0  0  0  0  0  0  0  0  0  0
    5.0000   14.8230   -1.3860 C   0  0  0  0  0  0  0  0  0  0  0  0
    3.5770    7.7040   -1.4120 C   0  0  0  0  0  0  0  0  0  0  0  0
    3.8840    8.3410   -0.1890 C   0  0  0  0  0  0  0  0  0  0  0  0
    9.0070   10.9590   -2.0500 C   0  0  0  0  0  0  0  0  0  0  0  0
   11.7360   11.4930   -1.5360 C   0  0  0  0  0  0  0  0  0  0  0  0
    6.0490   12.1950   -1.3390 C   0  0  0  0  0  0  0  0  0  0  0  0
    5.2680    9.0670   -2.5510 C   0  0  0  0  0  0  0  0  0  0  0  0
    5.5800    9.6970   -1.3340 C   0  0  0  0  0  0  0  0  0  0  0  0
   13.2290   11.7110   -1.3550 C   0  0  2  0  0  0  0  0  0  0  0  0
    3.2200    8.6710    2.1300 C   0  0  2  0  0  0  0  0  0  0  0  0
    6.6460   10.7860   -1.3150 C   0  0  1  0  0  0  0  0  0  0  0  0
   13.6250    9.8390   -1.5120 H   0  0  0  0  0  0  0  0  0  0  0  0
    1.8600    6.9210   -3.3310 H   0  0  0  0  0  0  0  0  0  0  0  0
    3.0150    5.5880   -3.0320 H   0  0  0  0  0  0  0  0  0  0  0  0
    1.3610    5.4810   -2.4660 H   0  0  0  0  0  0  0  0  0  0  0  0
    2.0550   10.4060    4.0810 H   0  0  0  0  0  0  0  0  0  0  0  0
    3.4450   11.2530    3.3900 H   0  0  0  0  0  0  0  0  0  0  0  0
    1.8020   11.7670    3.0160 H   0  0  0  0  0  0  0  0  0  0  0  0
   13.3670   10.9770    0.7030 H   0  0  0  0  0  0  0  0  0  0  0  0
   14.7040   12.0030    0.2090 H   0  0  0  0  0  0  0  0  0  0  0  0
   13.1370   12.7220    0.5610 H   0  0  0  0  0  0  0  0  0  0  0  0
    3.2010    6.8080    3.2450 H   0  0  0  0  0  0  0  0  0  0  0  0
    1.6010    7.4910    2.9850 H   0  0  0  0  0  0  0  0  0  0  0  0
    2.6840    8.1900    4.1930 H   0  0  0  0  0  0  0  0  0  0  0  0
    6.7780   15.3750   -0.2990 H   0  0  0  0  0  0  0  0  0  0  0  0
    3.3520   13.9720   -2.4860 H   0  0  0  0  0  0  0  0  0  0  0  0
    9.2870    9.2350   -0.7630 H   0  0  0  0  0  0  0  0  0  0  0  0
    9.0640   12.7670   -3.2500 H   0  0  0  0  0  0  0  0  0  0  0  0
    7.7040   13.0740   -0.2500 H   0  0  0  0  0  0  0  0  0  0  0  0
    4.2570   11.6800   -2.4610 H   0  0  0  0  0  0  0  0  0  0  0  0
   11.6710    9.6930   -0.3290 H   0  0  0  0  0  0  0  0  0  0  0  0
   11.4460   13.2370   -2.7880 H   0  0  0  0  0  0  0  0  0  0  0  0
    4.0520    7.6150   -3.5440 H   0  0  0  0  0  0  0  0  0  0  0  0
    5.1460    9.8560    0.7530 H   0  0  0  0  0  0  0  0  0  0  0  0
    2.7910   10.5390    1.1280 H   0  0  0  0  0  0  0  0  0  0  0  0
    1.3740    9.7290    1.7160 H   0  0  0  0  0  0  0  0  0  0  0  0
    5.3750   10.2480   -4.3330 H   0  0  0  0  0  0  0  0  0  0  0  0
    6.0620    8.6480   -4.5040 H   0  0  0  0  0  0  0  0  0  0  0  0
   13.5280   12.6160   -1.8880 H   0  0  0  0  0  0  0  0  0  0  0  0
    4.2510    8.8850    2.4120 H   0  0  0  0  0  0  0  0  0  0  0  0
    7.1520   10.6810   -0.3530 H   0  0  0  0  0  0  0  0  0  0  0  0
  1 24  1  0  0  0  0
  2 23  2  0  0  0  0
  3 32  1  0  0  0  0
  3 35  1  0  0  0  0
  4  7  1  0  0  0  0
  4 25  1  0  0  0  0
  5 26  1  0  0  0  0
  5 33  1  0  0  0  0
  6 23  1  0  0  0  0
  6 27  1  0  0  0  0
  6 34  1  0  0  0  0
  7 36  1  0  0  0  0
  7 37  1  0  0  0  0
  7 38  1  0  0  0  0
  8 21  1  0  0  0  0
  8 39  1  0  0  0  0
  8 40  1  0  0  0  0
  8 41  1  0  0  0  0
  9 32  1  0  0  0  0
  9 42  1  0  0  0  0
  9 43  1  0  0  0  0
  9 44  1  0  0  0  0
 10 33  1  0  0  0  0
 10 45  1  0  0  0  0
 10 46  1  0  0  0  0
 10 47  1  0  0  0  0
 11 15  2  0  0  0  0
 11 24  1  0  0  0  0
 11 48  1  0  0  0  0
 12 16  1  0  0  0  0
 12 24  2  0  0  0  0
 12 49  1  0  0  0  0
 13 17  2  0  0  0  0
 13 27  1  0  0  0  0
 13 50  1  0  0  0  0
 14 18  1  0  0  0  0
 14 27  2  0  0  0  0
 14 51  1  0  0  0  0
 15 29  1  0  0  0  0
 15 52  1  0  0  0  0
 16 29  2  0  0  0  0
 16 53  1  0  0  0  0
 17 28  1  0  0  0  0
 17 54  1  0  0  0  0
 18 28  2  0  0  0  0
 18 55  1  0  0  0  0
 19 25  2  0  0  0  0
 19 30  1  0  0  0  0
 19 56  1  0  0  0  0
 20 26  2  0  0  0  0
 20 31  1  0  0  0  0
 20 57  1  0  0  0  0
 21 33  1  0  0  0  0
 21 58  1  0  0  0  0
 21 59  1  0  0  0  0
 22 23  1  0  0  0  0
 22 30  1  0  0  0  0
 22 60  1  0  0  0  0
 22 61  1  0  0  0  0
 25 26  1  0  0  0  0
 28 32  1  0  0  0  0
 29 34  1  0  0  0  0
 30 31  2  0  0  0  0
 31 34  1  0  0  0  0
 32 62  1  0  0  0  0
 33 63  1  0  0  0  0
 34 64  1  0  0  0  0
M  END
$$$$
