# Supplementary material for: ModBinddG: A simulation-based absolute predictor of free energy of binding based on population reweighting
Source: Proc Natl Acad Sci U S A. 2026 Jun 15;123(25):e2513285123. doi: 10.1073/pnas.2513285123 (PMC13291613; doi:10.1073/pnas.2513285123)
Supplement: Supplementary file 2 — Dataset S01 (GZ) [file pnas.2513285123.sd01.gz › SI_PNAS_V2/MDM2_dG/CHEMBL3683156.sdf]

067_ _1
xlunicon  12172119213D 1   1.00000     0.00000     0
unicon 1.4.0 xli
 90 94  0  0  0  0            999 V2000
    4.4640   16.3280   -1.3750 Cl  0  0  0  0  0  0  0  0  0  0  0  0
    8.1400    9.7160   -4.4270 O   0  0  0  0  0  0  0  0  0  0  0  0
    2.3940    6.6830   -1.4320 O   0  0  0  0  0  0  0  0  0  0  0  0
    2.9430    7.8780    0.8850 O   0  0  0  0  0  0  0  0  0  0  0  0
   12.8080   12.1250   -0.8330 N   0  0  0  0  0  0  0  0  0  0  0  0
    7.5960   10.3770   -2.3060 N   0  0  0  0  0  0  0  0  0  0  0  0
   17.2670   10.4350   -3.4340 N   0  3  0  0  0  0  0  0  0  0  0  0
    2.0070    6.1300   -2.6780 C   0  0  0  0  0  0  0  0  0  0  0  0
   16.4610   11.2800   -4.3530 C   0  0  0  0  0  0  0  0  0  0  0  0
   18.5870   10.1300   -4.0340 C   0  0  0  0  0  0  0  0  0  0  0  0
   12.4300   14.5750   -1.2270 C   0  0  0  0  0  0  0  0  0  0  0  0
    2.4240    9.9120    2.1210 C   0  0  0  0  0  0  0  0  0  0  0  0
    2.5000    7.6160    3.1960 C   0  0  0  0  0  0  0  0  0  0  0  0
    6.2810   14.4060   -0.7350 C   0  0  0  0  0  0  0  0  0  0  0  0
    4.3310   13.6930   -2.0060 C   0  0  0  0  0  0  0  0  0  0  0  0
   10.8490   10.6700   -0.4510 C   0  0  0  0  0  0  0  0  0  0  0  0
   10.9050   12.1050   -2.4000 C   0  0  0  0  0  0  0  0  0  0  0  0
    9.5570   10.2420   -0.8120 C   0  0  0  0  0  0  0  0  0  0  0  0
    9.6190   11.6880   -2.7640 C   0  0  0  0  0  0  0  0  0  0  0  0
    6.7570   13.0800   -0.7180 C   0  0  0  0  0  0  0  0  0  0  0  0
    4.8080   12.3680   -1.9910 C   0  0  0  0  0  0  0  0  0  0  0  0
    4.1320    7.9670   -2.6040 C   0  0  0  0  0  0  0  0  0  0  0  0
    4.7260    9.2310   -0.1650 C   0  0  0  0  0  0  0  0  0  0  0  0
   13.3130   13.3420   -1.4730 C   0  0  0  0  0  0  0  0  0  0  0  0
   13.7890   11.2490   -0.1820 C   0  0  0  0  0  0  0  0  0  0  0  0
   16.8830    9.0960   -1.3460 C   0  0  0  0  0  0  0  0  0  0  0  0
   15.1010    8.9990   -3.1500 C   0  0  0  0  0  0  0  0  0  0  0  0
   16.0450   10.0660   -0.4800 C   0  0  0  0  0  0  0  0  0  0  0  0
   14.1540    9.5160   -2.0430 C   0  0  0  0  0  0  0  0  0  0  0  0
    5.8820    9.3530   -3.8070 C   0  0  0  0  0  0  0  0  0  0  0  0
    7.3080    9.8400   -3.5230 C   0  0  0  0  0  0  0  0  0  0  0  0
    5.0630   14.7120   -1.3720 C   0  0  0  0  0  0  0  0  0  0  0  0
    3.4070    7.6180   -1.4370 C   0  0  0  0  0  0  0  0  0  0  0  0
    3.7000    8.2560   -0.2090 C   0  0  0  0  0  0  0  0  0  0  0  0
   11.5430   11.6250   -1.2300 C   0  0  0  0  0  0  0  0  0  0  0  0
    8.9280   10.7550   -1.9690 C   0  0  0  0  0  0  0  0  0  0  0  0
    6.0190   12.0460   -1.3360 C   0  0  0  0  0  0  0  0  0  0  0  0
    5.1410    8.9410   -2.5490 C   0  0  0  0  0  0  0  0  0  0  0  0
    5.4430    9.5650   -1.3280 C   0  0  0  0  0  0  0  0  0  0  0  0
    3.1140    8.5370    2.1380 C   0  0  0  0  0  0  0  0  0  0  0  0
   16.6160    9.2070   -2.8620 C   0  0  0  0  0  0  0  0  0  0  0  0
    6.5490   10.6090   -1.2910 C   0  0  1  0  0  0  0  0  0  0  0  0
   14.7870   10.6200   -1.1800 C   0  0  0  0  0  0  0  0  0  0  0  0
   17.4910   11.0270   -2.6390 H   0  0  0  0  0  0  0  0  0  0  0  0
    1.1340    5.4930   -2.5690 H   0  0  0  0  0  0  0  0  0  0  0  0
    1.7390    6.9050   -3.3980 H   0  0  0  0  0  0  0  0  0  0  0  0
    2.8100    5.5090   -3.0740 H   0  0  0  0  0  0  0  0  0  0  0  0
   17.0080   12.1900   -4.6010 H   0  0  0  0  0  0  0  0  0  0  0  0
   16.2520   10.7590   -5.2880 H   0  0  0  0  0  0  0  0  0  0  0  0
   15.5140   11.6000   -3.9250 H   0  0  0  0  0  0  0  0  0  0  0  0
   18.4850    9.5050   -4.9220 H   0  0  0  0  0  0  0  0  0  0  0  0
   19.1030   11.0470   -4.3230 H   0  0  0  0  0  0  0  0  0  0  0  0
   19.2270    9.6120   -3.3190 H   0  0  0  0  0  0  0  0  0  0  0  0
   12.5890   15.2930   -2.0230 H   0  0  0  0  0  0  0  0  0  0  0  0
   11.3620   14.3730   -1.2450 H   0  0  0  0  0  0  0  0  0  0  0  0
   12.6620   15.0380   -0.2670 H   0  0  0  0  0  0  0  0  0  0  0  0
    2.4500   10.3810    3.1050 H   0  0  0  0  0  0  0  0  0  0  0  0
    2.8990   10.6000    1.4240 H   0  0  0  0  0  0  0  0  0  0  0  0
    1.3800    9.8220    1.8210 H   0  0  0  0  0  0  0  0  0  0  0  0
    2.5810    8.0510    4.1920 H   0  0  0  0  0  0  0  0  0  0  0  0
    1.4480    7.4260    2.9910 H   0  0  0  0  0  0  0  0  0  0  0  0
    3.0120    6.6540    3.2140 H   0  0  0  0  0  0  0  0  0  0  0  0
    6.8500   15.1910   -0.2600 H   0  0  0  0  0  0  0  0  0  0  0  0
    3.4000   13.9280   -2.4990 H   0  0  0  0  0  0  0  0  0  0  0  0
   11.2730   10.2780    0.4590 H   0  0  0  0  0  0  0  0  0  0  0  0
   11.3710   12.8370   -3.0370 H   0  0  0  0  0  0  0  0  0  0  0  0
    9.0530    9.5210   -0.1850 H   0  0  0  0  0  0  0  0  0  0  0  0
    9.1640   12.1060   -3.6510 H   0  0  0  0  0  0  0  0  0  0  0  0
    7.6930   12.8600   -0.2240 H   0  0  0  0  0  0  0  0  0  0  0  0
    4.2230   11.6040   -2.4790 H   0  0  0  0  0  0  0  0  0  0  0  0
    3.9250    7.5090   -3.5590 H   0  0  0  0  0  0  0  0  0  0  0  0
    4.9800    9.7460    0.7490 H   0  0  0  0  0  0  0  0  0  0  0  0
   14.3240   13.5590   -1.1330 H   0  0  0  0  0  0  0  0  0  0  0  0
   13.4180   13.1630   -2.5420 H   0  0  0  0  0  0  0  0  0  0  0  0
   13.3280   10.4700    0.4210 H   0  0  0  0  0  0  0  0  0  0  0  0
   14.3400   11.8680    0.5280 H   0  0  0  0  0  0  0  0  0  0  0  0
   16.6350    8.0780   -1.0420 H   0  0  0  0  0  0  0  0  0  0  0  0
   17.9440    9.2120   -1.1230 H   0  0  0  0  0  0  0  0  0  0  0  0
   14.9240    7.9250   -3.2250 H   0  0  0  0  0  0  0  0  0  0  0  0
   14.8090    9.3640   -4.1310 H   0  0  0  0  0  0  0  0  0  0  0  0
   15.7660    9.5600    0.4460 H   0  0  0  0  0  0  0  0  0  0  0  0
   16.6670   10.9040   -0.1780 H   0  0  0  0  0  0  0  0  0  0  0  0
   13.8790    8.6870   -1.3890 H   0  0  0  0  0  0  0  0  0  0  0  0
   13.2180    9.8540   -2.4810 H   0  0  0  0  0  0  0  0  0  0  0  0
    5.9230    8.5150   -4.5040 H   0  0  0  0  0  0  0  0  0  0  0  0
    5.3380   10.1540   -4.3000 H   0  0  0  0  0  0  0  0  0  0  0  0
    4.1700    8.6420    2.3890 H   0  0  0  0  0  0  0  0  0  0  0  0
   17.1070    8.3530   -3.3330 H   0  0  0  0  0  0  0  0  0  0  0  0
    6.9990   10.4960   -0.3040 H   0  0  0  0  0  0  0  0  0  0  0  0
   15.1250   11.4230   -1.8280 H   0  0  0  0  0  0  0  0  0  0  0  0
  1 32  1  0  0  0  0
  2 31  2  0  0  0  0
  3  8  1  0  0  0  0
  3 33  1  0  0  0  0
  4 34  1  0  0  0  0
  4 40  1  0  0  0  0
  5 24  1  0  0  0  0
  5 25  1  0  0  0  0
  5 35  1  0  0  0  0
  6 31  1  0  0  0  0
  6 36  1  0  0  0  0
  6 42  1  0  0  0  0
  7  9  1  0  0  0  0
  7 10  1  0  0  0  0
  7 41  1  0  0  0  0
  7 44  1  0  0  0  0
  8 45  1  0  0  0  0
  8 46  1  0  0  0  0
  8 47  1  0  0  0  0
  9 48  1  0  0  0  0
  9 49  1  0  0  0  0
  9 50  1  0  0  0  0
 10 51  1  0  0  0  0
 10 52  1  0  0  0  0
 10 53  1  0  0  0  0
 11 24  1  0  0  0  0
 11 54  1  0  0  0  0
 11 55  1  0  0  0  0
 11 56  1  0  0  0  0
 12 40  1  0  0  0  0
 12 57  1  0  0  0  0
 12 58  1  0  0  0  0
 12 59  1  0  0  0  0
 13 40  1  0  0  0  0
 13 60  1  0  0  0  0
 13 61  1  0  0  0  0
 13 62  1  0  0  0  0
 14 20  2  0  0  0  0
 14 32  1  0  0  0  0
 14 63  1  0  0  0  0
 15 21  1  0  0  0  0
 15 32  2  0  0  0  0
 15 64  1  0  0  0  0
 16 18  1  0  0  0  0
 16 35  2  0  0  0  0
 16 65  1  0  0  0  0
 17 19  2  0  0  0  0
 17 35  1  0  0  0  0
 17 66  1  0  0  0  0
 18 36  2  0  0  0  0
 18 67  1  0  0  0  0
 19 36  1  0  0  0  0
 19 68  1  0  0  0  0
 20 37  1  0  0  0  0
 20 69  1  0  0  0  0
 21 37  2  0  0  0  0
 21 70  1  0  0  0  0
 22 33  2  0  0  0  0
 22 38  1  0  0  0  0
 22 71  1  0  0  0  0
 23 34  2  0  0  0  0
 23 39  1  0  0  0  0
 23 72  1  0  0  0  0
 24 73  1  0  0  0  0
 24 74  1  0  0  0  0
 25 43  1  0  0  0  0
 25 75  1  0  0  0  0
 25 76  1  0  0  0  0
 26 28  1  0  0  0  0
 26 41  1  0  0  0  0
 26 77  1  0  0  0  0
 26 78  1  0  0  0  0
 27 29  1  0  0  0  0
 27 41  1  0  0  0  0
 27 79  1  0  0  0  0
 27 80  1  0  0  0  0
 28 43  1  0  0  0  0
 28 81  1  0  0  0  0
 28 82  1  0  0  0  0
 29 43  1  0  0  0  0
 29 83  1  0  0  0  0
 29 84  1  0  0  0  0
 30 31  1  0  0  0  0
 30 38  1  0  0  0  0
 30 85  1  0  0  0  0
 30 86  1  0  0  0  0
 33 34  1  0  0  0  0
 37 42  1  0  0  0  0
 38 39  2  0  0  0  0
 39 42  1  0  0  0  0
 40 87  1  0  0  0  0
 41 88  1  0  0  0  0
 42 89  1  0  0  0  0
 43 90  1  0  0  0  0
M  CHG  1   7   1
M  END
$$$$
