# Supplementary material for: ModBinddG: A simulation-based absolute predictor of free energy of binding based on population reweighting
Source: Proc Natl Acad Sci U S A. 2026 Jun 15;123(25):e2513285123. doi: 10.1073/pnas.2513285123 (PMC13291613; doi:10.1073/pnas.2513285123)
Supplement: Supplementary file 2 — Dataset S01 (GZ) [file pnas.2513285123.sd01.gz › SI_PNAS_V2/MDM2_dG/CHEMBL3683181.sdf]

012_ _1
xlunicon  12172119213D 1   1.00000     0.00000     0
unicon 1.4.0 xli
 67 70  0  0  0  0            999 V2000
    4.3600   16.4030   -1.3990 Cl  0  0  0  0  0  0  0  0  0  0  0  0
   15.2230   11.3620   -0.7750 O   0  0  0  0  0  0  0  0  0  0  0  0
    8.1760    9.9350   -4.5490 O   0  0  0  0  0  0  0  0  0  0  0  0
    2.4940    6.7960   -1.4000 O   0  0  0  0  0  0  0  0  0  0  0  0
    3.0450    8.0490    0.8770 O   0  0  0  0  0  0  0  0  0  0  0  0
   13.8480   12.4680   -2.1900 N   0  0  0  0  0  0  0  0  0  0  0  0
    7.6440   10.5940   -2.4300 N   0  0  0  0  0  0  0  0  0  0  0  0
    2.0910    6.2220   -2.6340 C   0  0  0  0  0  0  0  0  0  0  0  0
   15.9620   11.6100   -3.0320 C   0  0  0  0  0  0  0  0  0  0  0  0
    2.5300   10.0880    2.1070 C   0  0  0  0  0  0  0  0  0  0  0  0
    2.6230    7.7990    3.1890 C   0  0  0  0  0  0  0  0  0  0  0  0
   12.7490   14.3940   -1.2100 C   0  0  0  0  0  0  0  0  0  0  0  0
    6.2260   14.5330   -0.7590 C   0  0  0  0  0  0  0  0  0  0  0  0
    4.2940   13.7650   -2.0250 C   0  0  0  0  0  0  0  0  0  0  0  0
    9.7170   10.6120   -1.1010 C   0  0  0  0  0  0  0  0  0  0  0  0
    9.4520   12.1790   -2.9480 C   0  0  0  0  0  0  0  0  0  0  0  0
    6.7440   13.2240   -0.7500 C   0  0  0  0  0  0  0  0  0  0  0  0
    4.8140   12.4580   -2.0220 C   0  0  0  0  0  0  0  0  0  0  0  0
   10.9820   11.1620   -0.8210 C   0  0  0  0  0  0  0  0  0  0  0  0
   10.7030   12.7420   -2.6520 C   0  0  0  0  0  0  0  0  0  0  0  0
    4.2400    8.0420   -2.6060 C   0  0  0  0  0  0  0  0  0  0  0  0
    4.8320    9.3750   -0.2050 C   0  0  0  0  0  0  0  0  0  0  0  0
    5.9730    9.4010   -3.8580 C   0  0  0  0  0  0  0  0  0  0  0  0
   14.9700   11.8020   -1.8950 C   0  0  0  0  0  0  0  0  0  0  0  0
    7.3630   10.0050   -3.6220 C   0  0  0  0  0  0  0  0  0  0  0  0
    4.9990   14.8030   -1.3920 C   0  0  0  0  0  0  0  0  0  0  0  0
    3.5110    7.7260   -1.4320 C   0  0  0  0  0  0  0  0  0  0  0  0
    3.8060    8.3980   -0.2220 C   0  0  0  0  0  0  0  0  0  0  0  0
    8.9430   11.1180   -2.1690 C   0  0  0  0  0  0  0  0  0  0  0  0
   11.4750   12.2410   -1.5840 C   0  0  0  0  0  0  0  0  0  0  0  0
    6.0410   12.1720   -1.3780 C   0  0  0  0  0  0  0  0  0  0  0  0
    5.2490    9.0200   -2.5800 C   0  0  0  0  0  0  0  0  0  0  0  0
    5.5500    9.6820   -1.3780 C   0  0  0  0  0  0  0  0  0  0  0  0
    3.2270    8.7170    2.1230 C   0  0  0  0  0  0  0  0  0  0  0  0
   12.8190   12.8650   -1.2400 C   0  0  1  0  0  0  0  0  0  0  0  0
    6.6280   10.7580   -1.3710 C   0  0  1  0  0  0  0  0  0  0  0  0
   13.7130   12.7620   -3.1490 H   0  0  0  0  0  0  0  0  0  0  0  0
    2.8870    5.5940   -3.0340 H   0  0  0  0  0  0  0  0  0  0  0  0
    1.2200    5.5880   -2.4960 H   0  0  0  0  0  0  0  0  0  0  0  0
    1.8140    6.9860   -3.3610 H   0  0  0  0  0  0  0  0  0  0  0  0
   16.6690   10.8150   -2.7910 H   0  0  0  0  0  0  0  0  0  0  0  0
   15.4560   11.3490   -3.9610 H   0  0  0  0  0  0  0  0  0  0  0  0
   16.5290   12.5270   -3.1900 H   0  0  0  0  0  0  0  0  0  0  0  0
    2.5790   10.5680    3.0850 H   0  0  0  0  0  0  0  0  0  0  0  0
    1.4780    9.9900    1.8370 H   0  0  0  0  0  0  0  0  0  0  0  0
    2.9870   10.7690    1.3900 H   0  0  0  0  0  0  0  0  0  0  0  0
    2.7080    8.2370    4.1830 H   0  0  0  0  0  0  0  0  0  0  0  0
    1.5700    7.6060    2.9910 H   0  0  0  0  0  0  0  0  0  0  0  0
    3.1370    6.8380    3.2080 H   0  0  0  0  0  0  0  0  0  0  0  0
   12.5530   14.8250   -2.1900 H   0  0  0  0  0  0  0  0  0  0  0  0
   13.7040   14.7770   -0.8730 H   0  0  0  0  0  0  0  0  0  0  0  0
   11.9950   14.7650   -0.5200 H   0  0  0  0  0  0  0  0  0  0  0  0
    6.7730   15.3340   -0.2860 H   0  0  0  0  0  0  0  0  0  0  0  0
    3.3540   13.9740   -2.5130 H   0  0  0  0  0  0  0  0  0  0  0  0
    9.3510    9.7950   -0.4950 H   0  0  0  0  0  0  0  0  0  0  0  0
    8.8830   12.5780   -3.7710 H   0  0  0  0  0  0  0  0  0  0  0  0
    7.6910   13.0300   -0.2660 H   0  0  0  0  0  0  0  0  0  0  0  0
    4.2550   11.6780   -2.5150 H   0  0  0  0  0  0  0  0  0  0  0  0
   11.5680   10.7630   -0.0050 H   0  0  0  0  0  0  0  0  0  0  0  0
   11.0580   13.5640   -3.2550 H   0  0  0  0  0  0  0  0  0  0  0  0
    4.0310    7.5580   -3.5490 H   0  0  0  0  0  0  0  0  0  0  0  0
    5.0790    9.9190    0.6930 H   0  0  0  0  0  0  0  0  0  0  0  0
    6.0730    8.5240   -4.4990 H   0  0  0  0  0  0  0  0  0  0  0  0
    5.3750   10.1270   -4.4010 H   0  0  0  0  0  0  0  0  0  0  0  0
    4.2850    8.8280    2.3620 H   0  0  0  0  0  0  0  0  0  0  0  0
   13.0890   12.5410   -0.2320 H   0  0  0  0  0  0  0  0  0  0  0  0
    7.1310   10.6420   -0.4100 H   0  0  0  0  0  0  0  0  0  0  0  0
  1 26  1  0  0  0  0
  2 24  2  0  0  0  0
  3 25  2  0  0  0  0
  4  8  1  0  0  0  0
  4 27  1  0  0  0  0
  5 28  1  0  0  0  0
  5 34  1  0  0  0  0
  6 24  1  0  0  0  0
  6 35  1  0  0  0  0
  6 37  1  0  0  0  0
  7 25  1  0  0  0  0
  7 29  1  0  0  0  0
  7 36  1  0  0  0  0
  8 38  1  0  0  0  0
  8 39  1  0  0  0  0
  8 40  1  0  0  0  0
  9 24  1  0  0  0  0
  9 41  1  0  0  0  0
  9 42  1  0  0  0  0
  9 43  1  0  0  0  0
 10 34  1  0  0  0  0
 10 44  1  0  0  0  0
 10 45  1  0  0  0  0
 10 46  1  0  0  0  0
 11 34  1  0  0  0  0
 11 47  1  0  0  0  0
 11 48  1  0  0  0  0
 11 49  1  0  0  0  0
 12 35  1  0  0  0  0
 12 50  1  0  0  0  0
 12 51  1  0  0  0  0
 12 52  1  0  0  0  0
 13 17  2  0  0  0  0
 13 26  1  0  0  0  0
 13 53  1  0  0  0  0
 14 18  1  0  0  0  0
 14 26  2  0  0  0  0
 14 54  1  0  0  0  0
 15 19  2  0  0  0  0
 15 29  1  0  0  0  0
 15 55  1  0  0  0  0
 16 20  1  0  0  0  0
 16 29  2  0  0  0  0
 16 56  1  0  0  0  0
 17 31  1  0  0  0  0
 17 57  1  0  0  0  0
 18 31  2  0  0  0  0
 18 58  1  0  0  0  0
 19 30  1  0  0  0  0
 19 59  1  0  0  0  0
 20 30  2  0  0  0  0
 20 60  1  0  0  0  0
 21 27  2  0  0  0  0
 21 32  1  0  0  0  0
 21 61  1  0  0  0  0
 22 28  2  0  0  0  0
 22 33  1  0  0  0  0
 22 62  1  0  0  0  0
 23 25  1  0  0  0  0
 23 32  1  0  0  0  0
 23 63  1  0  0  0  0
 23 64  1  0  0  0  0
 27 28  1  0  0  0  0
 30 35  1  0  0  0  0
 31 36  1  0  0  0  0
 32 33  2  0  0  0  0
 33 36  1  0  0  0  0
 34 65  1  0  0  0  0
 35 66  1  0  0  0  0
 36 67  1  0  0  0  0
M  END
$$$$
