# Supplementary material for: ModBinddG: A simulation-based absolute predictor of free energy of binding based on population reweighting
Source: Proc Natl Acad Sci U S A. 2026 Jun 15;123(25):e2513285123. doi: 10.1073/pnas.2513285123 (PMC13291613; doi:10.1073/pnas.2513285123)
Supplement: Supplementary file 2 — Dataset S01 (GZ) [file pnas.2513285123.sd01.gz › SI_PNAS_V2/MDM2_dG/CHEMBL3683180.sdf]

021_ _1
xlunicon  12172119213D 1   1.00000     0.00000     0
unicon 1.4.0 xli
 74 78  0  0  0  0            999 V2000
    4.4150   16.3860   -1.3840 Cl  0  0  0  0  0  0  0  0  0  0  0  0
   14.1730   11.0710    0.6900 O   0  0  0  0  0  0  0  0  0  0  0  0
    8.2590    9.9310   -4.5780 O   0  0  0  0  0  0  0  0  0  0  0  0
    2.5190    6.8570   -1.4210 O   0  0  0  0  0  0  0  0  0  0  0  0
    3.0940    8.0970    0.8500 O   0  0  0  0  0  0  0  0  0  0  0  0
   16.4970   11.1420   -2.1610 N   0  3  0  0  0  0  0  0  0  0  0  0
   14.0370   12.3310   -1.1950 N   0  0  0  0  0  0  0  0  0  0  0  0
    7.7370   10.5730   -2.4530 N   0  0  0  0  0  0  0  0  0  0  0  0
    2.0970    6.2880   -2.6490 C   0  0  0  0  0  0  0  0  0  0  0  0
    2.6070   10.1420    2.0830 C   0  0  0  0  0  0  0  0  0  0  0  0
    2.6660    7.8510    3.1600 C   0  0  0  0  0  0  0  0  0  0  0  0
   12.6710   14.4750   -1.0700 C   0  0  0  0  0  0  0  0  0  0  0  0
    6.3080   14.5270   -0.7860 C   0  0  0  0  0  0  0  0  0  0  0  0
    4.3670   13.7540   -2.0350 C   0  0  0  0  0  0  0  0  0  0  0  0
    9.7830   10.5240   -1.0900 C   0  0  0  0  0  0  0  0  0  0  0  0
    9.5910   12.1360   -2.9060 C   0  0  0  0  0  0  0  0  0  0  0  0
    6.8360   13.2210   -0.7930 C   0  0  0  0  0  0  0  0  0  0  0  0
    4.8950   12.4500   -2.0450 C   0  0  0  0  0  0  0  0  0  0  0  0
   11.0170   11.0910   -0.7200 C   0  0  0  0  0  0  0  0  0  0  0  0
   10.8150   12.7110   -2.5220 C   0  0  0  0  0  0  0  0  0  0  0  0
    4.2900    8.0690   -2.6350 C   0  0  0  0  0  0  0  0  0  0  0  0
    4.9060    9.3900   -0.2320 C   0  0  0  0  0  0  0  0  0  0  0  0
   16.0550   12.4460   -2.6770 C   0  0  0  0  0  0  0  0  0  0  0  0
   15.9270   10.7150   -0.8600 C   0  0  0  0  0  0  0  0  0  0  0  0
   14.5470   12.5950   -2.5390 C   0  0  0  0  0  0  0  0  0  0  0  0
    6.0480    9.4100   -3.8870 C   0  0  0  0  0  0  0  0  0  0  0  0
   14.6290   11.4050   -0.4020 C   0  0  0  0  0  0  0  0  0  0  0  0
    7.4470    9.9990   -3.6500 C   0  0  0  0  0  0  0  0  0  0  0  0
    5.0710   14.7930   -1.4010 C   0  0  0  0  0  0  0  0  0  0  0  0
    3.5550    7.7680   -1.4590 C   0  0  0  0  0  0  0  0  0  0  0  0
    3.8620    8.4330   -0.2500 C   0  0  0  0  0  0  0  0  0  0  0  0
    9.0480   11.0610   -2.1690 C   0  0  0  0  0  0  0  0  0  0  0  0
   11.5220   12.2180   -1.4030 C   0  0  0  0  0  0  0  0  0  0  0  0
    6.1300   12.1680   -1.4150 C   0  0  0  0  0  0  0  0  0  0  0  0
    5.3180    9.0300   -2.6090 C   0  0  0  0  0  0  0  0  0  0  0  0
    5.6290    9.6850   -1.4060 C   0  0  0  0  0  0  0  0  0  0  0  0
    3.2850    8.7610    2.0960 C   0  0  0  0  0  0  0  0  0  0  0  0
   12.7410   12.9500   -0.8400 C   0  0  1  0  0  0  0  0  0  0  0  0
    6.7140   10.7520   -1.4010 C   0  0  1  0  0  0  0  0  0  0  0  0
   17.5120   11.1900   -2.0730 H   0  0  0  0  0  0  0  0  0  0  0  0
   16.2690   10.4440   -2.8490 H   0  0  0  0  0  0  0  0  0  0  0  0
    1.2090    5.6790   -2.5010 H   0  0  0  0  0  0  0  0  0  0  0  0
    1.8380    7.0540   -3.3810 H   0  0  0  0  0  0  0  0  0  0  0  0
    2.8750    5.6360   -3.0470 H   0  0  0  0  0  0  0  0  0  0  0  0
    2.6720   10.6230    3.0590 H   0  0  0  0  0  0  0  0  0  0  0  0
    3.0680   10.8140    1.3610 H   0  0  0  0  0  0  0  0  0  0  0  0
    1.5510   10.0580    1.8230 H   0  0  0  0  0  0  0  0  0  0  0  0
    2.7580    8.2860    4.1550 H   0  0  0  0  0  0  0  0  0  0  0  0
    1.6100    7.6760    2.9610 H   0  0  0  0  0  0  0  0  0  0  0  0
    3.1650    6.8810    3.1770 H   0  0  0  0  0  0  0  0  0  0  0  0
   13.4600   14.9800   -0.5270 H   0  0  0  0  0  0  0  0  0  0  0  0
   12.7340   14.7730   -2.1140 H   0  0  0  0  0  0  0  0  0  0  0  0
   11.7360   14.8860   -0.6950 H   0  0  0  0  0  0  0  0  0  0  0  0
    6.8540   15.3280   -0.3120 H   0  0  0  0  0  0  0  0  0  0  0  0
    3.4190   13.9580   -2.5100 H   0  0  0  0  0  0  0  0  0  0  0  0
    9.3930    9.6930   -0.5190 H   0  0  0  0  0  0  0  0  0  0  0  0
    9.0530   12.5570   -3.7410 H   0  0  0  0  0  0  0  0  0  0  0  0
    7.7880   13.0300   -0.3180 H   0  0  0  0  0  0  0  0  0  0  0  0
    4.3310   11.6700   -2.5340 H   0  0  0  0  0  0  0  0  0  0  0  0
   11.5450   10.6940    0.1350 H   0  0  0  0  0  0  0  0  0  0  0  0
   11.1720   13.5650   -3.0770 H   0  0  0  0  0  0  0  0  0  0  0  0
    4.0690    7.5890   -3.5760 H   0  0  0  0  0  0  0  0  0  0  0  0
    5.1600    9.9310    0.6660 H   0  0  0  0  0  0  0  0  0  0  0  0
   16.5510   13.2550   -2.1510 H   0  0  0  0  0  0  0  0  0  0  0  0
   16.3530   12.5370   -3.7220 H   0  0  0  0  0  0  0  0  0  0  0  0
   16.6780   10.8460   -0.0860 H   0  0  0  0  0  0  0  0  0  0  0  0
   15.7430    9.6420   -0.9100 H   0  0  0  0  0  0  0  0  0  0  0  0
   14.2700   13.5760   -2.9150 H   0  0  0  0  0  0  0  0  0  0  0  0
   14.0790   11.8580   -3.1700 H   0  0  0  0  0  0  0  0  0  0  0  0
    6.1370    8.5340   -4.5310 H   0  0  0  0  0  0  0  0  0  0  0  0
    5.4570   10.1450   -4.4270 H   0  0  0  0  0  0  0  0  0  0  0  0
    4.3450    8.8560    2.3360 H   0  0  0  0  0  0  0  0  0  0  0  0
   12.6420   12.8770    0.2440 H   0  0  0  0  0  0  0  0  0  0  0  0
    7.2090   10.6400   -0.4360 H   0  0  0  0  0  0  0  0  0  0  0  0
  1 29  1  0  0  0  0
  2 27  2  0  0  0  0
  3 28  2  0  0  0  0
  4  9  1  0  0  0  0
  4 30  1  0  0  0  0
  5 31  1  0  0  0  0
  5 37  1  0  0  0  0
  6 23  1  0  0  0  0
  6 24  1  0  0  0  0
  6 40  1  0  0  0  0
  6 41  1  0  0  0  0
  7 25  1  0  0  0  0
  7 27  1  0  0  0  0
  7 38  1  0  0  0  0
  8 28  1  0  0  0  0
  8 32  1  0  0  0  0
  8 39  1  0  0  0  0
  9 42  1  0  0  0  0
  9 43  1  0  0  0  0
  9 44  1  0  0  0  0
 10 37  1  0  0  0  0
 10 45  1  0  0  0  0
 10 46  1  0  0  0  0
 10 47  1  0  0  0  0
 11 37  1  0  0  0  0
 11 48  1  0  0  0  0
 11 49  1  0  0  0  0
 11 50  1  0  0  0  0
 12 38  1  0  0  0  0
 12 51  1  0  0  0  0
 12 52  1  0  0  0  0
 12 53  1  0  0  0  0
 13 17  2  0  0  0  0
 13 29  1  0  0  0  0
 13 54  1  0  0  0  0
 14 18  1  0  0  0  0
 14 29  2  0  0  0  0
 14 55  1  0  0  0  0
 15 19  2  0  0  0  0
 15 32  1  0  0  0  0
 15 56  1  0  0  0  0
 16 20  1  0  0  0  0
 16 32  2  0  0  0  0
 16 57  1  0  0  0  0
 17 34  1  0  0  0  0
 17 58  1  0  0  0  0
 18 34  2  0  0  0  0
 18 59  1  0  0  0  0
 19 33  1  0  0  0  0
 19 60  1  0  0  0  0
 20 33  2  0  0  0  0
 20 61  1  0  0  0  0
 21 30  2  0  0  0  0
 21 35  1  0  0  0  0
 21 62  1  0  0  0  0
 22 31  2  0  0  0  0
 22 36  1  0  0  0  0
 22 63  1  0  0  0  0
 23 25  1  0  0  0  0
 23 64  1  0  0  0  0
 23 65  1  0  0  0  0
 24 27  1  0  0  0  0
 24 66  1  0  0  0  0
 24 67  1  0  0  0  0
 25 68  1  0  0  0  0
 25 69  1  0  0  0  0
 26 28  1  0  0  0  0
 26 35  1  0  0  0  0
 26 70  1  0  0  0  0
 26 71  1  0  0  0  0
 30 31  1  0  0  0  0
 33 38  1  0  0  0  0
 34 39  1  0  0  0  0
 35 36  2  0  0  0  0
 36 39  1  0  0  0  0
 37 72  1  0  0  0  0
 38 73  1  0  0  0  0
 39 74  1  0  0  0  0
M  CHG  1   6   1
M  END
$$$$
