# Supplementary material for: ModBinddG: A simulation-based absolute predictor of free energy of binding based on population reweighting
Source: Proc Natl Acad Sci U S A. 2026 Jun 15;123(25):e2513285123. doi: 10.1073/pnas.2513285123 (PMC13291613; doi:10.1073/pnas.2513285123)
Supplement: Supplementary file 2 — Dataset S01 (GZ) [file pnas.2513285123.sd01.gz › SI_PNAS_V2/MDM2_dG/CHEMBL3683143.sdf]

030_ _1
xlunicon  12172119213D 1   1.00000     0.00000     0
unicon 1.4.0 xli
 93 97  0  0  0  0            999 V2000
    4.3520   16.3940   -1.3980 Cl  0  0  0  0  0  0  0  0  0  0  0  0
   19.1640    7.3580   -1.7520 O   0  0  0  0  0  0  0  0  0  0  0  0
    8.1440    9.9200   -4.5940 O   0  0  0  0  0  0  0  0  0  0  0  0
   13.6370   10.6240    0.5310 O   0  0  0  0  0  0  0  0  0  0  0  0
    2.5260    6.7120   -1.4190 O   0  0  0  0  0  0  0  0  0  0  0  0
    3.1060    7.9290    0.8600 O   0  0  0  0  0  0  0  0  0  0  0  0
   17.8460    8.4240   -0.2400 N   0  0  0  0  0  0  0  0  0  0  0  0
   14.0180   12.0580   -1.1960 N   0  0  0  0  0  0  0  0  0  0  0  0
    7.6180   10.5710   -2.4710 N   0  0  0  0  0  0  0  0  0  0  0  0
    2.1370    6.1140   -2.6430 C   0  0  0  0  0  0  0  0  0  0  0  0
   15.5960   11.7720   -3.2390 C   0  0  0  0  0  0  0  0  0  0  0  0
    2.4520   10.8770    3.1810 C   0  0  0  0  0  0  0  0  0  0  0  0
   20.3190    8.6740   -0.1530 C   0  0  0  0  0  0  0  0  0  0  0  0
    2.6390    7.7260    3.1590 C   0  0  0  0  0  0  0  0  0  0  0  0
   12.7380   14.3090   -1.1860 C   0  0  0  0  0  0  0  0  0  0  0  0
    6.2240   14.5160   -0.8000 C   0  0  0  0  0  0  0  0  0  0  0  0
    4.2620   13.7570   -2.0260 C   0  0  0  0  0  0  0  0  0  0  0  0
    9.6080   10.5460   -1.0400 C   0  0  0  0  0  0  0  0  0  0  0  0
    9.5490   12.0420   -2.9560 C   0  0  0  0  0  0  0  0  0  0  0  0
    6.7370   13.2050   -0.8060 C   0  0  0  0  0  0  0  0  0  0  0  0
    4.7750   12.4470   -2.0330 C   0  0  0  0  0  0  0  0  0  0  0  0
   10.8530   11.0770   -0.6690 C   0  0  0  0  0  0  0  0  0  0  0  0
   10.7960   12.5710   -2.5780 C   0  0  0  0  0  0  0  0  0  0  0  0
    4.2250    8.0080   -2.6470 C   0  0  0  0  0  0  0  0  0  0  0  0
    4.8320    9.3220   -0.2390 C   0  0  0  0  0  0  0  0  0  0  0  0
   14.9020   12.6870   -2.2130 C   0  0  0  0  0  0  0  0  0  0  0  0
   17.6890    9.3420    0.9030 C   0  0  0  0  0  0  0  0  0  0  0  0
   16.5820    7.9000   -0.7780 C   0  0  0  0  0  0  0  0  0  0  0  0
    2.4020    9.9680    1.9500 C   0  0  0  0  0  0  0  0  0  0  0  0
   16.2700    9.9520    0.9760 C   0  0  0  0  0  0  0  0  0  0  0  0
   15.7080    9.0530   -1.3150 C   0  0  0  0  0  0  0  0  0  0  0  0
    5.9350    9.4030   -3.9030 C   0  0  0  0  0  0  0  0  0  0  0  0
   19.0470    8.1040   -0.7780 C   0  0  0  0  0  0  0  0  0  0  0  0
    7.3320    9.9930   -3.6660 C   0  0  0  0  0  0  0  0  0  0  0  0
    4.9850   14.7920   -1.4070 C   0  0  0  0  0  0  0  0  0  0  0  0
   14.3830   11.0350   -0.3610 C   0  0  0  0  0  0  0  0  0  0  0  0
    3.5250    7.6620   -1.4630 C   0  0  0  0  0  0  0  0  0  0  0  0
    3.8300    8.3200   -0.2510 C   0  0  0  0  0  0  0  0  0  0  0  0
    8.9330   11.0390   -2.1750 C   0  0  0  0  0  0  0  0  0  0  0  0
   11.4600   12.1090   -1.4190 C   0  0  0  0  0  0  0  0  0  0  0  0
    6.0140   12.1560   -1.4180 C   0  0  0  0  0  0  0  0  0  0  0  0
    5.2200    9.0020   -2.6240 C   0  0  0  0  0  0  0  0  0  0  0  0
    5.5240    9.6570   -1.4200 C   0  0  0  0  0  0  0  0  0  0  0  0
    3.2050    8.6580    2.0800 C   0  0  2  0  0  0  0  0  0  0  0  0
   12.7400   12.7850   -0.9020 C   0  0  1  0  0  0  0  0  0  0  0  0
    6.5940   10.7400   -1.4170 C   0  0  1  0  0  0  0  0  0  0  0  0
   15.7600   10.3380   -0.4370 C   0  0  0  0  0  0  0  0  0  0  0  0
    1.3000    5.4390   -2.4940 H   0  0  0  0  0  0  0  0  0  0  0  0
    2.9570    5.5220   -3.0500 H   0  0  0  0  0  0  0  0  0  0  0  0
    1.8160    6.8630   -3.3690 H   0  0  0  0  0  0  0  0  0  0  0  0
   15.7840   12.3260   -4.1590 H   0  0  0  0  0  0  0  0  0  0  0  0
   14.9820   10.9140   -3.5030 H   0  0  0  0  0  0  0  0  0  0  0  0
   16.5740   11.4250   -2.9100 H   0  0  0  0  0  0  0  0  0  0  0  0
    2.0730   10.3780    4.0700 H   0  0  0  0  0  0  0  0  0  0  0  0
    3.4680   11.2190    3.3790 H   0  0  0  0  0  0  0  0  0  0  0  0
    1.8280   11.7570    3.0250 H   0  0  0  0  0  0  0  0  0  0  0  0
   21.2000    8.1910   -0.5760 H   0  0  0  0  0  0  0  0  0  0  0  0
   20.3350    8.5110    0.9250 H   0  0  0  0  0  0  0  0  0  0  0  0
   20.3960    9.7420   -0.3530 H   0  0  0  0  0  0  0  0  0  0  0  0
    2.7160    8.1650    4.1530 H   0  0  0  0  0  0  0  0  0  0  0  0
    3.1890    6.7850    3.1790 H   0  0  0  0  0  0  0  0  0  0  0  0
    1.5920    7.4910    2.9680 H   0  0  0  0  0  0  0  0  0  0  0  0
   13.6100   14.7790   -0.7500 H   0  0  0  0  0  0  0  0  0  0  0  0
   11.8690   14.7900   -0.7380 H   0  0  0  0  0  0  0  0  0  0  0  0
   12.7220   14.5720   -2.2410 H   0  0  0  0  0  0  0  0  0  0  0  0
    6.7840   15.3140   -0.3360 H   0  0  0  0  0  0  0  0  0  0  0  0
    3.3130   13.9710   -2.4930 H   0  0  0  0  0  0  0  0  0  0  0  0
    9.1690    9.7720   -0.4270 H   0  0  0  0  0  0  0  0  0  0  0  0
    9.0580   12.4360   -3.8320 H   0  0  0  0  0  0  0  0  0  0  0  0
    7.6930   13.0070   -0.3420 H   0  0  0  0  0  0  0  0  0  0  0  0
    4.2020   11.6680   -2.5130 H   0  0  0  0  0  0  0  0  0  0  0  0
   11.3040   10.7060    0.2360 H   0  0  0  0  0  0  0  0  0  0  0  0
   11.2120   13.3640   -3.1780 H   0  0  0  0  0  0  0  0  0  0  0  0
    4.0090    7.5320   -3.5920 H   0  0  0  0  0  0  0  0  0  0  0  0
    5.0850    9.8570    0.6630 H   0  0  0  0  0  0  0  0  0  0  0  0
   14.3260   13.3590   -2.8400 H   0  0  0  0  0  0  0  0  0  0  0  0
   15.6340   13.3210   -1.7150 H   0  0  0  0  0  0  0  0  0  0  0  0
   17.9240    8.8210    1.8320 H   0  0  0  0  0  0  0  0  0  0  0  0
   18.4030   10.1580    0.8110 H   0  0  0  0  0  0  0  0  0  0  0  0
   16.0610    7.3750    0.0240 H   0  0  0  0  0  0  0  0  0  0  0  0
   16.7250    7.1530   -1.5600 H   0  0  0  0  0  0  0  0  0  0  0  0
    1.3650    9.7390    1.7040 H   0  0  0  0  0  0  0  0  0  0  0  0
    2.7850   10.5430    1.1130 H   0  0  0  0  0  0  0  0  0  0  0  0
   16.2470   10.8040    1.6540 H   0  0  0  0  0  0  0  0  0  0  0  0
   15.5940    9.2240    1.4280 H   0  0  0  0  0  0  0  0  0  0  0  0
   14.6830    8.6930   -1.4290 H   0  0  0  0  0  0  0  0  0  0  0  0
   16.0530    9.2820   -2.3200 H   0  0  0  0  0  0  0  0  0  0  0  0
    6.0210    8.5390   -4.5630 H   0  0  0  0  0  0  0  0  0  0  0  0
    5.3390   10.1460   -4.4240 H   0  0  0  0  0  0  0  0  0  0  0  0
    4.2450    8.8580    2.3390 H   0  0  0  0  0  0  0  0  0  0  0  0
   12.6400   12.7820    0.1840 H   0  0  0  0  0  0  0  0  0  0  0  0
    7.0800   10.6290   -0.4470 H   0  0  0  0  0  0  0  0  0  0  0  0
   16.4980   11.0320   -0.8270 H   0  0  0  0  0  0  0  0  0  0  0  0
  1 35  1  0  0  0  0
  2 33  2  0  0  0  0
  3 34  2  0  0  0  0
  4 36  2  0  0  0  0
  5 10  1  0  0  0  0
  5 37  1  0  0  0  0
  6 38  1  0  0  0  0
  6 44  1  0  0  0  0
  7 27  1  0  0  0  0
  7 28  1  0  0  0  0
  7 33  1  0  0  0  0
  8 26  1  0  0  0  0
  8 36  1  0  0  0  0
  8 45  1  0  0  0  0
  9 34  1  0  0  0  0
  9 39  1  0  0  0  0
  9 46  1  0  0  0  0
 10 48  1  0  0  0  0
 10 49  1  0  0  0  0
 10 50  1  0  0  0  0
 11 26  1  0  0  0  0
 11 51  1  0  0  0  0
 11 52  1  0  0  0  0
 11 53  1  0  0  0  0
 12 29  1  0  0  0  0
 12 54  1  0  0  0  0
 12 55  1  0  0  0  0
 12 56  1  0  0  0  0
 13 33  1  0  0  0  0
 13 57  1  0  0  0  0
 13 58  1  0  0  0  0
 13 59  1  0  0  0  0
 14 44  1  0  0  0  0
 14 60  1  0  0  0  0
 14 61  1  0  0  0  0
 14 62  1  0  0  0  0
 15 45  1  0  0  0  0
 15 63  1  0  0  0  0
 15 64  1  0  0  0  0
 15 65  1  0  0  0  0
 16 20  2  0  0  0  0
 16 35  1  0  0  0  0
 16 66  1  0  0  0  0
 17 21  1  0  0  0  0
 17 35  2  0  0  0  0
 17 67  1  0  0  0  0
 18 22  2  0  0  0  0
 18 39  1  0  0  0  0
 18 68  1  0  0  0  0
 19 23  1  0  0  0  0
 19 39  2  0  0  0  0
 19 69  1  0  0  0  0
 20 41  1  0  0  0  0
 20 70  1  0  0  0  0
 21 41  2  0  0  0  0
 21 71  1  0  0  0  0
 22 40  1  0  0  0  0
 22 72  1  0  0  0  0
 23 40  2  0  0  0  0
 23 73  1  0  0  0  0
 24 37  2  0  0  0  0
 24 42  1  0  0  0  0
 24 74  1  0  0  0  0
 25 38  2  0  0  0  0
 25 43  1  0  0  0  0
 25 75  1  0  0  0  0
 26 76  1  0  0  0  0
 26 77  1  0  0  0  0
 27 30  1  0  0  0  0
 27 78  1  0  0  0  0
 27 79  1  0  0  0  0
 28 31  1  0  0  0  0
 28 80  1  0  0  0  0
 28 81  1  0  0  0  0
 29 44  1  0  0  0  0
 29 82  1  0  0  0  0
 29 83  1  0  0  0  0
 30 47  1  0  0  0  0
 30 84  1  0  0  0  0
 30 85  1  0  0  0  0
 31 47  1  0  0  0  0
 31 86  1  0  0  0  0
 31 87  1  0  0  0  0
 32 34  1  0  0  0  0
 32 42  1  0  0  0  0
 32 88  1  0  0  0  0
 32 89  1  0  0  0  0
 36 47  1  0  0  0  0
 37 38  1  0  0  0  0
 40 45  1  0  0  0  0
 41 46  1  0  0  0  0
 42 43  2  0  0  0  0
 43 46  1  0  0  0  0
 44 90  1  0  0  0  0
 45 91  1  0  0  0  0
 46 92  1  0  0  0  0
 47 93  1  0  0  0  0
M  END
$$$$
