# Supplementary material for: ModBinddG: A simulation-based absolute predictor of free energy of binding based on population reweighting
Source: Proc Natl Acad Sci U S A. 2026 Jun 15;123(25):e2513285123. doi: 10.1073/pnas.2513285123 (PMC13291613; doi:10.1073/pnas.2513285123)
Supplement: Supplementary file 2 — Dataset S01 (GZ) [file pnas.2513285123.sd01.gz › SI_PNAS_V2/MDM2_dG/CHEMBL3601319.sdf]

006_ _1
xlunicon  12172119213D 1   1.00000     0.00000     0
unicon 1.4.0 xli
 81 85  0  0  0  0            999 V2000
    4.2080   16.2910   -1.2660 Cl  0  0  0  0  0  0  0  0  0  0  0  0
    8.1010    9.9920   -4.6150 O   0  0  0  0  0  0  0  0  0  0  0  0
    2.5710    6.6540   -1.3720 O   0  0  0  0  0  0  0  0  0  0  0  0
    3.1500    7.8820    0.9070 O   0  0  0  0  0  0  0  0  0  0  0  0
   17.2310   10.7090   -3.2410 N   0  3  0  0  0  0  0  0  0  0  0  0
   12.7360   12.6940   -1.2930 N   0  0  0  0  0  0  0  0  0  0  0  0
    7.5960   10.5970   -2.4790 N   0  0  0  0  0  0  0  0  0  0  0  0
    2.2030    6.0390   -2.5960 C   0  0  0  0  0  0  0  0  0  0  0  0
   12.9740   14.1260   -1.4470 C   0  0  0  0  0  0  0  0  0  0  0  0
    2.4580   10.8730    3.1640 C   0  0  0  0  0  0  0  0  0  0  0  0
    2.6500    7.7180    3.2020 C   0  0  0  0  0  0  0  0  0  0  0  0
    6.0170   14.4090   -0.5130 C   0  0  0  0  0  0  0  0  0  0  0  0
    4.2720   13.6960   -2.0510 C   0  0  0  0  0  0  0  0  0  0  0  0
   11.2020   10.7740   -1.5210 C   0  0  0  0  0  0  0  0  0  0  0  0
   10.4390   12.9980   -2.1250 C   0  0  0  0  0  0  0  0  0  0  0  0
    9.9260   10.2570   -1.8090 C   0  0  0  0  0  0  0  0  0  0  0  0
    9.1640   12.4860   -2.4180 C   0  0  0  0  0  0  0  0  0  0  0  0
    6.5670   13.1130   -0.5270 C   0  0  0  0  0  0  0  0  0  0  0  0
    4.8270   12.4040   -2.0740 C   0  0  0  0  0  0  0  0  0  0  0  0
    4.2560    7.9630   -2.6020 C   0  0  0  0  0  0  0  0  0  0  0  0
    4.8780    9.2710   -0.1960 C   0  0  0  0  0  0  0  0  0  0  0  0
   16.5880    9.6600   -2.4230 C   0  0  0  0  0  0  0  0  0  0  0  0
   16.2780   11.6790   -3.8150 C   0  0  0  0  0  0  0  0  0  0  0  0
   13.8160   11.8610   -0.7630 C   0  0  0  0  0  0  0  0  0  0  0  0
    2.4180    9.9370    1.9520 C   0  0  0  0  0  0  0  0  0  0  0  0
   15.7330   10.2770   -1.3020 C   0  0  0  0  0  0  0  0  0  0  0  0
   15.4250   12.3220   -2.7140 C   0  0  0  0  0  0  0  0  0  0  0  0
    5.9360    9.3620   -3.8770 C   0  0  0  0  0  0  0  0  0  0  0  0
    7.3080   10.0130   -3.6690 C   0  0  0  0  0  0  0  0  0  0  0  0
    4.8720   14.7030   -1.2750 C   0  0  0  0  0  0  0  0  0  0  0  0
    3.5640    7.6110   -1.4160 C   0  0  0  0  0  0  0  0  0  0  0  0
    3.8730    8.2700   -0.2050 C   0  0  0  0  0  0  0  0  0  0  0  0
   11.4780   12.1580   -1.6500 C   0  0  0  0  0  0  0  0  0  0  0  0
    8.8970   11.1140   -2.2450 C   0  0  0  0  0  0  0  0  0  0  0  0
    5.9830   12.1020   -1.3210 C   0  0  0  0  0  0  0  0  0  0  0  0
    5.2470    8.9590   -2.5850 C   0  0  0  0  0  0  0  0  0  0  0  0
    5.5630    9.6110   -1.3800 C   0  0  0  0  0  0  0  0  0  0  0  0
    3.2270    8.6340    2.1150 C   0  0  2  0  0  0  0  0  0  0  0  0
    6.6170   10.7110   -1.3800 C   0  0  1  0  0  0  0  0  0  0  0  0
   14.6920   11.2540   -1.8740 C   0  0  0  0  0  0  0  0  0  0  0  0
   17.7580   10.2780   -3.9830 H   0  0  0  0  0  0  0  0  0  0  0  0
   17.8970   11.2120   -2.6490 H   0  0  0  0  0  0  0  0  0  0  0  0
    1.3970    5.3280   -2.4440 H   0  0  0  0  0  0  0  0  0  0  0  0
    1.8470    6.7760   -3.3180 H   0  0  0  0  0  0  0  0  0  0  0  0
    3.0420    5.4810   -3.0120 H   0  0  0  0  0  0  0  0  0  0  0  0
   14.0100   14.3750   -1.2210 H   0  0  0  0  0  0  0  0  0  0  0  0
   12.7860   14.4480   -2.4720 H   0  0  0  0  0  0  0  0  0  0  0  0
   12.3420   14.7020   -0.7710 H   0  0  0  0  0  0  0  0  0  0  0  0
    1.8330   11.7470    2.9870 H   0  0  0  0  0  0  0  0  0  0  0  0
    2.0750   10.3910    4.0610 H   0  0  0  0  0  0  0  0  0  0  0  0
    3.4720   11.2210    3.3620 H   0  0  0  0  0  0  0  0  0  0  0  0
    3.2070    6.7820    3.2480 H   0  0  0  0  0  0  0  0  0  0  0  0
    2.7090    8.1760    4.1880 H   0  0  0  0  0  0  0  0  0  0  0  0
    1.6090    7.4730    2.9990 H   0  0  0  0  0  0  0  0  0  0  0  0
    6.4770   15.1840    0.0770 H   0  0  0  0  0  0  0  0  0  0  0  0
    3.3890   13.9180   -2.6290 H   0  0  0  0  0  0  0  0  0  0  0  0
   11.9540   10.0770   -1.1880 H   0  0  0  0  0  0  0  0  0  0  0  0
   10.5870   14.0590   -2.2550 H   0  0  0  0  0  0  0  0  0  0  0  0
    9.7400    9.2000   -1.6800 H   0  0  0  0  0  0  0  0  0  0  0  0
    8.3880   13.1580   -2.7540 H   0  0  0  0  0  0  0  0  0  0  0  0
    7.4530   12.9060    0.0550 H   0  0  0  0  0  0  0  0  0  0  0  0
    4.3540   11.6430   -2.6730 H   0  0  0  0  0  0  0  0  0  0  0  0
    4.0330    7.4920   -3.5480 H   0  0  0  0  0  0  0  0  0  0  0  0
    5.1340    9.8060    0.7040 H   0  0  0  0  0  0  0  0  0  0  0  0
   15.9700    9.0330   -3.0670 H   0  0  0  0  0  0  0  0  0  0  0  0
   17.3600    9.0180   -1.9990 H   0  0  0  0  0  0  0  0  0  0  0  0
   15.6380   11.1760   -4.5410 H   0  0  0  0  0  0  0  0  0  0  0  0
   16.8310   12.4430   -4.3610 H   0  0  0  0  0  0  0  0  0  0  0  0
   13.4180   11.0870   -0.1090 H   0  0  0  0  0  0  0  0  0  0  0  0
   14.4420   12.4610   -0.1090 H   0  0  0  0  0  0  0  0  0  0  0  0
    2.8020   10.4970    1.1030 H   0  0  0  0  0  0  0  0  0  0  0  0
    1.3830    9.6980    1.7060 H   0  0  0  0  0  0  0  0  0  0  0  0
   15.2330    9.4830   -0.7450 H   0  0  0  0  0  0  0  0  0  0  0  0
   16.3760   10.7940   -0.5870 H   0  0  0  0  0  0  0  0  0  0  0  0
   14.7130   13.0010   -3.1780 H   0  0  0  0  0  0  0  0  0  0  0  0
   16.0460   12.9480   -2.0740 H   0  0  0  0  0  0  0  0  0  0  0  0
    5.3030   10.0640   -4.4110 H   0  0  0  0  0  0  0  0  0  0  0  0
    6.0540    8.4870   -4.5170 H   0  0  0  0  0  0  0  0  0  0  0  0
    4.2620    8.8440    2.3850 H   0  0  0  0  0  0  0  0  0  0  0  0
    7.1780   10.5750   -0.4530 H   0  0  0  0  0  0  0  0  0  0  0  0
   14.0360   10.6850   -2.5310 H   0  0  0  0  0  0  0  0  0  0  0  0
  1 30  1  0  0  0  0
  2 29  2  0  0  0  0
  3  8  1  0  0  0  0
  3 31  1  0  0  0  0
  4 32  1  0  0  0  0
  4 38  1  0  0  0  0
  5 22  1  0  0  0  0
  5 23  1  0  0  0  0
  5 41  1  0  0  0  0
  5 42  1  0  0  0  0
  6  9  1  0  0  0  0
  6 24  1  0  0  0  0
  6 33  1  0  0  0  0
  7 29  1  0  0  0  0
  7 34  1  0  0  0  0
  7 39  1  0  0  0  0
  8 43  1  0  0  0  0
  8 44  1  0  0  0  0
  8 45  1  0  0  0  0
  9 46  1  0  0  0  0
  9 47  1  0  0  0  0
  9 48  1  0  0  0  0
 10 25  1  0  0  0  0
 10 49  1  0  0  0  0
 10 50  1  0  0  0  0
 10 51  1  0  0  0  0
 11 38  1  0  0  0  0
 11 52  1  0  0  0  0
 11 53  1  0  0  0  0
 11 54  1  0  0  0  0
 12 18  2  0  0  0  0
 12 30  1  0  0  0  0
 12 55  1  0  0  0  0
 13 19  1  0  0  0  0
 13 30  2  0  0  0  0
 13 56  1  0  0  0  0
 14 16  1  0  0  0  0
 14 33  2  0  0  0  0
 14 57  1  0  0  0  0
 15 17  2  0  0  0  0
 15 33  1  0  0  0  0
 15 58  1  0  0  0  0
 16 34  2  0  0  0  0
 16 59  1  0  0  0  0
 17 34  1  0  0  0  0
 17 60  1  0  0  0  0
 18 35  1  0  0  0  0
 18 61  1  0  0  0  0
 19 35  2  0  0  0  0
 19 62  1  0  0  0  0
 20 31  2  0  0  0  0
 20 36  1  0  0  0  0
 20 63  1  0  0  0  0
 21 32  2  0  0  0  0
 21 37  1  0  0  0  0
 21 64  1  0  0  0  0
 22 26  1  0  0  0  0
 22 65  1  0  0  0  0
 22 66  1  0  0  0  0
 23 27  1  0  0  0  0
 23 67  1  0  0  0  0
 23 68  1  0  0  0  0
 24 40  1  0  0  0  0
 24 69  1  0  0  0  0
 24 70  1  0  0  0  0
 25 38  1  0  0  0  0
 25 71  1  0  0  0  0
 25 72  1  0  0  0  0
 26 40  1  0  0  0  0
 26 73  1  0  0  0  0
 26 74  1  0  0  0  0
 27 40  1  0  0  0  0
 27 75  1  0  0  0  0
 27 76  1  0  0  0  0
 28 29  1  0  0  0  0
 28 36  1  0  0  0  0
 28 77  1  0  0  0  0
 28 78  1  0  0  0  0
 31 32  1  0  0  0  0
 35 39  1  0  0  0  0
 36 37  2  0  0  0  0
 37 39  1  0  0  0  0
 38 79  1  0  0  0  0
 39 80  1  0  0  0  0
 40 81  1  0  0  0  0
M  CHG  1   5   1
M  END
$$$$
