# Supplementary material for: ModBinddG: A simulation-based absolute predictor of free energy of binding based on population reweighting
Source: Proc Natl Acad Sci U S A. 2026 Jun 15;123(25):e2513285123. doi: 10.1073/pnas.2513285123 (PMC13291613; doi:10.1073/pnas.2513285123)
Supplement: Supplementary file 2 — Dataset S01 (GZ) [file pnas.2513285123.sd01.gz › SI_PNAS_V2/MDM2_dG/CHEMBL3683118.sdf]

001_ _1
xlunicon  12172119213D 1   1.00000     0.00000     0
unicon 1.4.0 xli
 61 64  0  0  0  0            999 V2000
    4.2960   16.4240   -1.4310 Cl  0  0  0  0  0  0  0  0  0  0  0  0
    8.2330   10.0740   -4.4840 O   0  0  0  0  0  0  0  0  0  0  0  0
   12.8620   12.6930   -1.3650 O   0  0  0  0  0  0  0  0  0  0  0  0
    2.6150    6.7660   -1.3720 O   0  0  0  0  0  0  0  0  0  0  0  0
    3.1800    7.9570    0.9190 O   0  0  0  0  0  0  0  0  0  0  0  0
    7.6860   10.6870   -2.3570 N   0  0  0  0  0  0  0  0  0  0  0  0
   13.7720   11.9850   -0.5370 C   0  0  0  0  0  0  0  0  0  0  0  0
    2.2280    6.1790   -2.6030 C   0  0  0  0  0  0  0  0  0  0  0  0
    2.4320   10.9140    3.1920 C   0  0  0  0  0  0  0  0  0  0  0  0
    2.6580    7.7610    3.2040 C   0  0  0  0  0  0  0  0  0  0  0  0
    6.1800   14.5940   -0.7380 C   0  0  0  0  0  0  0  0  0  0  0  0
    4.2740   13.7760   -2.0110 C   0  0  0  0  0  0  0  0  0  0  0  0
   11.0860   11.0650   -0.8200 C   0  0  0  0  0  0  0  0  0  0  0  0
   10.7820   12.8000   -2.4960 C   0  0  0  0  0  0  0  0  0  0  0  0
    9.7870   10.5860   -1.0810 C   0  0  0  0  0  0  0  0  0  0  0  0
    9.4940   12.3110   -2.7750 C   0  0  0  0  0  0  0  0  0  0  0  0
    6.7190   13.2930   -0.7040 C   0  0  0  0  0  0  0  0  0  0  0  0
    4.8140   12.4770   -1.9840 C   0  0  0  0  0  0  0  0  0  0  0  0
    4.3240    8.0750   -2.5760 C   0  0  0  0  0  0  0  0  0  0  0  0
    4.9130    9.3660   -0.1500 C   0  0  0  0  0  0  0  0  0  0  0  0
    2.4140    9.9900    1.9730 C   0  0  0  0  0  0  0  0  0  0  0  0
    6.0340    9.4920   -3.8080 C   0  0  0  0  0  0  0  0  0  0  0  0
    7.4150   10.1150   -3.5590 C   0  0  0  0  0  0  0  0  0  0  0  0
    4.9560   14.8340   -1.3880 C   0  0  0  0  0  0  0  0  0  0  0  0
   11.6000   12.1720   -1.5390 C   0  0  0  0  0  0  0  0  0  0  0  0
    3.6160    7.7160   -1.4010 C   0  0  0  0  0  0  0  0  0  0  0  0
    3.9120    8.3620   -0.1810 C   0  0  0  0  0  0  0  0  0  0  0  0
    8.9900   11.1930   -2.0760 C   0  0  0  0  0  0  0  0  0  0  0  0
    6.0400   12.2220   -1.3250 C   0  0  0  0  0  0  0  0  0  0  0  0
    5.3170    9.0730   -2.5360 C   0  0  0  0  0  0  0  0  0  0  0  0
    5.6110    9.7180   -1.3220 C   0  0  0  0  0  0  0  0  0  0  0  0
    3.2360    8.6950    2.1340 C   0  0  2  0  0  0  0  0  0  0  0  0
    6.6620   10.8230   -1.3040 C   0  0  1  0  0  0  0  0  0  0  0  0
   14.7630   12.4260   -0.6370 H   0  0  0  0  0  0  0  0  0  0  0  0
   13.4820   12.0490    0.5130 H   0  0  0  0  0  0  0  0  0  0  0  0
   13.8560   10.9380   -0.8280 H   0  0  0  0  0  0  0  0  0  0  0  0
    3.0480    5.5970   -3.0210 H   0  0  0  0  0  0  0  0  0  0  0  0
    1.3940    5.4980   -2.4520 H   0  0  0  0  0  0  0  0  0  0  0  0
    1.9010    6.9340   -3.3200 H   0  0  0  0  0  0  0  0  0  0  0  0
    2.0530   10.4180    4.0820 H   0  0  0  0  0  0  0  0  0  0  0  0
    1.7910   11.7780    3.0200 H   0  0  0  0  0  0  0  0  0  0  0  0
    3.4380   11.2780    3.3970 H   0  0  0  0  0  0  0  0  0  0  0  0
    2.6990    8.2080    4.1960 H   0  0  0  0  0  0  0  0  0  0  0  0
    3.2240    6.8310    3.2470 H   0  0  0  0  0  0  0  0  0  0  0  0
    1.6210    7.5060    2.9860 H   0  0  0  0  0  0  0  0  0  0  0  0
    6.7100   15.4110   -0.2760 H   0  0  0  0  0  0  0  0  0  0  0  0
    3.3360   13.9620   -2.5130 H   0  0  0  0  0  0  0  0  0  0  0  0
   11.6700   10.5650   -0.0630 H   0  0  0  0  0  0  0  0  0  0  0  0
   11.1600   13.6520   -3.0420 H   0  0  0  0  0  0  0  0  0  0  0  0
    9.4170    9.7340   -0.5280 H   0  0  0  0  0  0  0  0  0  0  0  0
    8.9020   12.7980   -3.5320 H   0  0  0  0  0  0  0  0  0  0  0  0
    7.6650   13.1230   -0.2090 H   0  0  0  0  0  0  0  0  0  0  0  0
    4.2740   11.6820   -2.4750 H   0  0  0  0  0  0  0  0  0  0  0  0
    4.1130    7.6080   -3.5270 H   0  0  0  0  0  0  0  0  0  0  0  0
    5.1550    9.8940    0.7590 H   0  0  0  0  0  0  0  0  0  0  0  0
    1.3840    9.7410    1.7140 H   0  0  0  0  0  0  0  0  0  0  0  0
    2.8000   10.5610    1.1330 H   0  0  0  0  0  0  0  0  0  0  0  0
    6.1480    8.6290   -4.4650 H   0  0  0  0  0  0  0  0  0  0  0  0
    5.4230   10.2170   -4.3400 H   0  0  0  0  0  0  0  0  0  0  0  0
    4.2650    8.9150    2.4180 H   0  0  0  0  0  0  0  0  0  0  0  0
    7.1650   10.7230   -0.3410 H   0  0  0  0  0  0  0  0  0  0  0  0
  1 24  1  0  0  0  0
  2 23  2  0  0  0  0
  3  7  1  0  0  0  0
  3 25  1  0  0  0  0
  4  8  1  0  0  0  0
  4 26  1  0  0  0  0
  5 27  1  0  0  0  0
  5 32  1  0  0  0  0
  6 23  1  0  0  0  0
  6 28  1  0  0  0  0
  6 33  1  0  0  0  0
  7 34  1  0  0  0  0
  7 35  1  0  0  0  0
  7 36  1  0  0  0  0
  8 37  1  0  0  0  0
  8 38  1  0  0  0  0
  8 39  1  0  0  0  0
  9 21  1  0  0  0  0
  9 40  1  0  0  0  0
  9 41  1  0  0  0  0
  9 42  1  0  0  0  0
 10 32  1  0  0  0  0
 10 43  1  0  0  0  0
 10 44  1  0  0  0  0
 10 45  1  0  0  0  0
 11 17  2  0  0  0  0
 11 24  1  0  0  0  0
 11 46  1  0  0  0  0
 12 18  1  0  0  0  0
 12 24  2  0  0  0  0
 12 47  1  0  0  0  0
 13 15  2  0  0  0  0
 13 25  1  0  0  0  0
 13 48  1  0  0  0  0
 14 16  1  0  0  0  0
 14 25  2  0  0  0  0
 14 49  1  0  0  0  0
 15 28  1  0  0  0  0
 15 50  1  0  0  0  0
 16 28  2  0  0  0  0
 16 51  1  0  0  0  0
 17 29  1  0  0  0  0
 17 52  1  0  0  0  0
 18 29  2  0  0  0  0
 18 53  1  0  0  0  0
 19 26  2  0  0  0  0
 19 30  1  0  0  0  0
 19 54  1  0  0  0  0
 20 27  2  0  0  0  0
 20 31  1  0  0  0  0
 20 55  1  0  0  0  0
 21 32  1  0  0  0  0
 21 56  1  0  0  0  0
 21 57  1  0  0  0  0
 22 23  1  0  0  0  0
 22 30  1  0  0  0  0
 22 58  1  0  0  0  0
 22 59  1  0  0  0  0
 26 27  1  0  0  0  0
 29 33  1  0  0  0  0
 30 31  2  0  0  0  0
 31 33  1  0  0  0  0
 32 60  1  0  0  0  0
 33 61  1  0  0  0  0
M  END
$$$$
