# Supplementary material for: ModBinddG: A simulation-based absolute predictor of free energy of binding based on population reweighting
Source: Proc Natl Acad Sci U S A. 2026 Jun 15;123(25):e2513285123. doi: 10.1073/pnas.2513285123 (PMC13291613; doi:10.1073/pnas.2513285123)
Supplement: Supplementary file 2 — Dataset S01 (GZ) [file pnas.2513285123.sd01.gz › SI_PNAS_V2/MDM2_dG/CHEMBL3683124.sdf]

020_ _1
xlunicon  12172119213D 1   1.00000     0.00000     0
unicon 1.4.0 xli
 81 85  0  0  0  0            999 V2000
    4.0860   16.2340   -1.2060 Cl  0  0  0  0  0  0  0  0  0  0  0  0
    7.7650    7.1750    1.1040 O   0  0  0  0  0  0  0  0  0  0  0  0
    7.8210    9.9300   -4.6060 O   0  0  0  0  0  0  0  0  0  0  0  0
   16.2120   10.2100   -3.9210 N   0  0  0  0  0  0  0  0  0  0  0  0
    6.3610    7.5950    2.8210 N   0  0  0  0  0  0  0  0  0  0  0  0
   12.5820   12.7290   -1.3660 N   0  0  0  0  0  0  0  0  0  0  0  0
    3.7500    7.5530    1.4250 N   0  0  0  0  0  0  0  0  0  0  0  0
    7.4490   10.5650   -2.4530 N   0  0  0  0  0  0  0  0  0  0  0  0
   12.8200   14.1590   -1.5320 C   0  0  0  0  0  0  0  0  0  0  0  0
    8.0830    9.2260    2.2870 C   0  0  0  0  0  0  0  0  0  0  0  0
    2.4970    7.7390    3.5590 C   0  0  0  0  0  0  0  0  0  0  0  0
    2.3600    9.5950    1.8950 C   0  0  0  0  0  0  0  0  0  0  0  0
   15.4890    9.4170   -3.1040 C   0  0  0  0  0  0  0  0  0  0  0  0
   16.1320   11.5450   -3.7380 C   0  0  0  0  0  0  0  0  0  0  0  0
    5.8470   14.3440   -0.3670 C   0  0  0  0  0  0  0  0  0  0  0  0
    4.2060   13.6520   -2.0240 C   0  0  0  0  0  0  0  0  0  0  0  0
   14.6530    9.9110   -2.0900 C   0  0  0  0  0  0  0  0  0  0  0  0
   15.3250   12.1340   -2.7520 C   0  0  0  0  0  0  0  0  0  0  0  0
   11.0940   10.7820   -1.6650 C   0  0  0  0  0  0  0  0  0  0  0  0
   10.2650   13.0110   -2.1480 C   0  0  0  0  0  0  0  0  0  0  0  0
    9.8200   10.2470   -1.9350 C   0  0  0  0  0  0  0  0  0  0  0  0
    8.9880   12.4830   -2.4130 C   0  0  0  0  0  0  0  0  0  0  0  0
    3.7930    7.3510   -0.9990 C   0  0  0  0  0  0  0  0  0  0  0  0
    6.4080   13.0530   -0.3760 C   0  0  0  0  0  0  0  0  0  0  0  0
    4.7670   12.3620   -2.0360 C   0  0  0  0  0  0  0  0  0  0  0  0
    4.2720    7.7560   -2.2600 C   0  0  0  0  0  0  0  0  0  0  0  0
    5.0150    9.1670    0.0600 C   0  0  0  0  0  0  0  0  0  0  0  0
    5.5940    6.3540    2.7940 C   0  0  0  0  0  0  0  0  0  0  0  0
    4.4190    6.2870    1.7790 C   0  0  0  0  0  0  0  0  0  0  0  0
   13.6700   11.9030   -0.8410 C   0  0  0  0  0  0  0  0  0  0  0  0
    5.7260    9.2540   -3.7060 C   0  0  0  0  0  0  0  0  0  0  0  0
    7.3810    7.9020    2.0170 C   0  0  0  0  0  0  0  0  0  0  0  0
    7.0930    9.9490   -3.6090 C   0  0  0  0  0  0  0  0  0  0  0  0
    4.7520   14.6470   -1.1960 C   0  0  0  0  0  0  0  0  0  0  0  0
   11.3350   12.1760   -1.7380 C   0  0  0  0  0  0  0  0  0  0  0  0
    4.1710    8.0420    0.1730 C   0  0  0  0  0  0  0  0  0  0  0  0
    8.7560   11.0980   -2.2910 C   0  0  0  0  0  0  0  0  0  0  0  0
   14.5630   11.3030   -1.9120 C   0  0  0  0  0  0  0  0  0  0  0  0
    5.8800   12.0560   -1.2240 C   0  0  0  0  0  0  0  0  0  0  0  0
    5.1640    8.8420   -2.3560 C   0  0  0  0  0  0  0  0  0  0  0  0
    5.5360    9.5460   -1.1940 C   0  0  0  0  0  0  0  0  0  0  0  0
    3.2680    8.4840    2.4570 C   0  0  0  0  0  0  0  0  0  0  0  0
    6.5420   10.6820   -1.2950 C   0  0  1  0  0  0  0  0  0  0  0  0
    6.1750    8.2170    3.6020 H   0  0  0  0  0  0  0  0  0  0  0  0
   13.8420   14.4180   -1.2560 H   0  0  0  0  0  0  0  0  0  0  0  0
   12.1530   14.7450   -0.8990 H   0  0  0  0  0  0  0  0  0  0  0  0
   12.6790   14.4550   -2.5720 H   0  0  0  0  0  0  0  0  0  0  0  0
    7.3850   10.0570    2.1820 H   0  0  0  0  0  0  0  0  0  0  0  0
    8.4830    9.2490    3.3000 H   0  0  0  0  0  0  0  0  0  0  0  0
    8.9040    9.3810    1.5860 H   0  0  0  0  0  0  0  0  0  0  0  0
    1.6340    7.2120    3.1510 H   0  0  0  0  0  0  0  0  0  0  0  0
    2.1390    8.4360    4.3140 H   0  0  0  0  0  0  0  0  0  0  0  0
    3.1140    7.0140    4.0850 H   0  0  0  0  0  0  0  0  0  0  0  0
    2.8750   10.2500    1.1950 H   0  0  0  0  0  0  0  0  0  0  0  0
    1.9880   10.2390    2.6940 H   0  0  0  0  0  0  0  0  0  0  0  0
    1.4920    9.1790    1.3850 H   0  0  0  0  0  0  0  0  0  0  0  0
   15.5770    8.3540   -3.2690 H   0  0  0  0  0  0  0  0  0  0  0  0
   16.7210   12.1600   -4.4020 H   0  0  0  0  0  0  0  0  0  0  0  0
    6.2590   15.1080    0.2710 H   0  0  0  0  0  0  0  0  0  0  0  0
    3.3600   13.8820   -2.6530 H   0  0  0  0  0  0  0  0  0  0  0  0
   14.0940    9.2290   -1.4670 H   0  0  0  0  0  0  0  0  0  0  0  0
   15.2840   13.2090   -2.6590 H   0  0  0  0  0  0  0  0  0  0  0  0
   11.8690   10.0900   -1.3820 H   0  0  0  0  0  0  0  0  0  0  0  0
   10.3860   14.0800   -2.2310 H   0  0  0  0  0  0  0  0  0  0  0  0
    9.6600    9.1830   -1.8390 H   0  0  0  0  0  0  0  0  0  0  0  0
    8.1840   13.1520   -2.6790 H   0  0  0  0  0  0  0  0  0  0  0  0
    3.1450    6.4910   -0.9340 H   0  0  0  0  0  0  0  0  0  0  0  0
    7.2620   12.8420    0.2520 H   0  0  0  0  0  0  0  0  0  0  0  0
    4.3380   11.6060   -2.6730 H   0  0  0  0  0  0  0  0  0  0  0  0
    3.9740    7.2120   -3.1450 H   0  0  0  0  0  0  0  0  0  0  0  0
    5.3120    9.7070    0.9450 H   0  0  0  0  0  0  0  0  0  0  0  0
    5.2000    6.2240    3.8020 H   0  0  0  0  0  0  0  0  0  0  0  0
    6.2590    5.5030    2.6410 H   0  0  0  0  0  0  0  0  0  0  0  0
    4.8090    5.8190    0.8740 H   0  0  0  0  0  0  0  0  0  0  0  0
    3.6670    5.5870    2.1450 H   0  0  0  0  0  0  0  0  0  0  0  0
   13.2860   11.1240   -0.1830 H   0  0  0  0  0  0  0  0  0  0  0  0
   14.3020   12.5100   -0.1980 H   0  0  0  0  0  0  0  0  0  0  0  0
    5.0260    9.9210   -4.2000 H   0  0  0  0  0  0  0  0  0  0  0  0
    5.8260    8.3740   -4.3410 H   0  0  0  0  0  0  0  0  0  0  0  0
    4.1330    8.9650    2.9110 H   0  0  0  0  0  0  0  0  0  0  0  0
    7.1700   10.5820   -0.4080 H   0  0  0  0  0  0  0  0  0  0  0  0
  1 34  1  0  0  0  0
  2 32  2  0  0  0  0
  3 33  2  0  0  0  0
  4 13  2  0  0  0  0
  4 14  1  0  0  0  0
  5 28  1  0  0  0  0
  5 32  1  0  0  0  0
  5 44  1  0  0  0  0
  6  9  1  0  0  0  0
  6 30  1  0  0  0  0
  6 35  1  0  0  0  0
  7 29  1  0  0  0  0
  7 36  1  0  0  0  0
  7 42  1  0  0  0  0
  8 33  1  0  0  0  0
  8 37  1  0  0  0  0
  8 43  1  0  0  0  0
  9 45  1  0  0  0  0
  9 46  1  0  0  0  0
  9 47  1  0  0  0  0
 10 32  1  0  0  0  0
 10 48  1  0  0  0  0
 10 49  1  0  0  0  0
 10 50  1  0  0  0  0
 11 42  1  0  0  0  0
 11 51  1  0  0  0  0
 11 52  1  0  0  0  0
 11 53  1  0  0  0  0
 12 42  1  0  0  0  0
 12 54  1  0  0  0  0
 12 55  1  0  0  0  0
 12 56  1  0  0  0  0
 13 17  1  0  0  0  0
 13 57  1  0  0  0  0
 14 18  2  0  0  0  0
 14 58  1  0  0  0  0
 15 24  2  0  0  0  0
 15 34  1  0  0  0  0
 15 59  1  0  0  0  0
 16 25  1  0  0  0  0
 16 34  2  0  0  0  0
 16 60  1  0  0  0  0
 17 38  2  0  0  0  0
 17 61  1  0  0  0  0
 18 38  1  0  0  0  0
 18 62  1  0  0  0  0
 19 21  1  0  0  0  0
 19 35  2  0  0  0  0
 19 63  1  0  0  0  0
 20 22  2  0  0  0  0
 20 35  1  0  0  0  0
 20 64  1  0  0  0  0
 21 37  2  0  0  0  0
 21 65  1  0  0  0  0
 22 37  1  0  0  0  0
 22 66  1  0  0  0  0
 23 26  2  0  0  0  0
 23 36  1  0  0  0  0
 23 67  1  0  0  0  0
 24 39  1  0  0  0  0
 24 68  1  0  0  0  0
 25 39  2  0  0  0  0
 25 69  1  0  0  0  0
 26 40  1  0  0  0  0
 26 70  1  0  0  0  0
 27 36  2  0  0  0  0
 27 41  1  0  0  0  0
 27 71  1  0  0  0  0
 28 29  1  0  0  0  0
 28 72  1  0  0  0  0
 28 73  1  0  0  0  0
 29 74  1  0  0  0  0
 29 75  1  0  0  0  0
 30 38  1  0  0  0  0
 30 76  1  0  0  0  0
 30 77  1  0  0  0  0
 31 33  1  0  0  0  0
 31 40  1  0  0  0  0
 31 78  1  0  0  0  0
 31 79  1  0  0  0  0
 39 43  1  0  0  0  0
 40 41  2  0  0  0  0
 41 43  1  0  0  0  0
 42 80  1  0  0  0  0
 43 81  1  0  0  0  0
M  END
$$$$
