# Supplementary material for: ModBinddG: A simulation-based absolute predictor of free energy of binding based on population reweighting
Source: Proc Natl Acad Sci U S A. 2026 Jun 15;123(25):e2513285123. doi: 10.1073/pnas.2513285123 (PMC13291613; doi:10.1073/pnas.2513285123)
Supplement: Supplementary file 2 — Dataset S01 (GZ) [file pnas.2513285123.sd01.gz › SI_PNAS_V2/MDM2_dG/CHEMBL3683130.sdf]

005_ _1
xlunicon  12172119213D 1   1.00000     0.00000     0
unicon 1.4.0 xli
 61 64  0  0  0  0            999 V2000
    4.2970   16.4450   -1.4490 Cl  0  0  0  0  0  0  0  0  0  0  0  0
    8.2630   10.0980   -4.4560 O   0  0  0  0  0  0  0  0  0  0  0  0
   13.9860   11.4710   -1.2050 O   0  0  0  0  0  0  0  0  0  0  0  0
    2.6270    6.7890   -1.3770 O   0  0  0  0  0  0  0  0  0  0  0  0
    3.1860    7.9710    0.9170 O   0  0  0  0  0  0  0  0  0  0  0  0
    7.7070   10.7060   -2.3280 N   0  0  0  0  0  0  0  0  0  0  0  0
    2.2380    6.2060   -2.6080 C   0  0  0  0  0  0  0  0  0  0  0  0
    2.4270   10.9200    3.1970 C   0  0  0  0  0  0  0  0  0  0  0  0
    2.6580    7.7670    3.2000 C   0  0  0  0  0  0  0  0  0  0  0  0
    6.1890   14.6240   -0.7590 C   0  0  0  0  0  0  0  0  0  0  0  0
    4.2740   13.7930   -2.0100 C   0  0  0  0  0  0  0  0  0  0  0  0
    9.7580   10.5550   -0.9840 C   0  0  0  0  0  0  0  0  0  0  0  0
    9.5910   12.2570   -2.7230 C   0  0  0  0  0  0  0  0  0  0  0  0
   11.0620   10.9930   -0.6830 C   0  0  0  0  0  0  0  0  0  0  0  0
   10.8880   12.7040   -2.4080 C   0  0  0  0  0  0  0  0  0  0  0  0
    6.7300   13.3240   -0.7190 C   0  0  0  0  0  0  0  0  0  0  0  0
    4.8160   12.4950   -1.9760 C   0  0  0  0  0  0  0  0  0  0  0  0
    4.3390    8.1020   -2.5750 C   0  0  0  0  0  0  0  0  0  0  0  0
    4.9190    9.3870   -0.1440 C   0  0  0  0  0  0  0  0  0  0  0  0
   13.0500   12.5210   -1.0830 C   0  0  0  0  0  0  0  0  0  0  0  0
    2.4130    9.9990    1.9750 C   0  0  0  0  0  0  0  0  0  0  0  0
    6.0550    9.5280   -3.7960 C   0  0  0  0  0  0  0  0  0  0  0  0
    7.4400   10.1410   -3.5350 C   0  0  0  0  0  0  0  0  0  0  0  0
    4.9600   14.8570   -1.4010 C   0  0  0  0  0  0  0  0  0  0  0  0
    3.6270    7.7390   -1.4030 C   0  0  0  0  0  0  0  0  0  0  0  0
    3.9200    8.3820   -0.1800 C   0  0  0  0  0  0  0  0  0  0  0  0
    9.0200   11.1720   -2.0180 C   0  0  0  0  0  0  0  0  0  0  0  0
   11.6370   12.0640   -1.3990 C   0  0  0  0  0  0  0  0  0  0  0  0
    6.0470   12.2470   -1.3240 C   0  0  0  0  0  0  0  0  0  0  0  0
    5.3310    9.1010   -2.5290 C   0  0  0  0  0  0  0  0  0  0  0  0
    5.6200    9.7430   -1.3130 C   0  0  0  0  0  0  0  0  0  0  0  0
    3.2380    8.7060    2.1350 C   0  0  2  0  0  0  0  0  0  0  0  0
    6.6690   10.8490   -1.2890 C   0  0  1  0  0  0  0  0  0  0  0  0
   13.7310   10.7850   -0.6040 H   0  0  0  0  0  0  0  0  0  0  0  0
    1.9150    6.9630   -3.3250 H   0  0  0  0  0  0  0  0  0  0  0  0
    3.0570    5.6210   -3.0260 H   0  0  0  0  0  0  0  0  0  0  0  0
    1.4010    5.5280   -2.4570 H   0  0  0  0  0  0  0  0  0  0  0  0
    3.4330   11.2860    3.4030 H   0  0  0  0  0  0  0  0  0  0  0  0
    2.0500   10.4200    4.0850 H   0  0  0  0  0  0  0  0  0  0  0  0
    1.7850   11.7830    3.0260 H   0  0  0  0  0  0  0  0  0  0  0  0
    3.2270    6.8380    3.2420 H   0  0  0  0  0  0  0  0  0  0  0  0
    2.6960    8.2110    4.1940 H   0  0  0  0  0  0  0  0  0  0  0  0
    1.6230    7.5110    2.9790 H   0  0  0  0  0  0  0  0  0  0  0  0
    6.7210   15.4450   -0.3060 H   0  0  0  0  0  0  0  0  0  0  0  0
    3.3320   13.9740   -2.5060 H   0  0  0  0  0  0  0  0  0  0  0  0
    9.3390    9.7260   -0.4300 H   0  0  0  0  0  0  0  0  0  0  0  0
    9.0420   12.7480   -3.5120 H   0  0  0  0  0  0  0  0  0  0  0  0
   11.6210   10.5000    0.0990 H   0  0  0  0  0  0  0  0  0  0  0  0
   11.3140   13.5310   -2.9580 H   0  0  0  0  0  0  0  0  0  0  0  0
    7.6800   13.1590   -0.2290 H   0  0  0  0  0  0  0  0  0  0  0  0
    4.2720   11.6960   -2.4570 H   0  0  0  0  0  0  0  0  0  0  0  0
    4.1300    7.6360   -3.5280 H   0  0  0  0  0  0  0  0  0  0  0  0
    5.1580    9.9120    0.7680 H   0  0  0  0  0  0  0  0  0  0  0  0
   13.0810   12.9170   -0.0670 H   0  0  0  0  0  0  0  0  0  0  0  0
   13.3470   13.3340   -1.7480 H   0  0  0  0  0  0  0  0  0  0  0  0
    1.3840    9.7480    1.7140 H   0  0  0  0  0  0  0  0  0  0  0  0
    2.7990   10.5730    1.1370 H   0  0  0  0  0  0  0  0  0  0  0  0
    6.1670    8.6700   -4.4600 H   0  0  0  0  0  0  0  0  0  0  0  0
    5.4510   10.2610   -4.3240 H   0  0  0  0  0  0  0  0  0  0  0  0
    4.2660    8.9270    2.4220 H   0  0  0  0  0  0  0  0  0  0  0  0
    7.1570   10.7570   -0.3170 H   0  0  0  0  0  0  0  0  0  0  0  0
  1 24  1  0  0  0  0
  2 23  2  0  0  0  0
  3 20  1  0  0  0  0
  3 34  1  0  0  0  0
  4  7  1  0  0  0  0
  4 25  1  0  0  0  0
  5 26  1  0  0  0  0
  5 32  1  0  0  0  0
  6 23  1  0  0  0  0
  6 27  1  0  0  0  0
  6 33  1  0  0  0  0
  7 35  1  0  0  0  0
  7 36  1  0  0  0  0
  7 37  1  0  0  0  0
  8 21  1  0  0  0  0
  8 38  1  0  0  0  0
  8 39  1  0  0  0  0
  8 40  1  0  0  0  0
  9 32  1  0  0  0  0
  9 41  1  0  0  0  0
  9 42  1  0  0  0  0
  9 43  1  0  0  0  0
 10 16  2  0  0  0  0
 10 24  1  0  0  0  0
 10 44  1  0  0  0  0
 11 17  1  0  0  0  0
 11 24  2  0  0  0  0
 11 45  1  0  0  0  0
 12 14  2  0  0  0  0
 12 27  1  0  0  0  0
 12 46  1  0  0  0  0
 13 15  1  0  0  0  0
 13 27  2  0  0  0  0
 13 47  1  0  0  0  0
 14 28  1  0  0  0  0
 14 48  1  0  0  0  0
 15 28  2  0  0  0  0
 15 49  1  0  0  0  0
 16 29  1  0  0  0  0
 16 50  1  0  0  0  0
 17 29  2  0  0  0  0
 17 51  1  0  0  0  0
 18 25  2  0  0  0  0
 18 30  1  0  0  0  0
 18 52  1  0  0  0  0
 19 26  2  0  0  0  0
 19 31  1  0  0  0  0
 19 53  1  0  0  0  0
 20 28  1  0  0  0  0
 20 54  1  0  0  0  0
 20 55  1  0  0  0  0
 21 32  1  0  0  0  0
 21 56  1  0  0  0  0
 21 57  1  0  0  0  0
 22 23  1  0  0  0  0
 22 30  1  0  0  0  0
 22 58  1  0  0  0  0
 22 59  1  0  0  0  0
 25 26  1  0  0  0  0
 29 33  1  0  0  0  0
 30 31  2  0  0  0  0
 31 33  1  0  0  0  0
 32 60  1  0  0  0  0
 33 61  1  0  0  0  0
M  END
$$$$
