# Supplementary material for: ModBinddG: A simulation-based absolute predictor of free energy of binding based on population reweighting
Source: Proc Natl Acad Sci U S A. 2026 Jun 15;123(25):e2513285123. doi: 10.1073/pnas.2513285123 (PMC13291613; doi:10.1073/pnas.2513285123)
Supplement: Supplementary file 2 — Dataset S01 (GZ) [file pnas.2513285123.sd01.gz › SI_PNAS_V2/MDM2_dG/CHEMBL3683131.sdf]

001_ _1
xlunicon  12172119213D 1   1.00000     0.00000     0
unicon 1.4.0 xli
 67 70  0  0  0  0            999 V2000
    4.3210   16.3620   -1.3830 Cl  0  0  0  0  0  0  0  0  0  0  0  0
   15.0200   12.5700   -1.4470 O   0  0  0  0  0  0  0  0  0  0  0  0
    8.1150    9.9180   -4.5080 O   0  0  0  0  0  0  0  0  0  0  0  0
    2.5780    6.6080   -1.3440 O   0  0  0  0  0  0  0  0  0  0  0  0
    3.1080    7.8620    0.9390 O   0  0  0  0  0  0  0  0  0  0  0  0
   12.7550   12.7650   -1.4980 N   0  0  0  0  0  0  0  0  0  0  0  0
    7.5870   10.5660   -2.3820 N   0  0  0  0  0  0  0  0  0  0  0  0
    2.2590    5.9570   -2.5640 C   0  0  0  0  0  0  0  0  0  0  0  0
   12.8520   14.2250   -1.5580 C   0  0  0  0  0  0  0  0  0  0  0  0
    2.4300   10.8680    3.1790 C   0  0  0  0  0  0  0  0  0  0  0  0
   13.8700   10.5150   -1.5410 C   0  0  0  0  0  0  0  0  0  0  0  0
    2.5930    7.7020    3.2310 C   0  0  0  0  0  0  0  0  0  0  0  0
    6.1590   14.4830   -0.6920 C   0  0  0  0  0  0  0  0  0  0  0  0
    4.2560   13.7230   -2.0070 C   0  0  0  0  0  0  0  0  0  0  0  0
   10.9530   11.1780   -0.8370 C   0  0  0  0  0  0  0  0  0  0  0  0
   10.6350   12.7100   -2.7020 C   0  0  0  0  0  0  0  0  0  0  0  0
    9.6710   10.6380   -1.0620 C   0  0  0  0  0  0  0  0  0  0  0  0
    9.3690   12.1590   -2.9400 C   0  0  0  0  0  0  0  0  0  0  0  0
    6.6710   13.1710   -0.6710 C   0  0  0  0  0  0  0  0  0  0  0  0
    4.7710   12.4130   -1.9910 C   0  0  0  0  0  0  0  0  0  0  0  0
    4.2330    7.9600   -2.5650 C   0  0  0  0  0  0  0  0  0  0  0  0
    4.8220    9.2730   -0.1530 C   0  0  0  0  0  0  0  0  0  0  0  0
    2.3720    9.9210    1.9770 C   0  0  0  0  0  0  0  0  0  0  0  0
    5.9140    9.3820   -3.8160 C   0  0  0  0  0  0  0  0  0  0  0  0
   13.9070   12.0430   -1.4770 C   0  0  0  0  0  0  0  0  0  0  0  0
    7.3030    9.9850   -3.5790 C   0  0  0  0  0  0  0  0  0  0  0  0
    4.9500   14.7590   -1.3570 C   0  0  0  0  0  0  0  0  0  0  0  0
    3.5450    7.5910   -1.3820 C   0  0  0  0  0  0  0  0  0  0  0  0
    3.8320    8.2580   -0.1690 C   0  0  0  0  0  0  0  0  0  0  0  0
   11.4570   12.2010   -1.6750 C   0  0  0  0  0  0  0  0  0  0  0  0
    8.8800   11.1120   -2.1330 C   0  0  0  0  0  0  0  0  0  0  0  0
    5.9800   12.1230   -1.3190 C   0  0  0  0  0  0  0  0  0  0  0  0
    5.2110    8.9690   -2.5370 C   0  0  0  0  0  0  0  0  0  0  0  0
    5.5120    9.6210   -1.3300 C   0  0  0  0  0  0  0  0  0  0  0  0
    3.1760    8.6150    2.1460 C   0  0  2  0  0  0  0  0  0  0  0  0
    6.5750   10.7130   -1.3180 C   0  0  1  0  0  0  0  0  0  0  0  0
    3.1340    5.4530   -2.9760 H   0  0  0  0  0  0  0  0  0  0  0  0
    1.8570    6.6640   -3.2910 H   0  0  0  0  0  0  0  0  0  0  0  0
    1.5040    5.1930   -2.4070 H   0  0  0  0  0  0  0  0  0  0  0  0
   13.2070   14.5370   -2.5410 H   0  0  0  0  0  0  0  0  0  0  0  0
   11.8930   14.7090   -1.3690 H   0  0  0  0  0  0  0  0  0  0  0  0
   13.5420   14.6040   -0.8090 H   0  0  0  0  0  0  0  0  0  0  0  0
    3.4470   11.2110    3.3640 H   0  0  0  0  0  0  0  0  0  0  0  0
    2.0530   10.3970    4.0830 H   0  0  0  0  0  0  0  0  0  0  0  0
    1.8090   11.7450    2.9990 H   0  0  0  0  0  0  0  0  0  0  0  0
   13.6790   10.1000   -0.5520 H   0  0  0  0  0  0  0  0  0  0  0  0
   14.8320   10.1330   -1.8810 H   0  0  0  0  0  0  0  0  0  0  0  0
   13.1120   10.1510   -2.2330 H   0  0  0  0  0  0  0  0  0  0  0  0
    3.1530    6.7680    3.2880 H   0  0  0  0  0  0  0  0  0  0  0  0
    1.5550    7.4500    3.0190 H   0  0  0  0  0  0  0  0  0  0  0  0
    2.6390    8.1640    4.2160 H   0  0  0  0  0  0  0  0  0  0  0  0
    6.6970   15.2820   -0.2070 H   0  0  0  0  0  0  0  0  0  0  0  0
    3.3310   13.9360   -2.5200 H   0  0  0  0  0  0  0  0  0  0  0  0
   11.5410   10.8010   -0.0140 H   0  0  0  0  0  0  0  0  0  0  0  0
   10.9790   13.5090   -3.3430 H   0  0  0  0  0  0  0  0  0  0  0  0
    9.3120    9.8470   -0.4200 H   0  0  0  0  0  0  0  0  0  0  0  0
    8.7820   12.5420   -3.7550 H   0  0  0  0  0  0  0  0  0  0  0  0
    7.6060   12.9760   -0.1650 H   0  0  0  0  0  0  0  0  0  0  0  0
    4.2250   11.6350   -2.5020 H   0  0  0  0  0  0  0  0  0  0  0  0
    4.0240    7.4890   -3.5140 H   0  0  0  0  0  0  0  0  0  0  0  0
    5.0680    9.8080    0.7510 H   0  0  0  0  0  0  0  0  0  0  0  0
    1.3340    9.6850    1.7410 H   0  0  0  0  0  0  0  0  0  0  0  0
    2.7470   10.4720    1.1190 H   0  0  0  0  0  0  0  0  0  0  0  0
    5.3060   10.1170   -4.3360 H   0  0  0  0  0  0  0  0  0  0  0  0
    6.0100    8.5210   -4.4780 H   0  0  0  0  0  0  0  0  0  0  0  0
    4.2100    8.8230    2.4220 H   0  0  0  0  0  0  0  0  0  0  0  0
    7.0830   10.5970   -0.3600 H   0  0  0  0  0  0  0  0  0  0  0  0
  1 27  1  0  0  0  0
  2 25  2  0  0  0  0
  3 26  2  0  0  0  0
  4  8  1  0  0  0  0
  4 28  1  0  0  0  0
  5 29  1  0  0  0  0
  5 35  1  0  0  0  0
  6  9  1  0  0  0  0
  6 25  1  0  0  0  0
  6 30  1  0  0  0  0
  7 26  1  0  0  0  0
  7 31  1  0  0  0  0
  7 36  1  0  0  0  0
  8 37  1  0  0  0  0
  8 38  1  0  0  0  0
  8 39  1  0  0  0  0
  9 40  1  0  0  0  0
  9 41  1  0  0  0  0
  9 42  1  0  0  0  0
 10 23  1  0  0  0  0
 10 43  1  0  0  0  0
 10 44  1  0  0  0  0
 10 45  1  0  0  0  0
 11 25  1  0  0  0  0
 11 46  1  0  0  0  0
 11 47  1  0  0  0  0
 11 48  1  0  0  0  0
 12 35  1  0  0  0  0
 12 49  1  0  0  0  0
 12 50  1  0  0  0  0
 12 51  1  0  0  0  0
 13 19  2  0  0  0  0
 13 27  1  0  0  0  0
 13 52  1  0  0  0  0
 14 20  1  0  0  0  0
 14 27  2  0  0  0  0
 14 53  1  0  0  0  0
 15 17  2  0  0  0  0
 15 30  1  0  0  0  0
 15 54  1  0  0  0  0
 16 18  1  0  0  0  0
 16 30  2  0  0  0  0
 16 55  1  0  0  0  0
 17 31  1  0  0  0  0
 17 56  1  0  0  0  0
 18 31  2  0  0  0  0
 18 57  1  0  0  0  0
 19 32  1  0  0  0  0
 19 58  1  0  0  0  0
 20 32  2  0  0  0  0
 20 59  1  0  0  0  0
 21 28  2  0  0  0  0
 21 33  1  0  0  0  0
 21 60  1  0  0  0  0
 22 29  2  0  0  0  0
 22 34  1  0  0  0  0
 22 61  1  0  0  0  0
 23 35  1  0  0  0  0
 23 62  1  0  0  0  0
 23 63  1  0  0  0  0
 24 26  1  0  0  0  0
 24 33  1  0  0  0  0
 24 64  1  0  0  0  0
 24 65  1  0  0  0  0
 28 29  1  0  0  0  0
 32 36  1  0  0  0  0
 33 34  2  0  0  0  0
 34 36  1  0  0  0  0
 35 66  1  0  0  0  0
 36 67  1  0  0  0  0
M  END
$$$$
