# Supplementary material for: ModBinddG: A simulation-based absolute predictor of free energy of binding based on population reweighting
Source: Proc Natl Acad Sci U S A. 2026 Jun 15;123(25):e2513285123. doi: 10.1073/pnas.2513285123 (PMC13291613; doi:10.1073/pnas.2513285123)
Supplement: Supplementary file 2 — Dataset S01 (GZ) [file pnas.2513285123.sd01.gz › SI_PNAS_V2/MDM2_dG/CHEMBL3683125.sdf]

004_ _1
xlunicon  12172119213D 1   1.00000     0.00000     0
unicon 1.4.0 xli
 68 72  0  0  0  0            999 V2000
    4.2790   16.3930   -1.4070 Cl  0  0  0  0  0  0  0  0  0  0  0  0
   12.9680   14.4510   -2.0390 O   0  0  0  0  0  0  0  0  0  0  0  0
    8.0540   10.0050   -4.4720 O   0  0  0  0  0  0  0  0  0  0  0  0
    2.6200    6.5390   -1.2930 O   0  0  0  0  0  0  0  0  0  0  0  0
    3.0980    7.8340    0.9810 O   0  0  0  0  0  0  0  0  0  0  0  0
   12.9070   12.1920   -1.5830 N   0  0  0  0  0  0  0  0  0  0  0  0
    7.5230   10.5960   -2.3330 N   0  0  0  0  0  0  0  0  0  0  0  0
    2.3640    5.8300   -2.4950 C   0  0  0  0  0  0  0  0  0  0  0  0
    2.4070   10.8650    3.1860 C   0  0  0  0  0  0  0  0  0  0  0  0
    2.5680    7.6910    3.2720 C   0  0  0  0  0  0  0  0  0  0  0  0
    6.0970   14.5130   -0.6730 C   0  0  0  0  0  0  0  0  0  0  0  0
    4.2060   13.7480   -2.0010 C   0  0  0  0  0  0  0  0  0  0  0  0
   10.9880   10.7880   -0.9500 C   0  0  0  0  0  0  0  0  0  0  0  0
   10.6480   12.6310   -2.5060 C   0  0  0  0  0  0  0  0  0  0  0  0
    9.6550   10.3790   -1.1420 C   0  0  0  0  0  0  0  0  0  0  0  0
    9.3230   12.2160   -2.7080 C   0  0  0  0  0  0  0  0  0  0  0  0
    6.6020   13.2000   -0.6330 C   0  0  0  0  0  0  0  0  0  0  0  0
    4.7140   12.4360   -1.9690 C   0  0  0  0  0  0  0  0  0  0  0  0
    4.2170    7.9500   -2.5250 C   0  0  0  0  0  0  0  0  0  0  0  0
    4.7790    9.2780   -0.1140 C   0  0  0  0  0  0  0  0  0  0  0  0
   13.8890   11.1630   -1.2580 C   0  0  0  0  0  0  0  0  0  0  0  0
   15.2190   11.6690   -1.8180 C   0  0  0  0  0  0  0  0  0  0  0  0
    2.3400    9.9000    1.9990 C   0  0  0  0  0  0  0  0  0  0  0  0
   15.0040   13.1610   -2.0710 C   0  0  0  0  0  0  0  0  0  0  0  0
    5.8660    9.4100   -3.7790 C   0  0  0  0  0  0  0  0  0  0  0  0
   13.5090   13.3540   -1.8960 C   0  0  0  0  0  0  0  0  0  0  0  0
    7.2450   10.0360   -3.5400 C   0  0  0  0  0  0  0  0  0  0  0  0
    4.8970   14.7870   -1.3550 C   0  0  0  0  0  0  0  0  0  0  0  0
    3.5460    7.5600   -1.3390 C   0  0  0  0  0  0  0  0  0  0  0  0
    3.8140    8.2400   -0.1290 C   0  0  0  0  0  0  0  0  0  0  0  0
   11.5100   11.8980   -1.6550 C   0  0  0  0  0  0  0  0  0  0  0  0
    8.8320   11.0690   -2.0560 C   0  0  0  0  0  0  0  0  0  0  0  0
    5.9150   12.1490   -1.2820 C   0  0  0  0  0  0  0  0  0  0  0  0
    5.1700    8.9840   -2.4990 C   0  0  0  0  0  0  0  0  0  0  0  0
    5.4600    9.6400   -1.2910 C   0  0  0  0  0  0  0  0  0  0  0  0
    3.1510    8.5990    2.1820 C   0  0  2  0  0  0  0  0  0  0  0  0
    6.5130   10.7410   -1.2730 C   0  0  1  0  0  0  0  0  0  0  0  0
    3.2780    5.4030   -2.9080 H   0  0  0  0  0  0  0  0  0  0  0  0
    1.8890    6.4790   -3.2320 H   0  0  0  0  0  0  0  0  0  0  0  0
    1.6910    4.9980   -2.3110 H   0  0  0  0  0  0  0  0  0  0  0  0
    1.7850   11.7390    2.9980 H   0  0  0  0  0  0  0  0  0  0  0  0
    2.0380   10.4070    4.1000 H   0  0  0  0  0  0  0  0  0  0  0  0
    3.4260   11.2100    3.3590 H   0  0  0  0  0  0  0  0  0  0  0  0
    1.5350    7.4250    3.0520 H   0  0  0  0  0  0  0  0  0  0  0  0
    2.6000    8.1640    4.2520 H   0  0  0  0  0  0  0  0  0  0  0  0
    3.1380    6.7640    3.3430 H   0  0  0  0  0  0  0  0  0  0  0  0
    6.6340   15.3140   -0.1920 H   0  0  0  0  0  0  0  0  0  0  0  0
    3.2870   13.9620   -2.5270 H   0  0  0  0  0  0  0  0  0  0  0  0
   11.6120   10.2140   -0.2800 H   0  0  0  0  0  0  0  0  0  0  0  0
   10.9980   13.4810   -3.0730 H   0  0  0  0  0  0  0  0  0  0  0  0
    9.2870    9.5060   -0.6230 H   0  0  0  0  0  0  0  0  0  0  0  0
    8.7010   12.7640   -3.3960 H   0  0  0  0  0  0  0  0  0  0  0  0
    7.5320   13.0050   -0.1180 H   0  0  0  0  0  0  0  0  0  0  0  0
    4.1740   11.6560   -2.4810 H   0  0  0  0  0  0  0  0  0  0  0  0
    4.0160    7.4740   -3.4720 H   0  0  0  0  0  0  0  0  0  0  0  0
    5.0170    9.8180    0.7890 H   0  0  0  0  0  0  0  0  0  0  0  0
   13.9430   11.0530   -0.1740 H   0  0  0  0  0  0  0  0  0  0  0  0
   13.6240   10.1960   -1.6890 H   0  0  0  0  0  0  0  0  0  0  0  0
   16.0460   11.4730   -1.1370 H   0  0  0  0  0  0  0  0  0  0  0  0
   15.4470   11.1690   -2.7600 H   0  0  0  0  0  0  0  0  0  0  0  0
    2.7030   10.4410    1.1300 H   0  0  0  0  0  0  0  0  0  0  0  0
    1.3030    9.6570    1.7740 H   0  0  0  0  0  0  0  0  0  0  0  0
   15.3020   13.4400   -3.0810 H   0  0  0  0  0  0  0  0  0  0  0  0
   15.5430   13.7870   -1.3670 H   0  0  0  0  0  0  0  0  0  0  0  0
    5.9780    8.5510   -4.4410 H   0  0  0  0  0  0  0  0  0  0  0  0
    5.2470   10.1340   -4.2990 H   0  0  0  0  0  0  0  0  0  0  0  0
    4.1820    8.8150    2.4630 H   0  0  0  0  0  0  0  0  0  0  0  0
    7.0280   10.6290   -0.3170 H   0  0  0  0  0  0  0  0  0  0  0  0
  1 28  1  0  0  0  0
  2 26  2  0  0  0  0
  3 27  2  0  0  0  0
  4  8  1  0  0  0  0
  4 29  1  0  0  0  0
  5 30  1  0  0  0  0
  5 36  1  0  0  0  0
  6 21  1  0  0  0  0
  6 26  1  0  0  0  0
  6 31  1  0  0  0  0
  7 27  1  0  0  0  0
  7 32  1  0  0  0  0
  7 37  1  0  0  0  0
  8 38  1  0  0  0  0
  8 39  1  0  0  0  0
  8 40  1  0  0  0  0
  9 23  1  0  0  0  0
  9 41  1  0  0  0  0
  9 42  1  0  0  0  0
  9 43  1  0  0  0  0
 10 36  1  0  0  0  0
 10 44  1  0  0  0  0
 10 45  1  0  0  0  0
 10 46  1  0  0  0  0
 11 17  2  0  0  0  0
 11 28  1  0  0  0  0
 11 47  1  0  0  0  0
 12 18  1  0  0  0  0
 12 28  2  0  0  0  0
 12 48  1  0  0  0  0
 13 15  1  0  0  0  0
 13 31  2  0  0  0  0
 13 49  1  0  0  0  0
 14 16  2  0  0  0  0
 14 31  1  0  0  0  0
 14 50  1  0  0  0  0
 15 32  2  0  0  0  0
 15 51  1  0  0  0  0
 16 32  1  0  0  0  0
 16 52  1  0  0  0  0
 17 33  1  0  0  0  0
 17 53  1  0  0  0  0
 18 33  2  0  0  0  0
 18 54  1  0  0  0  0
 19 29  2  0  0  0  0
 19 34  1  0  0  0  0
 19 55  1  0  0  0  0
 20 30  2  0  0  0  0
 20 35  1  0  0  0  0
 20 56  1  0  0  0  0
 21 22  1  0  0  0  0
 21 57  1  0  0  0  0
 21 58  1  0  0  0  0
 22 24  1  0  0  0  0
 22 59  1  0  0  0  0
 22 60  1  0  0  0  0
 23 36  1  0  0  0  0
 23 61  1  0  0  0  0
 23 62  1  0  0  0  0
 24 26  1  0  0  0  0
 24 63  1  0  0  0  0
 24 64  1  0  0  0  0
 25 27  1  0  0  0  0
 25 34  1  0  0  0  0
 25 65  1  0  0  0  0
 25 66  1  0  0  0  0
 29 30  1  0  0  0  0
 33 37  1  0  0  0  0
 34 35  2  0  0  0  0
 35 37  1  0  0  0  0
 36 67  1  0  0  0  0
 37 68  1  0  0  0  0
M  END
$$$$
