# Supplementary material for: ModBinddG: A simulation-based absolute predictor of free energy of binding based on population reweighting
Source: Proc Natl Acad Sci U S A. 2026 Jun 15;123(25):e2513285123. doi: 10.1073/pnas.2513285123 (PMC13291613; doi:10.1073/pnas.2513285123)
Supplement: Supplementary file 2 — Dataset S01 (GZ) [file pnas.2513285123.sd01.gz › SI_PNAS_V2/MDM2_dG/CHEMBL3683133.sdf]

005_ _1
xlunicon  12172119213D 1   1.00000     0.00000     0
unicon 1.4.0 xli
 81 85  0  0  0  0            999 V2000
    4.2310   16.2740   -1.2520 Cl  0  0  0  0  0  0  0  0  0  0  0  0
    8.1290    9.9800   -4.6290 O   0  0  0  0  0  0  0  0  0  0  0  0
    2.5630    6.6940   -1.3840 O   0  0  0  0  0  0  0  0  0  0  0  0
    3.1700    7.8960    0.8990 O   0  0  0  0  0  0  0  0  0  0  0  0
   17.0790   10.1660   -2.2140 N   0  3  0  0  0  0  0  0  0  0  0  0
   12.7990   12.6810   -1.3780 N   0  0  0  0  0  0  0  0  0  0  0  0
    7.6360   10.5830   -2.4900 N   0  0  0  0  0  0  0  0  0  0  0  0
    2.1660    6.1060   -2.6120 C   0  0  0  0  0  0  0  0  0  0  0  0
   13.0140   14.1200   -1.4930 C   0  0  0  0  0  0  0  0  0  0  0  0
    2.4690   10.8800    3.1610 C   0  0  0  0  0  0  0  0  0  0  0  0
    2.6690    7.7290    3.1930 C   0  0  0  0  0  0  0  0  0  0  0  0
    6.0460   14.3940   -0.5050 C   0  0  0  0  0  0  0  0  0  0  0  0
    4.3120   13.6860   -2.0570 C   0  0  0  0  0  0  0  0  0  0  0  0
   11.2660   10.7570   -1.6030 C   0  0  0  0  0  0  0  0  0  0  0  0
   10.4800   12.9880   -2.1440 C   0  0  0  0  0  0  0  0  0  0  0  0
    9.9840   10.2400   -1.8690 C   0  0  0  0  0  0  0  0  0  0  0  0
    9.1990   12.4760   -2.4170 C   0  0  0  0  0  0  0  0  0  0  0  0
    6.6010   13.1000   -0.5260 C   0  0  0  0  0  0  0  0  0  0  0  0
    4.8720   12.3960   -2.0860 C   0  0  0  0  0  0  0  0  0  0  0  0
    4.2710    7.9760   -2.6110 C   0  0  0  0  0  0  0  0  0  0  0  0
    4.9130    9.2690   -0.2020 C   0  0  0  0  0  0  0  0  0  0  0  0
   16.7950   10.3570   -3.6470 C   0  0  0  0  0  0  0  0  0  0  0  0
   15.9190   10.3970   -1.3170 C   0  0  0  0  0  0  0  0  0  0  0  0
   13.8900   11.8620   -0.8460 C   0  0  0  0  0  0  0  0  0  0  0  0
    2.4390    9.9500    1.9450 C   0  0  0  0  0  0  0  0  0  0  0  0
   16.3780   11.8140   -3.9160 C   0  0  0  0  0  0  0  0  0  0  0  0
   15.5090   12.4100   -2.7890 C   0  0  0  0  0  0  0  0  0  0  0  0
    5.9630    9.3590   -3.8850 C   0  0  0  0  0  0  0  0  0  0  0  0
    7.3400   10.0030   -3.6800 C   0  0  0  0  0  0  0  0  0  0  0  0
    4.9040   14.6890   -1.2710 C   0  0  0  0  0  0  0  0  0  0  0  0
    3.5740    7.6310   -1.4250 C   0  0  0  0  0  0  0  0  0  0  0  0
    3.8960    8.2810   -0.2120 C   0  0  0  0  0  0  0  0  0  0  0  0
   11.5330   12.1440   -1.7100 C   0  0  0  0  0  0  0  0  0  0  0  0
    8.9410   11.1000   -2.2650 C   0  0  0  0  0  0  0  0  0  0  0  0
    6.0240   12.0920   -1.3290 C   0  0  0  0  0  0  0  0  0  0  0  0
    5.2750    8.9590   -2.5920 C   0  0  0  0  0  0  0  0  0  0  0  0
    5.5990    9.6060   -1.3870 C   0  0  0  0  0  0  0  0  0  0  0  0
    3.2480    8.6460    2.1080 C   0  0  2  0  0  0  0  0  0  0  0  0
    6.6590   10.7010   -1.3880 C   0  0  1  0  0  0  0  0  0  0  0  0
   14.8340   11.3130   -1.9370 C   0  0  1  0  0  0  0  0  0  0  0  0
   17.8060   10.8460   -1.9810 H   0  0  0  0  0  0  0  0  0  0  0  0
   17.4600    9.2490   -2.0510 H   0  0  0  0  0  0  0  0  0  0  0  0
    1.3280    5.4320   -2.4640 H   0  0  0  0  0  0  0  0  0  0  0  0
    1.8440    6.8610   -3.3300 H   0  0  0  0  0  0  0  0  0  0  0  0
    2.9800    5.5140   -3.0290 H   0  0  0  0  0  0  0  0  0  0  0  0
   14.0470   14.3790   -1.2640 H   0  0  0  0  0  0  0  0  0  0  0  0
   12.8160   14.4650   -2.5090 H   0  0  0  0  0  0  0  0  0  0  0  0
   12.3760   14.6690   -0.8000 H   0  0  0  0  0  0  0  0  0  0  0  0
    1.8420   11.7530    2.9830 H   0  0  0  0  0  0  0  0  0  0  0  0
    2.0820   10.3940    4.0530 H   0  0  0  0  0  0  0  0  0  0  0  0
    3.4800   11.2310    3.3660 H   0  0  0  0  0  0  0  0  0  0  0  0
    3.2230    6.7910    3.2370 H   0  0  0  0  0  0  0  0  0  0  0  0
    2.7300    8.1840    4.1800 H   0  0  0  0  0  0  0  0  0  0  0  0
    1.6270    7.4880    2.9900 H   0  0  0  0  0  0  0  0  0  0  0  0
    6.5000   15.1660    0.0930 H   0  0  0  0  0  0  0  0  0  0  0  0
    3.4300   13.9070   -2.6380 H   0  0  0  0  0  0  0  0  0  0  0  0
   12.0300   10.0570   -1.3050 H   0  0  0  0  0  0  0  0  0  0  0  0
   10.6190   14.0510   -2.2610 H   0  0  0  0  0  0  0  0  0  0  0  0
    9.8060    9.1800   -1.7600 H   0  0  0  0  0  0  0  0  0  0  0  0
    8.4150   13.1510   -2.7270 H   0  0  0  0  0  0  0  0  0  0  0  0
    7.4840   12.8920    0.0610 H   0  0  0  0  0  0  0  0  0  0  0  0
    4.4030   11.6370   -2.6920 H   0  0  0  0  0  0  0  0  0  0  0  0
    4.0410    7.5100   -3.5570 H   0  0  0  0  0  0  0  0  0  0  0  0
    5.1750    9.7990    0.7000 H   0  0  0  0  0  0  0  0  0  0  0  0
   17.6790   10.1040   -4.2330 H   0  0  0  0  0  0  0  0  0  0  0  0
   16.0060    9.6680   -3.9510 H   0  0  0  0  0  0  0  0  0  0  0  0
   16.3010   10.8250   -0.3890 H   0  0  0  0  0  0  0  0  0  0  0  0
   15.4740    9.4370   -1.0540 H   0  0  0  0  0  0  0  0  0  0  0  0
   13.5010   11.0550   -0.2250 H   0  0  0  0  0  0  0  0  0  0  0  0
   14.4700   12.4660   -0.1530 H   0  0  0  0  0  0  0  0  0  0  0  0
    2.8300   10.5120    1.1010 H   0  0  0  0  0  0  0  0  0  0  0  0
    1.4060    9.7110    1.6900 H   0  0  0  0  0  0  0  0  0  0  0  0
   17.2660   12.4340   -4.0420 H   0  0  0  0  0  0  0  0  0  0  0  0
   15.8440   11.8650   -4.8660 H   0  0  0  0  0  0  0  0  0  0  0  0
   16.1240   13.0400   -2.1470 H   0  0  0  0  0  0  0  0  0  0  0  0
   14.7760   13.0810   -3.2300 H   0  0  0  0  0  0  0  0  0  0  0  0
    5.3330   10.0660   -4.4180 H   0  0  0  0  0  0  0  0  0  0  0  0
    6.0760    8.4840   -4.5260 H   0  0  0  0  0  0  0  0  0  0  0  0
    4.2820    8.8560    2.3790 H   0  0  0  0  0  0  0  0  0  0  0  0
    7.2210   10.5630   -0.4620 H   0  0  0  0  0  0  0  0  0  0  0  0
   14.2250   10.7040   -2.6030 H   0  0  0  0  0  0  0  0  0  0  0  0
  1 30  1  0  0  0  0
  2 29  2  0  0  0  0
  3  8  1  0  0  0  0
  3 31  1  0  0  0  0
  4 32  1  0  0  0  0
  4 38  1  0  0  0  0
  5 22  1  0  0  0  0
  5 23  1  0  0  0  0
  5 41  1  0  0  0  0
  5 42  1  0  0  0  0
  6  9  1  0  0  0  0
  6 24  1  0  0  0  0
  6 33  1  0  0  0  0
  7 29  1  0  0  0  0
  7 34  1  0  0  0  0
  7 39  1  0  0  0  0
  8 43  1  0  0  0  0
  8 44  1  0  0  0  0
  8 45  1  0  0  0  0
  9 46  1  0  0  0  0
  9 47  1  0  0  0  0
  9 48  1  0  0  0  0
 10 25  1  0  0  0  0
 10 49  1  0  0  0  0
 10 50  1  0  0  0  0
 10 51  1  0  0  0  0
 11 38  1  0  0  0  0
 11 52  1  0  0  0  0
 11 53  1  0  0  0  0
 11 54  1  0  0  0  0
 12 18  2  0  0  0  0
 12 30  1  0  0  0  0
 12 55  1  0  0  0  0
 13 19  1  0  0  0  0
 13 30  2  0  0  0  0
 13 56  1  0  0  0  0
 14 16  1  0  0  0  0
 14 33  2  0  0  0  0
 14 57  1  0  0  0  0
 15 17  2  0  0  0  0
 15 33  1  0  0  0  0
 15 58  1  0  0  0  0
 16 34  2  0  0  0  0
 16 59  1  0  0  0  0
 17 34  1  0  0  0  0
 17 60  1  0  0  0  0
 18 35  1  0  0  0  0
 18 61  1  0  0  0  0
 19 35  2  0  0  0  0
 19 62  1  0  0  0  0
 20 31  2  0  0  0  0
 20 36  1  0  0  0  0
 20 63  1  0  0  0  0
 21 32  2  0  0  0  0
 21 37  1  0  0  0  0
 21 64  1  0  0  0  0
 22 26  1  0  0  0  0
 22 65  1  0  0  0  0
 22 66  1  0  0  0  0
 23 40  1  0  0  0  0
 23 67  1  0  0  0  0
 23 68  1  0  0  0  0
 24 40  1  0  0  0  0
 24 69  1  0  0  0  0
 24 70  1  0  0  0  0
 25 38  1  0  0  0  0
 25 71  1  0  0  0  0
 25 72  1  0  0  0  0
 26 27  1  0  0  0  0
 26 73  1  0  0  0  0
 26 74  1  0  0  0  0
 27 40  1  0  0  0  0
 27 75  1  0  0  0  0
 27 76  1  0  0  0  0
 28 29  1  0  0  0  0
 28 36  1  0  0  0  0
 28 77  1  0  0  0  0
 28 78  1  0  0  0  0
 31 32  1  0  0  0  0
 35 39  1  0  0  0  0
 36 37  2  0  0  0  0
 37 39  1  0  0  0  0
 38 79  1  0  0  0  0
 39 80  1  0  0  0  0
 40 81  1  0  0  0  0
M  CHG  1   5   1
M  END
$$$$
