# Supplementary material for: ModBinddG: A simulation-based absolute predictor of free energy of binding based on population reweighting
Source: Proc Natl Acad Sci U S A. 2026 Jun 15;123(25):e2513285123. doi: 10.1073/pnas.2513285123 (PMC13291613; doi:10.1073/pnas.2513285123)
Supplement: Supplementary file 2 — Dataset S01 (GZ) [file pnas.2513285123.sd01.gz › SI_PNAS_V2/MDM2_dG/CHEMBL3683127.sdf]

003_ _1
xlunicon  12172119213D 1   1.00000     0.00000     0
unicon 1.4.0 xli
 64 68  0  0  0  0            999 V2000
    4.2880   16.4390   -1.4360 Cl  0  0  0  0  0  0  0  0  0  0  0  0
    8.1440   10.0720   -4.4780 O   0  0  0  0  0  0  0  0  0  0  0  0
    2.5860    6.7030   -1.3590 O   0  0  0  0  0  0  0  0  0  0  0  0
    3.1250    7.9200    0.9330 O   0  0  0  0  0  0  0  0  0  0  0  0
   15.2740   11.7690   -1.0230 N   0  0  0  0  0  0  0  0  0  0  0  0
   15.0830   12.9120   -1.7240 N   0  0  0  0  0  0  0  0  0  0  0  0
    7.5990   10.6680   -2.3450 N   0  0  0  0  0  0  0  0  0  0  0  0
    2.2310    6.0920   -2.5890 C   0  0  0  0  0  0  0  0  0  0  0  0
    2.4150   10.8960    3.1980 C   0  0  0  0  0  0  0  0  0  0  0  0
    2.6060    7.7330    3.2220 C   0  0  0  0  0  0  0  0  0  0  0  0
   14.0530   11.2870   -0.8530 C   0  0  0  0  0  0  0  0  0  0  0  0
   13.7600   13.1610   -2.0020 C   0  0  0  0  0  0  0  0  0  0  0  0
    6.1430   14.5860   -0.7300 C   0  0  0  0  0  0  0  0  0  0  0  0
    4.2290   13.7890   -2.0060 C   0  0  0  0  0  0  0  0  0  0  0  0
    9.7040   10.3690   -1.1330 C   0  0  0  0  0  0  0  0  0  0  0  0
    9.4640   12.2420   -2.6710 C   0  0  0  0  0  0  0  0  0  0  0  0
    6.6630   13.2780   -0.6900 C   0  0  0  0  0  0  0  0  0  0  0  0
    4.7520   12.4830   -1.9730 C   0  0  0  0  0  0  0  0  0  0  0  0
   11.0470   10.7270   -0.9150 C   0  0  0  0  0  0  0  0  0  0  0  0
   10.8020   12.6030   -2.4340 C   0  0  0  0  0  0  0  0  0  0  0  0
    4.2610    8.0490   -2.5660 C   0  0  0  0  0  0  0  0  0  0  0  0
    4.8370    9.3470   -0.1410 C   0  0  0  0  0  0  0  0  0  0  0  0
    2.3710    9.9620    1.9870 C   0  0  0  0  0  0  0  0  0  0  0  0
    5.9470    9.4860   -3.8010 C   0  0  0  0  0  0  0  0  0  0  0  0
    7.3280   10.1070   -3.5510 C   0  0  0  0  0  0  0  0  0  0  0  0
    4.9240   14.8410   -1.3850 C   0  0  0  0  0  0  0  0  0  0  0  0
    3.5640    7.6760   -1.3890 C   0  0  0  0  0  0  0  0  0  0  0  0
    3.8500    8.3300   -0.1690 C   0  0  0  0  0  0  0  0  0  0  0  0
    8.9190   11.1020   -2.0460 C   0  0  0  0  0  0  0  0  0  0  0  0
   13.0680   12.1080   -1.4730 C   0  0  0  0  0  0  0  0  0  0  0  0
   11.6260   11.8240   -1.5910 C   0  0  0  0  0  0  0  0  0  0  0  0
    5.9720   12.2150   -1.3110 C   0  0  0  0  0  0  0  0  0  0  0  0
    5.2370    9.0610   -2.5270 C   0  0  0  0  0  0  0  0  0  0  0  0
    5.5280    9.7080   -1.3140 C   0  0  0  0  0  0  0  0  0  0  0  0
    3.1860    8.6610    2.1470 C   0  0  2  0  0  0  0  0  0  0  0  0
    6.5790   10.8110   -1.2920 C   0  0  1  0  0  0  0  0  0  0  0  0
   15.8500   13.5140   -2.0040 H   0  0  0  0  0  0  0  0  0  0  0  0
    3.0780    5.5470   -3.0050 H   0  0  0  0  0  0  0  0  0  0  0  0
    1.4320    5.3710   -2.4400 H   0  0  0  0  0  0  0  0  0  0  0  0
    1.8700    6.8290   -3.3080 H   0  0  0  0  0  0  0  0  0  0  0  0
    2.0420   10.4110    4.0960 H   0  0  0  0  0  0  0  0  0  0  0  0
    1.7840   11.7670    3.0260 H   0  0  0  0  0  0  0  0  0  0  0  0
    3.4290   11.2490    3.3880 H   0  0  0  0  0  0  0  0  0  0  0  0
    2.6470    8.1850    4.2110 H   0  0  0  0  0  0  0  0  0  0  0  0
    1.5700    7.4770    3.0040 H   0  0  0  0  0  0  0  0  0  0  0  0
    3.1730    6.8030    3.2700 H   0  0  0  0  0  0  0  0  0  0  0  0
   13.9310   10.3500   -0.3290 H   0  0  0  0  0  0  0  0  0  0  0  0
   13.4450   14.0250   -2.5680 H   0  0  0  0  0  0  0  0  0  0  0  0
    6.6820   15.3980   -0.2680 H   0  0  0  0  0  0  0  0  0  0  0  0
    3.2950   13.9880   -2.5110 H   0  0  0  0  0  0  0  0  0  0  0  0
    9.2990    9.5000   -0.6340 H   0  0  0  0  0  0  0  0  0  0  0  0
    8.8730   12.8260   -3.3590 H   0  0  0  0  0  0  0  0  0  0  0  0
    7.6060   13.0970   -0.1930 H   0  0  0  0  0  0  0  0  0  0  0  0
    4.2050   11.6940   -2.4650 H   0  0  0  0  0  0  0  0  0  0  0  0
   11.6390   10.1190   -0.2470 H   0  0  0  0  0  0  0  0  0  0  0  0
   11.2040   13.4570   -2.9590 H   0  0  0  0  0  0  0  0  0  0  0  0
    4.0560    7.5800   -3.5170 H   0  0  0  0  0  0  0  0  0  0  0  0
    5.0780    9.8760    0.7670 H   0  0  0  0  0  0  0  0  0  0  0  0
    1.3370    9.7190    1.7430 H   0  0  0  0  0  0  0  0  0  0  0  0
    2.7470   10.5250    1.1370 H   0  0  0  0  0  0  0  0  0  0  0  0
    6.0610    8.6260   -4.4620 H   0  0  0  0  0  0  0  0  0  0  0  0
    5.3370   10.2130   -4.3270 H   0  0  0  0  0  0  0  0  0  0  0  0
    4.2170    8.8750    2.4280 H   0  0  0  0  0  0  0  0  0  0  0  0
    7.0860   10.7070   -0.3310 H   0  0  0  0  0  0  0  0  0  0  0  0
  1 26  1  0  0  0  0
  2 25  2  0  0  0  0
  3  8  1  0  0  0  0
  3 27  1  0  0  0  0
  4 28  1  0  0  0  0
  4 35  1  0  0  0  0
  5  6  1  0  0  0  0
  5 11  2  0  0  0  0
  6 12  1  0  0  0  0
  6 37  1  0  0  0  0
  7 25  1  0  0  0  0
  7 29  1  0  0  0  0
  7 36  1  0  0  0  0
  8 38  1  0  0  0  0
  8 39  1  0  0  0  0
  8 40  1  0  0  0  0
  9 23  1  0  0  0  0
  9 41  1  0  0  0  0
  9 42  1  0  0  0  0
  9 43  1  0  0  0  0
 10 35  1  0  0  0  0
 10 44  1  0  0  0  0
 10 45  1  0  0  0  0
 10 46  1  0  0  0  0
 11 30  1  0  0  0  0
 11 47  1  0  0  0  0
 12 30  2  0  0  0  0
 12 48  1  0  0  0  0
 13 17  2  0  0  0  0
 13 26  1  0  0  0  0
 13 49  1  0  0  0  0
 14 18  1  0  0  0  0
 14 26  2  0  0  0  0
 14 50  1  0  0  0  0
 15 19  1  0  0  0  0
 15 29  2  0  0  0  0
 15 51  1  0  0  0  0
 16 20  2  0  0  0  0
 16 29  1  0  0  0  0
 16 52  1  0  0  0  0
 17 32  1  0  0  0  0
 17 53  1  0  0  0  0
 18 32  2  0  0  0  0
 18 54  1  0  0  0  0
 19 31  2  0  0  0  0
 19 55  1  0  0  0  0
 20 31  1  0  0  0  0
 20 56  1  0  0  0  0
 21 27  2  0  0  0  0
 21 33  1  0  0  0  0
 21 57  1  0  0  0  0
 22 28  2  0  0  0  0
 22 34  1  0  0  0  0
 22 58  1  0  0  0  0
 23 35  1  0  0  0  0
 23 59  1  0  0  0  0
 23 60  1  0  0  0  0
 24 25  1  0  0  0  0
 24 33  1  0  0  0  0
 24 61  1  0  0  0  0
 24 62  1  0  0  0  0
 27 28  1  0  0  0  0
 30 31  1  0  0  0  0
 32 36  1  0  0  0  0
 33 34  2  0  0  0  0
 34 36  1  0  0  0  0
 35 63  1  0  0  0  0
 36 64  1  0  0  0  0
M  END
$$$$
