# Supplementary material for: ModBinddG: A simulation-based absolute predictor of free energy of binding based on population reweighting
Source: Proc Natl Acad Sci U S A. 2026 Jun 15;123(25):e2513285123. doi: 10.1073/pnas.2513285123 (PMC13291613; doi:10.1073/pnas.2513285123)
Supplement: Supplementary file 2 — Dataset S01 (GZ) [file pnas.2513285123.sd01.gz › SI_PNAS_V2/MDM2_dG/CHEMBL3683126.sdf]

003_ _1
xlunicon  12172119213D 1   1.00000     0.00000     0
unicon 1.4.0 xli
 64 68  0  0  0  0            999 V2000
    4.2980   16.4380   -1.4370 Cl  0  0  0  0  0  0  0  0  0  0  0  0
    8.1170   10.0460   -4.4710 O   0  0  0  0  0  0  0  0  0  0  0  0
    2.5710    6.6690   -1.3600 O   0  0  0  0  0  0  0  0  0  0  0  0
    3.0960    7.8980    0.9320 O   0  0  0  0  0  0  0  0  0  0  0  0
   13.5740   13.0060   -1.8240 N   0  0  0  0  0  0  0  0  0  0  0  0
   13.0010   11.8720   -1.3610 N   0  0  0  0  0  0  0  0  0  0  0  0
    7.5700   10.6370   -2.3370 N   0  0  0  0  0  0  0  0  0  0  0  0
    2.2330    6.0440   -2.5880 C   0  0  0  0  0  0  0  0  0  0  0  0
    2.4120   10.8820    3.1980 C   0  0  0  0  0  0  0  0  0  0  0  0
    2.5810    7.7140    3.2230 C   0  0  0  0  0  0  0  0  0  0  0  0
   14.8700   12.8480   -1.6250 C   0  0  0  0  0  0  0  0  0  0  0  0
   13.9570   11.0180   -0.8400 C   0  0  0  0  0  0  0  0  0  0  0  0
   15.1760   11.6060   -1.0080 C   0  0  0  0  0  0  0  0  0  0  0  0
    6.1420   14.5720   -0.7370 C   0  0  0  0  0  0  0  0  0  0  0  0
    4.2180   13.7890   -2.0060 C   0  0  0  0  0  0  0  0  0  0  0  0
   10.9830   10.5770   -0.8300 C   0  0  0  0  0  0  0  0  0  0  0  0
   10.8400   12.4540   -2.3780 C   0  0  0  0  0  0  0  0  0  0  0  0
    9.6330   10.2690   -1.0790 C   0  0  0  0  0  0  0  0  0  0  0  0
    9.4960   12.1390   -2.6420 C   0  0  0  0  0  0  0  0  0  0  0  0
    6.6530   13.2600   -0.6980 C   0  0  0  0  0  0  0  0  0  0  0  0
    4.7310   12.4780   -1.9740 C   0  0  0  0  0  0  0  0  0  0  0  0
    4.2310    8.0310   -2.5680 C   0  0  0  0  0  0  0  0  0  0  0  0
    4.8010    9.3310   -0.1440 C   0  0  0  0  0  0  0  0  0  0  0  0
    2.3530    9.9440    1.9890 C   0  0  0  0  0  0  0  0  0  0  0  0
    5.9130    9.4760   -3.8020 C   0  0  0  0  0  0  0  0  0  0  0  0
    7.2980   10.0840   -3.5470 C   0  0  0  0  0  0  0  0  0  0  0  0
    4.9230   14.8350   -1.3880 C   0  0  0  0  0  0  0  0  0  0  0  0
    3.5380    7.6520   -1.3910 C   0  0  0  0  0  0  0  0  0  0  0  0
    3.8200    8.3090   -0.1710 C   0  0  0  0  0  0  0  0  0  0  0  0
   11.6080   11.6490   -1.5050 C   0  0  0  0  0  0  0  0  0  0  0  0
    8.8980   11.0250   -2.0160 C   0  0  0  0  0  0  0  0  0  0  0  0
    5.9510   12.2010   -1.3140 C   0  0  0  0  0  0  0  0  0  0  0  0
    5.2020    9.0480   -2.5300 C   0  0  0  0  0  0  0  0  0  0  0  0
    5.4900    9.6940   -1.3160 C   0  0  0  0  0  0  0  0  0  0  0  0
    3.1620    8.6390    2.1470 C   0  0  2  0  0  0  0  0  0  0  0  0
    6.5450   10.7920   -1.2910 C   0  0  1  0  0  0  0  0  0  0  0  0
    1.4520    5.3040   -2.4380 H   0  0  0  0  0  0  0  0  0  0  0  0
    3.0940    5.5180   -3.0010 H   0  0  0  0  0  0  0  0  0  0  0  0
    1.8550    6.7700   -3.3090 H   0  0  0  0  0  0  0  0  0  0  0  0
    1.7870   11.7580    3.0270 H   0  0  0  0  0  0  0  0  0  0  0  0
    2.0400   10.4020    4.0990 H   0  0  0  0  0  0  0  0  0  0  0  0
    3.4290   11.2270    3.3810 H   0  0  0  0  0  0  0  0  0  0  0  0
    3.1460    6.7830    3.2720 H   0  0  0  0  0  0  0  0  0  0  0  0
    2.6240    8.1680    4.2120 H   0  0  0  0  0  0  0  0  0  0  0  0
    1.5450    7.4590    3.0070 H   0  0  0  0  0  0  0  0  0  0  0  0
   15.5460   13.6320   -1.9340 H   0  0  0  0  0  0  0  0  0  0  0  0
   13.7070   10.0530   -0.4260 H   0  0  0  0  0  0  0  0  0  0  0  0
   16.1420   11.2050   -0.7390 H   0  0  0  0  0  0  0  0  0  0  0  0
    6.6890   15.3800   -0.2760 H   0  0  0  0  0  0  0  0  0  0  0  0
    3.2850   13.9940   -2.5080 H   0  0  0  0  0  0  0  0  0  0  0  0
   11.5330    9.9590   -0.1370 H   0  0  0  0  0  0  0  0  0  0  0  0
   11.2960   13.2870   -2.8950 H   0  0  0  0  0  0  0  0  0  0  0  0
    9.1830    9.4220   -0.5820 H   0  0  0  0  0  0  0  0  0  0  0  0
    8.9420   12.7370   -3.3500 H   0  0  0  0  0  0  0  0  0  0  0  0
    7.5950   13.0730   -0.2020 H   0  0  0  0  0  0  0  0  0  0  0  0
    4.1760   11.6920   -2.4620 H   0  0  0  0  0  0  0  0  0  0  0  0
    4.0290    7.5620   -3.5200 H   0  0  0  0  0  0  0  0  0  0  0  0
    5.0410    9.8600    0.7650 H   0  0  0  0  0  0  0  0  0  0  0  0
    1.3170    9.7070    1.7520 H   0  0  0  0  0  0  0  0  0  0  0  0
    2.7260   10.5040    1.1360 H   0  0  0  0  0  0  0  0  0  0  0  0
    6.0200    8.6200   -4.4690 H   0  0  0  0  0  0  0  0  0  0  0  0
    5.3090   10.2110   -4.3220 H   0  0  0  0  0  0  0  0  0  0  0  0
    4.1950    8.8480    2.4260 H   0  0  0  0  0  0  0  0  0  0  0  0
    7.0420   10.6880   -0.3250 H   0  0  0  0  0  0  0  0  0  0  0  0
  1 27  1  0  0  0  0
  2 26  2  0  0  0  0
  3  8  1  0  0  0  0
  3 28  1  0  0  0  0
  4 29  1  0  0  0  0
  4 35  1  0  0  0  0
  5  6  1  0  0  0  0
  5 11  2  0  0  0  0
  6 12  1  0  0  0  0
  6 30  1  0  0  0  0
  7 26  1  0  0  0  0
  7 31  1  0  0  0  0
  7 36  1  0  0  0  0
  8 37  1  0  0  0  0
  8 38  1  0  0  0  0
  8 39  1  0  0  0  0
  9 24  1  0  0  0  0
  9 40  1  0  0  0  0
  9 41  1  0  0  0  0
  9 42  1  0  0  0  0
 10 35  1  0  0  0  0
 10 43  1  0  0  0  0
 10 44  1  0  0  0  0
 10 45  1  0  0  0  0
 11 13  1  0  0  0  0
 11 46  1  0  0  0  0
 12 13  2  0  0  0  0
 12 47  1  0  0  0  0
 13 48  1  0  0  0  0
 14 20  2  0  0  0  0
 14 27  1  0  0  0  0
 14 49  1  0  0  0  0
 15 21  1  0  0  0  0
 15 27  2  0  0  0  0
 15 50  1  0  0  0  0
 16 18  1  0  0  0  0
 16 30  2  0  0  0  0
 16 51  1  0  0  0  0
 17 19  2  0  0  0  0
 17 30  1  0  0  0  0
 17 52  1  0  0  0  0
 18 31  2  0  0  0  0
 18 53  1  0  0  0  0
 19 31  1  0  0  0  0
 19 54  1  0  0  0  0
 20 32  1  0  0  0  0
 20 55  1  0  0  0  0
 21 32  2  0  0  0  0
 21 56  1  0  0  0  0
 22 28  2  0  0  0  0
 22 33  1  0  0  0  0
 22 57  1  0  0  0  0
 23 29  2  0  0  0  0
 23 34  1  0  0  0  0
 23 58  1  0  0  0  0
 24 35  1  0  0  0  0
 24 59  1  0  0  0  0
 24 60  1  0  0  0  0
 25 26  1  0  0  0  0
 25 33  1  0  0  0  0
 25 61  1  0  0  0  0
 25 62  1  0  0  0  0
 28 29  1  0  0  0  0
 32 36  1  0  0  0  0
 33 34  2  0  0  0  0
 34 36  1  0  0  0  0
 35 63  1  0  0  0  0
 36 64  1  0  0  0  0
M  END
$$$$
