# Supplementary material for: ModBinddG: A simulation-based absolute predictor of free energy of binding based on population reweighting
Source: Proc Natl Acad Sci U S A. 2026 Jun 15;123(25):e2513285123. doi: 10.1073/pnas.2513285123 (PMC13291613; doi:10.1073/pnas.2513285123)
Supplement: Supplementary file 2 — Dataset S01 (GZ) [file pnas.2513285123.sd01.gz › SI_PNAS_V2/MDM2_dG/CHEMBL3683132.sdf]

006_ _1
xlunicon  12172119213D 1   1.00000     0.00000     0
unicon 1.4.0 xli
 80 84  0  0  0  0            999 V2000
    4.2810   16.4390   -1.4540 Cl  0  0  0  0  0  0  0  0  0  0  0  0
   12.8990   14.3140   -1.8010 O   0  0  0  0  0  0  0  0  0  0  0  0
    8.1060    9.9680   -4.4090 O   0  0  0  0  0  0  0  0  0  0  0  0
    2.5820    6.5930   -1.3340 O   0  0  0  0  0  0  0  0  0  0  0  0
    3.0570    7.8640    0.9520 O   0  0  0  0  0  0  0  0  0  0  0  0
   12.9380   12.1190   -1.1610 N   0  0  0  0  0  0  0  0  0  0  0  0
    7.5340   10.6100   -2.2900 N   0  0  0  0  0  0  0  0  0  0  0  0
    2.2940    5.9250   -2.5520 C   0  0  0  0  0  0  0  0  0  0  0  0
    2.3980   10.8680    3.2010 C   0  0  0  0  0  0  0  0  0  0  0  0
   14.9950   13.2480   -2.0370 C   0  0  0  0  0  0  0  0  0  0  0  0
    2.5400    7.6910    3.2440 C   0  0  0  0  0  0  0  0  0  0  0  0
    6.1100   14.5640   -0.7390 C   0  0  0  0  0  0  0  0  0  0  0  0
    4.1860   13.7870   -2.0120 C   0  0  0  0  0  0  0  0  0  0  0  0
   10.8360   10.9070   -0.5440 C   0  0  0  0  0  0  0  0  0  0  0  0
   10.8170   12.3980   -2.4520 C   0  0  0  0  0  0  0  0  0  0  0  0
    9.5160   10.5200   -0.8370 C   0  0  0  0  0  0  0  0  0  0  0  0
    9.5010   12.0170   -2.7490 C   0  0  0  0  0  0  0  0  0  0  0  0
    6.6110   13.2490   -0.6910 C   0  0  0  0  0  0  0  0  0  0  0  0
    4.6890   12.4730   -1.9700 C   0  0  0  0  0  0  0  0  0  0  0  0
    4.2080    7.9910   -2.5450 C   0  0  0  0  0  0  0  0  0  0  0  0
    4.7440    9.3140   -0.1250 C   0  0  0  0  0  0  0  0  0  0  0  0
   13.7780   11.1800   -0.3830 C   0  0  0  0  0  0  0  0  0  0  0  0
   15.3200    7.7560   -1.1430 C   0  0  0  0  0  0  0  0  0  0  0  0
   13.9850    7.6510   -1.8970 C   0  0  0  0  0  0  0  0  0  0  0  0
    2.3190    9.9190    2.0020 C   0  0  0  0  0  0  0  0  0  0  0  0
   15.3350    9.1410   -0.4820 C   0  0  0  0  0  0  0  0  0  0  0  0
   13.1870    8.8970   -1.5080 C   0  0  0  0  0  0  0  0  0  0  0  0
    5.8840    9.4520   -3.7700 C   0  0  0  0  0  0  0  0  0  0  0  0
   13.5150   13.2560   -1.6430 C   0  0  0  0  0  0  0  0  0  0  0  0
    7.2740   10.0410   -3.4990 C   0  0  0  0  0  0  0  0  0  0  0  0
    4.8960   14.8320   -1.3960 C   0  0  0  0  0  0  0  0  0  0  0  0
    3.5200    7.6030   -1.3670 C   0  0  0  0  0  0  0  0  0  0  0  0
    3.7800    8.2760   -0.1510 C   0  0  0  0  0  0  0  0  0  0  0  0
   11.5330   11.8310   -1.3640 C   0  0  0  0  0  0  0  0  0  0  0  0
    8.8490   11.0490   -1.9620 C   0  0  0  0  0  0  0  0  0  0  0  0
    5.9030   12.1900   -1.3040 C   0  0  0  0  0  0  0  0  0  0  0  0
    5.1630    9.0230   -2.5060 C   0  0  0  0  0  0  0  0  0  0  0  0
    5.4350    9.6790   -1.2940 C   0  0  0  0  0  0  0  0  0  0  0  0
    3.1220    8.6110    2.1640 C   0  0  2  0  0  0  0  0  0  0  0  0
    6.4880   10.7780   -1.2650 C   0  0  1  0  0  0  0  0  0  0  0  0
   14.2520    9.9520   -1.1990 C   0  0  0  0  0  0  0  0  0  0  0  0
    1.5690    5.1320   -2.3920 H   0  0  0  0  0  0  0  0  0  0  0  0
    1.8650    6.6140   -3.2810 H   0  0  0  0  0  0  0  0  0  0  0  0
    3.1880    5.4550   -2.9620 H   0  0  0  0  0  0  0  0  0  0  0  0
    1.7790   11.7480    3.0280 H   0  0  0  0  0  0  0  0  0  0  0  0
    2.0310   10.3990    4.1110 H   0  0  0  0  0  0  0  0  0  0  0  0
    3.4190   11.2060    3.3730 H   0  0  0  0  0  0  0  0  0  0  0  0
   15.5430   13.9480   -1.4160 H   0  0  0  0  0  0  0  0  0  0  0  0
   15.0820   13.5730   -3.0720 H   0  0  0  0  0  0  0  0  0  0  0  0
   15.4940   12.2860   -1.9750 H   0  0  0  0  0  0  0  0  0  0  0  0
    1.5050    7.4330    3.0270 H   0  0  0  0  0  0  0  0  0  0  0  0
    3.1060    6.7610    3.3010 H   0  0  0  0  0  0  0  0  0  0  0  0
    2.5790    8.1520    4.2310 H   0  0  0  0  0  0  0  0  0  0  0  0
    6.6600   15.3700   -0.2800 H   0  0  0  0  0  0  0  0  0  0  0  0
    3.2570   13.9960   -2.5190 H   0  0  0  0  0  0  0  0  0  0  0  0
   11.2930   10.4380    0.3110 H   0  0  0  0  0  0  0  0  0  0  0  0
   11.2710   13.1150   -3.1180 H   0  0  0  0  0  0  0  0  0  0  0  0
    9.0390    9.7800   -0.2110 H   0  0  0  0  0  0  0  0  0  0  0  0
    9.0100   12.4540   -3.6060 H   0  0  0  0  0  0  0  0  0  0  0  0
    7.5500   13.0580   -0.1910 H   0  0  0  0  0  0  0  0  0  0  0  0
    4.1330   11.6860   -2.4560 H   0  0  0  0  0  0  0  0  0  0  0  0
    4.0200    7.5140   -3.4950 H   0  0  0  0  0  0  0  0  0  0  0  0
    4.9730    9.8520    0.7810 H   0  0  0  0  0  0  0  0  0  0  0  0
   14.6520   11.7000    0.0160 H   0  0  0  0  0  0  0  0  0  0  0  0
   13.2830   10.8610    0.5300 H   0  0  0  0  0  0  0  0  0  0  0  0
   15.4220    6.9680   -0.3960 H   0  0  0  0  0  0  0  0  0  0  0  0
   16.1530    7.6520   -1.8400 H   0  0  0  0  0  0  0  0  0  0  0  0
   13.4470    6.7320   -1.6620 H   0  0  0  0  0  0  0  0  0  0  0  0
   14.1700    7.6530   -2.9720 H   0  0  0  0  0  0  0  0  0  0  0  0
    1.2800    9.6860    1.7770 H   0  0  0  0  0  0  0  0  0  0  0  0
    2.6820   10.4700    1.1400 H   0  0  0  0  0  0  0  0  0  0  0  0
   15.0850    9.0400    0.5760 H   0  0  0  0  0  0  0  0  0  0  0  0
   16.3150    9.6170   -0.5400 H   0  0  0  0  0  0  0  0  0  0  0  0
   12.4960    9.2090   -2.2940 H   0  0  0  0  0  0  0  0  0  0  0  0
   12.6000    8.6810   -0.6150 H   0  0  0  0  0  0  0  0  0  0  0  0
    5.2920   10.1990   -4.2880 H   0  0  0  0  0  0  0  0  0  0  0  0
    5.9840    8.6000   -4.4440 H   0  0  0  0  0  0  0  0  0  0  0  0
    4.1560    8.8160    2.4430 H   0  0  0  0  0  0  0  0  0  0  0  0
    6.9540   10.6830   -0.2840 H   0  0  0  0  0  0  0  0  0  0  0  0
   14.6630   10.2800   -2.1550 H   0  0  0  0  0  0  0  0  0  0  0  0
  1 31  1  0  0  0  0
  2 29  2  0  0  0  0
  3 30  2  0  0  0  0
  4  8  1  0  0  0  0
  4 32  1  0  0  0  0
  5 33  1  0  0  0  0
  5 39  1  0  0  0  0
  6 22  1  0  0  0  0
  6 29  1  0  0  0  0
  6 34  1  0  0  0  0
  7 30  1  0  0  0  0
  7 35  1  0  0  0  0
  7 40  1  0  0  0  0
  8 42  1  0  0  0  0
  8 43  1  0  0  0  0
  8 44  1  0  0  0  0
  9 25  1  0  0  0  0
  9 45  1  0  0  0  0
  9 46  1  0  0  0  0
  9 47  1  0  0  0  0
 10 29  1  0  0  0  0
 10 48  1  0  0  0  0
 10 49  1  0  0  0  0
 10 50  1  0  0  0  0
 11 39  1  0  0  0  0
 11 51  1  0  0  0  0
 11 52  1  0  0  0  0
 11 53  1  0  0  0  0
 12 18  2  0  0  0  0
 12 31  1  0  0  0  0
 12 54  1  0  0  0  0
 13 19  1  0  0  0  0
 13 31  2  0  0  0  0
 13 55  1  0  0  0  0
 14 16  1  0  0  0  0
 14 34  2  0  0  0  0
 14 56  1  0  0  0  0
 15 17  2  0  0  0  0
 15 34  1  0  0  0  0
 15 57  1  0  0  0  0
 16 35  2  0  0  0  0
 16 58  1  0  0  0  0
 17 35  1  0  0  0  0
 17 59  1  0  0  0  0
 18 36  1  0  0  0  0
 18 60  1  0  0  0  0
 19 36  2  0  0  0  0
 19 61  1  0  0  0  0
 20 32  2  0  0  0  0
 20 37  1  0  0  0  0
 20 62  1  0  0  0  0
 21 33  2  0  0  0  0
 21 38  1  0  0  0  0
 21 63  1  0  0  0  0
 22 41  1  0  0  0  0
 22 64  1  0  0  0  0
 22 65  1  0  0  0  0
 23 24  1  0  0  0  0
 23 26  1  0  0  0  0
 23 66  1  0  0  0  0
 23 67  1  0  0  0  0
 24 27  1  0  0  0  0
 24 68  1  0  0  0  0
 24 69  1  0  0  0  0
 25 39  1  0  0  0  0
 25 70  1  0  0  0  0
 25 71  1  0  0  0  0
 26 41  1  0  0  0  0
 26 72  1  0  0  0  0
 26 73  1  0  0  0  0
 27 41  1  0  0  0  0
 27 74  1  0  0  0  0
 27 75  1  0  0  0  0
 28 30  1  0  0  0  0
 28 37  1  0  0  0  0
 28 76  1  0  0  0  0
 28 77  1  0  0  0  0
 32 33  1  0  0  0  0
 36 40  1  0  0  0  0
 37 38  2  0  0  0  0
 38 40  1  0  0  0  0
 39 78  1  0  0  0  0
 40 79  1  0  0  0  0
 41 80  1  0  0  0  0
M  END
$$$$
