# Supplementary material for: ModBinddG: A simulation-based absolute predictor of free energy of binding based on population reweighting
Source: Proc Natl Acad Sci U S A. 2026 Jun 15;123(25):e2513285123. doi: 10.1073/pnas.2513285123 (PMC13291613; doi:10.1073/pnas.2513285123)
Supplement: Supplementary file 2 — Dataset S01 (GZ) [file pnas.2513285123.sd01.gz › SI_PNAS_V2/MDM2_dG/MDM2_metadata.csv]

Molecule_Name	exp_dG
CHEMBL3601316	-11.0161454298328
CHEMBL3601319	-11.534794164864383
CHEMBL3601320	-11.501873248585353
CHEMBL3601322	-8.326166029383813
CHEMBL3601323	-11.73412840999608
CHEMBL3601397	-11.998519622797975
CHEMBL3601398	-12.409156682751378
CHEMBL3601401	-11.962604138811765
CHEMBL3601402	-11.12415710491098
CHEMBL3601403	-11.412842457211942
CHEMBL3604661	-9.46133085394324
CHEMBL3639820	-9.52551221009796
CHEMBL3683104	-5.665552997753366
CHEMBL3683105	-8.376627265408937
CHEMBL3683106	-7.157697781631957
CHEMBL3683109	-7.878177037356314
CHEMBL3683115	-9.015952112706833
CHEMBL3683116	-7.993358672586671
CHEMBL3683117	-8.692674101961012
CHEMBL3683118	-9.372716261901472
CHEMBL3683120	-9.66776131436893
CHEMBL3683121	-8.838573701507903
CHEMBL3683122	-9.275886223871273
CHEMBL3683123	-9.293719097885228
CHEMBL3683124	-9.440242347630187
CHEMBL3683125	-8.49451813492172
CHEMBL3683126	-8.262462914130507
CHEMBL3683127	-7.992544226023753
CHEMBL3683128	-9.167251927558697
CHEMBL3683129	-6.534623380144089
CHEMBL3683130	-8.712122858183436
CHEMBL3683131	-8.480199330179461
CHEMBL3683132	-7.957168219216391
CHEMBL3683133	-11.360147827308731
CHEMBL3683134	-10.968726204779877
CHEMBL3683135	-11.215479674964497
CHEMBL3683136	-10.87277167954289
CHEMBL3683137	-10.790214117455223
CHEMBL3683138	-11.23556376950949
CHEMBL3683139	-11.78352568045927
CHEMBL3683140	-9.16912175778006
CHEMBL3683141	-9.994781903379105
CHEMBL3683142	-9.740079077529305
CHEMBL3683143	-9.945334323030956
CHEMBL3683144	-9.993525436206104
CHEMBL3683145	-10.054272384615338
CHEMBL3683146	-9.470084780147474
CHEMBL3683147	-8.982907442977039
CHEMBL3683148	-9.13045856139159
CHEMBL3683149	-9.766004379320012
CHEMBL3683150	-9.51422760128823
CHEMBL3683151	-10.664800217735731
CHEMBL3683152	-10.445753187409961
CHEMBL3683153	-9.482138051421071
CHEMBL3683154	-10.664800217735731
CHEMBL3683155	-10.326626288526782
CHEMBL3683156	-11.688534838314
CHEMBL3683159	-11.646200829462893
CHEMBL3683160	-11.569652692191996
CHEMBL3683163	-12.077626831218735
CHEMBL3683164	-10.200184565720292
CHEMBL3683165	-10.172382441419145
CHEMBL3683166	-10.70511672604787
CHEMBL3683167	-9.090600083670465
CHEMBL3683168	-8.379995420643843
CHEMBL3683169	-10.459372730904189
CHEMBL3683171	-11.866324016397028
CHEMBL3683174	-11.067693062185073
CHEMBL3683176	-11.245867056163412
CHEMBL3683177	-11.441058458887754
CHEMBL3683178	-12.168949401272252
CHEMBL3683179	-11.412842457211942
CHEMBL3683180	-11.115753786001275
CHEMBL3683181	-8.570904300827234
CHEMBL3683182	-11.837419549739609
CHEMBL3683183	-11.48607433764254
CHEMBL3683184	-10.205545905930835
