# Supplementary material for: ModBinddG: A simulation-based absolute predictor of free energy of binding based on population reweighting
Source: Proc Natl Acad Sci U S A. 2026 Jun 15;123(25):e2513285123. doi: 10.1073/pnas.2513285123 (PMC13291613; doi:10.1073/pnas.2513285123)
Supplement: Supplementary file 2 — Dataset S01 (GZ) [file pnas.2513285123.sd01.gz › SI_PNAS_V2/MDM2_dG/CHEMBL3601323.sdf]

006_ _1
xlunicon  12172119213D 1   1.00000     0.00000     0
unicon 1.4.0 xli
 87 91  0  0  0  0            999 V2000
    4.1710   16.3340   -1.2580 Cl  0  0  0  0  0  0  0  0  0  0  0  0
    8.0240    9.9940   -4.6700 O   0  0  0  0  0  0  0  0  0  0  0  0
    2.4850    6.7100   -1.3950 O   0  0  0  0  0  0  0  0  0  0  0  0
    3.0380    7.9920    0.8730 O   0  0  0  0  0  0  0  0  0  0  0  0
   12.6080   12.6150   -1.1130 N   0  0  0  0  0  0  0  0  0  0  0  0
    7.5120   10.6390   -2.5480 N   0  0  0  0  0  0  0  0  0  0  0  0
   18.2650    9.4040   -2.4020 N   0  3  0  0  0  0  0  0  0  0  0  0
    2.0980    6.1140   -2.6230 C   0  0  0  0  0  0  0  0  0  0  0  0
   13.0270   13.9720   -1.4510 C   0  0  0  0  0  0  0  0  0  0  0  0
   18.4290    9.1880   -3.8600 C   0  0  0  0  0  0  0  0  0  0  0  0
   19.0730    8.4280   -1.6300 C   0  0  0  0  0  0  0  0  0  0  0  0
    2.5120   10.0410    2.0850 C   0  0  0  0  0  0  0  0  0  0  0  0
    2.6310    7.7660    3.1910 C   0  0  0  0  0  0  0  0  0  0  0  0
    5.9670   14.4360   -0.5180 C   0  0  0  0  0  0  0  0  0  0  0  0
    4.2100   13.7440   -2.0520 C   0  0  0  0  0  0  0  0  0  0  0  0
   11.1070   10.7310   -1.5930 C   0  0  0  0  0  0  0  0  0  0  0  0
   10.3650   13.0020   -2.0400 C   0  0  0  0  0  0  0  0  0  0  0  0
    9.8380   10.2420   -1.9390 C   0  0  0  0  0  0  0  0  0  0  0  0
    9.0930   12.5170   -2.3950 C   0  0  0  0  0  0  0  0  0  0  0  0
    6.5090   13.1370   -0.5460 C   0  0  0  0  0  0  0  0  0  0  0  0
    4.7580   12.4500   -2.0890 C   0  0  0  0  0  0  0  0  0  0  0  0
    4.1920    7.9810   -2.6230 C   0  0  0  0  0  0  0  0  0  0  0  0
    4.7940    9.3360   -0.2400 C   0  0  0  0  0  0  0  0  0  0  0  0
   13.4070   11.8240   -0.1780 C   0  0  0  0  0  0  0  0  0  0  0  0
   16.7690    9.8350   -0.4300 C   0  0  0  0  0  0  0  0  0  0  0  0
   16.0880   10.5960   -2.7670 C   0  0  0  0  0  0  0  0  0  0  0  0
   15.3790   10.2480    0.0820 C   0  0  0  0  0  0  0  0  0  0  0  0
   14.6900   10.8970   -2.2240 C   0  0  0  0  0  0  0  0  0  0  0  0
    5.8710    9.3520   -3.9150 C   0  0  0  0  0  0  0  0  0  0  0  0
    7.2320   10.0240   -3.7230 C   0  0  0  0  0  0  0  0  0  0  0  0
    4.8220   14.7410   -1.2750 C   0  0  0  0  0  0  0  0  0  0  0  0
    3.4840    7.6600   -1.4390 C   0  0  0  0  0  0  0  0  0  0  0  0
    3.7820    8.3440   -0.2380 C   0  0  0  0  0  0  0  0  0  0  0  0
   11.3770   12.1210   -1.5900 C   0  0  0  0  0  0  0  0  0  0  0  0
    8.8180   11.1380   -2.3120 C   0  0  0  0  0  0  0  0  0  0  0  0
    5.9180   12.1370   -1.3490 C   0  0  0  0  0  0  0  0  0  0  0  0
    5.1830    8.9750   -2.6180 C   0  0  0  0  0  0  0  0  0  0  0  0
    5.4910    9.6500   -1.4240 C   0  0  0  0  0  0  0  0  0  0  0  0
    3.2210    8.6760    2.1100 C   0  0  0  0  0  0  0  0  0  0  0  0
   16.8440    9.5190   -1.9490 C   0  0  0  0  0  0  0  0  0  0  0  0
    6.5470   10.7470   -1.4340 C   0  0  1  0  0  0  0  0  0  0  0  0
   14.7580   11.3700   -0.7650 C   0  0  0  0  0  0  0  0  0  0  0  0
   18.6710   10.3230   -2.2090 H   0  0  0  0  0  0  0  0  0  0  0  0
    1.2530    5.4460   -2.4850 H   0  0  0  0  0  0  0  0  0  0  0  0
    1.7870    6.8650   -3.3520 H   0  0  0  0  0  0  0  0  0  0  0  0
    2.9130    5.5140   -3.0270 H   0  0  0  0  0  0  0  0  0  0  0  0
   14.1010   14.0960   -1.3120 H   0  0  0  0  0  0  0  0  0  0  0  0
   12.8130   14.2040   -2.4950 H   0  0  0  0  0  0  0  0  0  0  0  0
   12.5220   14.7010   -0.8160 H   0  0  0  0  0  0  0  0  0  0  0  0
   19.4780    9.0510   -4.1210 H   0  0  0  0  0  0  0  0  0  0  0  0
   17.8810    8.3050   -4.1910 H   0  0  0  0  0  0  0  0  0  0  0  0
   18.0880   10.0470   -4.4350 H   0  0  0  0  0  0  0  0  0  0  0  0
   20.0850    8.3560   -2.0300 H   0  0  0  0  0  0  0  0  0  0  0  0
   19.1830    8.7290   -0.5890 H   0  0  0  0  0  0  0  0  0  0  0  0
   18.6250    7.4350   -1.6620 H   0  0  0  0  0  0  0  0  0  0  0  0
    2.5570   10.5290    3.0590 H   0  0  0  0  0  0  0  0  0  0  0  0
    2.9620   10.7210    1.3630 H   0  0  0  0  0  0  0  0  0  0  0  0
    1.4610    9.9320    1.8150 H   0  0  0  0  0  0  0  0  0  0  0  0
    2.7220    8.2150    4.1790 H   0  0  0  0  0  0  0  0  0  0  0  0
    1.5770    7.5650    3.0030 H   0  0  0  0  0  0  0  0  0  0  0  0
    3.1510    6.8080    3.2150 H   0  0  0  0  0  0  0  0  0  0  0  0
    6.4350   15.2030    0.0750 H   0  0  0  0  0  0  0  0  0  0  0  0
    3.3230   13.9750   -2.6210 H   0  0  0  0  0  0  0  0  0  0  0  0
   11.8580   10.0110   -1.3110 H   0  0  0  0  0  0  0  0  0  0  0  0
   10.5280   14.0690   -2.0700 H   0  0  0  0  0  0  0  0  0  0  0  0
    9.6470    9.1800   -1.8920 H   0  0  0  0  0  0  0  0  0  0  0  0
    8.3250   13.2160   -2.6890 H   0  0  0  0  0  0  0  0  0  0  0  0
    7.3980   12.9200    0.0310 H   0  0  0  0  0  0  0  0  0  0  0  0
    4.2790   11.6920   -2.6870 H   0  0  0  0  0  0  0  0  0  0  0  0
    3.9800    7.4910   -3.5620 H   0  0  0  0  0  0  0  0  0  0  0  0
    5.0440    9.8890    0.6520 H   0  0  0  0  0  0  0  0  0  0  0  0
   12.8540   10.9740    0.2180 H   0  0  0  0  0  0  0  0  0  0  0  0
   13.5990   12.4430    0.6990 H   0  0  0  0  0  0  0  0  0  0  0  0
   17.0900    8.9730    0.1560 H   0  0  0  0  0  0  0  0  0  0  0  0
   17.4710   10.6300   -0.2020 H   0  0  0  0  0  0  0  0  0  0  0  0
   15.9720   10.2860   -3.8050 H   0  0  0  0  0  0  0  0  0  0  0  0
   16.6590   11.5260   -2.7830 H   0  0  0  0  0  0  0  0  0  0  0  0
   14.7190    9.3800    0.0770 H   0  0  0  0  0  0  0  0  0  0  0  0
   15.4550   10.5680    1.1220 H   0  0  0  0  0  0  0  0  0  0  0  0
   14.0460   10.0220   -2.3140 H   0  0  0  0  0  0  0  0  0  0  0  0
   14.2540   11.6770   -2.8470 H   0  0  0  0  0  0  0  0  0  0  0  0
    6.0010    8.4630   -4.5340 H   0  0  0  0  0  0  0  0  0  0  0  0
    5.2330   10.0350   -4.4640 H   0  0  0  0  0  0  0  0  0  0  0  0
    4.2800    8.7990    2.3410 H   0  0  0  0  0  0  0  0  0  0  0  0
   16.3500    8.5610   -2.1190 H   0  0  0  0  0  0  0  0  0  0  0  0
    7.1200   10.6000   -0.5160 H   0  0  0  0  0  0  0  0  0  0  0  0
   15.4130   12.2390   -0.7370 H   0  0  0  0  0  0  0  0  0  0  0  0
  1 31  1  0  0  0  0
  2 30  2  0  0  0  0
  3  8  1  0  0  0  0
  3 32  1  0  0  0  0
  4 33  1  0  0  0  0
  4 39  1  0  0  0  0
  5  9  1  0  0  0  0
  5 24  1  0  0  0  0
  5 34  1  0  0  0  0
  6 30  1  0  0  0  0
  6 35  1  0  0  0  0
  6 41  1  0  0  0  0
  7 10  1  0  0  0  0
  7 11  1  0  0  0  0
  7 40  1  0  0  0  0
  7 43  1  0  0  0  0
  8 44  1  0  0  0  0
  8 45  1  0  0  0  0
  8 46  1  0  0  0  0
  9 47  1  0  0  0  0
  9 48  1  0  0  0  0
  9 49  1  0  0  0  0
 10 50  1  0  0  0  0
 10 51  1  0  0  0  0
 10 52  1  0  0  0  0
 11 53  1  0  0  0  0
 11 54  1  0  0  0  0
 11 55  1  0  0  0  0
 12 39  1  0  0  0  0
 12 56  1  0  0  0  0
 12 57  1  0  0  0  0
 12 58  1  0  0  0  0
 13 39  1  0  0  0  0
 13 59  1  0  0  0  0
 13 60  1  0  0  0  0
 13 61  1  0  0  0  0
 14 20  2  0  0  0  0
 14 31  1  0  0  0  0
 14 62  1  0  0  0  0
 15 21  1  0  0  0  0
 15 31  2  0  0  0  0
 15 63  1  0  0  0  0
 16 18  1  0  0  0  0
 16 34  2  0  0  0  0
 16 64  1  0  0  0  0
 17 19  2  0  0  0  0
 17 34  1  0  0  0  0
 17 65  1  0  0  0  0
 18 35  2  0  0  0  0
 18 66  1  0  0  0  0
 19 35  1  0  0  0  0
 19 67  1  0  0  0  0
 20 36  1  0  0  0  0
 20 68  1  0  0  0  0
 21 36  2  0  0  0  0
 21 69  1  0  0  0  0
 22 32  2  0  0  0  0
 22 37  1  0  0  0  0
 22 70  1  0  0  0  0
 23 33  2  0  0  0  0
 23 38  1  0  0  0  0
 23 71  1  0  0  0  0
 24 42  1  0  0  0  0
 24 72  1  0  0  0  0
 24 73  1  0  0  0  0
 25 27  1  0  0  0  0
 25 40  1  0  0  0  0
 25 74  1  0  0  0  0
 25 75  1  0  0  0  0
 26 28  1  0  0  0  0
 26 40  1  0  0  0  0
 26 76  1  0  0  0  0
 26 77  1  0  0  0  0
 27 42  1  0  0  0  0
 27 78  1  0  0  0  0
 27 79  1  0  0  0  0
 28 42  1  0  0  0  0
 28 80  1  0  0  0  0
 28 81  1  0  0  0  0
 29 30  1  0  0  0  0
 29 37  1  0  0  0  0
 29 82  1  0  0  0  0
 29 83  1  0  0  0  0
 32 33  1  0  0  0  0
 36 41  1  0  0  0  0
 37 38  2  0  0  0  0
 38 41  1  0  0  0  0
 39 84  1  0  0  0  0
 40 85  1  0  0  0  0
 41 86  1  0  0  0  0
 42 87  1  0  0  0  0
M  CHG  1   7   1
M  END
$$$$
