# Supplementary material for: ModBinddG: A simulation-based absolute predictor of free energy of binding based on population reweighting
Source: Proc Natl Acad Sci U S A. 2026 Jun 15;123(25):e2513285123. doi: 10.1073/pnas.2513285123 (PMC13291613; doi:10.1073/pnas.2513285123)
Supplement: Supplementary file 2 — Dataset S01 (GZ) [file pnas.2513285123.sd01.gz › SI_PNAS_V2/MDM2_dG/CHEMBL3683136.sdf]

006_ _1
xlunicon  12172119213D 1   1.00000     0.00000     0
unicon 1.4.0 xli
 86 90  0  0  0  0            999 V2000
    4.3530   16.3710   -1.3850 Cl  0  0  0  0  0  0  0  0  0  0  0  0
   18.2490   10.0640   -4.7100 S   0  0  0  0  0  0  0  0  0  0  0  0
   19.0860    9.0580   -4.0440 O   0  0  0  0  0  0  0  0  0  0  0  0
   18.8530   11.2800   -5.2740 O   0  0  0  0  0  0  0  0  0  0  0  0
    8.1810    9.9820   -4.5320 O   0  0  0  0  0  0  0  0  0  0  0  0
    2.5520    6.7240   -1.3950 O   0  0  0  0  0  0  0  0  0  0  0  0
    3.1330    7.9140    0.8980 O   0  0  0  0  0  0  0  0  0  0  0  0
   17.0040   10.5370   -3.6190 N   0  0  0  0  0  0  0  0  0  0  0  0
   12.7920   12.6660   -1.1490 N   0  0  0  0  0  0  0  0  0  0  0  0
    7.6570   10.5810   -2.3960 N   0  0  0  0  0  0  0  0  0  0  0  0
   17.3140    9.2380   -6.0270 C   0  0  0  0  0  0  0  0  0  0  0  0
    2.1610    6.1420   -2.6260 C   0  0  0  0  0  0  0  0  0  0  0  0
   13.0270   14.0810   -1.4220 C   0  0  0  0  0  0  0  0  0  0  0  0
    2.4450   10.8840    3.1800 C   0  0  0  0  0  0  0  0  0  0  0  0
    2.6250    7.7270    3.1900 C   0  0  0  0  0  0  0  0  0  0  0  0
    6.2160   14.5050   -0.7220 C   0  0  0  0  0  0  0  0  0  0  0  0
    4.3000   13.7320   -2.0090 C   0  0  0  0  0  0  0  0  0  0  0  0
   11.0290   10.9820   -0.8130 C   0  0  0  0  0  0  0  0  0  0  0  0
   10.7320   12.7160   -2.4860 C   0  0  0  0  0  0  0  0  0  0  0  0
    9.7510   10.4720   -1.1130 C   0  0  0  0  0  0  0  0  0  0  0  0
    9.4670   12.1960   -2.8050 C   0  0  0  0  0  0  0  0  0  0  0  0
    6.7370   13.1970   -0.7070 C   0  0  0  0  0  0  0  0  0  0  0  0
    4.8230   12.4250   -2.0000 C   0  0  0  0  0  0  0  0  0  0  0  0
    4.2660    8.0190   -2.6030 C   0  0  0  0  0  0  0  0  0  0  0  0
    4.8760    9.3020   -0.1790 C   0  0  0  0  0  0  0  0  0  0  0  0
   16.4040    9.5240   -2.7290 C   0  0  0  0  0  0  0  0  0  0  0  0
   16.1350   11.6640   -4.0000 C   0  0  0  0  0  0  0  0  0  0  0  0
   13.9160   11.8110   -0.7540 C   0  0  0  0  0  0  0  0  0  0  0  0
    2.4050    9.9600    1.9610 C   0  0  0  0  0  0  0  0  0  0  0  0
   15.7110   10.1730   -1.5170 C   0  0  0  0  0  0  0  0  0  0  0  0
   15.4320   12.2790   -2.7830 C   0  0  0  0  0  0  0  0  0  0  0  0
    5.9810    9.4200   -3.8430 C   0  0  0  0  0  0  0  0  0  0  0  0
    4.9950   14.7720   -1.3690 C   0  0  0  0  0  0  0  0  0  0  0  0
    7.3710   10.0240   -3.6010 C   0  0  0  0  0  0  0  0  0  0  0  0
    3.5590    7.6650   -1.4250 C   0  0  0  0  0  0  0  0  0  0  0  0
    3.8650    8.3090   -0.2050 C   0  0  0  0  0  0  0  0  0  0  0  0
   11.5380   12.1170   -1.4880 C   0  0  0  0  0  0  0  0  0  0  0  0
    8.9630   11.0740   -2.1160 C   0  0  0  0  0  0  0  0  0  0  0  0
    6.0430   12.1430   -1.3430 C   0  0  0  0  0  0  0  0  0  0  0  0
    5.2670    9.0060   -2.5670 C   0  0  0  0  0  0  0  0  0  0  0  0
    5.5730    9.6460   -1.3540 C   0  0  0  0  0  0  0  0  0  0  0  0
    3.2080    8.6520    2.1150 C   0  0  2  0  0  0  0  0  0  0  0  0
    6.6400   10.7330   -1.3370 C   0  0  1  0  0  0  0  0  0  0  0  0
   14.6800   11.2220   -1.9550 C   0  0  0  0  0  0  0  0  0  0  0  0
   18.0130    8.8800   -6.7790 H   0  0  0  0  0  0  0  0  0  0  0  0
   16.7670    8.3990   -5.6060 H   0  0  0  0  0  0  0  0  0  0  0  0
   16.6260    9.9490   -6.4770 H   0  0  0  0  0  0  0  0  0  0  0  0
    1.3180    5.4710   -2.4830 H   0  0  0  0  0  0  0  0  0  0  0  0
    2.9760    5.5480   -3.0390 H   0  0  0  0  0  0  0  0  0  0  0  0
    1.8470    6.9000   -3.3450 H   0  0  0  0  0  0  0  0  0  0  0  0
   12.3040   14.7030   -0.8930 H   0  0  0  0  0  0  0  0  0  0  0  0
   12.9710   14.3060   -2.4860 H   0  0  0  0  0  0  0  0  0  0  0  0
   14.0220   14.3760   -1.1000 H   0  0  0  0  0  0  0  0  0  0  0  0
    1.8200   11.7600    3.0110 H   0  0  0  0  0  0  0  0  0  0  0  0
    2.0630   10.3940    4.0730 H   0  0  0  0  0  0  0  0  0  0  0  0
    3.4590   11.2300    3.3810 H   0  0  0  0  0  0  0  0  0  0  0  0
    2.6800    8.1740    4.1810 H   0  0  0  0  0  0  0  0  0  0  0  0
    3.1790    6.7890    3.2290 H   0  0  0  0  0  0  0  0  0  0  0  0
    1.5840    7.4860    2.9800 H   0  0  0  0  0  0  0  0  0  0  0  0
    6.7560   15.3080   -0.2440 H   0  0  0  0  0  0  0  0  0  0  0  0
    3.3660   13.9390   -2.5090 H   0  0  0  0  0  0  0  0  0  0  0  0
   11.5880   10.5050   -0.0250 H   0  0  0  0  0  0  0  0  0  0  0  0
   11.0680   13.5780   -3.0390 H   0  0  0  0  0  0  0  0  0  0  0  0
    9.3840    9.6160   -0.5670 H   0  0  0  0  0  0  0  0  0  0  0  0
    8.8840   12.6750   -3.5750 H   0  0  0  0  0  0  0  0  0  0  0  0
    7.6790   13.0070   -0.2120 H   0  0  0  0  0  0  0  0  0  0  0  0
    4.2720   11.6450   -2.5010 H   0  0  0  0  0  0  0  0  0  0  0  0
    4.0470    7.5550   -3.5530 H   0  0  0  0  0  0  0  0  0  0  0  0
    5.1300    9.8270    0.7290 H   0  0  0  0  0  0  0  0  0  0  0  0
   15.6930    8.9260   -3.3010 H   0  0  0  0  0  0  0  0  0  0  0  0
   17.1790    8.8420   -2.3780 H   0  0  0  0  0  0  0  0  0  0  0  0
   16.7280   12.4300   -4.4980 H   0  0  0  0  0  0  0  0  0  0  0  0
   15.4040   11.3170   -4.7290 H   0  0  0  0  0  0  0  0  0  0  0  0
   14.6090   12.3860   -0.1440 H   0  0  0  0  0  0  0  0  0  0  0  0
   13.5830   11.0080   -0.1010 H   0  0  0  0  0  0  0  0  0  0  0  0
    2.7940   10.5250    1.1180 H   0  0  0  0  0  0  0  0  0  0  0  0
    1.3700    9.7270    1.7080 H   0  0  0  0  0  0  0  0  0  0  0  0
   15.2280    9.3990   -0.9190 H   0  0  0  0  0  0  0  0  0  0  0  0
   16.4620   10.6360   -0.8740 H   0  0  0  0  0  0  0  0  0  0  0  0
   16.1660   12.7920   -2.1620 H   0  0  0  0  0  0  0  0  0  0  0  0
   14.7550   13.0520   -3.1380 H   0  0  0  0  0  0  0  0  0  0  0  0
    6.0800    8.5570   -4.5030 H   0  0  0  0  0  0  0  0  0  0  0  0
    5.3760   10.1550   -4.3670 H   0  0  0  0  0  0  0  0  0  0  0  0
    4.2430    8.8560    2.3920 H   0  0  0  0  0  0  0  0  0  0  0  0
    7.1470   10.6190   -0.3770 H   0  0  0  0  0  0  0  0  0  0  0  0
   13.9520   10.7180   -2.5830 H   0  0  0  0  0  0  0  0  0  0  0  0
  1 33  1  0  0  0  0
  2  3  2  0  0  0  0
  2  4  2  0  0  0  0
  2  8  1  0  0  0  0
  2 11  1  0  0  0  0
  5 34  2  0  0  0  0
  6 12  1  0  0  0  0
  6 35  1  0  0  0  0
  7 36  1  0  0  0  0
  7 42  1  0  0  0  0
  8 26  1  0  0  0  0
  8 27  1  0  0  0  0
  9 13  1  0  0  0  0
  9 28  1  0  0  0  0
  9 37  1  0  0  0  0
 10 34  1  0  0  0  0
 10 38  1  0  0  0  0
 10 43  1  0  0  0  0
 11 45  1  0  0  0  0
 11 46  1  0  0  0  0
 11 47  1  0  0  0  0
 12 48  1  0  0  0  0
 12 49  1  0  0  0  0
 12 50  1  0  0  0  0
 13 51  1  0  0  0  0
 13 52  1  0  0  0  0
 13 53  1  0  0  0  0
 14 29  1  0  0  0  0
 14 54  1  0  0  0  0
 14 55  1  0  0  0  0
 14 56  1  0  0  0  0
 15 42  1  0  0  0  0
 15 57  1  0  0  0  0
 15 58  1  0  0  0  0
 15 59  1  0  0  0  0
 16 22  2  0  0  0  0
 16 33  1  0  0  0  0
 16 60  1  0  0  0  0
 17 23  1  0  0  0  0
 17 33  2  0  0  0  0
 17 61  1  0  0  0  0
 18 20  1  0  0  0  0
 18 37  2  0  0  0  0
 18 62  1  0  0  0  0
 19 21  2  0  0  0  0
 19 37  1  0  0  0  0
 19 63  1  0  0  0  0
 20 38  2  0  0  0  0
 20 64  1  0  0  0  0
 21 38  1  0  0  0  0
 21 65  1  0  0  0  0
 22 39  1  0  0  0  0
 22 66  1  0  0  0  0
 23 39  2  0  0  0  0
 23 67  1  0  0  0  0
 24 35  2  0  0  0  0
 24 40  1  0  0  0  0
 24 68  1  0  0  0  0
 25 36  2  0  0  0  0
 25 41  1  0  0  0  0
 25 69  1  0  0  0  0
 26 30  1  0  0  0  0
 26 70  1  0  0  0  0
 26 71  1  0  0  0  0
 27 31  1  0  0  0  0
 27 72  1  0  0  0  0
 27 73  1  0  0  0  0
 28 44  1  0  0  0  0
 28 74  1  0  0  0  0
 28 75  1  0  0  0  0
 29 42  1  0  0  0  0
 29 76  1  0  0  0  0
 29 77  1  0  0  0  0
 30 44  1  0  0  0  0
 30 78  1  0  0  0  0
 30 79  1  0  0  0  0
 31 44  1  0  0  0  0
 31 80  1  0  0  0  0
 31 81  1  0  0  0  0
 32 34  1  0  0  0  0
 32 40  1  0  0  0  0
 32 82  1  0  0  0  0
 32 83  1  0  0  0  0
 35 36  1  0  0  0  0
 39 43  1  0  0  0  0
 40 41  2  0  0  0  0
 41 43  1  0  0  0  0
 42 84  1  0  0  0  0
 43 85  1  0  0  0  0
 44 86  1  0  0  0  0
M  END
$$$$
