# Supplementary material for: ModBinddG: A simulation-based absolute predictor of free energy of binding based on population reweighting
Source: Proc Natl Acad Sci U S A. 2026 Jun 15;123(25):e2513285123. doi: 10.1073/pnas.2513285123 (PMC13291613; doi:10.1073/pnas.2513285123)
Supplement: Supplementary file 2 — Dataset S01 (GZ) [file pnas.2513285123.sd01.gz › SI_PNAS_V2/MDM2_dG/CHEMBL3683122.sdf]

085_ _1
xlunicon  12172119213D 1   1.00000     0.00000     0
unicon 1.4.0 xli
 77 81  0  0  0  0            999 V2000
    4.2090   16.1380   -1.0420 Cl  0  0  0  0  0  0  0  0  0  0  0  0
    7.9550    9.9070   -4.7160 O   0  0  0  0  0  0  0  0  0  0  0  0
   16.2310   10.2400   -3.9310 N   0  0  0  0  0  0  0  0  0  0  0  0
   12.5830   12.7130   -1.3550 N   0  0  0  0  0  0  0  0  0  0  0  0
    3.2210    7.7200    0.9900 N   0  0  0  0  0  0  0  0  0  0  0  0
    7.5030   10.4760   -2.5600 N   0  0  0  0  0  0  0  0  0  0  0  0
   12.8070   14.1460   -1.5210 C   0  0  0  0  0  0  0  0  0  0  0  0
    2.5960   10.9880    2.8810 C   0  0  0  0  0  0  0  0  0  0  0  0
    2.7250    5.9350    2.6590 C   0  0  0  0  0  0  0  0  0  0  0  0
    5.0640    6.8940    2.4860 C   0  0  0  0  0  0  0  0  0  0  0  0
   15.5250    9.4370   -3.1100 C   0  0  0  0  0  0  0  0  0  0  0  0
   16.1320   11.5730   -3.7480 C   0  0  0  0  0  0  0  0  0  0  0  0
    5.9420   14.1760   -0.3090 C   0  0  0  0  0  0  0  0  0  0  0  0
    4.2890   13.6010   -2.0000 C   0  0  0  0  0  0  0  0  0  0  0  0
   14.6870    9.9190   -2.0900 C   0  0  0  0  0  0  0  0  0  0  0  0
   15.3230   12.1500   -2.7580 C   0  0  0  0  0  0  0  0  0  0  0  0
   11.1290   10.7460   -1.6910 C   0  0  0  0  0  0  0  0  0  0  0  0
   10.2710   12.9660   -2.1620 C   0  0  0  0  0  0  0  0  0  0  0  0
    9.8690   10.1930   -1.9880 C   0  0  0  0  0  0  0  0  0  0  0  0
    9.0090   12.4190   -2.4560 C   0  0  0  0  0  0  0  0  0  0  0  0
    3.5960    7.3770   -1.3910 C   0  0  0  0  0  0  0  0  0  0  0  0
    6.4800   12.8760   -0.3870 C   0  0  0  0  0  0  0  0  0  0  0  0
    4.8280   12.3030   -2.0780 C   0  0  0  0  0  0  0  0  0  0  0  0
    4.2280    7.7390   -2.5970 C   0  0  0  0  0  0  0  0  0  0  0  0
    4.8580    9.0950   -0.2220 C   0  0  0  0  0  0  0  0  0  0  0  0
    2.4470    8.8100    1.5930 C   0  0  0  0  0  0  0  0  0  0  0  0
   13.6810   11.8960   -0.8370 C   0  0  0  0  0  0  0  0  0  0  0  0
    3.1470    9.5700    2.7280 C   0  0  0  0  0  0  0  0  0  0  0  0
    5.8350    9.1960   -3.9180 C   0  0  0  0  0  0  0  0  0  0  0  0
    7.1930    9.8920   -3.7450 C   0  0  0  0  0  0  0  0  0  0  0  0
    4.8520   14.5410   -1.1200 C   0  0  0  0  0  0  0  0  0  0  0  0
   11.3490   12.1440   -1.7460 C   0  0  0  0  0  0  0  0  0  0  0  0
    8.7970   11.0300   -2.3530 C   0  0  0  0  0  0  0  0  0  0  0  0
    3.8960    8.0610   -0.1950 C   0  0  0  0  0  0  0  0  0  0  0  0
   14.5770   11.3090   -1.9120 C   0  0  0  0  0  0  0  0  0  0  0  0
    5.9340   11.9330   -1.2860 C   0  0  0  0  0  0  0  0  0  0  0  0
    5.1870    8.7730   -2.6130 C   0  0  0  0  0  0  0  0  0  0  0  0
    5.5120    9.4420   -1.4190 C   0  0  0  0  0  0  0  0  0  0  0  0
    3.7650    6.5720    1.7260 C   0  0  0  0  0  0  0  0  0  0  0  0
    6.5620   10.5460   -1.4250 C   0  0  1  0  0  0  0  0  0  0  0  0
   12.1280   14.7250   -0.8940 H   0  0  0  0  0  0  0  0  0  0  0  0
   13.8230   14.4170   -1.2380 H   0  0  0  0  0  0  0  0  0  0  0  0
   12.6700   14.4400   -2.5620 H   0  0  0  0  0  0  0  0  0  0  0  0
    2.6400   11.5260    1.9350 H   0  0  0  0  0  0  0  0  0  0  0  0
    1.5610   10.9920    3.2190 H   0  0  0  0  0  0  0  0  0  0  0  0
    3.1880   11.5520    3.5960 H   0  0  0  0  0  0  0  0  0  0  0  0
    3.1400    5.0590    3.1580 H   0  0  0  0  0  0  0  0  0  0  0  0
    2.4000    6.6270    3.4360 H   0  0  0  0  0  0  0  0  0  0  0  0
    1.8450    5.6010    2.1140 H   0  0  0  0  0  0  0  0  0  0  0  0
    4.8970    7.5620    3.3280 H   0  0  0  0  0  0  0  0  0  0  0  0
    5.5050    5.9840    2.8910 H   0  0  0  0  0  0  0  0  0  0  0  0
    5.8120    7.3490    1.8370 H   0  0  0  0  0  0  0  0  0  0  0  0
   15.6270    8.3740   -3.2750 H   0  0  0  0  0  0  0  0  0  0  0  0
   16.7080   12.1960   -4.4160 H   0  0  0  0  0  0  0  0  0  0  0  0
    6.3690   14.8950    0.3710 H   0  0  0  0  0  0  0  0  0  0  0  0
    3.4470   13.8760   -2.6160 H   0  0  0  0  0  0  0  0  0  0  0  0
   14.1420    9.2290   -1.4640 H   0  0  0  0  0  0  0  0  0  0  0  0
   15.2670   13.2250   -2.6650 H   0  0  0  0  0  0  0  0  0  0  0  0
   11.9110   10.0630   -1.4030 H   0  0  0  0  0  0  0  0  0  0  0  0
   10.3760   14.0380   -2.2330 H   0  0  0  0  0  0  0  0  0  0  0  0
    9.7270    9.1250   -1.9100 H   0  0  0  0  0  0  0  0  0  0  0  0
    8.1990   13.0780   -2.7300 H   0  0  0  0  0  0  0  0  0  0  0  0
    2.8600    6.5860   -1.3940 H   0  0  0  0  0  0  0  0  0  0  0  0
    7.3290   12.6150    0.2300 H   0  0  0  0  0  0  0  0  0  0  0  0
    4.3870   11.5840   -2.7490 H   0  0  0  0  0  0  0  0  0  0  0  0
    3.9660    7.2250   -3.5110 H   0  0  0  0  0  0  0  0  0  0  0  0
    5.1180    9.6310    0.6750 H   0  0  0  0  0  0  0  0  0  0  0  0
    1.4950    8.4200    1.9480 H   0  0  0  0  0  0  0  0  0  0  0  0
    2.1930    9.5230    0.8100 H   0  0  0  0  0  0  0  0  0  0  0  0
   13.3060   11.1110   -0.1820 H   0  0  0  0  0  0  0  0  0  0  0  0
   14.3090   12.5070   -0.1920 H   0  0  0  0  0  0  0  0  0  0  0  0
    4.2140    9.6500    2.5450 H   0  0  0  0  0  0  0  0  0  0  0  0
    3.0400    9.0220    3.6640 H   0  0  0  0  0  0  0  0  0  0  0  0
    5.9650    8.3250   -4.5600 H   0  0  0  0  0  0  0  0  0  0  0  0
    5.1650    9.8780   -4.4320 H   0  0  0  0  0  0  0  0  0  0  0  0
    4.0180    5.8160    0.9800 H   0  0  0  0  0  0  0  0  0  0  0  0
    7.1580   10.3740   -0.5270 H   0  0  0  0  0  0  0  0  0  0  0  0
  1 31  1  0  0  0  0
  2 30  2  0  0  0  0
  3 11  2  0  0  0  0
  3 12  1  0  0  0  0
  4  7  1  0  0  0  0
  4 27  1  0  0  0  0
  4 32  1  0  0  0  0
  5 26  1  0  0  0  0
  5 34  1  0  0  0  0
  5 39  1  0  0  0  0
  6 30  1  0  0  0  0
  6 33  1  0  0  0  0
  6 40  1  0  0  0  0
  7 41  1  0  0  0  0
  7 42  1  0  0  0  0
  7 43  1  0  0  0  0
  8 28  1  0  0  0  0
  8 44  1  0  0  0  0
  8 45  1  0  0  0  0
  8 46  1  0  0  0  0
  9 39  1  0  0  0  0
  9 47  1  0  0  0  0
  9 48  1  0  0  0  0
  9 49  1  0  0  0  0
 10 39  1  0  0  0  0
 10 50  1  0  0  0  0
 10 51  1  0  0  0  0
 10 52  1  0  0  0  0
 11 15  1  0  0  0  0
 11 53  1  0  0  0  0
 12 16  2  0  0  0  0
 12 54  1  0  0  0  0
 13 22  2  0  0  0  0
 13 31  1  0  0  0  0
 13 55  1  0  0  0  0
 14 23  1  0  0  0  0
 14 31  2  0  0  0  0
 14 56  1  0  0  0  0
 15 35  2  0  0  0  0
 15 57  1  0  0  0  0
 16 35  1  0  0  0  0
 16 58  1  0  0  0  0
 17 19  1  0  0  0  0
 17 32  2  0  0  0  0
 17 59  1  0  0  0  0
 18 20  2  0  0  0  0
 18 32  1  0  0  0  0
 18 60  1  0  0  0  0
 19 33  2  0  0  0  0
 19 61  1  0  0  0  0
 20 33  1  0  0  0  0
 20 62  1  0  0  0  0
 21 24  2  0  0  0  0
 21 34  1  0  0  0  0
 21 63  1  0  0  0  0
 22 36  1  0  0  0  0
 22 64  1  0  0  0  0
 23 36  2  0  0  0  0
 23 65  1  0  0  0  0
 24 37  1  0  0  0  0
 24 66  1  0  0  0  0
 25 34  2  0  0  0  0
 25 38  1  0  0  0  0
 25 67  1  0  0  0  0
 26 28  1  0  0  0  0
 26 68  1  0  0  0  0
 26 69  1  0  0  0  0
 27 35  1  0  0  0  0
 27 70  1  0  0  0  0
 27 71  1  0  0  0  0
 28 72  1  0  0  0  0
 28 73  1  0  0  0  0
 29 30  1  0  0  0  0
 29 37  1  0  0  0  0
 29 74  1  0  0  0  0
 29 75  1  0  0  0  0
 36 40  1  0  0  0  0
 37 38  2  0  0  0  0
 38 40  1  0  0  0  0
 39 76  1  0  0  0  0
 40 77  1  0  0  0  0
M  END
$$$$
