# Supplementary material for: ModBinddG: A simulation-based absolute predictor of free energy of binding based on population reweighting
Source: Proc Natl Acad Sci U S A. 2026 Jun 15;123(25):e2513285123. doi: 10.1073/pnas.2513285123 (PMC13291613; doi:10.1073/pnas.2513285123)
Supplement: Supplementary file 2 — Dataset S01 (GZ) [file pnas.2513285123.sd01.gz › SI_PNAS_V2/MDM2_dG/CHEMBL3683123.sdf]

054_ _1
xlunicon  12172119213D 1   1.00000     0.00000     0
unicon 1.4.0 xli
 83 87  0  0  0  0            999 V2000
    4.4970   16.0300   -0.8850 Cl  0  0  0  0  0  0  0  0  0  0  0  0
    8.1240    9.8970   -4.6190 O   0  0  0  0  0  0  0  0  0  0  0  0
   16.0500   10.1910   -3.8970 N   0  0  0  0  0  0  0  0  0  0  0  0
   12.5920   12.6130   -1.0310 N   0  0  0  0  0  0  0  0  0  0  0  0
    3.1860    7.0580    0.5010 N   0  0  0  0  0  0  0  0  0  0  0  0
    7.5860   10.3100   -2.4380 N   0  0  0  0  0  0  0  0  0  0  0  0
    4.7640    3.5610    0.2400 N   0  3  0  0  0  0  0  0  0  0  0  0
   12.8490   13.9830   -1.4640 C   0  0  0  0  0  0  0  0  0  0  0  0
    4.1130    2.9810   -0.9580 C   0  0  0  0  0  0  0  0  0  0  0  0
    4.3580    2.8920    1.4960 C   0  0  0  0  0  0  0  0  0  0  0  0
    2.4810    9.1290    1.7880 C   0  0  0  0  0  0  0  0  0  0  0  0
    4.1680    7.4770    2.7810 C   0  0  0  0  0  0  0  0  0  0  0  0
   15.2150    9.4040   -3.1880 C   0  0  0  0  0  0  0  0  0  0  0  0
   16.1410   11.4920   -3.5480 C   0  0  0  0  0  0  0  0  0  0  0  0
    6.1770   13.9860   -0.2520 C   0  0  0  0  0  0  0  0  0  0  0  0
    4.4030   13.4910   -1.8430 C   0  0  0  0  0  0  0  0  0  0  0  0
   10.8840   10.8720   -0.7340 C   0  0  0  0  0  0  0  0  0  0  0  0
   10.6140   12.5260   -2.4890 C   0  0  0  0  0  0  0  0  0  0  0  0
    9.6400   10.3060   -1.0720 C   0  0  0  0  0  0  0  0  0  0  0  0
    9.3780   11.9570   -2.8360 C   0  0  0  0  0  0  0  0  0  0  0  0
    3.4350    7.3670   -1.9000 C   0  0  0  0  0  0  0  0  0  0  0  0
   14.4370    9.8720   -2.1170 C   0  0  0  0  0  0  0  0  0  0  0  0
   15.4080   12.0530   -2.4920 C   0  0  0  0  0  0  0  0  0  0  0  0
    6.6420   12.6610   -0.3540 C   0  0  0  0  0  0  0  0  0  0  0  0
    4.8680   12.1650   -1.9450 C   0  0  0  0  0  0  0  0  0  0  0  0
    4.1050    7.9070   -3.0100 C   0  0  0  0  0  0  0  0  0  0  0  0
    4.8100    8.7110   -0.4140 C   0  0  0  0  0  0  0  0  0  0  0  0
    3.2600    5.5930    0.4260 C   0  0  0  0  0  0  0  0  0  0  0  0
    4.7000    5.0420    0.3000 C   0  0  0  0  0  0  0  0  0  0  0  0
   13.7270   11.7940   -0.6090 C   0  0  0  0  0  0  0  0  0  0  0  0
    5.8900    9.3840   -4.0260 C   0  0  0  0  0  0  0  0  0  0  0  0
    7.3000    9.8870   -3.6990 C   0  0  0  0  0  0  0  0  0  0  0  0
    5.0590   14.4040   -0.9980 C   0  0  0  0  0  0  0  0  0  0  0  0
   11.3870   11.9970   -1.4300 C   0  0  0  0  0  0  0  0  0  0  0  0
    8.8730   10.8450   -2.1270 C   0  0  0  0  0  0  0  0  0  0  0  0
    3.7960    7.7350   -0.5830 C   0  0  0  0  0  0  0  0  0  0  0  0
   14.5370   11.2280   -1.7580 C   0  0  0  0  0  0  0  0  0  0  0  0
    5.9940   11.7370   -1.2050 C   0  0  0  0  0  0  0  0  0  0  0  0
    5.1470    8.8310   -2.8260 C   0  0  0  0  0  0  0  0  0  0  0  0
    5.4790    9.2630   -1.5300 C   0  0  0  0  0  0  0  0  0  0  0  0
    2.9810    7.6730    1.8240 C   0  0  0  0  0  0  0  0  0  0  0  0
    6.5650   10.3240   -1.3660 C   0  0  1  0  0  0  0  0  0  0  0  0
    5.7460    3.3550    0.1350 H   0  0  0  0  0  0  0  0  0  0  0  0
   13.6950   14.4100   -0.9290 H   0  0  0  0  0  0  0  0  0  0  0  0
   13.0870   14.0180   -2.5280 H   0  0  0  0  0  0  0  0  0  0  0  0
   11.9870   14.6250   -1.2760 H   0  0  0  0  0  0  0  0  0  0  0  0
    4.3590    1.9230   -1.0480 H   0  0  0  0  0  0  0  0  0  0  0  0
    3.0270    3.0670   -0.9100 H   0  0  0  0  0  0  0  0  0  0  0  0
    4.4560    3.4780   -1.8670 H   0  0  0  0  0  0  0  0  0  0  0  0
    4.5990    1.8300    1.4550 H   0  0  0  0  0  0  0  0  0  0  0  0
    4.8860    3.3160    2.3510 H   0  0  0  0  0  0  0  0  0  0  0  0
    3.2870    2.9840    1.6740 H   0  0  0  0  0  0  0  0  0  0  0  0
    1.5610    9.2170    1.2140 H   0  0  0  0  0  0  0  0  0  0  0  0
    2.2490    9.4780    2.7950 H   0  0  0  0  0  0  0  0  0  0  0  0
    3.2010    9.8320    1.3740 H   0  0  0  0  0  0  0  0  0  0  0  0
    4.3830    6.4230    2.9470 H   0  0  0  0  0  0  0  0  0  0  0  0
    5.0820    7.9560    2.4360 H   0  0  0  0  0  0  0  0  0  0  0  0
    3.9340    7.8950    3.7590 H   0  0  0  0  0  0  0  0  0  0  0  0
   15.1610    8.3690   -3.4910 H   0  0  0  0  0  0  0  0  0  0  0  0
   16.8160   12.1030   -4.1300 H   0  0  0  0  0  0  0  0  0  0  0  0
    6.6830   14.6860    0.3940 H   0  0  0  0  0  0  0  0  0  0  0  0
    3.5470   13.8090   -2.4190 H   0  0  0  0  0  0  0  0  0  0  0  0
   11.4180   10.4470    0.1000 H   0  0  0  0  0  0  0  0  0  0  0  0
   10.9520   13.3790   -3.0580 H   0  0  0  0  0  0  0  0  0  0  0  0
    9.2820    9.4560   -0.5080 H   0  0  0  0  0  0  0  0  0  0  0  0
    8.8160   12.3930   -3.6460 H   0  0  0  0  0  0  0  0  0  0  0  0
    2.6430    6.6560   -2.0780 H   0  0  0  0  0  0  0  0  0  0  0  0
   13.7730    9.2040   -1.5880 H   0  0  0  0  0  0  0  0  0  0  0  0
   15.5110   13.1030   -2.2550 H   0  0  0  0  0  0  0  0  0  0  0  0
    7.5150   12.3620    0.2080 H   0  0  0  0  0  0  0  0  0  0  0  0
    4.3530   11.4850   -2.6040 H   0  0  0  0  0  0  0  0  0  0  0  0
    3.8200    7.6100   -4.0060 H   0  0  0  0  0  0  0  0  0  0  0  0
    5.1110    9.0320    0.5690 H   0  0  0  0  0  0  0  0  0  0  0  0
    2.6520    5.2460   -0.4080 H   0  0  0  0  0  0  0  0  0  0  0  0
    2.7880    5.1820    1.3190 H   0  0  0  0  0  0  0  0  0  0  0  0
    5.3160    5.3870    1.1310 H   0  0  0  0  0  0  0  0  0  0  0  0
    5.1790    5.4310   -0.5990 H   0  0  0  0  0  0  0  0  0  0  0  0
   13.4230   10.9840    0.0500 H   0  0  0  0  0  0  0  0  0  0  0  0
   14.3960   12.4000   -0.0030 H   0  0  0  0  0  0  0  0  0  0  0  0
    5.9590    8.6180   -4.7980 H   0  0  0  0  0  0  0  0  0  0  0  0
    5.3320   10.2130   -4.4440 H   0  0  0  0  0  0  0  0  0  0  0  0
    2.1550    7.1150    2.2700 H   0  0  0  0  0  0  0  0  0  0  0  0
    7.0600   10.0780   -0.4260 H   0  0  0  0  0  0  0  0  0  0  0  0
  1 33  1  0  0  0  0
  2 32  2  0  0  0  0
  3 13  2  0  0  0  0
  3 14  1  0  0  0  0
  4  8  1  0  0  0  0
  4 30  1  0  0  0  0
  4 34  1  0  0  0  0
  5 28  1  0  0  0  0
  5 36  1  0  0  0  0
  5 41  1  0  0  0  0
  6 32  1  0  0  0  0
  6 35  1  0  0  0  0
  6 42  1  0  0  0  0
  7  9  1  0  0  0  0
  7 10  1  0  0  0  0
  7 29  1  0  0  0  0
  7 43  1  0  0  0  0
  8 44  1  0  0  0  0
  8 45  1  0  0  0  0
  8 46  1  0  0  0  0
  9 47  1  0  0  0  0
  9 48  1  0  0  0  0
  9 49  1  0  0  0  0
 10 50  1  0  0  0  0
 10 51  1  0  0  0  0
 10 52  1  0  0  0  0
 11 41  1  0  0  0  0
 11 53  1  0  0  0  0
 11 54  1  0  0  0  0
 11 55  1  0  0  0  0
 12 41  1  0  0  0  0
 12 56  1  0  0  0  0
 12 57  1  0  0  0  0
 12 58  1  0  0  0  0
 13 22  1  0  0  0  0
 13 59  1  0  0  0  0
 14 23  2  0  0  0  0
 14 60  1  0  0  0  0
 15 24  2  0  0  0  0
 15 33  1  0  0  0  0
 15 61  1  0  0  0  0
 16 25  1  0  0  0  0
 16 33  2  0  0  0  0
 16 62  1  0  0  0  0
 17 19  2  0  0  0  0
 17 34  1  0  0  0  0
 17 63  1  0  0  0  0
 18 20  1  0  0  0  0
 18 34  2  0  0  0  0
 18 64  1  0  0  0  0
 19 35  1  0  0  0  0
 19 65  1  0  0  0  0
 20 35  2  0  0  0  0
 20 66  1  0  0  0  0
 21 26  2  0  0  0  0
 21 36  1  0  0  0  0
 21 67  1  0  0  0  0
 22 37  2  0  0  0  0
 22 68  1  0  0  0  0
 23 37  1  0  0  0  0
 23 69  1  0  0  0  0
 24 38  1  0  0  0  0
 24 70  1  0  0  0  0
 25 38  2  0  0  0  0
 25 71  1  0  0  0  0
 26 39  1  0  0  0  0
 26 72  1  0  0  0  0
 27 36  2  0  0  0  0
 27 40  1  0  0  0  0
 27 73  1  0  0  0  0
 28 29  1  0  0  0  0
 28 74  1  0  0  0  0
 28 75  1  0  0  0  0
 29 76  1  0  0  0  0
 29 77  1  0  0  0  0
 30 37  1  0  0  0  0
 30 78  1  0  0  0  0
 30 79  1  0  0  0  0
 31 32  1  0  0  0  0
 31 39  1  0  0  0  0
 31 80  1  0  0  0  0
 31 81  1  0  0  0  0
 38 42  1  0  0  0  0
 39 40  2  0  0  0  0
 40 42  1  0  0  0  0
 41 82  1  0  0  0  0
 42 83  1  0  0  0  0
M  CHG  1   7   1
M  END
$$$$
