# Supplementary material for: ModBinddG: A simulation-based absolute predictor of free energy of binding based on population reweighting
Source: Proc Natl Acad Sci U S A. 2026 Jun 15;123(25):e2513285123. doi: 10.1073/pnas.2513285123 (PMC13291613; doi:10.1073/pnas.2513285123)
Supplement: Supplementary file 2 — Dataset S01 (GZ) [file pnas.2513285123.sd01.gz › SI_PNAS_V2/MDM2_dG/CHEMBL3683137.sdf]

005_ _1
xlunicon  12172119213D 1   1.00000     0.00000     0
unicon 1.4.0 xli
 90 94  0  0  0  0            999 V2000
    4.3240   16.3270   -1.3590 Cl  0  0  0  0  0  0  0  0  0  0  0  0
   18.8340   11.9810   -4.9240 O   0  0  0  0  0  0  0  0  0  0  0  0
    8.2850   10.0040   -4.5700 O   0  0  0  0  0  0  0  0  0  0  0  0
    2.6290    6.7980   -1.3840 O   0  0  0  0  0  0  0  0  0  0  0  0
    3.2530    7.9610    0.9000 O   0  0  0  0  0  0  0  0  0  0  0  0
   19.2840    9.8240   -4.4530 N   0  0  0  0  0  0  0  0  0  0  0  0
   12.9990   12.5950   -1.3010 N   0  0  0  0  0  0  0  0  0  0  0  0
   17.1880   10.7060   -3.9900 N   0  0  0  0  0  0  0  0  0  0  0  0
    7.7790   10.6060   -2.4330 N   0  0  0  0  0  0  0  0  0  0  0  0
    2.2070    6.2290   -2.6120 C   0  0  0  0  0  0  0  0  0  0  0  0
   18.8900    8.4850   -4.9090 C   0  0  0  0  0  0  0  0  0  0  0  0
   20.7330   10.0350   -4.4670 C   0  0  0  0  0  0  0  0  0  0  0  0
   13.2430   14.0260   -1.4640 C   0  0  0  0  0  0  0  0  0  0  0  0
    2.4740   10.9170    3.1660 C   0  0  0  0  0  0  0  0  0  0  0  0
    2.7330    7.7780    3.1860 C   0  0  0  0  0  0  0  0  0  0  0  0
    6.1950   14.4910   -0.6380 C   0  0  0  0  0  0  0  0  0  0  0  0
    4.3920   13.7110   -2.0740 C   0  0  0  0  0  0  0  0  0  0  0  0
   11.3910   10.7170   -1.4200 C   0  0  0  0  0  0  0  0  0  0  0  0
   10.7020   12.9280   -2.1350 C   0  0  0  0  0  0  0  0  0  0  0  0
   10.0950   10.2290   -1.6890 C   0  0  0  0  0  0  0  0  0  0  0  0
    9.4110   12.4440   -2.4160 C   0  0  0  0  0  0  0  0  0  0  0  0
    6.7530   13.1980   -0.6290 C   0  0  0  0  0  0  0  0  0  0  0  0
    4.9570   12.4230   -2.0770 C   0  0  0  0  0  0  0  0  0  0  0  0
    4.3660    8.0560   -2.6040 C   0  0  0  0  0  0  0  0  0  0  0  0
    5.0120    9.3300   -0.1830 C   0  0  0  0  0  0  0  0  0  0  0  0
   16.7570    9.6540   -3.0380 C   0  0  0  0  0  0  0  0  0  0  0  0
   16.1170   11.6510   -4.3270 C   0  0  0  0  0  0  0  0  0  0  0  0
   14.1430   11.7460   -0.9400 C   0  0  0  0  0  0  0  0  0  0  0  0
    2.4850    9.9990    1.9420 C   0  0  0  0  0  0  0  0  0  0  0  0
   16.0370   10.2240   -1.7890 C   0  0  0  0  0  0  0  0  0  0  0  0
   15.5190   12.2810   -3.0620 C   0  0  0  0  0  0  0  0  0  0  0  0
    6.0920    9.4300   -3.8580 C   0  0  0  0  0  0  0  0  0  0  0  0
   18.4480   10.8930   -4.4760 C   0  0  0  0  0  0  0  0  0  0  0  0
    7.4840   10.0410   -3.6310 C   0  0  0  0  0  0  0  0  0  0  0  0
    5.0120   14.7480   -1.3560 C   0  0  0  0  0  0  0  0  0  0  0  0
    3.6580    7.7170   -1.4230 C   0  0  0  0  0  0  0  0  0  0  0  0
    3.9850    8.3530   -0.2050 C   0  0  0  0  0  0  0  0  0  0  0  0
   11.7180   12.0810   -1.6210 C   0  0  0  0  0  0  0  0  0  0  0  0
    9.0950   11.0920   -2.1830 C   0  0  0  0  0  0  0  0  0  0  0  0
    6.1430   12.1520   -1.3550 C   0  0  0  0  0  0  0  0  0  0  0  0
    5.3850    9.0260   -2.5740 C   0  0  0  0  0  0  0  0  0  0  0  0
    5.7090    9.6650   -1.3630 C   0  0  0  0  0  0  0  0  0  0  0  0
    3.3110    8.7080    2.1110 C   0  0  2  0  0  0  0  0  0  0  0  0
    6.7750   10.7570   -1.3600 C   0  0  1  0  0  0  0  0  0  0  0  0
   14.9050   11.1920   -2.1650 C   0  0  0  0  0  0  0  0  0  0  0  0
    1.9090    6.9960   -3.3290 H   0  0  0  0  0  0  0  0  0  0  0  0
    3.0000    5.6110   -3.0330 H   0  0  0  0  0  0  0  0  0  0  0  0
    1.3450    5.5850   -2.4550 H   0  0  0  0  0  0  0  0  0  0  0  0
   18.9480    7.7710   -4.0870 H   0  0  0  0  0  0  0  0  0  0  0  0
   19.5530    8.1340   -5.7010 H   0  0  0  0  0  0  0  0  0  0  0  0
   17.8780    8.4580   -5.3150 H   0  0  0  0  0  0  0  0  0  0  0  0
   21.2700    9.1270   -4.1930 H   0  0  0  0  0  0  0  0  0  0  0  0
   21.0170   10.8100   -3.7530 H   0  0  0  0  0  0  0  0  0  0  0  0
   21.0660   10.3470   -5.4580 H   0  0  0  0  0  0  0  0  0  0  0  0
   14.2920   14.2630   -1.2960 H   0  0  0  0  0  0  0  0  0  0  0  0
   13.0110   14.3560   -2.4770 H   0  0  0  0  0  0  0  0  0  0  0  0
   12.6520   14.6040   -0.7530 H   0  0  0  0  0  0  0  0  0  0  0  0
    3.4740   11.2880    3.3910 H   0  0  0  0  0  0  0  0  0  0  0  0
    1.8300   11.7770    2.9860 H   0  0  0  0  0  0  0  0  0  0  0  0
    2.0840   10.4150    4.0480 H   0  0  0  0  0  0  0  0  0  0  0  0
    1.6940    7.5290    2.9730 H   0  0  0  0  0  0  0  0  0  0  0  0
    3.2950    6.8450    3.2280 H   0  0  0  0  0  0  0  0  0  0  0  0
    2.7820    8.2270    4.1770 H   0  0  0  0  0  0  0  0  0  0  0  0
    6.6760   15.2900   -0.0990 H   0  0  0  0  0  0  0  0  0  0  0  0
    3.4830   13.9050   -2.6220 H   0  0  0  0  0  0  0  0  0  0  0  0
   12.1190   10.0170   -1.0430 H   0  0  0  0  0  0  0  0  0  0  0  0
   10.8800   13.9750   -2.3210 H   0  0  0  0  0  0  0  0  0  0  0  0
    9.8740    9.1860   -1.5110 H   0  0  0  0  0  0  0  0  0  0  0  0
    8.6650   13.1240   -2.8010 H   0  0  0  0  0  0  0  0  0  0  0  0
    7.6620   13.0160   -0.0740 H   0  0  0  0  0  0  0  0  0  0  0  0
    4.4610   11.6440   -2.6340 H   0  0  0  0  0  0  0  0  0  0  0  0
    4.1310    7.5950   -3.5520 H   0  0  0  0  0  0  0  0  0  0  0  0
    5.2740    9.8520    0.7240 H   0  0  0  0  0  0  0  0  0  0  0  0
   17.5970    9.0640   -2.6720 H   0  0  0  0  0  0  0  0  0  0  0  0
   16.0960    8.9640   -3.5640 H   0  0  0  0  0  0  0  0  0  0  0  0
   16.4450   12.4420   -5.0010 H   0  0  0  0  0  0  0  0  0  0  0  0
   15.3500   11.1110   -4.8810 H   0  0  0  0  0  0  0  0  0  0  0  0
   13.8270   10.9370   -0.2840 H   0  0  0  0  0  0  0  0  0  0  0  0
   14.8370   12.3280   -0.3340 H   0  0  0  0  0  0  0  0  0  0  0  0
    1.4610    9.7440    1.6660 H   0  0  0  0  0  0  0  0  0  0  0  0
    2.8850   10.5730    1.1100 H   0  0  0  0  0  0  0  0  0  0  0  0
   15.6420    9.4040   -1.1890 H   0  0  0  0  0  0  0  0  0  0  0  0
   16.7610   10.7400   -1.1570 H   0  0  0  0  0  0  0  0  0  0  0  0
   14.7760   13.0160   -3.3520 H   0  0  0  0  0  0  0  0  0  0  0  0
   16.2870   12.8340   -2.5180 H   0  0  0  0  0  0  0  0  0  0  0  0
    6.1910    8.5610   -4.5090 H   0  0  0  0  0  0  0  0  0  0  0  0
    5.4810   10.1580   -4.3880 H   0  0  0  0  0  0  0  0  0  0  0  0
    4.3400    8.9310    2.3920 H   0  0  0  0  0  0  0  0  0  0  0  0
    7.3100   10.6430   -0.4150 H   0  0  0  0  0  0  0  0  0  0  0  0
   14.1840   10.6200   -2.7410 H   0  0  0  0  0  0  0  0  0  0  0  0
  1 35  1  0  0  0  0
  2 33  2  0  0  0  0
  3 34  2  0  0  0  0
  4 10  1  0  0  0  0
  4 36  1  0  0  0  0
  5 37  1  0  0  0  0
  5 43  1  0  0  0  0
  6 11  1  0  0  0  0
  6 12  1  0  0  0  0
  6 33  1  0  0  0  0
  7 13  1  0  0  0  0
  7 28  1  0  0  0  0
  7 38  1  0  0  0  0
  8 26  1  0  0  0  0
  8 27  1  0  0  0  0
  8 33  1  0  0  0  0
  9 34  1  0  0  0  0
  9 39  1  0  0  0  0
  9 44  1  0  0  0  0
 10 46  1  0  0  0  0
 10 47  1  0  0  0  0
 10 48  1  0  0  0  0
 11 49  1  0  0  0  0
 11 50  1  0  0  0  0
 11 51  1  0  0  0  0
 12 52  1  0  0  0  0
 12 53  1  0  0  0  0
 12 54  1  0  0  0  0
 13 55  1  0  0  0  0
 13 56  1  0  0  0  0
 13 57  1  0  0  0  0
 14 29  1  0  0  0  0
 14 58  1  0  0  0  0
 14 59  1  0  0  0  0
 14 60  1  0  0  0  0
 15 43  1  0  0  0  0
 15 61  1  0  0  0  0
 15 62  1  0  0  0  0
 15 63  1  0  0  0  0
 16 22  2  0  0  0  0
 16 35  1  0  0  0  0
 16 64  1  0  0  0  0
 17 23  1  0  0  0  0
 17 35  2  0  0  0  0
 17 65  1  0  0  0  0
 18 20  1  0  0  0  0
 18 38  2  0  0  0  0
 18 66  1  0  0  0  0
 19 21  2  0  0  0  0
 19 38  1  0  0  0  0
 19 67  1  0  0  0  0
 20 39  2  0  0  0  0
 20 68  1  0  0  0  0
 21 39  1  0  0  0  0
 21 69  1  0  0  0  0
 22 40  1  0  0  0  0
 22 70  1  0  0  0  0
 23 40  2  0  0  0  0
 23 71  1  0  0  0  0
 24 36  2  0  0  0  0
 24 41  1  0  0  0  0
 24 72  1  0  0  0  0
 25 37  2  0  0  0  0
 25 42  1  0  0  0  0
 25 73  1  0  0  0  0
 26 30  1  0  0  0  0
 26 74  1  0  0  0  0
 26 75  1  0  0  0  0
 27 31  1  0  0  0  0
 27 76  1  0  0  0  0
 27 77  1  0  0  0  0
 28 45  1  0  0  0  0
 28 78  1  0  0  0  0
 28 79  1  0  0  0  0
 29 43  1  0  0  0  0
 29 80  1  0  0  0  0
 29 81  1  0  0  0  0
 30 45  1  0  0  0  0
 30 82  1  0  0  0  0
 30 83  1  0  0  0  0
 31 45  1  0  0  0  0
 31 84  1  0  0  0  0
 31 85  1  0  0  0  0
 32 34  1  0  0  0  0
 32 41  1  0  0  0  0
 32 86  1  0  0  0  0
 32 87  1  0  0  0  0
 36 37  1  0  0  0  0
 40 44  1  0  0  0  0
 41 42  2  0  0  0  0
 42 44  1  0  0  0  0
 43 88  1  0  0  0  0
 44 89  1  0  0  0  0
 45 90  1  0  0  0  0
M  END
$$$$
