# Supplementary material for: ModBinddG: A simulation-based absolute predictor of free energy of binding based on population reweighting
Source: Proc Natl Acad Sci U S A. 2026 Jun 15;123(25):e2513285123. doi: 10.1073/pnas.2513285123 (PMC13291613; doi:10.1073/pnas.2513285123)
Supplement: Supplementary file 2 — Dataset S01 (GZ) [file pnas.2513285123.sd01.gz › SI_PNAS_V2/MDM2_dG/CHEMBL3601322.sdf]

019_ _1
xlunicon  12172119213D 1   1.00000     0.00000     0
unicon 1.4.0 xli
 90 94  0  0  0  0            999 V2000
    4.1510   16.2640   -1.2060 Cl  0  0  0  0  0  0  0  0  0  0  0  0
    7.9990    9.9760   -4.6510 O   0  0  0  0  0  0  0  0  0  0  0  0
    2.6750    6.4840   -1.2680 O   0  0  0  0  0  0  0  0  0  0  0  0
    3.1860    7.8200    0.9700 O   0  0  0  0  0  0  0  0  0  0  0  0
   12.6810   12.5440   -1.1960 N   0  0  0  0  0  0  0  0  0  0  0  0
    7.5230   10.5870   -2.5100 N   0  0  0  0  0  0  0  0  0  0  0  0
   18.1880    9.3900   -2.1330 N   0  3  0  0  0  0  0  0  0  0  0  0
    2.4380    5.7170   -2.4390 C   0  0  0  0  0  0  0  0  0  0  0  0
   13.0440   13.9290   -1.4830 C   0  0  0  0  0  0  0  0  0  0  0  0
   18.8680    8.6210   -1.0650 C   0  0  0  0  0  0  0  0  0  0  0  0
   18.8520    9.1820   -3.4420 C   0  0  0  0  0  0  0  0  0  0  0  0
    2.4510   10.8610    3.1500 C   0  0  0  0  0  0  0  0  0  0  0  0
    2.6810    7.7050    3.2660 C   0  0  0  0  0  0  0  0  0  0  0  0
    5.9370   14.3650   -0.4440 C   0  0  0  0  0  0  0  0  0  0  0  0
    4.2320   13.6860   -2.0410 C   0  0  0  0  0  0  0  0  0  0  0  0
   11.1440   10.6650   -1.6160 C   0  0  0  0  0  0  0  0  0  0  0  0
   10.3960   12.9380   -2.0260 C   0  0  0  0  0  0  0  0  0  0  0  0
    9.8630   10.1820   -1.9360 C   0  0  0  0  0  0  0  0  0  0  0  0
    9.1130   12.4600   -2.3500 C   0  0  0  0  0  0  0  0  0  0  0  0
    6.4890   13.0700   -0.4760 C   0  0  0  0  0  0  0  0  0  0  0  0
    4.7870   12.3940   -2.0780 C   0  0  0  0  0  0  0  0  0  0  0  0
    4.2430    7.8810   -2.5540 C   0  0  0  0  0  0  0  0  0  0  0  0
    4.8560    9.2420   -0.1760 C   0  0  0  0  0  0  0  0  0  0  0  0
   13.5540   11.7470   -0.3290 C   0  0  0  0  0  0  0  0  0  0  0  0
    2.4100    9.8900    1.9650 C   0  0  0  0  0  0  0  0  0  0  0  0
   15.9740    9.0480   -0.8490 C   0  0  0  0  0  0  0  0  0  0  0  0
   16.0900   10.4070   -3.0170 C   0  0  0  0  0  0  0  0  0  0  0  0
   15.7190   10.3850   -0.1360 C   0  0  0  0  0  0  0  0  0  0  0  0
   14.7580   10.9080   -2.4470 C   0  0  0  0  0  0  0  0  0  0  0  0
    5.8550    9.3210   -3.8710 C   0  0  0  0  0  0  0  0  0  0  0  0
    7.2220    9.9930   -3.6910 C   0  0  0  0  0  0  0  0  0  0  0  0
    4.8130   14.6750   -1.2300 C   0  0  0  0  0  0  0  0  0  0  0  0
    3.5970    7.5070   -1.3500 C   0  0  0  0  0  0  0  0  0  0  0  0
    3.8860    8.2080   -0.1570 C   0  0  0  0  0  0  0  0  0  0  0  0
   11.4240   12.0530   -1.6160 C   0  0  0  0  0  0  0  0  0  0  0  0
    8.8350   11.0800   -2.2810 C   0  0  0  0  0  0  0  0  0  0  0  0
    5.9260   12.0770   -1.3080 C   0  0  0  0  0  0  0  0  0  0  0  0
    5.1990    8.9110   -2.5650 C   0  0  0  0  0  0  0  0  0  0  0  0
    5.5190    9.5830   -1.3720 C   0  0  0  0  0  0  0  0  0  0  0  0
    3.2430    8.6040    2.1580 C   0  0  2  0  0  0  0  0  0  0  0  0
   16.7020    9.2290   -2.2130 C   0  0  0  0  0  0  0  0  0  0  0  0
    6.5640   10.6920   -1.3920 C   0  0  1  0  0  0  0  0  0  0  0  0
   14.9030   11.3880   -0.9900 C   0  0  0  0  0  0  0  0  0  0  0  0
   18.3650   10.3720   -1.9070 H   0  0  0  0  0  0  0  0  0  0  0  0
    1.8170    4.8560   -2.2080 H   0  0  0  0  0  0  0  0  0  0  0  0
    1.9150    6.3130   -3.1870 H   0  0  0  0  0  0  0  0  0  0  0  0
    3.3640    5.3230   -2.8590 H   0  0  0  0  0  0  0  0  0  0  0  0
   14.1100   14.0990   -1.3320 H   0  0  0  0  0  0  0  0  0  0  0  0
   12.8250   14.1860   -2.5200 H   0  0  0  0  0  0  0  0  0  0  0  0
   12.5050   14.6130   -0.8270 H   0  0  0  0  0  0  0  0  0  0  0  0
   19.9500    8.7400   -1.1320 H   0  0  0  0  0  0  0  0  0  0  0  0
   18.5850    8.9830   -0.0770 H   0  0  0  0  0  0  0  0  0  0  0  0
   18.6400    7.5570   -1.1350 H   0  0  0  0  0  0  0  0  0  0  0  0
   19.9150    9.4160   -3.3740 H   0  0  0  0  0  0  0  0  0  0  0  0
   18.7500    8.1500   -3.7770 H   0  0  0  0  0  0  0  0  0  0  0  0
   18.4360    9.8330   -4.2100 H   0  0  0  0  0  0  0  0  0  0  0  0
    1.8200   11.7260    2.9510 H   0  0  0  0  0  0  0  0  0  0  0  0
    2.0770   10.4030    4.0620 H   0  0  0  0  0  0  0  0  0  0  0  0
    3.4630   11.2210    3.3320 H   0  0  0  0  0  0  0  0  0  0  0  0
    3.2560    6.7820    3.3380 H   0  0  0  0  0  0  0  0  0  0  0  0
    2.7260    8.1890    4.2400 H   0  0  0  0  0  0  0  0  0  0  0  0
    1.6450    7.4340    3.0660 H   0  0  0  0  0  0  0  0  0  0  0  0
    6.3790   15.1240    0.1780 H   0  0  0  0  0  0  0  0  0  0  0  0
    3.3620   13.9210   -2.6350 H   0  0  0  0  0  0  0  0  0  0  0  0
   11.8980    9.9370   -1.3640 H   0  0  0  0  0  0  0  0  0  0  0  0
   10.5580   14.0040   -2.0590 H   0  0  0  0  0  0  0  0  0  0  0  0
    9.6720    9.1190   -1.8970 H   0  0  0  0  0  0  0  0  0  0  0  0
    8.3400   13.1640   -2.6230 H   0  0  0  0  0  0  0  0  0  0  0  0
    7.3620   12.8500    0.1230 H   0  0  0  0  0  0  0  0  0  0  0  0
    4.3300   11.6420   -2.7000 H   0  0  0  0  0  0  0  0  0  0  0  0
    4.0170    7.3930   -3.4910 H   0  0  0  0  0  0  0  0  0  0  0  0
    5.1080    9.7960    0.7140 H   0  0  0  0  0  0  0  0  0  0  0  0
   13.0620   10.8520    0.0450 H   0  0  0  0  0  0  0  0  0  0  0  0
   13.7500   12.3350    0.5680 H   0  0  0  0  0  0  0  0  0  0  0  0
    2.7720   10.4300    1.0950 H   0  0  0  0  0  0  0  0  0  0  0  0
    1.3770    9.6270    1.7380 H   0  0  0  0  0  0  0  0  0  0  0  0
   15.0050    8.5830   -1.0370 H   0  0  0  0  0  0  0  0  0  0  0  0
   16.4690    8.3390   -0.1880 H   0  0  0  0  0  0  0  0  0  0  0  0
   15.9580   10.1190   -4.0610 H   0  0  0  0  0  0  0  0  0  0  0  0
   16.7720   11.2590   -3.0290 H   0  0  0  0  0  0  0  0  0  0  0  0
   15.2360   10.2100    0.8270 H   0  0  0  0  0  0  0  0  0  0  0  0
   16.6870   10.8160    0.0970 H   0  0  0  0  0  0  0  0  0  0  0  0
   14.0030   10.1250   -2.5130 H   0  0  0  0  0  0  0  0  0  0  0  0
   14.4050   11.7390   -3.0580 H   0  0  0  0  0  0  0  0  0  0  0  0
    5.2010   10.0120   -4.3930 H   0  0  0  0  0  0  0  0  0  0  0  0
    5.9750    8.4470   -4.5120 H   0  0  0  0  0  0  0  0  0  0  0  0
    4.2740    8.8400    2.4230 H   0  0  0  0  0  0  0  0  0  0  0  0
   16.5160    8.3060   -2.7650 H   0  0  0  0  0  0  0  0  0  0  0  0
    7.1440   10.5520   -0.4770 H   0  0  0  0  0  0  0  0  0  0  0  0
   15.4750   12.3150   -1.0330 H   0  0  0  0  0  0  0  0  0  0  0  0
  1 32  1  0  0  0  0
  2 31  2  0  0  0  0
  3  8  1  0  0  0  0
  3 33  1  0  0  0  0
  4 34  1  0  0  0  0
  4 40  1  0  0  0  0
  5  9  1  0  0  0  0
  5 24  1  0  0  0  0
  5 35  1  0  0  0  0
  6 31  1  0  0  0  0
  6 36  1  0  0  0  0
  6 42  1  0  0  0  0
  7 10  1  0  0  0  0
  7 11  1  0  0  0  0
  7 41  1  0  0  0  0
  7 44  1  0  0  0  0
  8 45  1  0  0  0  0
  8 46  1  0  0  0  0
  8 47  1  0  0  0  0
  9 48  1  0  0  0  0
  9 49  1  0  0  0  0
  9 50  1  0  0  0  0
 10 51  1  0  0  0  0
 10 52  1  0  0  0  0
 10 53  1  0  0  0  0
 11 54  1  0  0  0  0
 11 55  1  0  0  0  0
 11 56  1  0  0  0  0
 12 25  1  0  0  0  0
 12 57  1  0  0  0  0
 12 58  1  0  0  0  0
 12 59  1  0  0  0  0
 13 40  1  0  0  0  0
 13 60  1  0  0  0  0
 13 61  1  0  0  0  0
 13 62  1  0  0  0  0
 14 20  2  0  0  0  0
 14 32  1  0  0  0  0
 14 63  1  0  0  0  0
 15 21  1  0  0  0  0
 15 32  2  0  0  0  0
 15 64  1  0  0  0  0
 16 18  1  0  0  0  0
 16 35  2  0  0  0  0
 16 65  1  0  0  0  0
 17 19  2  0  0  0  0
 17 35  1  0  0  0  0
 17 66  1  0  0  0  0
 18 36  2  0  0  0  0
 18 67  1  0  0  0  0
 19 36  1  0  0  0  0
 19 68  1  0  0  0  0
 20 37  1  0  0  0  0
 20 69  1  0  0  0  0
 21 37  2  0  0  0  0
 21 70  1  0  0  0  0
 22 33  2  0  0  0  0
 22 38  1  0  0  0  0
 22 71  1  0  0  0  0
 23 34  2  0  0  0  0
 23 39  1  0  0  0  0
 23 72  1  0  0  0  0
 24 43  1  0  0  0  0
 24 73  1  0  0  0  0
 24 74  1  0  0  0  0
 25 40  1  0  0  0  0
 25 75  1  0  0  0  0
 25 76  1  0  0  0  0
 26 28  1  0  0  0  0
 26 41  1  0  0  0  0
 26 77  1  0  0  0  0
 26 78  1  0  0  0  0
 27 29  1  0  0  0  0
 27 41  1  0  0  0  0
 27 79  1  0  0  0  0
 27 80  1  0  0  0  0
 28 43  1  0  0  0  0
 28 81  1  0  0  0  0
 28 82  1  0  0  0  0
 29 43  1  0  0  0  0
 29 83  1  0  0  0  0
 29 84  1  0  0  0  0
 30 31  1  0  0  0  0
 30 38  1  0  0  0  0
 30 85  1  0  0  0  0
 30 86  1  0  0  0  0
 33 34  1  0  0  0  0
 37 42  1  0  0  0  0
 38 39  2  0  0  0  0
 39 42  1  0  0  0  0
 40 87  1  0  0  0  0
 41 88  1  0  0  0  0
 42 89  1  0  0  0  0
 43 90  1  0  0  0  0
M  CHG  1   7   1
M  END
$$$$
