# Supplementary material for: ModBinddG: A simulation-based absolute predictor of free energy of binding based on population reweighting
Source: Proc Natl Acad Sci U S A. 2026 Jun 15;123(25):e2513285123. doi: 10.1073/pnas.2513285123 (PMC13291613; doi:10.1073/pnas.2513285123)
Supplement: Supplementary file 2 — Dataset S01 (GZ) [file pnas.2513285123.sd01.gz › SI_PNAS_V2/MDM2_dG/CHEMBL3601320.sdf]

002_ _1
xlunicon  12172119213D 1   1.00000     0.00000     0
unicon 1.4.0 xli
 84 88  0  0  0  0            999 V2000
    4.2200   16.2680   -1.2360 Cl  0  0  0  0  0  0  0  0  0  0  0  0
    8.1050    9.9720   -4.6270 O   0  0  0  0  0  0  0  0  0  0  0  0
    2.5540    6.6660   -1.3840 O   0  0  0  0  0  0  0  0  0  0  0  0
    3.1490    7.8790    0.9000 O   0  0  0  0  0  0  0  0  0  0  0  0
   15.6190    9.9370   -4.7220 N   0  3  0  0  0  0  0  0  0  0  0  0
   12.7500   12.6760   -1.3140 N   0  0  0  0  0  0  0  0  0  0  0  0
    7.6080   10.5740   -2.4890 N   0  0  0  0  0  0  0  0  0  0  0  0
    2.1700    6.0680   -2.6110 C   0  0  0  0  0  0  0  0  0  0  0  0
   12.9670   14.1160   -1.4300 C   0  0  0  0  0  0  0  0  0  0  0  0
    2.4650   10.8690    3.1600 C   0  0  0  0  0  0  0  0  0  0  0  0
    2.6500    7.7150    3.1950 C   0  0  0  0  0  0  0  0  0  0  0  0
    6.0250   14.3790   -0.4870 C   0  0  0  0  0  0  0  0  0  0  0  0
    4.2960   13.6820   -2.0510 C   0  0  0  0  0  0  0  0  0  0  0  0
   11.2260   10.7490   -1.5640 C   0  0  0  0  0  0  0  0  0  0  0  0
   10.4450   12.9800   -2.1230 C   0  0  0  0  0  0  0  0  0  0  0  0
    9.9480   10.2310   -1.8490 C   0  0  0  0  0  0  0  0  0  0  0  0
    9.1700   12.4660   -2.4130 C   0  0  0  0  0  0  0  0  0  0  0  0
    6.5760   13.0830   -0.5100 C   0  0  0  0  0  0  0  0  0  0  0  0
    4.8520   12.3900   -2.0820 C   0  0  0  0  0  0  0  0  0  0  0  0
    4.2520    7.9580   -2.6100 C   0  0  0  0  0  0  0  0  0  0  0  0
    4.8870    9.2560   -0.2030 C   0  0  0  0  0  0  0  0  0  0  0  0
   13.8470   11.8470   -0.8120 C   0  0  0  0  0  0  0  0  0  0  0  0
    2.4250    9.9360    1.9460 C   0  0  0  0  0  0  0  0  0  0  0  0
   16.5080   12.0010   -3.7410 C   0  0  0  0  0  0  0  0  0  0  0  0
   16.7160    9.7420   -2.5040 C   0  0  0  0  0  0  0  0  0  0  0  0
   15.4450   12.4530   -2.7210 C   0  0  0  0  0  0  0  0  0  0  0  0
   15.8240   10.3550   -1.4020 C   0  0  0  0  0  0  0  0  0  0  0  0
    5.9400    9.3480   -3.8850 C   0  0  0  0  0  0  0  0  0  0  0  0
    7.3140    9.9940   -3.6790 C   0  0  0  0  0  0  0  0  0  0  0  0
    4.8870   14.6800   -1.2580 C   0  0  0  0  0  0  0  0  0  0  0  0
    3.5580    7.6110   -1.4250 C   0  0  0  0  0  0  0  0  0  0  0  0
    3.8740    8.2640   -0.2120 C   0  0  0  0  0  0  0  0  0  0  0  0
   11.4920   12.1370   -1.6700 C   0  0  0  0  0  0  0  0  0  0  0  0
    8.9110   11.0910   -2.2590 C   0  0  0  0  0  0  0  0  0  0  0  0
    6.0000   12.0800   -1.3210 C   0  0  0  0  0  0  0  0  0  0  0  0
    5.2520    8.9460   -2.5920 C   0  0  0  0  0  0  0  0  0  0  0  0
    5.5730    9.5940   -1.3860 C   0  0  0  0  0  0  0  0  0  0  0  0
    3.2290    8.6300    2.1080 C   0  0  2  0  0  0  0  0  0  0  0  0
   16.6790   10.4780   -3.8650 C   0  0  0  0  0  0  0  0  0  0  0  0
    6.6330   10.6890   -1.3860 C   0  0  1  0  0  0  0  0  0  0  0  0
   14.7520   11.3140   -1.9400 C   0  0  0  0  0  0  0  0  0  0  0  0
   15.7390    8.9460   -4.8470 H   0  0  0  0  0  0  0  0  0  0  0  0
   14.7360   10.1250   -4.2790 H   0  0  0  0  0  0  0  0  0  0  0  0
   15.6430   10.3970   -5.6170 H   0  0  0  0  0  0  0  0  0  0  0  0
    1.3430    5.3800   -2.4640 H   0  0  0  0  0  0  0  0  0  0  0  0
    1.8350    6.8170   -3.3300 H   0  0  0  0  0  0  0  0  0  0  0  0
    2.9940    5.4890   -3.0260 H   0  0  0  0  0  0  0  0  0  0  0  0
   13.9960   14.3760   -1.1920 H   0  0  0  0  0  0  0  0  0  0  0  0
   12.7800   14.4590   -2.4480 H   0  0  0  0  0  0  0  0  0  0  0  0
   12.3220   14.6660   -0.7440 H   0  0  0  0  0  0  0  0  0  0  0  0
    1.8430   11.7460    2.9830 H   0  0  0  0  0  0  0  0  0  0  0  0
    2.0800   10.3880    4.0550 H   0  0  0  0  0  0  0  0  0  0  0  0
    3.4790   11.2150    3.3610 H   0  0  0  0  0  0  0  0  0  0  0  0
    3.2020    6.7760    3.2400 H   0  0  0  0  0  0  0  0  0  0  0  0
    2.7110    8.1720    4.1820 H   0  0  0  0  0  0  0  0  0  0  0  0
    1.6070    7.4750    2.9930 H   0  0  0  0  0  0  0  0  0  0  0  0
    6.4770   15.1460    0.1180 H   0  0  0  0  0  0  0  0  0  0  0  0
    3.4180   13.9100   -2.6360 H   0  0  0  0  0  0  0  0  0  0  0  0
   11.9830   10.0510   -1.2500 H   0  0  0  0  0  0  0  0  0  0  0  0
   10.5850   14.0430   -2.2370 H   0  0  0  0  0  0  0  0  0  0  0  0
    9.7680    9.1720   -1.7370 H   0  0  0  0  0  0  0  0  0  0  0  0
    8.3880   13.1400   -2.7320 H   0  0  0  0  0  0  0  0  0  0  0  0
    7.4560   12.8700    0.0790 H   0  0  0  0  0  0  0  0  0  0  0  0
    4.3850   11.6350   -2.6930 H   0  0  0  0  0  0  0  0  0  0  0  0
    4.0250    7.4910   -3.5570 H   0  0  0  0  0  0  0  0  0  0  0  0
    5.1480    9.7870    0.6990 H   0  0  0  0  0  0  0  0  0  0  0  0
   13.4690   11.0330   -0.1940 H   0  0  0  0  0  0  0  0  0  0  0  0
   14.4510   12.4360   -0.1250 H   0  0  0  0  0  0  0  0  0  0  0  0
    2.8130   10.4950    1.0990 H   0  0  0  0  0  0  0  0  0  0  0  0
    1.3900    9.7010    1.6980 H   0  0  0  0  0  0  0  0  0  0  0  0
   17.4600   12.4440   -3.4620 H   0  0  0  0  0  0  0  0  0  0  0  0
   16.2870   12.4390   -4.7160 H   0  0  0  0  0  0  0  0  0  0  0  0
   17.7430    9.7340   -2.1360 H   0  0  0  0  0  0  0  0  0  0  0  0
   16.4660    8.6890   -2.6410 H   0  0  0  0  0  0  0  0  0  0  0  0
   15.9170   13.1350   -2.0140 H   0  0  0  0  0  0  0  0  0  0  0  0
   14.7030   13.0630   -3.2310 H   0  0  0  0  0  0  0  0  0  0  0  0
   16.4590   10.9000   -0.7020 H   0  0  0  0  0  0  0  0  0  0  0  0
   15.3620    9.5570   -0.8200 H   0  0  0  0  0  0  0  0  0  0  0  0
    5.3080   10.0530   -4.4170 H   0  0  0  0  0  0  0  0  0  0  0  0
    6.0540    8.4730   -4.5260 H   0  0  0  0  0  0  0  0  0  0  0  0
    4.2650    8.8360    2.3780 H   0  0  0  0  0  0  0  0  0  0  0  0
   17.6150   10.2780   -4.3890 H   0  0  0  0  0  0  0  0  0  0  0  0
    7.1950   10.5480   -0.4610 H   0  0  0  0  0  0  0  0  0  0  0  0
   14.1070   10.7510   -2.6070 H   0  0  0  0  0  0  0  0  0  0  0  0
  1 30  1  0  0  0  0
  2 29  2  0  0  0  0
  3  8  1  0  0  0  0
  3 31  1  0  0  0  0
  4 32  1  0  0  0  0
  4 38  1  0  0  0  0
  5 39  1  0  0  0  0
  5 42  1  0  0  0  0
  5 43  1  0  0  0  0
  5 44  1  0  0  0  0
  6  9  1  0  0  0  0
  6 22  1  0  0  0  0
  6 33  1  0  0  0  0
  7 29  1  0  0  0  0
  7 34  1  0  0  0  0
  7 40  1  0  0  0  0
  8 45  1  0  0  0  0
  8 46  1  0  0  0  0
  8 47  1  0  0  0  0
  9 48  1  0  0  0  0
  9 49  1  0  0  0  0
  9 50  1  0  0  0  0
 10 23  1  0  0  0  0
 10 51  1  0  0  0  0
 10 52  1  0  0  0  0
 10 53  1  0  0  0  0
 11 38  1  0  0  0  0
 11 54  1  0  0  0  0
 11 55  1  0  0  0  0
 11 56  1  0  0  0  0
 12 18  2  0  0  0  0
 12 30  1  0  0  0  0
 12 57  1  0  0  0  0
 13 19  1  0  0  0  0
 13 30  2  0  0  0  0
 13 58  1  0  0  0  0
 14 16  1  0  0  0  0
 14 33  2  0  0  0  0
 14 59  1  0  0  0  0
 15 17  2  0  0  0  0
 15 33  1  0  0  0  0
 15 60  1  0  0  0  0
 16 34  2  0  0  0  0
 16 61  1  0  0  0  0
 17 34  1  0  0  0  0
 17 62  1  0  0  0  0
 18 35  1  0  0  0  0
 18 63  1  0  0  0  0
 19 35  2  0  0  0  0
 19 64  1  0  0  0  0
 20 31  2  0  0  0  0
 20 36  1  0  0  0  0
 20 65  1  0  0  0  0
 21 32  2  0  0  0  0
 21 37  1  0  0  0  0
 21 66  1  0  0  0  0
 22 41  1  0  0  0  0
 22 67  1  0  0  0  0
 22 68  1  0  0  0  0
 23 38  1  0  0  0  0
 23 69  1  0  0  0  0
 23 70  1  0  0  0  0
 24 26  1  0  0  0  0
 24 39  1  0  0  0  0
 24 71  1  0  0  0  0
 24 72  1  0  0  0  0
 25 27  1  0  0  0  0
 25 39  1  0  0  0  0
 25 73  1  0  0  0  0
 25 74  1  0  0  0  0
 26 41  1  0  0  0  0
 26 75  1  0  0  0  0
 26 76  1  0  0  0  0
 27 41  1  0  0  0  0
 27 77  1  0  0  0  0
 27 78  1  0  0  0  0
 28 29  1  0  0  0  0
 28 36  1  0  0  0  0
 28 79  1  0  0  0  0
 28 80  1  0  0  0  0
 31 32  1  0  0  0  0
 35 40  1  0  0  0  0
 36 37  2  0  0  0  0
 37 40  1  0  0  0  0
 38 81  1  0  0  0  0
 39 82  1  0  0  0  0
 40 83  1  0  0  0  0
 41 84  1  0  0  0  0
M  CHG  1   5   1
M  END
$$$$
