# Supplementary material for: ModBinddG: A simulation-based absolute predictor of free energy of binding based on population reweighting
Source: Proc Natl Acad Sci U S A. 2026 Jun 15;123(25):e2513285123. doi: 10.1073/pnas.2513285123 (PMC13291613; doi:10.1073/pnas.2513285123)
Supplement: Supplementary file 2 — Dataset S01 (GZ) [file pnas.2513285123.sd01.gz › SI_PNAS_V2/MDM2_dG/CHEMBL3683121.sdf]

026_ _1
xlunicon  12172119213D 1   1.00000     0.00000     0
unicon 1.4.0 xli
 67 71  0  0  0  0            999 V2000
    4.1320   16.1880   -1.1070 Cl  0  0  0  0  0  0  0  0  0  0  0  0
    2.1710    7.9200    3.1460 O   0  0  0  0  0  0  0  0  0  0  0  0
    7.8300    9.9040   -4.6200 O   0  0  0  0  0  0  0  0  0  0  0  0
   16.2290   10.2460   -3.8780 N   0  0  0  0  0  0  0  0  0  0  0  0
    3.2930    7.7200    1.2380 N   0  0  0  0  0  0  0  0  0  0  0  0
   12.5390   12.7320   -1.3790 N   0  0  0  0  0  0  0  0  0  0  0  0
    7.4280   10.5020   -2.4610 N   0  0  0  0  0  0  0  0  0  0  0  0
   12.7610   14.1650   -1.5390 C   0  0  0  0  0  0  0  0  0  0  0  0
    2.4550   10.8210    3.1030 C   0  0  0  0  0  0  0  0  0  0  0  0
   15.5080    9.4470   -3.0660 C   0  0  0  0  0  0  0  0  0  0  0  0
   16.1290   11.5800   -3.7020 C   0  0  0  0  0  0  0  0  0  0  0  0
   14.6540    9.9340   -2.0630 C   0  0  0  0  0  0  0  0  0  0  0  0
   15.3030   12.1620   -2.7290 C   0  0  0  0  0  0  0  0  0  0  0  0
    5.8420   14.2450   -0.2780 C   0  0  0  0  0  0  0  0  0  0  0  0
    4.2460   13.6340   -2.0100 C   0  0  0  0  0  0  0  0  0  0  0  0
    3.5490    7.4280   -1.1640 C   0  0  0  0  0  0  0  0  0  0  0  0
   11.0770   10.7670   -1.6950 C   0  0  0  0  0  0  0  0  0  0  0  0
   10.2090   12.9900   -2.1320 C   0  0  0  0  0  0  0  0  0  0  0  0
    9.8100   10.2170   -1.9610 C   0  0  0  0  0  0  0  0  0  0  0  0
    8.9380   12.4450   -2.3940 C   0  0  0  0  0  0  0  0  0  0  0  0
    6.3860   12.9460   -0.3140 C   0  0  0  0  0  0  0  0  0  0  0  0
    4.7890   12.3360   -2.0470 C   0  0  0  0  0  0  0  0  0  0  0  0
    4.1460    7.7820   -2.3880 C   0  0  0  0  0  0  0  0  0  0  0  0
    4.8560    9.1470   -0.0300 C   0  0  0  0  0  0  0  0  0  0  0  0
   13.6280   11.9180   -0.8370 C   0  0  0  0  0  0  0  0  0  0  0  0
    2.2800    9.9330    1.8630 C   0  0  0  0  0  0  0  0  0  0  0  0
    5.7270    9.2080   -3.7630 C   0  0  0  0  0  0  0  0  0  0  0  0
    2.6010    8.4540    2.1260 C   0  0  0  0  0  0  0  0  0  0  0  0
    7.0890    9.9050   -3.6320 C   0  0  0  0  0  0  0  0  0  0  0  0
    4.7790   14.5920   -1.1310 C   0  0  0  0  0  0  0  0  0  0  0  0
    3.8800    8.1260    0.0160 C   0  0  0  0  0  0  0  0  0  0  0  0
   11.2960   12.1660   -1.7460 C   0  0  0  0  0  0  0  0  0  0  0  0
    8.7280   11.0560   -2.2910 C   0  0  0  0  0  0  0  0  0  0  0  0
   14.5420   11.3260   -1.8930 C   0  0  0  0  0  0  0  0  0  0  0  0
    5.8700   11.9850   -1.2120 C   0  0  0  0  0  0  0  0  0  0  0  0
    5.1050    8.8140   -2.4350 C   0  0  0  0  0  0  0  0  0  0  0  0
    5.4650    9.4920   -1.2540 C   0  0  0  0  0  0  0  0  0  0  0  0
    6.5090   10.6010   -1.3110 C   0  0  1  0  0  0  0  0  0  0  0  0
    3.3550    6.7390    1.4610 H   0  0  0  0  0  0  0  0  0  0  0  0
   12.6170   14.4630   -2.5780 H   0  0  0  0  0  0  0  0  0  0  0  0
   13.7800   14.4340   -1.2610 H   0  0  0  0  0  0  0  0  0  0  0  0
   12.0870   14.7420   -0.9050 H   0  0  0  0  0  0  0  0  0  0  0  0
    2.0470   10.3610    4.0020 H   0  0  0  0  0  0  0  0  0  0  0  0
    1.9300   11.7650    2.9670 H   0  0  0  0  0  0  0  0  0  0  0  0
    3.5060   11.0460    3.2820 H   0  0  0  0  0  0  0  0  0  0  0  0
   15.6120    8.3840   -3.2240 H   0  0  0  0  0  0  0  0  0  0  0  0
   16.7180   12.1990   -4.3620 H   0  0  0  0  0  0  0  0  0  0  0  0
   14.0970    9.2480   -1.4430 H   0  0  0  0  0  0  0  0  0  0  0  0
   15.2470   13.2380   -2.6420 H   0  0  0  0  0  0  0  0  0  0  0  0
    6.2440   14.9780    0.4010 H   0  0  0  0  0  0  0  0  0  0  0  0
    3.4230   13.8960   -2.6570 H   0  0  0  0  0  0  0  0  0  0  0  0
    2.8260    6.6260   -1.1480 H   0  0  0  0  0  0  0  0  0  0  0  0
   11.8670   10.0830   -1.4330 H   0  0  0  0  0  0  0  0  0  0  0  0
   10.3130   14.0620   -2.2000 H   0  0  0  0  0  0  0  0  0  0  0  0
    9.6700    9.1480   -1.8860 H   0  0  0  0  0  0  0  0  0  0  0  0
    8.1210   13.1060   -2.6440 H   0  0  0  0  0  0  0  0  0  0  0  0
    7.2150   12.7000    0.3340 H   0  0  0  0  0  0  0  0  0  0  0  0
    4.3720   11.6070   -2.7210 H   0  0  0  0  0  0  0  0  0  0  0  0
    3.8660    7.2570   -3.2910 H   0  0  0  0  0  0  0  0  0  0  0  0
    5.1440    9.6670    0.8740 H   0  0  0  0  0  0  0  0  0  0  0  0
   13.2410   11.1360   -0.1840 H   0  0  0  0  0  0  0  0  0  0  0  0
   14.2430   12.5330   -0.1840 H   0  0  0  0  0  0  0  0  0  0  0  0
    1.2400    9.9750    1.5420 H   0  0  0  0  0  0  0  0  0  0  0  0
    2.8600   10.3520    1.0480 H   0  0  0  0  0  0  0  0  0  0  0  0
    5.8490    8.3190   -4.3830 H   0  0  0  0  0  0  0  0  0  0  0  0
    5.0470    9.8700   -4.2910 H   0  0  0  0  0  0  0  0  0  0  0  0
    7.1230   10.4620   -0.4180 H   0  0  0  0  0  0  0  0  0  0  0  0
  1 30  1  0  0  0  0
  2 28  2  0  0  0  0
  3 29  2  0  0  0  0
  4 10  2  0  0  0  0
  4 11  1  0  0  0  0
  5 28  1  0  0  0  0
  5 31  1  0  0  0  0
  5 39  1  0  0  0  0
  6  8  1  0  0  0  0
  6 25  1  0  0  0  0
  6 32  1  0  0  0  0
  7 29  1  0  0  0  0
  7 33  1  0  0  0  0
  7 38  1  0  0  0  0
  8 40  1  0  0  0  0
  8 41  1  0  0  0  0
  8 42  1  0  0  0  0
  9 26  1  0  0  0  0
  9 43  1  0  0  0  0
  9 44  1  0  0  0  0
  9 45  1  0  0  0  0
 10 12  1  0  0  0  0
 10 46  1  0  0  0  0
 11 13  2  0  0  0  0
 11 47  1  0  0  0  0
 12 34  2  0  0  0  0
 12 48  1  0  0  0  0
 13 34  1  0  0  0  0
 13 49  1  0  0  0  0
 14 21  2  0  0  0  0
 14 30  1  0  0  0  0
 14 50  1  0  0  0  0
 15 22  1  0  0  0  0
 15 30  2  0  0  0  0
 15 51  1  0  0  0  0
 16 23  2  0  0  0  0
 16 31  1  0  0  0  0
 16 52  1  0  0  0  0
 17 19  1  0  0  0  0
 17 32  2  0  0  0  0
 17 53  1  0  0  0  0
 18 20  2  0  0  0  0
 18 32  1  0  0  0  0
 18 54  1  0  0  0  0
 19 33  2  0  0  0  0
 19 55  1  0  0  0  0
 20 33  1  0  0  0  0
 20 56  1  0  0  0  0
 21 35  1  0  0  0  0
 21 57  1  0  0  0  0
 22 35  2  0  0  0  0
 22 58  1  0  0  0  0
 23 36  1  0  0  0  0
 23 59  1  0  0  0  0
 24 31  2  0  0  0  0
 24 37  1  0  0  0  0
 24 60  1  0  0  0  0
 25 34  1  0  0  0  0
 25 61  1  0  0  0  0
 25 62  1  0  0  0  0
 26 28  1  0  0  0  0
 26 63  1  0  0  0  0
 26 64  1  0  0  0  0
 27 29  1  0  0  0  0
 27 36  1  0  0  0  0
 27 65  1  0  0  0  0
 27 66  1  0  0  0  0
 35 38  1  0  0  0  0
 36 37  2  0  0  0  0
 37 38  1  0  0  0  0
 38 67  1  0  0  0  0
M  END
$$$$
