# Supplementary material for: ModBinddG: A simulation-based absolute predictor of free energy of binding based on population reweighting
Source: Proc Natl Acad Sci U S A. 2026 Jun 15;123(25):e2513285123. doi: 10.1073/pnas.2513285123 (PMC13291613; doi:10.1073/pnas.2513285123)
Supplement: Supplementary file 2 — Dataset S01 (GZ) [file pnas.2513285123.sd01.gz › SI_PNAS_V2/MDM2_dG/CHEMBL3683135.sdf]

004_ _1
xlunicon  12172119213D 1   1.00000     0.00000     0
unicon 1.4.0 xli
 85 89  0  0  0  0            999 V2000
    4.3440   16.3880   -1.4020 Cl  0  0  0  0  0  0  0  0  0  0  0  0
   18.8450    8.8630   -3.6360 O   0  0  0  0  0  0  0  0  0  0  0  0
    8.2310   10.0320   -4.5100 O   0  0  0  0  0  0  0  0  0  0  0  0
    2.5900    6.7630   -1.3870 O   0  0  0  0  0  0  0  0  0  0  0  0
    3.1740    7.9400    0.9070 O   0  0  0  0  0  0  0  0  0  0  0  0
   12.8900   12.6190   -1.1560 N   0  0  0  0  0  0  0  0  0  0  0  0
   16.9510   10.1160   -3.5470 N   0  0  0  0  0  0  0  0  0  0  0  0
    7.7020   10.6230   -2.3730 N   0  0  0  0  0  0  0  0  0  0  0  0
    2.1930    6.1840   -2.6180 C   0  0  0  0  0  0  0  0  0  0  0  0
   13.1980   14.0010   -1.5120 C   0  0  0  0  0  0  0  0  0  0  0  0
    2.4450   10.9020    3.1830 C   0  0  0  0  0  0  0  0  0  0  0  0
   18.9190   10.8780   -4.8780 C   0  0  0  0  0  0  0  0  0  0  0  0
    2.6530    7.7490    3.1930 C   0  0  0  0  0  0  0  0  0  0  0  0
    6.2230   14.5430   -0.7280 C   0  0  0  0  0  0  0  0  0  0  0  0
    4.3140   13.7460   -2.0100 C   0  0  0  0  0  0  0  0  0  0  0  0
   11.1070   10.9450   -0.8410 C   0  0  0  0  0  0  0  0  0  0  0  0
   10.7820   12.7560   -2.4220 C   0  0  0  0  0  0  0  0  0  0  0  0
    9.8180   10.4580   -1.1320 C   0  0  0  0  0  0  0  0  0  0  0  0
    9.5040   12.2600   -2.7330 C   0  0  0  0  0  0  0  0  0  0  0  0
    6.7550   13.2400   -0.7050 C   0  0  0  0  0  0  0  0  0  0  0  0
    4.8480   12.4440   -1.9930 C   0  0  0  0  0  0  0  0  0  0  0  0
    4.3110    8.0550   -2.5920 C   0  0  0  0  0  0  0  0  0  0  0  0
    4.9200    9.3320   -0.1640 C   0  0  0  0  0  0  0  0  0  0  0  0
   16.2200    9.1720   -2.6840 C   0  0  0  0  0  0  0  0  0  0  0  0
   16.1220   11.2390   -4.0170 C   0  0  0  0  0  0  0  0  0  0  0  0
   13.9890   11.7380   -0.7430 C   0  0  0  0  0  0  0  0  0  0  0  0
    2.4230    9.9790    1.9620 C   0  0  0  0  0  0  0  0  0  0  0  0
   15.6010    9.8960   -1.4720 C   0  0  0  0  0  0  0  0  0  0  0  0
   15.4760   11.9820   -2.8350 C   0  0  0  0  0  0  0  0  0  0  0  0
    6.0300    9.4590   -3.8260 C   0  0  0  0  0  0  0  0  0  0  0  0
   18.2200    9.8760   -3.9600 C   0  0  0  0  0  0  0  0  0  0  0  0
    7.4190   10.0680   -3.5800 C   0  0  0  0  0  0  0  0  0  0  0  0
    5.0000   14.7960   -1.3770 C   0  0  0  0  0  0  0  0  0  0  0  0
    3.6010    7.7000   -1.4160 C   0  0  0  0  0  0  0  0  0  0  0  0
    3.9080    8.3400   -0.1940 C   0  0  0  0  0  0  0  0  0  0  0  0
   11.6130   12.1050   -1.4770 C   0  0  0  0  0  0  0  0  0  0  0  0
    9.0110   11.1080   -2.0880 C   0  0  0  0  0  0  0  0  0  0  0  0
    6.0710   12.1760   -1.3340 C   0  0  0  0  0  0  0  0  0  0  0  0
    5.3140    9.0410   -2.5520 C   0  0  0  0  0  0  0  0  0  0  0  0
    5.6190    9.6790   -1.3370 C   0  0  0  0  0  0  0  0  0  0  0  0
    3.2370    8.6780    2.1220 C   0  0  2  0  0  0  0  0  0  0  0  0
    6.6810   10.7720   -1.3180 C   0  0  1  0  0  0  0  0  0  0  0  0
   14.6690   11.0280   -1.9310 C   0  0  0  0  0  0  0  0  0  0  0  0
    1.3460    5.5190   -2.4710 H   0  0  0  0  0  0  0  0  0  0  0  0
    3.0040    5.5870   -3.0340 H   0  0  0  0  0  0  0  0  0  0  0  0
    1.8810    6.9450   -3.3360 H   0  0  0  0  0  0  0  0  0  0  0  0
   14.2150   14.2600   -1.2240 H   0  0  0  0  0  0  0  0  0  0  0  0
   12.5210   14.6900   -1.0050 H   0  0  0  0  0  0  0  0  0  0  0  0
   13.1330   14.1690   -2.5860 H   0  0  0  0  0  0  0  0  0  0  0  0
    1.8110   11.7700    3.0100 H   0  0  0  0  0  0  0  0  0  0  0  0
    2.0620   10.4070    4.0720 H   0  0  0  0  0  0  0  0  0  0  0  0
    3.4530   11.2590    3.3900 H   0  0  0  0  0  0  0  0  0  0  0  0
   19.9430   10.5640   -5.0770 H   0  0  0  0  0  0  0  0  0  0  0  0
   18.9590   11.8630   -4.4120 H   0  0  0  0  0  0  0  0  0  0  0  0
   18.3980   10.9560   -5.8320 H   0  0  0  0  0  0  0  0  0  0  0  0
    1.6140    7.5020    2.9770 H   0  0  0  0  0  0  0  0  0  0  0  0
    3.2130    6.8140    3.2350 H   0  0  0  0  0  0  0  0  0  0  0  0
    2.7000    8.1950    4.1850 H   0  0  0  0  0  0  0  0  0  0  0  0
    6.7560   15.3530   -0.2570 H   0  0  0  0  0  0  0  0  0  0  0  0
    3.3770   13.9410   -2.5110 H   0  0  0  0  0  0  0  0  0  0  0  0
   11.6820   10.4200   -0.0960 H   0  0  0  0  0  0  0  0  0  0  0  0
   11.1070   13.6420   -2.9440 H   0  0  0  0  0  0  0  0  0  0  0  0
    9.4580    9.5770   -0.6200 H   0  0  0  0  0  0  0  0  0  0  0  0
    8.9050   12.7790   -3.4650 H   0  0  0  0  0  0  0  0  0  0  0  0
    7.6990   13.0600   -0.2090 H   0  0  0  0  0  0  0  0  0  0  0  0
    4.3030   11.6560   -2.4900 H   0  0  0  0  0  0  0  0  0  0  0  0
    4.0910    7.5930   -3.5430 H   0  0  0  0  0  0  0  0  0  0  0  0
    5.1710    9.8540    0.7460 H   0  0  0  0  0  0  0  0  0  0  0  0
   16.8540    8.3630   -2.3180 H   0  0  0  0  0  0  0  0  0  0  0  0
   15.4380    8.6940   -3.2760 H   0  0  0  0  0  0  0  0  0  0  0  0
   16.6670   11.9700   -4.6120 H   0  0  0  0  0  0  0  0  0  0  0  0
   15.3530   10.8420   -4.6780 H   0  0  0  0  0  0  0  0  0  0  0  0
   14.7360   12.3210   -0.2080 H   0  0  0  0  0  0  0  0  0  0  0  0
   13.6450   11.0080   -0.0140 H   0  0  0  0  0  0  0  0  0  0  0  0
    1.3920    9.7370    1.7020 H   0  0  0  0  0  0  0  0  0  0  0  0
    2.8140   10.5480    1.1230 H   0  0  0  0  0  0  0  0  0  0  0  0
   16.3940   10.2980   -0.8400 H   0  0  0  0  0  0  0  0  0  0  0  0
   15.0480    9.1810   -0.8620 H   0  0  0  0  0  0  0  0  0  0  0  0
   14.8400   12.7720   -3.2270 H   0  0  0  0  0  0  0  0  0  0  0  0
   16.2500   12.4840   -2.2530 H   0  0  0  0  0  0  0  0  0  0  0  0
    6.1340    8.5980   -4.4870 H   0  0  0  0  0  0  0  0  0  0  0  0
    5.4240   10.1930   -4.3520 H   0  0  0  0  0  0  0  0  0  0  0  0
    4.2680    8.8910    2.4050 H   0  0  0  0  0  0  0  0  0  0  0  0
    7.1870   10.6640   -0.3570 H   0  0  0  0  0  0  0  0  0  0  0  0
   13.8790   10.5650   -2.5170 H   0  0  0  0  0  0  0  0  0  0  0  0
  1 33  1  0  0  0  0
  2 31  2  0  0  0  0
  3 32  2  0  0  0  0
  4  9  1  0  0  0  0
  4 34  1  0  0  0  0
  5 35  1  0  0  0  0
  5 41  1  0  0  0  0
  6 10  1  0  0  0  0
  6 26  1  0  0  0  0
  6 36  1  0  0  0  0
  7 24  1  0  0  0  0
  7 25  1  0  0  0  0
  7 31  1  0  0  0  0
  8 32  1  0  0  0  0
  8 37  1  0  0  0  0
  8 42  1  0  0  0  0
  9 44  1  0  0  0  0
  9 45  1  0  0  0  0
  9 46  1  0  0  0  0
 10 47  1  0  0  0  0
 10 48  1  0  0  0  0
 10 49  1  0  0  0  0
 11 27  1  0  0  0  0
 11 50  1  0  0  0  0
 11 51  1  0  0  0  0
 11 52  1  0  0  0  0
 12 31  1  0  0  0  0
 12 53  1  0  0  0  0
 12 54  1  0  0  0  0
 12 55  1  0  0  0  0
 13 41  1  0  0  0  0
 13 56  1  0  0  0  0
 13 57  1  0  0  0  0
 13 58  1  0  0  0  0
 14 20  2  0  0  0  0
 14 33  1  0  0  0  0
 14 59  1  0  0  0  0
 15 21  1  0  0  0  0
 15 33  2  0  0  0  0
 15 60  1  0  0  0  0
 16 18  1  0  0  0  0
 16 36  2  0  0  0  0
 16 61  1  0  0  0  0
 17 19  2  0  0  0  0
 17 36  1  0  0  0  0
 17 62  1  0  0  0  0
 18 37  2  0  0  0  0
 18 63  1  0  0  0  0
 19 37  1  0  0  0  0
 19 64  1  0  0  0  0
 20 38  1  0  0  0  0
 20 65  1  0  0  0  0
 21 38  2  0  0  0  0
 21 66  1  0  0  0  0
 22 34  2  0  0  0  0
 22 39  1  0  0  0  0
 22 67  1  0  0  0  0
 23 35  2  0  0  0  0
 23 40  1  0  0  0  0
 23 68  1  0  0  0  0
 24 28  1  0  0  0  0
 24 69  1  0  0  0  0
 24 70  1  0  0  0  0
 25 29  1  0  0  0  0
 25 71  1  0  0  0  0
 25 72  1  0  0  0  0
 26 43  1  0  0  0  0
 26 73  1  0  0  0  0
 26 74  1  0  0  0  0
 27 41  1  0  0  0  0
 27 75  1  0  0  0  0
 27 76  1  0  0  0  0
 28 43  1  0  0  0  0
 28 77  1  0  0  0  0
 28 78  1  0  0  0  0
 29 43  1  0  0  0  0
 29 79  1  0  0  0  0
 29 80  1  0  0  0  0
 30 32  1  0  0  0  0
 30 39  1  0  0  0  0
 30 81  1  0  0  0  0
 30 82  1  0  0  0  0
 34 35  1  0  0  0  0
 38 42  1  0  0  0  0
 39 40  2  0  0  0  0
 40 42  1  0  0  0  0
 41 83  1  0  0  0  0
 42 84  1  0  0  0  0
 43 85  1  0  0  0  0
M  END
$$$$
