# Supplementary material for: ModBinddG: A simulation-based absolute predictor of free energy of binding based on population reweighting
Source: Proc Natl Acad Sci U S A. 2026 Jun 15;123(25):e2513285123. doi: 10.1073/pnas.2513285123 (PMC13291613; doi:10.1073/pnas.2513285123)
Supplement: Supplementary file 2 — Dataset S01 (GZ) [file pnas.2513285123.sd01.gz › SI_PNAS_V2/MDM2_dG/CHEMBL3683109.sdf]

176_ _1
xlunicon  12172119213D 1   1.00000     0.00000     0
unicon 1.4.0 xli
 63 66  0  0  0  0            999 V2000
    4.8410   16.0990   -0.0850 Cl  0  0  0  0  0  0  0  0  0  0  0  0
   10.9980    8.0190    1.5540 O   0  5  0  0  0  0  0  0  0  0  0  0
    9.8310    8.6230    3.3040 O   0  0  0  0  0  0  0  0  0  0  0  0
    9.0780    8.6140   -3.6740 O   0  0  0  0  0  0  0  0  0  0  0  0
    2.7280    6.5470   -1.1600 O   0  0  0  0  0  0  0  0  0  0  0  0
    2.9330    8.5550    0.6400 O   0  0  0  0  0  0  0  0  0  0  0  0
    9.1790    9.0880   -0.2450 O   0  0  0  0  0  0  0  0  0  0  0  0
    7.8770   10.1510   -2.4760 N   0  0  0  0  0  0  0  0  0  0  0  0
    2.8720    4.4310   -2.3430 C   0  0  0  0  0  0  0  0  0  0  0  0
    2.6960   10.5710    2.0160 C   0  0  0  0  0  0  0  0  0  0  0  0
   12.8460   12.4280   -0.6920 C   0  0  0  0  0  0  0  0  0  0  0  0
    6.5210   13.9450   -0.1330 C   0  0  0  0  0  0  0  0  0  0  0  0
    4.5960   13.9100   -1.6200 C   0  0  0  0  0  0  0  0  0  0  0  0
    9.5770   11.9100   -2.6120 C   0  0  0  0  0  0  0  0  0  0  0  0
   10.8030   12.4530   -2.1850 C   0  0  0  0  0  0  0  0  0  0  0  0
    6.9390   12.6850   -0.6170 C   0  0  0  0  0  0  0  0  0  0  0  0
    5.0070   12.6570   -2.0910 C   0  0  0  0  0  0  0  0  0  0  0  0
   10.9510   10.7490   -0.4430 C   0  0  0  0  0  0  0  0  0  0  0  0
    4.6990    7.3600   -2.3680 C   0  0  0  0  0  0  0  0  0  0  0  0
    4.7060    9.6190   -0.6900 C   0  0  0  0  0  0  0  0  0  0  0  0
    2.2870    5.8470   -2.3210 C   0  0  0  0  0  0  0  0  0  0  0  0
    3.3440    9.1910    1.8500 C   0  0  0  0  0  0  0  0  0  0  0  0
    8.9160    9.1890    1.1610 C   0  0  0  0  0  0  0  0  0  0  0  0
    6.7130    8.2730   -3.6530 C   0  0  0  0  0  0  0  0  0  0  0  0
    9.9990    8.5660    2.0640 C   0  0  0  0  0  0  0  0  0  0  0  0
    7.9980    9.0360   -3.2510 C   0  0  0  0  0  0  0  0  0  0  0  0
    5.3610   14.5600   -0.6450 C   0  0  0  0  0  0  0  0  0  0  0  0
    3.7370    7.4710   -1.3340 C   0  0  0  0  0  0  0  0  0  0  0  0
    3.8010    8.5600   -0.4320 C   0  0  0  0  0  0  0  0  0  0  0  0
    9.7180   10.1990   -0.8570 C   0  0  0  0  0  0  0  0  0  0  0  0
    9.0480   10.7710   -1.9680 C   0  0  0  0  0  0  0  0  0  0  0  0
   11.5040   11.8610   -1.1150 C   0  0  0  0  0  0  0  0  0  0  0  0
    6.1900   12.0390   -1.6280 C   0  0  0  0  0  0  0  0  0  0  0  0
    5.6360    8.3830   -2.5780 C   0  0  0  0  0  0  0  0  0  0  0  0
    5.5810    9.5460   -1.7950 C   0  0  0  0  0  0  0  0  0  0  0  0
    6.5090   10.6660   -2.2350 C   0  0  2  0  0  0  0  0  0  0  0  0
    2.5549    3.9520   -3.1616 H   0  0  0  0  0  0  0  0  0  0  0  0
    3.8706    4.4830   -2.3530 H   0  0  0  0  0  0  0  0  0  0  0  0
    2.5723    3.9338   -1.5288 H   0  0  0  0  0  0  0  0  0  0  0  0
    3.0067   10.9843    2.8719 H   0  0  0  0  0  0  0  0  0  0  0  0
    2.9577   11.1566    1.2488 H   0  0  0  0  0  0  0  0  0  0  0  0
    1.7011   10.4719    2.0355 H   0  0  0  0  0  0  0  0  0  0  0  0
   13.2057   11.8964    0.0748 H   0  0  0  0  0  0  0  0  0  0  0  0
   13.4850   12.3801   -1.4597 H   0  0  0  0  0  0  0  0  0  0  0  0
   12.7319   13.3813   -0.4123 H   0  0  0  0  0  0  0  0  0  0  0  0
    7.0527   14.4041    0.5787 H   0  0  0  0  0  0  0  0  0  0  0  0
    3.7645   14.3359   -1.9766 H   0  0  0  0  0  0  0  0  0  0  0  0
    9.0808   12.3310   -3.3714 H   0  0  0  0  0  0  0  0  0  0  0  0
   11.1775   13.2601   -2.6414 H   0  0  0  0  0  0  0  0  0  0  0  0
    7.7607   12.2520   -0.2464 H   0  0  0  0  0  0  0  0  0  0  0  0
    4.4478   12.1868   -2.7738 H   0  0  0  0  0  0  0  0  0  0  0  0
   11.4370   10.3473    0.3332 H   0  0  0  0  0  0  0  0  0  0  0  0
    4.7103    6.5480   -2.9515 H   0  0  0  0  0  0  0  0  0  0  0  0
    4.7248   10.4182   -0.0892 H   0  0  0  0  0  0  0  0  0  0  0  0
    2.5869    6.3405   -3.1374 H   0  0  0  0  0  0  0  0  0  0  0  0
    1.2886    5.7913   -2.3131 H   0  0  0  0  0  0  0  0  0  0  0  0
    4.3380    9.2995    1.8373 H   0  0  0  0  0  0  0  0  0  0  0  0
    3.0814    8.6148    2.6240 H   0  0  0  0  0  0  0  0  0  0  0  0
    8.0493    8.7274    1.3499 H   0  0  0  0  0  0  0  0  0  0  0  0
    8.8353   10.1581    1.3942 H   0  0  0  0  0  0  0  0  0  0  0  0
    6.9377    7.3082   -3.7899 H   0  0  0  0  0  0  0  0  0  0  0  0
    6.3606    8.6575   -4.5062 H   0  0  0  0  0  0  0  0  0  0  0  0
    6.1969   10.8041   -3.1749 H   0  0  0  0  0  0  0  0  0  0  0  0
  1 27  1  0  0  0  0
  2 25  1  0  0  0  0
  3 25  2  0  0  0  0
  4 26  2  0  0  0  0
  5 21  1  0  0  0  0
  5 28  1  0  0  0  0
  6 22  1  0  0  0  0
  6 29  1  0  0  0  0
  7 23  1  0  0  0  0
  7 30  1  0  0  0  0
  8 26  1  0  0  0  0
  8 31  1  0  0  0  0
  8 36  1  0  0  0  0
  9 21  1  0  0  0  0
  9 37  1  0  0  0  0
  9 38  1  0  0  0  0
  9 39  1  0  0  0  0
 10 22  1  0  0  0  0
 10 40  1  0  0  0  0
 10 41  1  0  0  0  0
 10 42  1  0  0  0  0
 11 32  1  0  0  0  0
 11 43  1  0  0  0  0
 11 44  1  0  0  0  0
 11 45  1  0  0  0  0
 12 16  2  0  0  0  0
 12 27  1  0  0  0  0
 12 46  1  0  0  0  0
 13 17  1  0  0  0  0
 13 27  2  0  0  0  0
 13 47  1  0  0  0  0
 14 15  2  0  0  0  0
 14 31  1  0  0  0  0
 14 48  1  0  0  0  0
 15 32  1  0  0  0  0
 15 49  1  0  0  0  0
 16 33  1  0  0  0  0
 16 50  1  0  0  0  0
 17 33  2  0  0  0  0
 17 51  1  0  0  0  0
 18 30  1  0  0  0  0
 18 32  2  0  0  0  0
 18 52  1  0  0  0  0
 19 28  2  0  0  0  0
 19 34  1  0  0  0  0
 19 53  1  0  0  0  0
 20 29  2  0  0  0  0
 20 35  1  0  0  0  0
 20 54  1  0  0  0  0
 21 55  1  0  0  0  0
 21 56  1  0  0  0  0
 22 57  1  0  0  0  0
 22 58  1  0  0  0  0
 23 25  1  0  0  0  0
 23 59  1  0  0  0  0
 23 60  1  0  0  0  0
 24 26  1  0  0  0  0
 24 34  1  0  0  0  0
 24 61  1  0  0  0  0
 24 62  1  0  0  0  0
 28 29  1  0  0  0  0
 30 31  2  0  0  0  0
 33 36  1  0  0  0  0
 34 35  2  0  0  0  0
 35 36  1  0  0  0  0
 36 63  1  0  0  0  0
M  CHG  1   2  -1
M  END
$$$$
