# Supplementary material for: ModBinddG: A simulation-based absolute predictor of free energy of binding based on population reweighting
Source: Proc Natl Acad Sci U S A. 2026 Jun 15;123(25):e2513285123. doi: 10.1073/pnas.2513285123 (PMC13291613; doi:10.1073/pnas.2513285123)
Supplement: Supplementary file 2 — Dataset S01 (GZ) [file pnas.2513285123.sd01.gz › SI_PNAS_V2/MDM2_dG/CHEMBL3683134.sdf]

006_ _1
xlunicon  12172119213D 1   1.00000     0.00000     0
unicon 1.4.0 xli
 84 88  0  0  0  0            999 V2000
    4.3120   16.3540   -1.3800 Cl  0  0  0  0  0  0  0  0  0  0  0  0
    8.0380    9.8750   -4.5230 O   0  0  0  0  0  0  0  0  0  0  0  0
    2.6330    6.4710   -1.2760 O   0  0  0  0  0  0  0  0  0  0  0  0
    3.1010    7.8110    0.9740 O   0  0  0  0  0  0  0  0  0  0  0  0
   12.6540   12.7080   -1.3440 N   0  0  0  0  0  0  0  0  0  0  0  0
    7.5220   10.5260   -2.3960 N   0  0  0  0  0  0  0  0  0  0  0  0
   15.9640    9.0640   -0.2530 N   0  3  0  0  0  0  0  0  0  0  0  0
    2.4140    5.7090   -2.4530 C   0  0  0  0  0  0  0  0  0  0  0  0
   12.7540   14.1520   -1.5490 C   0  0  0  0  0  0  0  0  0  0  0  0
   15.2290    7.7850   -0.3880 C   0  0  0  0  0  0  0  0  0  0  0  0
    2.4210   10.8520    3.1710 C   0  0  0  0  0  0  0  0  0  0  0  0
    2.5910    7.6820    3.2700 C   0  0  0  0  0  0  0  0  0  0  0  0
    6.1310   14.4550   -0.6930 C   0  0  0  0  0  0  0  0  0  0  0  0
    4.2230   13.7170   -2.0120 C   0  0  0  0  0  0  0  0  0  0  0  0
   10.8430   11.1300   -0.7610 C   0  0  0  0  0  0  0  0  0  0  0  0
   10.6180   12.6100   -2.6720 C   0  0  0  0  0  0  0  0  0  0  0  0
    9.5710   10.5900   -1.0290 C   0  0  0  0  0  0  0  0  0  0  0  0
    9.3580   12.0640   -2.9530 C   0  0  0  0  0  0  0  0  0  0  0  0
    6.6300   13.1380   -0.6760 C   0  0  0  0  0  0  0  0  0  0  0  0
    4.7240   12.4010   -2.0000 C   0  0  0  0  0  0  0  0  0  0  0  0
    4.2010    7.8880   -2.5390 C   0  0  0  0  0  0  0  0  0  0  0  0
    4.7720    9.2460   -0.1480 C   0  0  0  0  0  0  0  0  0  0  0  0
   16.7820    9.4080   -1.4520 C   0  0  0  0  0  0  0  0  0  0  0  0
   13.6330   12.0940   -0.4510 C   0  0  0  0  0  0  0  0  0  0  0  0
   15.1070   10.1780    0.2250 C   0  0  0  0  0  0  0  0  0  0  0  0
   16.2520   10.6310   -2.2270 C   0  0  0  0  0  0  0  0  0  0  0  0
    2.3510    9.8830    1.9870 C   0  0  0  0  0  0  0  0  0  0  0  0
   14.7250   10.6520   -2.2710 C   0  0  0  0  0  0  0  0  0  0  0  0
    5.8410    9.3380   -3.8170 C   0  0  0  0  0  0  0  0  0  0  0  0
    7.2320    9.9440   -3.5900 C   0  0  0  0  0  0  0  0  0  0  0  0
    4.9260   14.7440   -1.3590 C   0  0  0  0  0  0  0  0  0  0  0  0
    3.5430    7.5050   -1.3430 C   0  0  0  0  0  0  0  0  0  0  0  0
    3.8100    8.2050   -0.1440 C   0  0  0  0  0  0  0  0  0  0  0  0
   11.3870   12.1420   -1.5840 C   0  0  0  0  0  0  0  0  0  0  0  0
    8.8220   11.0480   -2.1350 C   0  0  0  0  0  0  0  0  0  0  0  0
    5.9300   12.0980   -1.3290 C   0  0  0  0  0  0  0  0  0  0  0  0
    5.1520    8.9230   -2.5310 C   0  0  0  0  0  0  0  0  0  0  0  0
    5.4490    9.5920   -1.3330 C   0  0  0  0  0  0  0  0  0  0  0  0
    3.1640    8.5840    2.1700 C   0  0  2  0  0  0  0  0  0  0  0  0
    6.5110   10.6830   -1.3320 C   0  0  1  0  0  0  0  0  0  0  0  0
   14.1080   10.6810   -0.8510 C   0  0  2  0  0  0  0  0  0  0  0  0
   16.6300    8.8970    0.4860 H   0  0  0  0  0  0  0  0  0  0  0  0
    1.7980    4.8410   -2.2350 H   0  0  0  0  0  0  0  0  0  0  0  0
    1.8930    6.3060   -3.2020 H   0  0  0  0  0  0  0  0  0  0  0  0
    3.3480    5.3250   -2.8660 H   0  0  0  0  0  0  0  0  0  0  0  0
   13.4790   14.6000   -0.8710 H   0  0  0  0  0  0  0  0  0  0  0  0
   13.0780   14.3660   -2.5690 H   0  0  0  0  0  0  0  0  0  0  0  0
   11.8030   14.6560   -1.3740 H   0  0  0  0  0  0  0  0  0  0  0  0
   14.7020    7.5420    0.5350 H   0  0  0  0  0  0  0  0  0  0  0  0
   14.4990    7.8270   -1.1970 H   0  0  0  0  0  0  0  0  0  0  0  0
   15.9190    6.9670   -0.5960 H   0  0  0  0  0  0  0  0  0  0  0  0
    1.8010   11.7270    2.9810 H   0  0  0  0  0  0  0  0  0  0  0  0
    2.0520   10.3980    4.0870 H   0  0  0  0  0  0  0  0  0  0  0  0
    3.4410   11.1970    3.3420 H   0  0  0  0  0  0  0  0  0  0  0  0
    3.1600    6.7550    3.3410 H   0  0  0  0  0  0  0  0  0  0  0  0
    2.6340    8.1610    4.2470 H   0  0  0  0  0  0  0  0  0  0  0  0
    1.5550    7.4180    3.0630 H   0  0  0  0  0  0  0  0  0  0  0  0
    6.6760   15.2470   -0.2030 H   0  0  0  0  0  0  0  0  0  0  0  0
    3.3010   13.9420   -2.5260 H   0  0  0  0  0  0  0  0  0  0  0  0
   11.3800   10.7650    0.0990 H   0  0  0  0  0  0  0  0  0  0  0  0
   10.9940   13.3860   -3.3200 H   0  0  0  0  0  0  0  0  0  0  0  0
    9.1840    9.8160   -0.3820 H   0  0  0  0  0  0  0  0  0  0  0  0
    8.8100   12.4350   -3.8020 H   0  0  0  0  0  0  0  0  0  0  0  0
    7.5630   12.9320   -0.1700 H   0  0  0  0  0  0  0  0  0  0  0  0
    4.1740   11.6280   -2.5120 H   0  0  0  0  0  0  0  0  0  0  0  0
    3.9940    7.4000   -3.4800 H   0  0  0  0  0  0  0  0  0  0  0  0
    5.0120    9.7970    0.7470 H   0  0  0  0  0  0  0  0  0  0  0  0
   17.8040    9.6080   -1.1290 H   0  0  0  0  0  0  0  0  0  0  0  0
   16.8480    8.5500   -2.1220 H   0  0  0  0  0  0  0  0  0  0  0  0
   13.2540   12.1110    0.5700 H   0  0  0  0  0  0  0  0  0  0  0  0
   14.5180   12.7250   -0.4620 H   0  0  0  0  0  0  0  0  0  0  0  0
   15.7700   10.9910    0.5260 H   0  0  0  0  0  0  0  0  0  0  0  0
   14.5760    9.8840    1.1310 H   0  0  0  0  0  0  0  0  0  0  0  0
   16.5880   11.5530   -1.7570 H   0  0  0  0  0  0  0  0  0  0  0  0
   16.6680   10.6440   -3.2350 H   0  0  0  0  0  0  0  0  0  0  0  0
    2.7090   10.4210    1.1140 H   0  0  0  0  0  0  0  0  0  0  0  0
    1.3120    9.6380    1.7680 H   0  0  0  0  0  0  0  0  0  0  0  0
   14.3940   11.5070   -2.8620 H   0  0  0  0  0  0  0  0  0  0  0  0
   14.3750    9.7660   -2.8000 H   0  0  0  0  0  0  0  0  0  0  0  0
    5.2280   10.0720   -4.3290 H   0  0  0  0  0  0  0  0  0  0  0  0
    5.9330    8.4780   -4.4810 H   0  0  0  0  0  0  0  0  0  0  0  0
    4.1980    8.8030    2.4390 H   0  0  0  0  0  0  0  0  0  0  0  0
    7.0150   10.5670   -0.3720 H   0  0  0  0  0  0  0  0  0  0  0  0
   13.2580   10.0020   -0.8590 H   0  0  0  0  0  0  0  0  0  0  0  0
  1 31  1  0  0  0  0
  2 30  2  0  0  0  0
  3  8  1  0  0  0  0
  3 32  1  0  0  0  0
  4 33  1  0  0  0  0
  4 39  1  0  0  0  0
  5  9  1  0  0  0  0
  5 24  1  0  0  0  0
  5 34  1  0  0  0  0
  6 30  1  0  0  0  0
  6 35  1  0  0  0  0
  6 40  1  0  0  0  0
  7 10  1  0  0  0  0
  7 23  1  0  0  0  0
  7 25  1  0  0  0  0
  7 42  1  0  0  0  0
  8 43  1  0  0  0  0
  8 44  1  0  0  0  0
  8 45  1  0  0  0  0
  9 46  1  0  0  0  0
  9 47  1  0  0  0  0
  9 48  1  0  0  0  0
 10 49  1  0  0  0  0
 10 50  1  0  0  0  0
 10 51  1  0  0  0  0
 11 27  1  0  0  0  0
 11 52  1  0  0  0  0
 11 53  1  0  0  0  0
 11 54  1  0  0  0  0
 12 39  1  0  0  0  0
 12 55  1  0  0  0  0
 12 56  1  0  0  0  0
 12 57  1  0  0  0  0
 13 19  2  0  0  0  0
 13 31  1  0  0  0  0
 13 58  1  0  0  0  0
 14 20  1  0  0  0  0
 14 31  2  0  0  0  0
 14 59  1  0  0  0  0
 15 17  2  0  0  0  0
 15 34  1  0  0  0  0
 15 60  1  0  0  0  0
 16 18  1  0  0  0  0
 16 34  2  0  0  0  0
 16 61  1  0  0  0  0
 17 35  1  0  0  0  0
 17 62  1  0  0  0  0
 18 35  2  0  0  0  0
 18 63  1  0  0  0  0
 19 36  1  0  0  0  0
 19 64  1  0  0  0  0
 20 36  2  0  0  0  0
 20 65  1  0  0  0  0
 21 32  2  0  0  0  0
 21 37  1  0  0  0  0
 21 66  1  0  0  0  0
 22 33  2  0  0  0  0
 22 38  1  0  0  0  0
 22 67  1  0  0  0  0
 23 26  1  0  0  0  0
 23 68  1  0  0  0  0
 23 69  1  0  0  0  0
 24 41  1  0  0  0  0
 24 70  1  0  0  0  0
 24 71  1  0  0  0  0
 25 41  1  0  0  0  0
 25 72  1  0  0  0  0
 25 73  1  0  0  0  0
 26 28  1  0  0  0  0
 26 74  1  0  0  0  0
 26 75  1  0  0  0  0
 27 39  1  0  0  0  0
 27 76  1  0  0  0  0
 27 77  1  0  0  0  0
 28 41  1  0  0  0  0
 28 78  1  0  0  0  0
 28 79  1  0  0  0  0
 29 30  1  0  0  0  0
 29 37  1  0  0  0  0
 29 80  1  0  0  0  0
 29 81  1  0  0  0  0
 32 33  1  0  0  0  0
 36 40  1  0  0  0  0
 37 38  2  0  0  0  0
 38 40  1  0  0  0  0
 39 82  1  0  0  0  0
 40 83  1  0  0  0  0
 41 84  1  0  0  0  0
M  CHG  1   7   1
M  END
$$$$
