# Supplementary material for: ModBinddG: A simulation-based absolute predictor of free energy of binding based on population reweighting
Source: Proc Natl Acad Sci U S A. 2026 Jun 15;123(25):e2513285123. doi: 10.1073/pnas.2513285123 (PMC13291613; doi:10.1073/pnas.2513285123)
Supplement: Supplementary file 2 — Dataset S01 (GZ) [file pnas.2513285123.sd01.gz › SI_PNAS_V2/MDM2_dG/CHEMBL3683120.sdf]

027_ _1
xlunicon  12172119213D 1   1.00000     0.00000     0
unicon 1.4.0 xli
 68 72  0  0  0  0            999 V2000
    4.1750   16.1780   -1.0660 Cl  0  0  0  0  0  0  0  0  0  0  0  0
    7.8560    9.9130   -4.6850 O   0  0  0  0  0  0  0  0  0  0  0  0
   16.6580    9.5640   -1.3270 N   0  0  0  0  0  0  0  0  0  0  0  0
    3.1720    7.6730    1.0400 N   0  0  0  0  0  0  0  0  0  0  0  0
   12.5350   12.6630   -1.4260 N   0  0  0  0  0  0  0  0  0  0  0  0
    7.4200   10.4920   -2.5270 N   0  0  0  0  0  0  0  0  0  0  0  0
   12.8450   14.0580   -1.7140 C   0  0  0  0  0  0  0  0  0  0  0  0
    2.4510    9.7720    2.1360 C   0  0  0  0  0  0  0  0  0  0  0  0
    2.6700    7.6110    3.4260 C   0  0  0  0  0  0  0  0  0  0  0  0
   16.0070    9.4140   -0.1580 C   0  0  0  0  0  0  0  0  0  0  0  0
   16.2320   10.5280   -2.1700 C   0  0  0  0  0  0  0  0  0  0  0  0
    5.8800   14.2070   -0.2930 C   0  0  0  0  0  0  0  0  0  0  0  0
    4.2400   13.6320   -1.9980 C   0  0  0  0  0  0  0  0  0  0  0  0
   14.8980   10.1920    0.2090 C   0  0  0  0  0  0  0  0  0  0  0  0
   15.1260   11.3490   -1.8980 C   0  0  0  0  0  0  0  0  0  0  0  0
    3.5390    7.3860   -1.3240 C   0  0  0  0  0  0  0  0  0  0  0  0
   11.0660   10.7370   -1.7590 C   0  0  0  0  0  0  0  0  0  0  0  0
   10.2030   12.9740   -2.1630 C   0  0  0  0  0  0  0  0  0  0  0  0
    9.7970   10.1940   -2.0250 C   0  0  0  0  0  0  0  0  0  0  0  0
    8.9300   12.4340   -2.4260 C   0  0  0  0  0  0  0  0  0  0  0  0
    6.4070   12.9030   -0.3540 C   0  0  0  0  0  0  0  0  0  0  0  0
    4.7690   12.3290   -2.0600 C   0  0  0  0  0  0  0  0  0  0  0  0
    4.1580    7.7510   -2.5330 C   0  0  0  0  0  0  0  0  0  0  0  0
    4.7920    9.1160   -0.1580 C   0  0  0  0  0  0  0  0  0  0  0  0
   13.2350   12.0290   -0.3090 C   0  0  0  0  0  0  0  0  0  0  0  0
    5.7470    9.2030   -3.8660 C   0  0  0  0  0  0  0  0  0  0  0  0
    7.1020    9.9030   -3.7070 C   0  0  0  0  0  0  0  0  0  0  0  0
    4.8030   14.5750   -1.1210 C   0  0  0  0  0  0  0  0  0  0  0  0
    3.8380    8.0710   -0.1290 C   0  0  0  0  0  0  0  0  0  0  0  0
   11.2820   12.1350   -1.7930 C   0  0  0  0  0  0  0  0  0  0  0  0
    8.7170   11.0430   -2.3390 C   0  0  0  0  0  0  0  0  0  0  0  0
   14.4390   11.1790   -0.6810 C   0  0  0  0  0  0  0  0  0  0  0  0
    5.8640   11.9580   -1.2530 C   0  0  0  0  0  0  0  0  0  0  0  0
    5.1090    8.7900   -2.5540 C   0  0  0  0  0  0  0  0  0  0  0  0
    5.4380    9.4640   -1.3620 C   0  0  0  0  0  0  0  0  0  0  0  0
    3.2260    8.4500    2.2710 C   0  0  0  0  0  0  0  0  0  0  0  0
    6.4880   10.5690   -1.3840 C   0  0  1  0  0  0  0  0  0  0  0  0
    2.9350    6.6950    1.1320 H   0  0  0  0  0  0  0  0  0  0  0  0
   13.9100   14.2450   -1.5660 H   0  0  0  0  0  0  0  0  0  0  0  0
   12.2940   14.7270   -1.0520 H   0  0  0  0  0  0  0  0  0  0  0  0
   12.6100   14.3100   -2.7480 H   0  0  0  0  0  0  0  0  0  0  0  0
    2.4360   10.3210    3.0780 H   0  0  0  0  0  0  0  0  0  0  0  0
    1.4170    9.5980    1.8370 H   0  0  0  0  0  0  0  0  0  0  0  0
    2.8930   10.4320    1.3900 H   0  0  0  0  0  0  0  0  0  0  0  0
    2.7170    8.1610    4.3660 H   0  0  0  0  0  0  0  0  0  0  0  0
    3.2450    6.6950    3.5610 H   0  0  0  0  0  0  0  0  0  0  0  0
    1.6300    7.3330    3.2540 H   0  0  0  0  0  0  0  0  0  0  0  0
   16.3780    8.6460    0.5040 H   0  0  0  0  0  0  0  0  0  0  0  0
   16.7790   10.6370   -3.0950 H   0  0  0  0  0  0  0  0  0  0  0  0
    6.3040   14.9290    0.3850 H   0  0  0  0  0  0  0  0  0  0  0  0
    3.4060   13.9090   -2.6240 H   0  0  0  0  0  0  0  0  0  0  0  0
   14.4140   10.0230    1.1600 H   0  0  0  0  0  0  0  0  0  0  0  0
   14.8140   12.0980   -2.6130 H   0  0  0  0  0  0  0  0  0  0  0  0
    2.8140    6.5870   -1.3320 H   0  0  0  0  0  0  0  0  0  0  0  0
   11.8740   10.0630   -1.5140 H   0  0  0  0  0  0  0  0  0  0  0  0
   10.3200   14.0460   -2.2110 H   0  0  0  0  0  0  0  0  0  0  0  0
    9.6540    9.1240   -1.9670 H   0  0  0  0  0  0  0  0  0  0  0  0
    8.1140   13.1000   -2.6660 H   0  0  0  0  0  0  0  0  0  0  0  0
    7.2470   12.6400    0.2730 H   0  0  0  0  0  0  0  0  0  0  0  0
    4.3300   11.6090   -2.7290 H   0  0  0  0  0  0  0  0  0  0  0  0
    3.8950    7.2340   -3.4450 H   0  0  0  0  0  0  0  0  0  0  0  0
    5.0530    9.6560    0.7390 H   0  0  0  0  0  0  0  0  0  0  0  0
   12.5460   11.4050    0.2580 H   0  0  0  0  0  0  0  0  0  0  0  0
   13.5560   12.7960    0.3910 H   0  0  0  0  0  0  0  0  0  0  0  0
    5.8760    8.3260   -4.5000 H   0  0  0  0  0  0  0  0  0  0  0  0
    5.0710    9.8750   -4.3850 H   0  0  0  0  0  0  0  0  0  0  0  0
    4.2680    8.6700    2.5080 H   0  0  0  0  0  0  0  0  0  0  0  0
    7.0910   10.4030   -0.4900 H   0  0  0  0  0  0  0  0  0  0  0  0
  1 28  1  0  0  0  0
  2 27  2  0  0  0  0
  3 10  2  0  0  0  0
  3 11  1  0  0  0  0
  4 29  1  0  0  0  0
  4 36  1  0  0  0  0
  4 38  1  0  0  0  0
  5  7  1  0  0  0  0
  5 25  1  0  0  0  0
  5 30  1  0  0  0  0
  6 27  1  0  0  0  0
  6 31  1  0  0  0  0
  6 37  1  0  0  0  0
  7 39  1  0  0  0  0
  7 40  1  0  0  0  0
  7 41  1  0  0  0  0
  8 36  1  0  0  0  0
  8 42  1  0  0  0  0
  8 43  1  0  0  0  0
  8 44  1  0  0  0  0
  9 36  1  0  0  0  0
  9 45  1  0  0  0  0
  9 46  1  0  0  0  0
  9 47  1  0  0  0  0
 10 14  1  0  0  0  0
 10 48  1  0  0  0  0
 11 15  2  0  0  0  0
 11 49  1  0  0  0  0
 12 21  2  0  0  0  0
 12 28  1  0  0  0  0
 12 50  1  0  0  0  0
 13 22  1  0  0  0  0
 13 28  2  0  0  0  0
 13 51  1  0  0  0  0
 14 32  2  0  0  0  0
 14 52  1  0  0  0  0
 15 32  1  0  0  0  0
 15 53  1  0  0  0  0
 16 23  1  0  0  0  0
 16 29  2  0  0  0  0
 16 54  1  0  0  0  0
 17 19  1  0  0  0  0
 17 30  2  0  0  0  0
 17 55  1  0  0  0  0
 18 20  2  0  0  0  0
 18 30  1  0  0  0  0
 18 56  1  0  0  0  0
 19 31  2  0  0  0  0
 19 57  1  0  0  0  0
 20 31  1  0  0  0  0
 20 58  1  0  0  0  0
 21 33  1  0  0  0  0
 21 59  1  0  0  0  0
 22 33  2  0  0  0  0
 22 60  1  0  0  0  0
 23 34  2  0  0  0  0
 23 61  1  0  0  0  0
 24 29  1  0  0  0  0
 24 35  2  0  0  0  0
 24 62  1  0  0  0  0
 25 32  1  0  0  0  0
 25 63  1  0  0  0  0
 25 64  1  0  0  0  0
 26 27  1  0  0  0  0
 26 34  1  0  0  0  0
 26 65  1  0  0  0  0
 26 66  1  0  0  0  0
 33 37  1  0  0  0  0
 34 35  1  0  0  0  0
 35 37  1  0  0  0  0
 36 67  1  0  0  0  0
 37 68  1  0  0  0  0
M  END
$$$$
