# Supplementary material for: ModBinddG: A simulation-based absolute predictor of free energy of binding based on population reweighting
Source: Proc Natl Acad Sci U S A. 2026 Jun 15;123(25):e2513285123. doi: 10.1073/pnas.2513285123 (PMC13291613; doi:10.1073/pnas.2513285123)
Supplement: Supplementary file 2 — Dataset S01 (GZ) [file pnas.2513285123.sd01.gz › SI_PNAS_V2/MDM2_dG/CHEMBL3604661.sdf]

005_ _1
xlunicon  12172119213D 1   1.00000     0.00000     0
unicon 1.4.0 xli
 65 68  0  0  0  0            999 V2000
    4.3080   16.4220   -1.4280 Cl  0  0  0  0  0  0  0  0  0  0  0  0
    8.2090   10.0550   -4.4830 O   0  0  0  0  0  0  0  0  0  0  0  0
    2.5890    6.7470   -1.3810 O   0  0  0  0  0  0  0  0  0  0  0  0
    3.1480    7.9410    0.9120 O   0  0  0  0  0  0  0  0  0  0  0  0
   12.9000   12.5090   -1.1470 N   0  0  0  0  0  0  0  0  0  0  0  0
    7.6610   10.6580   -2.3530 N   0  0  0  0  0  0  0  0  0  0  0  0
    2.2070    6.1580   -2.6120 C   0  0  0  0  0  0  0  0  0  0  0  0
   13.3590   13.8000   -1.6510 C   0  0  0  0  0  0  0  0  0  0  0  0
   13.7920   11.7180   -0.3070 C   0  0  0  0  0  0  0  0  0  0  0  0
    2.4290   10.9020    3.1930 C   0  0  0  0  0  0  0  0  0  0  0  0
    2.6310    7.7450    3.2000 C   0  0  0  0  0  0  0  0  0  0  0  0
    6.1810   14.5780   -0.7410 C   0  0  0  0  0  0  0  0  0  0  0  0
    4.2670   13.7740   -2.0110 C   0  0  0  0  0  0  0  0  0  0  0  0
   11.0330   10.9570   -0.7510 C   0  0  0  0  0  0  0  0  0  0  0  0
   10.8060   12.7000   -2.4250 C   0  0  0  0  0  0  0  0  0  0  0  0
    9.7330   10.5020   -1.0450 C   0  0  0  0  0  0  0  0  0  0  0  0
    9.5150   12.2370   -2.7370 C   0  0  0  0  0  0  0  0  0  0  0  0
    6.7100   13.2730   -0.7080 C   0  0  0  0  0  0  0  0  0  0  0  0
    4.7980   12.4710   -1.9850 C   0  0  0  0  0  0  0  0  0  0  0  0
    4.2940    8.0610   -2.5840 C   0  0  0  0  0  0  0  0  0  0  0  0
    4.8790    9.3510   -0.1560 C   0  0  0  0  0  0  0  0  0  0  0  0
    2.3970    9.9780    1.9730 C   0  0  0  0  0  0  0  0  0  0  0  0
    6.0050    9.4810   -3.8130 C   0  0  0  0  0  0  0  0  0  0  0  0
    7.3900   10.0950   -3.5590 C   0  0  0  0  0  0  0  0  0  0  0  0
    4.9580   14.8270   -1.3890 C   0  0  0  0  0  0  0  0  0  0  0  0
    3.5860    7.7000   -1.4090 C   0  0  0  0  0  0  0  0  0  0  0  0
    3.8800    8.3460   -0.1880 C   0  0  0  0  0  0  0  0  0  0  0  0
   11.5950   12.0580   -1.4400 C   0  0  0  0  0  0  0  0  0  0  0  0
    8.9720   11.1300   -2.0520 C   0  0  0  0  0  0  0  0  0  0  0  0
    6.0220   12.2070   -1.3280 C   0  0  0  0  0  0  0  0  0  0  0  0
    5.2850    9.0600   -2.5420 C   0  0  0  0  0  0  0  0  0  0  0  0
    5.5780    9.7040   -1.3280 C   0  0  0  0  0  0  0  0  0  0  0  0
    3.2110    8.6770    2.1300 C   0  0  2  0  0  0  0  0  0  0  0  0
    6.6320   10.8030   -1.3050 C   0  0  1  0  0  0  0  0  0  0  0  0
    1.3750    5.4740   -2.4650 H   0  0  0  0  0  0  0  0  0  0  0  0
    3.0310    5.5780   -3.0270 H   0  0  0  0  0  0  0  0  0  0  0  0
    1.8800    6.9120   -3.3300 H   0  0  0  0  0  0  0  0  0  0  0  0
   14.3670   14.0270   -1.3080 H   0  0  0  0  0  0  0  0  0  0  0  0
   13.3920   13.8110   -2.7390 H   0  0  0  0  0  0  0  0  0  0  0  0
   12.7030   14.6020   -1.3110 H   0  0  0  0  0  0  0  0  0  0  0  0
   13.5010   11.7940    0.7400 H   0  0  0  0  0  0  0  0  0  0  0  0
   14.8220   12.0670   -0.3880 H   0  0  0  0  0  0  0  0  0  0  0  0
   13.7840   10.6670   -0.6000 H   0  0  0  0  0  0  0  0  0  0  0  0
    3.4400   11.2570    3.3930 H   0  0  0  0  0  0  0  0  0  0  0  0
    1.7960   11.7720    3.0240 H   0  0  0  0  0  0  0  0  0  0  0  0
    2.0520   10.4090    4.0850 H   0  0  0  0  0  0  0  0  0  0  0  0
    2.6760    8.1910    4.1920 H   0  0  0  0  0  0  0  0  0  0  0  0
    1.5930    7.4950    2.9840 H   0  0  0  0  0  0  0  0  0  0  0  0
    3.1930    6.8120    3.2410 H   0  0  0  0  0  0  0  0  0  0  0  0
    6.7170   15.3910   -0.2780 H   0  0  0  0  0  0  0  0  0  0  0  0
    3.3300   13.9680   -2.5110 H   0  0  0  0  0  0  0  0  0  0  0  0
   11.5840   10.4440    0.0210 H   0  0  0  0  0  0  0  0  0  0  0  0
   11.1820   13.5470   -2.9780 H   0  0  0  0  0  0  0  0  0  0  0  0
    9.3360    9.6570   -0.5030 H   0  0  0  0  0  0  0  0  0  0  0  0
    8.9500   12.7390   -3.5060 H   0  0  0  0  0  0  0  0  0  0  0  0
    7.6550   13.0960   -0.2140 H   0  0  0  0  0  0  0  0  0  0  0  0
    4.2510   11.6800   -2.4750 H   0  0  0  0  0  0  0  0  0  0  0  0
    4.0850    7.5940   -3.5350 H   0  0  0  0  0  0  0  0  0  0  0  0
    5.1220    9.8780    0.7530 H   0  0  0  0  0  0  0  0  0  0  0  0
    2.7810   10.5470    1.1320 H   0  0  0  0  0  0  0  0  0  0  0  0
    1.3640    9.7360    1.7200 H   0  0  0  0  0  0  0  0  0  0  0  0
    5.3990   10.2120   -4.3410 H   0  0  0  0  0  0  0  0  0  0  0  0
    6.1150    8.6200   -4.4730 H   0  0  0  0  0  0  0  0  0  0  0  0
    4.2420    8.8890    2.4110 H   0  0  0  0  0  0  0  0  0  0  0  0
    7.1290   10.7020   -0.3390 H   0  0  0  0  0  0  0  0  0  0  0  0
  1 25  1  0  0  0  0
  2 24  2  0  0  0  0
  3  7  1  0  0  0  0
  3 26  1  0  0  0  0
  4 27  1  0  0  0  0
  4 33  1  0  0  0  0
  5  8  1  0  0  0  0
  5  9  1  0  0  0  0
  5 28  1  0  0  0  0
  6 24  1  0  0  0  0
  6 29  1  0  0  0  0
  6 34  1  0  0  0  0
  7 35  1  0  0  0  0
  7 36  1  0  0  0  0
  7 37  1  0  0  0  0
  8 38  1  0  0  0  0
  8 39  1  0  0  0  0
  8 40  1  0  0  0  0
  9 41  1  0  0  0  0
  9 42  1  0  0  0  0
  9 43  1  0  0  0  0
 10 22  1  0  0  0  0
 10 44  1  0  0  0  0
 10 45  1  0  0  0  0
 10 46  1  0  0  0  0
 11 33  1  0  0  0  0
 11 47  1  0  0  0  0
 11 48  1  0  0  0  0
 11 49  1  0  0  0  0
 12 18  2  0  0  0  0
 12 25  1  0  0  0  0
 12 50  1  0  0  0  0
 13 19  1  0  0  0  0
 13 25  2  0  0  0  0
 13 51  1  0  0  0  0
 14 16  1  0  0  0  0
 14 28  2  0  0  0  0
 14 52  1  0  0  0  0
 15 17  2  0  0  0  0
 15 28  1  0  0  0  0
 15 53  1  0  0  0  0
 16 29  2  0  0  0  0
 16 54  1  0  0  0  0
 17 29  1  0  0  0  0
 17 55  1  0  0  0  0
 18 30  1  0  0  0  0
 18 56  1  0  0  0  0
 19 30  2  0  0  0  0
 19 57  1  0  0  0  0
 20 26  2  0  0  0  0
 20 31  1  0  0  0  0
 20 58  1  0  0  0  0
 21 27  2  0  0  0  0
 21 32  1  0  0  0  0
 21 59  1  0  0  0  0
 22 33  1  0  0  0  0
 22 60  1  0  0  0  0
 22 61  1  0  0  0  0
 23 24  1  0  0  0  0
 23 31  1  0  0  0  0
 23 62  1  0  0  0  0
 23 63  1  0  0  0  0
 26 27  1  0  0  0  0
 30 34  1  0  0  0  0
 31 32  2  0  0  0  0
 32 34  1  0  0  0  0
 33 64  1  0  0  0  0
 34 65  1  0  0  0  0
M  END
$$$$
