# Supplementary material for: ModBinddG: A simulation-based absolute predictor of free energy of binding based on population reweighting
Source: Proc Natl Acad Sci U S A. 2026 Jun 15;123(25):e2513285123. doi: 10.1073/pnas.2513285123 (PMC13291613; doi:10.1073/pnas.2513285123)
Supplement: Supplementary file 2 — Dataset S01 (GZ) [file pnas.2513285123.sd01.gz › SI_PNAS_V2/Trypsin_PMF/3PTB_ligand.sdf]

3PTB_ligand
     RDKit          3D

  0  0  0  0  0  0  0  0  0  0999 V3000
M  V30 BEGIN CTAB
M  V30 COUNTS 18 18 0 0 1
M  V30 BEGIN ATOM
M  V30 1 C -1.853000 14.311000 16.658000 0
M  V30 2 C -2.107000 15.653000 16.758000 0
M  V30 3 C -1.774000 16.341000 17.932000 0
M  V30 4 C -1.175000 15.662000 19.005000 0
M  V30 5 C -0.914000 14.295000 18.885000 0
M  V30 6 C -1.257000 13.634000 17.708000 0
M  V30 7 C -2.193000 13.627000 15.496000 0
M  V30 8 N -2.797000 14.235000 14.491000 0 CHG=1
M  V30 9 N -1.762000 12.391000 15.309000 0
M  V30 10 H -2.563316 16.179197 15.932596 0
M  V30 11 H -1.977905 17.398359 18.014556 0
M  V30 12 H -0.922038 16.196610 19.908660 0
M  V30 13 H -0.450195 13.760162 19.700618 0
M  V30 14 H -1.051275 12.577287 17.621779 0
M  V30 15 H -3.034241 13.717423 13.656776 0
M  V30 16 H -1.186884 11.945312 16.009503 0
M  V30 17 H -3.026080 15.236964 14.558012 0
M  V30 18 H -2.012774 11.882722 14.448961 0
M  V30 END ATOM
M  V30 BEGIN BOND
M  V30 1 2 2 1
M  V30 2 1 3 2
M  V30 3 2 4 3
M  V30 4 1 5 4
M  V30 5 1 6 1
M  V30 6 2 6 5
M  V30 7 1 7 1
M  V30 8 2 8 7
M  V30 9 1 9 7
M  V30 10 1 10 2
M  V30 11 1 11 3
M  V30 12 1 12 4
M  V30 13 1 13 5
M  V30 14 1 14 6
M  V30 15 1 15 8
M  V30 16 1 16 9
M  V30 17 1 17 8
M  V30 18 1 18 9
M  V30 END BOND
M  V30 END CTAB
M  END
>  <i_m_Source_File_Index>  (1) 
1

>  <i_pdb_PDB_CRYST1_z>  (1) 
4

>  <b_m_subgroup_collapsed>  (1) 
0

>  <b_ppw_created_disulfur>  (1) 
1

>  <b_ppw_prepared>  (1) 
1

>  <r_pdb_PDB_CRYST1_a>  (1) 
54.890000000000001

>  <r_pdb_PDB_CRYST1_alpha>  (1) 
90

>  <r_pdb_PDB_CRYST1_b>  (1) 
58.520000000000003

>  <r_pdb_PDB_CRYST1_beta>  (1) 
90

>  <r_pdb_PDB_CRYST1_c>  (1) 
67.629999999999995

>  <r_pdb_PDB_CRYST1_gamma>  (1) 
90

>  <r_pdb_PDB_R>  (1) 
0.182

>  <r_pdb_PDB_RESOLUTION>  (1) 
1.7

>  <r_ppw_preprocess_pH>  (1) 
7.4000000000000004

>  <s_m_Source_File>  (1) 
proteinprep_1-out.maegz

>  <s_m_Source_Path>  (1) 
/home/sinko/us/benzamidine/proteinprep_1

>  <s_m_entry_id>  (1) 
4

>  <s_m_entry_name>  (1) 
3ptb.1_ligand

>  <s_m_job_name>  (1) 
proteinprep_1

>  <s_m_subgroup_title>  (1) 
proteinprep_1-out->3PTB - prepared_split_by_structure

>  <s_m_subgroupid>  (1) 
proteinprep_1-out->3PTB - prepared_split_by_structure

>  <s_pdb_PDB_CLASSIFICATION>  (1) 
HYDROLASE (SERINE PROTEINASE)

>  <s_pdb_PDB_CRYST1_Space_Group>  (1) 
P 21 21 21

>  <s_pdb_PDB_DEPOSITION_DATE>  (1) 
27-SEP-82

>  <s_pdb_PDB_EXPDTA>  (1) 
X-RAY DIFFRACTION

>  <s_pdb_PDB_ID>  (1) 
3PTB

>  <s_pdb_PDB_REMARK_350_Biomolecule_1_Transform_1_Chains>  (1) 
A

>  <s_pdb_PDB_REMARK_350_Biomolecule_1_Transform_1_Matrix_1>  (1) 
1.000000 0.000000 0.000000   0.000000;0.000000 1.000000 0.000000   0.000000;0.000000 0.000000 1.000000   0.000000

>  <s_pdb_PDB_TITLE>  (1) 
THE GEOMETRY OF THE REACTIVE SITE AND OF THE PEPTIDE GROUPS IN TRYPSIN, TRYPSINOGEN AND ITS COMPLEXES WITH INHIBITORS

>  <s_pdb_PDB_format_version>  (1) 
3.30

>  <s_ppw_het_states>  (1) 
eJzVk8tqwzAQRX/FaG2C3rL7KyEIkSqpQLWK5BSK8b93JLdMTLtMF92IO4d5XGbQQuy7zyWkyZKnzlAmdN8Bc/HmK1kIg/e4kPOLy1dfanAUXNC+o6e+q5Kh5CgFSolSodQoDcqhStAk5WfwdTdum8S/8jYA7dgOaASsAY6ANyCwh2hAYob8bsrR42ZvD4ZaUk2++cnF+QNcygM1o+JKyYFrPmgNXcirn120W1Jou1tWwOWcsodgusUIYZguyZY535FiUw7XAHUALy4WD3V/fgP2z29AD5RSTZXWRiljRmokGx98hjqR//YjZHO439oPe482s66fr0z1gg==

>  <s_ppw_prepared_with_version>  (1) 
2025-2

$$$$
