# Supplementary material for: ModBinddG: A simulation-based absolute predictor of free energy of binding based on population reweighting
Source: Proc Natl Acad Sci U S A. 2026 Jun 15;123(25):e2513285123. doi: 10.1073/pnas.2513285123 (PMC13291613; doi:10.1073/pnas.2513285123)
Supplement: Supplementary file 2 — Dataset S01 (GZ) [file pnas.2513285123.sd01.gz › SI_PNAS_V2/Trypsin_PMF/3PTB_protein.pdb]

HEADER    HYDROLASE (SERINE PROTEINASE)           27-SEP-82   3PTB
TITLE     THE GEOMETRY OF THE REACTIVE SITE AND OF THE PEPTIDE GROUPS
TITLE    2 IN TRYPSIN, TRYPSINOGEN AND ITS COMPLEXES WITH INHIBITORS
EXPDTA    X-RAY DIFFRACTION
REMARK   2 RESOLUTION.    1.70 ANGSTROMS
REMARK   3  R VALUE : 0.182000
REMARK   4 3PTB COMPLIES WITH FORMAT V. 3.30,
REMARK 200  TEMPERATURE           (KELVIN) : NULL
REMARK 200  PH                             : NULL
REMARK 350 BIOMOLECULE: 1
REMARK 350 APPLY THE FOLLOWING TO CHAINS: A
REMARK 350   BIOMT1  1   1.000000 0.000000 0.000000   0.000000
REMARK 350   BIOMT2  1   0.000000 1.000000 0.000000   0.000000
REMARK 350   BIOMT3  1   0.000000 0.000000 1.000000   0.000000
REMARK 888
REMARK 888 WRITTEN BY MAESTRO (A PRODUCT OF SCHRODINGER, LLC)
CRYST1   54.890   58.520   67.630  90.00  90.00  90.00 P 21 21 21    4
ATOM      1  CH3 ACE A  15      -8.139  11.888  21.370  1.00  0.00           C  
ATOM      2  C   ACE A  15      -8.126  10.969  20.148  1.00  0.00           C  
ATOM      3  O   ACE A  15      -8.144  11.455  19.019  1.00  0.00           O  
ATOM      4 1H   ACE A  15      -8.164  12.949  21.035  1.00  0.00           H  
ATOM      5 2H   ACE A  15      -9.037  11.671  21.990  1.00  0.00           H  
ATOM      6 3H   ACE A  15      -7.225  11.710  21.980  1.00  0.00           H  
ATOM      7  N   ILE A  16      -8.096   9.599  20.309  1.00  8.95           N  
ATOM      8  CA  ILE A  16      -8.084   8.707  19.112  1.00  8.95           C  
ATOM      9  C   ILE A  16      -9.354   8.966  18.287  1.00  8.95           C  
ATOM     10  O   ILE A  16     -10.486   8.855  18.825  1.00  8.95           O  
ATOM     11  CB  ILE A  16      -8.122   7.204  19.595  1.00  8.95           C  
ATOM     12  CG1 ILE A  16      -6.958   6.846  20.551  1.00  5.56           C  
ATOM     13  CG2 ILE A  16      -8.141   6.259  18.368  1.00  5.56           C  
ATOM     14  CD1 ILE A  16      -5.590   6.824  19.796  1.00  5.56           C  
ATOM     15  H1  ILE A  16      -8.082   9.200  21.237  1.00  8.95           H  
ATOM     16  HA  ILE A  16      -7.195   8.891  18.509  1.00  8.95           H  
ATOM     17  HB  ILE A  16      -9.054   7.056  20.140  1.00  8.95           H  
ATOM     18 HG13 ILE A  16      -7.142   5.869  20.997  1.00  5.56           H  
ATOM     19 HG12 ILE A  16      -6.915   7.576  21.359  1.00  5.56           H  
ATOM     20 HG21 ILE A  16      -8.167   5.223  18.707  1.00  5.56           H  
ATOM     21 HG22 ILE A  16      -9.024   6.465  17.763  1.00  5.56           H  
ATOM     22 HG23 ILE A  16      -7.245   6.422  17.769  1.00  5.56           H  
ATOM     23 HD11 ILE A  16      -4.793   6.570  20.495  1.00  5.56           H  
ATOM     24 HD12 ILE A  16      -5.626   6.080  19.000  1.00  5.56           H  
ATOM     25 HD13 ILE A  16      -5.396   7.807  19.366  1.00  5.56           H  
ATOM     26  N   VAL A  17      -9.182   9.279  17.028  1.00  8.38           N  
ATOM     27  CA  VAL A  17     -10.333   9.427  16.086  1.00  8.38           C  
ATOM     28  C   VAL A  17     -10.488   8.171  15.215  1.00  8.38           C  
ATOM     29  O   VAL A  17      -9.478   7.638  14.684  1.00  8.38           O  
ATOM     30  CB  VAL A  17     -10.041  10.614  15.128  1.00  8.38           C  
ATOM     31  CG1 VAL A  17     -11.279  10.895  14.244  1.00 10.94           C  
ATOM     32  CG2 VAL A  17      -9.632  11.886  15.960  1.00 10.94           C  
ATOM     33  H   VAL A  17      -8.250   9.428  16.667  1.00  8.38           H  
ATOM     34  HA  VAL A  17     -11.251   9.612  16.643  1.00  8.38           H  
ATOM     35  HB  VAL A  17      -9.208  10.340  14.481  1.00  8.38           H  
ATOM     36 HG11 VAL A  17     -11.067  11.729  13.575  1.00 10.94           H  
ATOM     37 HG12 VAL A  17     -11.515  10.008  13.655  1.00 10.94           H  
ATOM     38 HG13 VAL A  17     -12.129  11.146  14.878  1.00 10.94           H  
ATOM     39 HG21 VAL A  17      -9.429  12.715  15.282  1.00 10.94           H  
ATOM     40 HG22 VAL A  17     -10.446  12.159  16.632  1.00 10.94           H  
ATOM     41 HG23 VAL A  17      -8.738  11.667  16.544  1.00 10.94           H  
ATOM     42  N   GLY A  18     -11.706   7.737  15.096  1.00 10.71           N  
ATOM     43  CA  GLY A  18     -11.989   6.641  14.185  1.00 10.71           C  
ATOM     44  C   GLY A  18     -11.521   5.281  14.728  1.00 10.71           C  
ATOM     45  O   GLY A  18     -11.186   4.406  13.883  1.00 10.71           O  
ATOM     46  H   GLY A  18     -12.448   8.161  15.634  1.00 10.71           H  
ATOM     47  HA3 GLY A  18     -11.507   6.833  13.226  1.00 10.71           H  
ATOM     48  HA2 GLY A  18     -13.060   6.603  13.986  1.00 10.71           H  
ATOM     49  N   GLY A  19     -11.377   5.128  16.089  1.00 16.47           N  
ATOM     50  CA  GLY A  19     -10.840   3.880  16.668  1.00 16.47           C  
ATOM     51  C   GLY A  19     -11.947   3.087  17.380  1.00 16.47           C  
ATOM     52  O   GLY A  19     -13.154   3.272  17.069  1.00 16.47           O  
ATOM     53  H   GLY A  19     -11.641   5.878  16.712  1.00 16.47           H  
ATOM     54  HA3 GLY A  19     -10.051   4.121  17.380  1.00 16.47           H  
ATOM     55  HA2 GLY A  19     -10.408   3.269  15.876  1.00 16.47           H  
ATOM     56  N   TYR A  20     -11.590   2.268  18.348  1.00  7.62           N  
ATOM     57  CA  TYR A  20     -12.582   1.455  19.055  1.00  7.62           C  
ATOM     58  C   TYR A  20     -12.202   1.426  20.517  1.00  7.62           C  
ATOM     59  O   TYR A  20     -11.090   1.868  20.878  1.00  7.62           O  
ATOM     60  CB  TYR A  20     -12.636   0.022  18.417  1.00  7.62           C  
ATOM     61  CG  TYR A  20     -11.288  -0.735  18.488  1.00 12.04           C  
ATOM     62  CD1 TYR A  20     -11.008  -1.691  19.458  1.00 12.04           C  
ATOM     63  CD2 TYR A  20     -10.341  -0.427  17.547  1.00 12.04           C  
ATOM     64  CE1 TYR A  20      -9.761  -2.332  19.473  1.00 12.04           C  
ATOM     65  CE2 TYR A  20      -9.103  -1.054  17.538  1.00 12.04           C  
ATOM     66  CZ  TYR A  20      -8.817  -2.009  18.489  1.00 12.04           C  
ATOM     67  OH  TYR A  20      -7.510  -2.594  18.435  1.00 12.04           O  
ATOM     68  H   TYR A  20     -10.618   2.193  18.614  1.00  7.62           H  
ATOM     69  HA  TYR A  20     -13.561   1.924  18.953  1.00  7.62           H  
ATOM     70  HB3 TYR A  20     -12.952   0.101  17.377  1.00  7.62           H  
ATOM     71  HB2 TYR A  20     -13.408  -0.566  18.913  1.00  7.62           H  
ATOM     72  HD1 TYR A  20     -11.751  -1.940  20.201  1.00 12.04           H  
ATOM     73  HD2 TYR A  20     -10.551   0.317  16.793  1.00 12.04           H  
ATOM     74  HE1 TYR A  20      -9.539  -3.063  20.236  1.00 12.04           H  
ATOM     75  HE2 TYR A  20      -8.371  -0.792  16.789  1.00 12.04           H  
ATOM     76  HH  TYR A  20      -6.894  -1.968  18.047  1.00 12.04           H  
ATOM     77  N   THR A  21     -13.132   1.072  21.325  1.00 13.83           N  
ATOM     78  CA  THR A  21     -12.929   0.975  22.777  1.00 13.83           C  
ATOM     79  C   THR A  21     -12.122  -0.272  23.103  1.00 13.83           C  
ATOM     80  O   THR A  21     -12.472  -1.400  22.653  1.00 13.83           O  
ATOM     81  CB  THR A  21     -14.306   0.754  23.449  1.00 13.83           C  
ATOM     82  OG1 THR A  21     -15.110   1.853  23.154  1.00 16.33           O  
ATOM     83  CG2 THR A  21     -14.161   0.557  24.975  1.00 16.33           C  
ATOM     84  H   THR A  21     -14.050   0.846  20.970  1.00 13.83           H  
ATOM     85  HA  THR A  21     -12.442   1.870  23.165  1.00 13.83           H  
ATOM     86  HB  THR A  21     -14.764  -0.139  23.023  1.00 13.83           H  
ATOM     87  HG1 THR A  21     -16.029   1.578  23.123  1.00 16.33           H  
ATOM     88 HG21 THR A  21     -15.145   0.404  25.417  1.00 16.33           H  
ATOM     89 HG22 THR A  21     -13.536  -0.314  25.172  1.00 16.33           H  
ATOM     90 HG23 THR A  21     -13.699   1.442  25.414  1.00 16.33           H  
ATOM     91  N   CYS A  22     -10.966  -0.044  23.620  1.00 11.11           N  
ATOM     92  CA  CYS A  22     -10.017  -1.146  23.740  1.00 11.11           C  
ATOM     93  C   CYS A  22     -10.598  -2.278  24.581  1.00 11.11           C  
ATOM     94  O   CYS A  22     -10.248  -3.438  24.326  1.00 11.11           O  
ATOM     95  CB  CYS A  22      -8.838  -0.639  24.566  1.00 11.11           C  
ATOM     96  SG  CYS A  22      -7.928   0.726  23.800  1.00  9.51           S  
ATOM     97  H   CYS A  22     -10.728   0.886  23.935  1.00 11.11           H  
ATOM     98  HA  CYS A  22      -9.694  -1.502  22.762  1.00 11.11           H  
ATOM     99  HB3 CYS A  22      -8.153  -1.464  24.763  1.00 11.11           H  
ATOM    100  HB2 CYS A  22      -9.192  -0.330  25.549  1.00 11.11           H  
ATOM    101  N   GLY A  23     -11.298  -1.963  25.662  1.00 14.09           N  
ATOM    102  CA  GLY A  23     -11.711  -2.952  26.661  1.00 14.09           C  
ATOM    103  C   GLY A  23     -10.796  -2.830  27.874  1.00 14.09           C  
ATOM    104  O   GLY A  23      -9.591  -2.519  27.690  1.00 14.09           O  
ATOM    105  H   GLY A  23     -11.570  -1.004  25.826  1.00 14.09           H  
ATOM    106  HA3 GLY A  23     -11.623  -3.953  26.239  1.00 14.09           H  
ATOM    107  HA2 GLY A  23     -12.740  -2.756  26.962  1.00 14.09           H  
ATOM    108  N   ALA A  24     -11.391  -2.906  29.080  1.00 15.84           N  
ATOM    109  CA  ALA A  24     -10.642  -2.619  30.325  1.00 15.84           C  
ATOM    110  C   ALA A  24      -9.382  -3.493  30.499  1.00 15.84           C  
ATOM    111  O   ALA A  24      -9.442  -4.747  30.388  1.00 15.84           O  
ATOM    112  CB  ALA A  24     -11.589  -2.677  31.554  1.00 15.84           C  
ATOM    113  H   ALA A  24     -12.366  -3.163  29.147  1.00 15.84           H  
ATOM    114  HA  ALA A  24     -10.296  -1.588  30.248  1.00 15.84           H  
ATOM    115  HB1 ALA A  24     -11.022  -2.464  32.460  1.00 15.84           H  
ATOM    116  HB2 ALA A  24     -12.381  -1.937  31.439  1.00 15.84           H  
ATOM    117  HB3 ALA A  24     -12.030  -3.671  31.627  1.00 15.84           H  
ATOM    118  N   ASN A  25      -8.238  -2.815  30.700  1.00 13.65           N  
ATOM    119  CA  ASN A  25      -6.944  -3.402  30.985  1.00 13.65           C  
ATOM    120  C   ASN A  25      -6.549  -4.368  29.883  1.00 13.65           C  
ATOM    121  O   ASN A  25      -5.584  -5.148  30.079  1.00 13.65           O  
ATOM    122  CB  ASN A  25      -6.938  -4.116  32.334  1.00 13.65           C  
ATOM    123  CG  ASN A  25      -7.473  -3.178  33.437  1.00 20.08           C  
ATOM    124  OD1 ASN A  25      -8.567  -3.582  34.015  1.00 20.08           O  
ATOM    125  ND2 ASN A  25      -6.847  -2.132  33.781  1.00 20.08           N  
ATOM    126  H   ASN A  25      -8.235  -1.806  30.658  1.00 13.65           H  
ATOM    127  HA  ASN A  25      -6.205  -2.601  31.019  1.00 13.65           H  
ATOM    128  HB3 ASN A  25      -5.921  -4.421  32.579  1.00 13.65           H  
ATOM    129  HB2 ASN A  25      -7.566  -5.005  32.277  1.00 13.65           H  
ATOM    130 HD22 ASN A  25      -7.220  -1.536  34.506  1.00 20.08           H  
ATOM    131 HD21 ASN A  25      -5.975  -1.894  33.330  1.00 20.08           H  
ATOM    132  N   THR A  26      -7.092  -4.138  28.676  1.00 11.74           N  
ATOM    133  CA  THR A  26      -6.478  -4.880  27.545  1.00 11.74           C  
ATOM    134  C   THR A  26      -5.150  -4.298  27.030  1.00 11.74           C  
ATOM    135  O   THR A  26      -4.478  -4.935  26.180  1.00 11.74           O  
ATOM    136  CB  THR A  26      -7.461  -4.987  26.359  1.00 11.74           C  
ATOM    137  OG1 THR A  26      -7.688  -3.696  25.803  1.00 19.13           O  
ATOM    138  CG2 THR A  26      -8.817  -5.565  26.762  1.00 19.13           C  
ATOM    139  H   THR A  26      -7.866  -3.496  28.585  1.00 11.74           H  
ATOM    140  HA  THR A  26      -6.276  -5.893  27.892  1.00 11.74           H  
ATOM    141  HB  THR A  26      -7.020  -5.626  25.594  1.00 11.74           H  
ATOM    142  HG1 THR A  26      -8.310  -3.215  26.354  1.00 19.13           H  
ATOM    143 HG21 THR A  26      -9.465  -5.616  25.887  1.00 19.13           H  
ATOM    144 HG22 THR A  26      -8.679  -6.566  27.170  1.00 19.13           H  
ATOM    145 HG23 THR A  26      -9.275  -4.926  27.516  1.00 19.13           H  
ATOM    146  N   VAL A  27      -4.734  -3.126  27.502  1.00 11.04           N  
ATOM    147  CA  VAL A  27      -3.452  -2.509  27.088  1.00 11.04           C  
ATOM    148  C   VAL A  27      -2.577  -2.177  28.320  1.00 11.04           C  
ATOM    149  O   VAL A  27      -2.715  -1.082  28.888  1.00 11.04           O  
ATOM    150  CB  VAL A  27      -3.676  -1.199  26.280  1.00 11.04           C  
ATOM    151  CG1 VAL A  27      -2.337  -0.670  25.710  1.00  7.28           C  
ATOM    152  CG2 VAL A  27      -4.768  -1.303  25.181  1.00  7.28           C  
ATOM    153  H   VAL A  27      -5.299  -2.621  28.169  1.00 11.04           H  
ATOM    154  HA  VAL A  27      -2.912  -3.217  26.459  1.00 11.04           H  
ATOM    155  HB  VAL A  27      -4.025  -0.452  26.993  1.00 11.04           H  
ATOM    156 HG11 VAL A  27      -2.517   0.247  25.149  1.00  7.28           H  
ATOM    157 HG12 VAL A  27      -1.649  -0.464  26.530  1.00  7.28           H  
ATOM    158 HG13 VAL A  27      -1.901  -1.420  25.050  1.00  7.28           H  
ATOM    159 HG21 VAL A  27      -4.859  -0.346  24.667  1.00  7.28           H  
ATOM    160 HG22 VAL A  27      -4.490  -2.075  24.464  1.00  7.28           H  
ATOM    161 HG23 VAL A  27      -5.723  -1.561  25.640  1.00  7.28           H  
ATOM    162  N   PRO A  28      -2.060  -3.192  28.970  1.00 10.67           N  
ATOM    163  CA  PRO A  28      -1.712  -3.117  30.422  1.00 10.67           C  
ATOM    164  C   PRO A  28      -0.517  -2.182  30.675  1.00 10.67           C  
ATOM    165  O   PRO A  28      -0.243  -1.901  31.853  1.00 10.67           O  
ATOM    166  CB  PRO A  28      -1.262  -4.544  30.870  1.00 10.67           C  
ATOM    167  CG  PRO A  28      -1.145  -5.364  29.577  1.00 12.59           C  
ATOM    168  CD  PRO A  28      -1.704  -4.517  28.393  1.00 12.59           C  
ATOM    169  HA  PRO A  28      -2.576  -2.793  31.002  1.00 10.67           H  
ATOM    170  HB3 PRO A  28      -2.030  -4.982  31.508  1.00 10.67           H  
ATOM    171  HB2 PRO A  28      -0.285  -4.482  31.349  1.00 10.67           H  
ATOM    172  HG3 PRO A  28      -1.727  -6.280  29.674  1.00 12.59           H  
ATOM    173  HG2 PRO A  28      -0.097  -5.601  29.391  1.00 12.59           H  
ATOM    174  HD2 PRO A  28      -0.925  -4.387  27.641  1.00 12.59           H  
ATOM    175  HD3 PRO A  28      -2.602  -4.993  27.999  1.00 12.59           H  
ATOM    176  N   TYR A  29       0.199  -1.766  29.628  1.00  9.06           N  
ATOM    177  CA  TYR A  29       1.367  -0.880  29.774  1.00  9.06           C  
ATOM    178  C   TYR A  29       0.934   0.570  29.636  1.00  9.06           C  
ATOM    179  O   TYR A  29       1.830   1.469  29.768  1.00  9.06           O  
ATOM    180  CB  TYR A  29       2.452  -1.169  28.708  1.00  9.06           C  
ATOM    181  CG  TYR A  29       1.804  -1.339  27.312  1.00 15.04           C  
ATOM    182  CD1 TYR A  29       1.550  -0.231  26.522  1.00 15.04           C  
ATOM    183  CD2 TYR A  29       1.436  -2.609  26.875  1.00 15.04           C  
ATOM    184  CE1 TYR A  29       0.935  -0.360  25.264  1.00 15.04           C  
ATOM    185  CE2 TYR A  29       0.831  -2.768  25.616  1.00 15.04           C  
ATOM    186  CZ  TYR A  29       0.591  -1.642  24.799  1.00 15.04           C  
ATOM    187  OH  TYR A  29      -0.011  -1.812  23.517  1.00 15.04           O  
ATOM    188  H   TYR A  29      -0.054  -2.059  28.695  1.00  9.06           H  
ATOM    189  HA  TYR A  29       1.798  -1.026  30.764  1.00  9.06           H  
ATOM    190  HB3 TYR A  29       2.988  -2.081  28.973  1.00  9.06           H  
ATOM    191  HB2 TYR A  29       3.163  -0.343  28.680  1.00  9.06           H  
ATOM    192  HD1 TYR A  29       1.825   0.754  26.869  1.00 15.04           H  
ATOM    193  HD2 TYR A  29       1.616  -3.469  27.503  1.00 15.04           H  
ATOM    194  HE1 TYR A  29       0.733   0.518  24.669  1.00 15.04           H  
ATOM    195  HE2 TYR A  29       0.549  -3.752  25.273  1.00 15.04           H  
ATOM    196  HH  TYR A  29      -0.270  -0.956  23.169  1.00 15.04           H  
ATOM    197  N   GLN A  30      -0.369   0.767  29.286  1.00 10.11           N  
ATOM    198  CA  GLN A  30      -0.840   2.171  29.056  1.00 10.11           C  
ATOM    199  C   GLN A  30      -0.821   2.928  30.389  1.00 10.11           C  
ATOM    200  O   GLN A  30      -1.519   2.467  31.332  1.00 10.11           O  
ATOM    201  CB  GLN A  30      -2.243   2.250  28.375  1.00 10.11           C  
ATOM    202  CG  GLN A  30      -2.833   3.709  28.295  1.00  8.76           C  
ATOM    203  CD  GLN A  30      -2.246   4.568  27.143  1.00  8.76           C  
ATOM    204  OE1 GLN A  30      -2.275   3.993  25.953  1.00  8.76           O  
ATOM    205  NE2 GLN A  30      -1.959   5.815  27.300  1.00  8.76           N  
ATOM    206  H   GLN A  30      -0.990  -0.023  29.188  1.00 10.11           H  
ATOM    207  HA  GLN A  30      -0.123   2.655  28.392  1.00 10.11           H  
ATOM    208  HB3 GLN A  30      -2.941   1.607  28.910  1.00 10.11           H  
ATOM    209  HB2 GLN A  30      -2.182   1.829  27.371  1.00 10.11           H  
ATOM    210  HG3 GLN A  30      -2.669   4.218  29.245  1.00  8.76           H  
ATOM    211  HG2 GLN A  30      -3.917   3.655  28.190  1.00  8.76           H  
ATOM    212 HE22 GLN A  30      -1.578   6.346  26.530  1.00  8.76           H  
ATOM    213 HE21 GLN A  30      -2.115   6.261  28.193  1.00  8.76           H  
ATOM    214  N   VAL A  31      -0.251   4.138  30.420  1.00  8.56           N  
ATOM    215  CA  VAL A  31      -0.360   4.975  31.647  1.00  8.56           C  
ATOM    216  C   VAL A  31      -1.168   6.239  31.319  1.00  8.56           C  
ATOM    217  O   VAL A  31      -1.089   6.734  30.153  1.00  8.56           O  
ATOM    218  CB  VAL A  31       1.142   5.258  31.995  1.00  8.56           C  
ATOM    219  CG1 VAL A  31       1.580   6.580  32.594  1.00  6.28           C  
ATOM    220  CG2 VAL A  31       1.941   3.986  32.380  1.00  6.28           C  
ATOM    221  H   VAL A  31       0.251   4.481  29.613  1.00  8.56           H  
ATOM    222  HA  VAL A  31      -0.838   4.414  32.450  1.00  8.56           H  
ATOM    223  HB  VAL A  31       1.525   5.397  30.984  1.00  8.56           H  
ATOM    224 HG11 VAL A  31       2.658   6.566  32.757  1.00  6.28           H  
ATOM    225 HG12 VAL A  31       1.326   7.391  31.911  1.00  6.28           H  
ATOM    226 HG13 VAL A  31       1.071   6.735  33.546  1.00  6.28           H  
ATOM    227 HG21 VAL A  31       2.971   4.259  32.608  1.00  6.28           H  
ATOM    228 HG22 VAL A  31       1.487   3.522  33.255  1.00  6.28           H  
ATOM    229 HG23 VAL A  31       1.927   3.282  31.548  1.00  6.28           H  
ATOM    230  N   SER A  32      -1.725   6.835  32.353  1.00 11.89           N  
ATOM    231  CA  SER A  32      -2.203   8.225  32.239  1.00 11.89           C  
ATOM    232  C   SER A  32      -1.305   9.081  33.151  1.00 11.89           C  
ATOM    233  O   SER A  32      -1.062   8.691  34.320  1.00 11.89           O  
ATOM    234  CB  SER A  32      -3.674   8.322  32.679  1.00 11.89           C  
ATOM    235  OG  SER A  32      -4.120   9.681  32.927  1.00 11.45           O  
ATOM    236  H   SER A  32      -1.826   6.340  33.227  1.00 11.89           H  
ATOM    237  HA  SER A  32      -2.106   8.563  31.207  1.00 11.89           H  
ATOM    238  HB3 SER A  32      -3.823   7.723  33.577  1.00 11.89           H  
ATOM    239  HB2 SER A  32      -4.309   7.866  31.920  1.00 11.89           H  
ATOM    240  HG  SER A  32      -4.027  10.200  32.125  1.00 11.45           H  
ATOM    241  N   LEU A  33      -0.867  10.210  32.618  1.00 10.09           N  
ATOM    242  CA  LEU A  33      -0.177  11.235  33.407  1.00 10.09           C  
ATOM    243  C   LEU A  33      -1.231  12.251  33.916  1.00 10.09           C  
ATOM    244  O   LEU A  33      -2.004  12.822  33.102  1.00 10.09           O  
ATOM    245  CB  LEU A  33       0.885  11.963  32.536  1.00 10.09           C  
ATOM    246  CG  LEU A  33       1.939  11.007  31.924  1.00  9.73           C  
ATOM    247  CD1 LEU A  33       3.081  11.816  31.276  1.00  9.73           C  
ATOM    248  CD2 LEU A  33       2.492  10.037  32.992  1.00  9.73           C  
ATOM    249  H   LEU A  33      -1.004  10.390  31.634  1.00 10.09           H  
ATOM    250  HA  LEU A  33       0.314  10.766  34.259  1.00 10.09           H  
ATOM    251  HB3 LEU A  33       1.389  12.720  33.137  1.00 10.09           H  
ATOM    252  HB2 LEU A  33       0.384  12.509  31.736  1.00 10.09           H  
ATOM    253  HG  LEU A  33       1.454  10.418  31.146  1.00  9.73           H  
ATOM    254 HD11 LEU A  33       3.815  11.132  30.850  1.00  9.73           H  
ATOM    255 HD12 LEU A  33       2.676  12.451  30.488  1.00  9.73           H  
ATOM    256 HD13 LEU A  33       3.561  12.438  32.032  1.00  9.73           H  
ATOM    257 HD21 LEU A  33       3.230   9.377  32.537  1.00  9.73           H  
ATOM    258 HD22 LEU A  33       2.961  10.607  33.794  1.00  9.73           H  
ATOM    259 HD23 LEU A  33       1.675   9.442  33.400  1.00  9.73           H  
ATOM    260  N   ASN A  34      -1.251  12.390  35.212  1.00  8.22           N  
ATOM    261  CA  ASN A  34      -2.250  13.187  35.927  1.00  8.22           C  
ATOM    262  C   ASN A  34      -1.573  14.330  36.703  1.00  8.22           C  
ATOM    263  O   ASN A  34      -0.612  14.118  37.506  1.00  8.22           O  
ATOM    264  CB  ASN A  34      -3.150  12.295  36.827  1.00  8.22           C  
ATOM    265  CG  ASN A  34      -4.343  13.039  37.425  1.00 11.21           C  
ATOM    266  OD1 ASN A  34      -4.147  13.902  38.333  1.00 11.21           O  
ATOM    267  ND2 ASN A  34      -5.535  12.738  36.927  1.00 11.21           N  
ATOM    268  H   ASN A  34      -0.551  11.934  35.780  1.00  8.22           H  
ATOM    269  HA  ASN A  34      -2.895  13.644  35.177  1.00  8.22           H  
ATOM    270  HB3 ASN A  34      -2.549  11.870  37.631  1.00  8.22           H  
ATOM    271  HB2 ASN A  34      -3.508  11.443  36.249  1.00  8.22           H  
ATOM    272 HD22 ASN A  34      -6.361  13.197  37.282  1.00 11.21           H  
ATOM    273 HD21 ASN A  34      -5.616  12.050  36.192  1.00 11.21           H  
ATOM    274  N   SER A  37      -2.120  15.541  36.468  1.00 13.90           N  
ATOM    275  CA  SER A  37      -1.695  16.633  37.333  1.00 13.90           C  
ATOM    276  C   SER A  37      -2.902  17.305  37.979  1.00 13.90           C  
ATOM    277  O   SER A  37      -3.055  18.534  37.782  1.00 13.90           O  
ATOM    278  CB  SER A  37      -0.772  17.624  36.583  1.00 13.90           C  
ATOM    279  OG  SER A  37      -1.473  18.186  35.450  1.00 19.75           O  
ATOM    280  H   SER A  37      -2.790  15.656  35.721  1.00 13.90           H  
ATOM    281  HA  SER A  37      -1.105  16.193  38.137  1.00 13.90           H  
ATOM    282  HB3 SER A  37       0.118  17.099  36.235  1.00 13.90           H  
ATOM    283  HB2 SER A  37      -0.474  18.425  37.259  1.00 13.90           H  
ATOM    284  HG  SER A  37      -2.326  18.523  35.735  1.00 19.75           H  
ATOM    285  N   GLY A  38      -3.883  16.513  38.408  1.00  9.38           N  
ATOM    286  CA  GLY A  38      -5.208  17.072  38.816  1.00  9.38           C  
ATOM    287  C   GLY A  38      -6.270  16.758  37.767  1.00  9.38           C  
ATOM    288  O   GLY A  38      -7.503  16.886  37.980  1.00  9.38           O  
ATOM    289  H   GLY A  38      -3.739  15.515  38.462  1.00  9.38           H  
ATOM    290  HA3 GLY A  38      -5.125  18.152  38.936  1.00  9.38           H  
ATOM    291  HA2 GLY A  38      -5.504  16.642  39.773  1.00  9.38           H  
ATOM    292  N   TYR A  39      -5.735  16.323  36.633  1.00  8.75           N  
ATOM    293  CA  TYR A  39      -6.477  15.929  35.430  1.00  8.75           C  
ATOM    294  C   TYR A  39      -5.546  15.146  34.489  1.00  8.75           C  
ATOM    295  O   TYR A  39      -4.324  15.361  34.562  1.00  8.75           O  
ATOM    296  CB  TYR A  39      -7.162  17.134  34.678  1.00  8.75           C  
ATOM    297  CG  TYR A  39      -6.083  18.196  34.380  1.00 16.28           C  
ATOM    298  CD1 TYR A  39      -5.788  19.130  35.359  1.00 16.28           C  
ATOM    299  CD2 TYR A  39      -5.359  18.157  33.188  1.00 16.28           C  
ATOM    300  CE1 TYR A  39      -4.728  20.004  35.177  1.00 16.28           C  
ATOM    301  CE2 TYR A  39      -4.317  19.040  32.974  1.00 16.28           C  
ATOM    302  CZ  TYR A  39      -3.983  19.940  33.984  1.00 16.28           C  
ATOM    303  OH  TYR A  39      -2.895  20.900  33.794  1.00 16.28           O  
ATOM    304  H   TYR A  39      -4.732  16.240  36.547  1.00  8.75           H  
ATOM    305  HA  TYR A  39      -7.269  15.249  35.744  1.00  8.75           H  
ATOM    306  HB3 TYR A  39      -7.933  17.568  35.315  1.00  8.75           H  
ATOM    307  HB2 TYR A  39      -7.591  16.780  33.741  1.00  8.75           H  
ATOM    308  HD1 TYR A  39      -6.383  19.175  36.259  1.00 16.28           H  
ATOM    309  HD2 TYR A  39      -5.611  17.434  32.426  1.00 16.28           H  
ATOM    310  HE1 TYR A  39      -4.482  20.722  35.945  1.00 16.28           H  
ATOM    311  HE2 TYR A  39      -3.779  19.024  32.038  1.00 16.28           H  
ATOM    312  HH  TYR A  39      -2.771  21.062  32.856  1.00 16.28           H  
ATOM    313  N   HIS A  40      -6.131  14.285  33.620  1.00  8.66           N  
ATOM    314  CA  HIS A  40      -5.365  13.588  32.579  1.00  8.66           C  
ATOM    315  C   HIS A  40      -4.847  14.624  31.574  1.00  8.66           C  
ATOM    316  O   HIS A  40      -5.678  15.383  31.003  1.00  8.66           O  
ATOM    317  CB  HIS A  40      -6.312  12.605  31.836  1.00  8.66           C  
ATOM    318  CG  HIS A  40      -5.619  12.002  30.579  1.00 10.97           C  
ATOM    319  ND1 HIS A  40      -4.648  10.999  30.674  1.00 10.97           N  
ATOM    320  CD2 HIS A  40      -5.706  12.418  29.287  1.00 10.97           C  
ATOM    321  CE1 HIS A  40      -4.167  10.772  29.393  1.00 10.97           C  
ATOM    322  NE2 HIS A  40      -4.812  11.664  28.521  1.00 10.97           N  
ATOM    323  H   HIS A  40      -7.123  14.106  33.677  1.00  8.66           H  
ATOM    324  HA  HIS A  40      -4.531  13.045  33.024  1.00  8.66           H  
ATOM    325  HB3 HIS A  40      -7.217  13.132  31.534  1.00  8.66           H  
ATOM    326  HB2 HIS A  40      -6.602  11.800  32.512  1.00  8.66           H  
ATOM    327  HD2 HIS A  40      -6.390  13.209  29.019  1.00 10.97           H  
ATOM    328  HE1 HIS A  40      -3.422  10.009  29.223  1.00 10.97           H  
ATOM    329  HE2 HIS A  40      -4.736  11.827  27.527  1.00 10.97           H  
ATOM    330  N   PHE A  41      -3.592  14.582  31.305  1.00 14.07           N  
ATOM    331  CA  PHE A  41      -3.066  15.458  30.284  1.00 14.07           C  
ATOM    332  C   PHE A  41      -2.231  14.747  29.191  1.00 14.07           C  
ATOM    333  O   PHE A  41      -1.911  15.362  28.135  1.00 14.07           O  
ATOM    334  CB  PHE A  41      -2.291  16.627  30.916  1.00 14.07           C  
ATOM    335  CG  PHE A  41      -0.944  16.241  31.570  1.00 15.15           C  
ATOM    336  CD1 PHE A  41       0.222  16.294  30.827  1.00 15.15           C  
ATOM    337  CD2 PHE A  41      -0.881  15.871  32.888  1.00 15.15           C  
ATOM    338  CE1 PHE A  41       1.438  15.924  31.397  1.00 15.15           C  
ATOM    339  CE2 PHE A  41       0.325  15.531  33.469  1.00 15.15           C  
ATOM    340  CZ  PHE A  41       1.488  15.535  32.722  1.00 15.15           C  
ATOM    341  H   PHE A  41      -2.990  13.943  31.804  1.00 14.07           H  
ATOM    342  HA  PHE A  41      -3.927  15.896  29.779  1.00 14.07           H  
ATOM    343  HB3 PHE A  41      -2.922  17.120  31.655  1.00 14.07           H  
ATOM    344  HB2 PHE A  41      -2.119  17.395  30.162  1.00 14.07           H  
ATOM    345  HD1 PHE A  41       0.193  16.624  29.799  1.00 15.15           H  
ATOM    346  HD2 PHE A  41      -1.781  15.843  33.485  1.00 15.15           H  
ATOM    347  HE1 PHE A  41       2.340  15.941  30.803  1.00 15.15           H  
ATOM    348  HE2 PHE A  41       0.364  15.260  34.514  1.00 15.15           H  
ATOM    349  HZ  PHE A  41       2.428  15.239  33.163  1.00 15.15           H  
ATOM    350  N   CYS A  42      -1.744  13.515  29.434  1.00  7.92           N  
ATOM    351  CA  CYS A  42      -0.921  12.912  28.392  1.00  7.92           C  
ATOM    352  C   CYS A  42      -0.924  11.433  28.765  1.00  7.92           C  
ATOM    353  O   CYS A  42      -1.157  11.148  29.974  1.00  7.92           O  
ATOM    354  CB  CYS A  42       0.544  13.479  28.524  1.00  7.92           C  
ATOM    355  SG  CYS A  42       0.902  14.853  27.387  1.00  8.53           S  
ATOM    356  H   CYS A  42      -1.954  13.052  30.307  1.00  7.92           H  
ATOM    357  HA  CYS A  42      -1.335  13.082  27.398  1.00  7.92           H  
ATOM    358  HB3 CYS A  42       1.260  12.674  28.355  1.00  7.92           H  
ATOM    359  HB2 CYS A  42       0.715  13.805  29.550  1.00  7.92           H  
ATOM    360  N   GLY A  43      -0.619  10.599  27.760  1.00  8.10           N  
ATOM    361  CA  GLY A  43      -0.357   9.207  27.976  1.00  8.10           C  
ATOM    362  C   GLY A  43       1.128   8.944  28.210  1.00  8.10           C  
ATOM    363  O   GLY A  43       2.007   9.864  28.214  1.00  8.10           O  
ATOM    364  H   GLY A  43      -0.568  10.947  26.813  1.00  8.10           H  
ATOM    365  HA3 GLY A  43      -0.695   8.636  27.111  1.00  8.10           H  
ATOM    366  HA2 GLY A  43      -0.927   8.860  28.838  1.00  8.10           H  
ATOM    367  N   GLY A  44       1.452   7.653  28.341  1.00 11.80           N  
ATOM    368  CA  GLY A  44       2.805   7.188  28.608  1.00 11.80           C  
ATOM    369  C   GLY A  44       2.808   5.673  28.564  1.00 11.80           C  
ATOM    370  O   GLY A  44       1.689   5.083  28.459  1.00 11.80           O  
ATOM    371  H   GLY A  44       0.740   6.942  28.255  1.00 11.80           H  
ATOM    372  HA3 GLY A  44       3.115   7.523  29.598  1.00 11.80           H  
ATOM    373  HA2 GLY A  44       3.479   7.575  27.844  1.00 11.80           H  
ATOM    374  N   SER A  45       4.008   5.095  28.637  1.00 12.06           N  
ATOM    375  CA  SER A  45       4.104   3.614  28.585  1.00 12.06           C  
ATOM    376  C   SER A  45       5.017   3.108  29.672  1.00 12.06           C  
ATOM    377  O   SER A  45       6.125   3.692  29.820  1.00 12.06           O  
ATOM    378  CB  SER A  45       4.763   3.164  27.239  1.00 12.06           C  
ATOM    379  OG  SER A  45       3.920   3.565  26.135  1.00 15.35           O  
ATOM    380  H   SER A  45       4.838   5.664  28.727  1.00 12.06           H  
ATOM    381  HA  SER A  45       3.114   3.169  28.687  1.00 12.06           H  
ATOM    382  HB3 SER A  45       4.876   2.080  27.235  1.00 12.06           H  
ATOM    383  HB2 SER A  45       5.741   3.634  27.139  1.00 12.06           H  
ATOM    384  HG  SER A  45       4.227   4.405  25.786  1.00 15.35           H  
ATOM    385  N   LEU A  46       4.579   2.038  30.331  1.00 11.51           N  
ATOM    386  CA  LEU A  46       5.358   1.423  31.417  1.00 11.51           C  
ATOM    387  C   LEU A  46       6.418   0.478  30.840  1.00 11.51           C  
ATOM    388  O   LEU A  46       6.039  -0.416  30.038  1.00 11.51           O  
ATOM    389  CB  LEU A  46       4.386   0.638  32.345  1.00 11.51           C  
ATOM    390  CG  LEU A  46       5.053   0.252  33.696  1.00 13.11           C  
ATOM    391  CD1 LEU A  46       5.466   1.439  34.587  1.00 13.11           C  
ATOM    392  CD2 LEU A  46       4.226  -0.775  34.504  1.00 13.11           C  
ATOM    393  H   LEU A  46       3.689   1.626  30.090  1.00 11.51           H  
ATOM    394  HA  LEU A  46       5.851   2.206  31.993  1.00 11.51           H  
ATOM    395  HB3 LEU A  46       4.049  -0.265  31.836  1.00 11.51           H  
ATOM    396  HB2 LEU A  46       3.501   1.244  32.538  1.00 11.51           H  
ATOM    397  HG  LEU A  46       5.980  -0.257  33.433  1.00 13.11           H  
ATOM    398 HD11 LEU A  46       5.921   1.065  35.504  1.00 13.11           H  
ATOM    399 HD12 LEU A  46       6.184   2.062  34.054  1.00 13.11           H  
ATOM    400 HD13 LEU A  46       4.585   2.032  34.835  1.00 13.11           H  
ATOM    401 HD21 LEU A  46       4.742  -1.005  35.436  1.00 13.11           H  
ATOM    402 HD22 LEU A  46       3.244  -0.357  34.726  1.00 13.11           H  
ATOM    403 HD23 LEU A  46       4.108  -1.688  33.920  1.00 13.11           H  
ATOM    404  N   ILE A  47       7.660   0.780  31.094  1.00 16.22           N  
ATOM    405  CA  ILE A  47       8.757   0.007  30.503  1.00 16.22           C  
ATOM    406  C   ILE A  47       9.518  -0.811  31.518  1.00 16.22           C  
ATOM    407  O   ILE A  47      10.217  -1.752  31.101  1.00 16.22           O  
ATOM    408  CB  ILE A  47       9.730   0.858  29.654  1.00 16.22           C  
ATOM    409  CG1 ILE A  47      10.442   1.986  30.457  1.00 13.79           C  
ATOM    410  CG2 ILE A  47       9.063   1.358  28.326  1.00 13.79           C  
ATOM    411  CD1 ILE A  47      11.640   2.530  29.643  1.00 13.79           C  
ATOM    412  H   ILE A  47       7.877   1.555  31.705  1.00 16.22           H  
ATOM    413  HA  ILE A  47       8.296  -0.705  29.819  1.00 16.22           H  
ATOM    414  HB  ILE A  47      10.521   0.175  29.345  1.00 16.22           H  
ATOM    415 HG13 ILE A  47      10.799   1.586  31.406  1.00 13.79           H  
ATOM    416 HG12 ILE A  47       9.737   2.795  30.650  1.00 13.79           H  
ATOM    417 HG21 ILE A  47       9.780   1.952  27.760  1.00 13.79           H  
ATOM    418 HG22 ILE A  47       8.751   0.500  27.730  1.00 13.79           H  
ATOM    419 HG23 ILE A  47       8.193   1.970  28.564  1.00 13.79           H  
ATOM    420 HD11 ILE A  47      12.136   3.319  30.208  1.00 13.79           H  
ATOM    421 HD12 ILE A  47      12.347   1.722  29.451  1.00 13.79           H  
ATOM    422 HD13 ILE A  47      11.283   2.932  28.695  1.00 13.79           H  
ATOM    423  N   ASN A  48       9.217  -0.591  32.757  1.00 16.10           N  
ATOM    424  CA  ASN A  48       9.607  -1.560  33.792  1.00 16.10           C  
ATOM    425  C   ASN A  48       8.923  -1.132  35.058  1.00 16.10           C  
ATOM    426  O   ASN A  48       8.101  -0.202  34.941  1.00 16.10           O  
ATOM    427  CB  ASN A  48      11.128  -1.711  34.033  1.00 16.10           C  
ATOM    428  CG  ASN A  48      11.860  -0.441  34.472  1.00 21.83           C  
ATOM    429  OD1 ASN A  48      11.277   0.367  35.284  1.00 21.83           O  
ATOM    430  ND2 ASN A  48      12.911  -0.129  33.857  1.00 21.83           N  
ATOM    431  H   ASN A  48       8.714   0.246  33.013  1.00 16.10           H  
ATOM    432  HA  ASN A  48       9.212  -2.535  33.508  1.00 16.10           H  
ATOM    433  HB3 ASN A  48      11.598  -2.104  33.131  1.00 16.10           H  
ATOM    434  HB2 ASN A  48      11.300  -2.498  34.768  1.00 16.10           H  
ATOM    435 HD22 ASN A  48      13.421   0.702  34.119  1.00 21.83           H  
ATOM    436 HD21 ASN A  48      13.245  -0.710  33.101  1.00 21.83           H  
ATOM    437  N   SER A  49       9.221  -1.788  36.165  1.00 14.67           N  
ATOM    438  CA  SER A  49       8.402  -1.519  37.347  1.00 14.67           C  
ATOM    439  C   SER A  49       8.551  -0.087  37.886  1.00 14.67           C  
ATOM    440  O   SER A  49       7.731   0.367  38.688  1.00 14.67           O  
ATOM    441  CB  SER A  49       8.666  -2.573  38.464  1.00 14.67           C  
ATOM    442  OG  SER A  49       9.910  -2.241  39.065  1.00 18.12           O  
ATOM    443  H   SER A  49       9.988  -2.445  36.172  1.00 14.67           H  
ATOM    444  HA  SER A  49       7.362  -1.635  37.043  1.00 14.67           H  
ATOM    445  HB3 SER A  49       8.732  -3.565  38.018  1.00 14.67           H  
ATOM    446  HB2 SER A  49       7.875  -2.515  39.212  1.00 14.67           H  
ATOM    447  HG  SER A  49       9.860  -1.358  39.438  1.00 18.12           H  
ATOM    448  N   GLN A  50       9.559   0.638  37.485  1.00 11.94           N  
ATOM    449  CA  GLN A  50       9.798   1.941  38.097  1.00 11.94           C  
ATOM    450  C   GLN A  50       9.944   3.143  37.125  1.00 11.94           C  
ATOM    451  O   GLN A  50      10.285   4.288  37.566  1.00 11.94           O  
ATOM    452  CB  GLN A  50      11.080   1.763  38.947  1.00 11.94           C  
ATOM    453  CG  GLN A  50      10.846   2.588  40.186  1.00 29.20           C  
ATOM    454  CD  GLN A  50      11.833   2.253  41.291  1.00 29.20           C  
ATOM    455  OE1 GLN A  50      12.989   1.630  40.893  1.00 29.20           O  
ATOM    456  NE2 GLN A  50      11.698   3.114  42.217  1.00 29.20           N  
ATOM    457  H   GLN A  50      10.168   0.296  36.755  1.00 11.94           H  
ATOM    458  HA  GLN A  50       8.971   2.153  38.774  1.00 11.94           H  
ATOM    459  HB3 GLN A  50      11.934   2.164  38.401  1.00 11.94           H  
ATOM    460  HB2 GLN A  50      11.186   0.715  39.226  1.00 11.94           H  
ATOM    461  HG3 GLN A  50       9.830   2.423  40.545  1.00 29.20           H  
ATOM    462  HG2 GLN A  50      10.926   3.646  39.937  1.00 29.20           H  
ATOM    463 HE22 GLN A  50      12.273   3.059  43.046  1.00 29.20           H  
ATOM    464 HE21 GLN A  50      11.016   3.853  42.124  1.00 29.20           H  
ATOM    465  N   TRP A  51       9.806   2.851  35.833  1.00  6.20           N  
ATOM    466  CA  TRP A  51      10.069   3.776  34.721  1.00  6.20           C  
ATOM    467  C   TRP A  51       8.959   3.810  33.692  1.00  6.20           C  
ATOM    468  O   TRP A  51       8.432   2.735  33.274  1.00  6.20           O  
ATOM    469  CB  TRP A  51      11.412   3.505  33.994  1.00  6.20           C  
ATOM    470  CG  TRP A  51      12.632   3.825  34.911  1.00 14.05           C  
ATOM    471  CD1 TRP A  51      13.252   3.015  35.824  1.00 14.05           C  
ATOM    472  CD2 TRP A  51      13.309   5.062  35.004  1.00 14.05           C  
ATOM    473  NE1 TRP A  51      14.292   3.725  36.466  1.00 14.05           N  
ATOM    474  CE2 TRP A  51      14.337   4.919  35.975  1.00 14.05           C  
ATOM    475  CE3 TRP A  51      13.110   6.268  34.326  1.00 14.05           C  
ATOM    476  CZ2 TRP A  51      15.242   5.948  36.264  1.00 14.05           C  
ATOM    477  CZ3 TRP A  51      14.003   7.314  34.645  1.00 14.05           C  
ATOM    478  CH2 TRP A  51      15.045   7.154  35.588  1.00 14.05           C  
ATOM    479  H   TRP A  51       9.498   1.931  35.553  1.00  6.20           H  
ATOM    480  HA  TRP A  51      10.136   4.776  35.149  1.00  6.20           H  
ATOM    481  HB3 TRP A  51      11.466   4.115  33.092  1.00  6.20           H  
ATOM    482  HB2 TRP A  51      11.454   2.460  33.686  1.00  6.20           H  
ATOM    483  HD1 TRP A  51      12.918   1.997  35.957  1.00 14.05           H  
ATOM    484  HE1 TRP A  51      14.847   3.273  37.179  1.00 14.05           H  
ATOM    485  HE3 TRP A  51      12.309   6.357  33.607  1.00 14.05           H  
ATOM    486  HZ2 TRP A  51      16.037   5.784  36.976  1.00 14.05           H  
ATOM    487  HZ3 TRP A  51      13.903   8.275  34.163  1.00 14.05           H  
ATOM    488  HH2 TRP A  51      15.697   7.993  35.780  1.00 14.05           H  
ATOM    489  N   VAL A  52       8.617   5.058  33.322  1.00  9.98           N  
ATOM    490  CA  VAL A  52       7.645   5.374  32.259  1.00  9.98           C  
ATOM    491  C   VAL A  52       8.319   6.169  31.125  1.00  9.98           C  
ATOM    492  O   VAL A  52       9.171   7.065  31.427  1.00  9.98           O  
ATOM    493  CB  VAL A  52       6.438   6.143  32.860  1.00  9.98           C  
ATOM    494  CG1 VAL A  52       5.566   6.952  31.847  1.00  6.09           C  
ATOM    495  CG2 VAL A  52       5.590   5.186  33.724  1.00  6.09           C  
ATOM    496  H   VAL A  52       9.035   5.854  33.783  1.00  9.98           H  
ATOM    497  HA  VAL A  52       7.278   4.435  31.844  1.00  9.98           H  
ATOM    498  HB  VAL A  52       6.860   6.876  33.548  1.00  9.98           H  
ATOM    499 HG11 VAL A  52       4.754   7.447  32.380  1.00  6.09           H  
ATOM    500 HG12 VAL A  52       6.184   7.701  31.352  1.00  6.09           H  
ATOM    501 HG13 VAL A  52       5.151   6.274  31.102  1.00  6.09           H  
ATOM    502 HG21 VAL A  52       4.744   5.729  34.144  1.00  6.09           H  
ATOM    503 HG22 VAL A  52       5.224   4.366  33.106  1.00  6.09           H  
ATOM    504 HG23 VAL A  52       6.202   4.786  34.532  1.00  6.09           H  
ATOM    505  N   VAL A  53       7.962   5.811  29.877  1.00 10.51           N  
ATOM    506  CA  VAL A  53       8.426   6.653  28.753  1.00 10.51           C  
ATOM    507  C   VAL A  53       7.246   7.472  28.146  1.00 10.51           C  
ATOM    508  O   VAL A  53       6.076   6.993  28.151  1.00 10.51           O  
ATOM    509  CB  VAL A  53       9.095   5.823  27.654  1.00 10.51           C  
ATOM    510  CG1 VAL A  53       8.038   4.979  26.942  1.00 17.58           C  
ATOM    511  CG2 VAL A  53       9.768   6.757  26.628  1.00 17.58           C  
ATOM    512  H   VAL A  53       7.394   4.989  29.730  1.00 10.51           H  
ATOM    513  HA  VAL A  53       9.162   7.357  29.140  1.00 10.51           H  
ATOM    514  HB  VAL A  53       9.845   5.169  28.098  1.00 10.51           H  
ATOM    515 HG11 VAL A  53       8.512   4.387  26.159  1.00 17.58           H  
ATOM    516 HG12 VAL A  53       7.559   4.314  27.660  1.00 17.58           H  
ATOM    517 HG13 VAL A  53       7.288   5.634  26.498  1.00 17.58           H  
ATOM    518 HG21 VAL A  53      10.242   6.160  25.849  1.00 17.58           H  
ATOM    519 HG22 VAL A  53       9.017   7.407  26.180  1.00 17.58           H  
ATOM    520 HG23 VAL A  53      10.522   7.365  27.129  1.00 17.58           H  
ATOM    521  N   SER A  54       7.441   8.781  27.997  1.00  7.24           N  
ATOM    522  CA  SER A  54       6.404   9.682  27.422  1.00  7.24           C  
ATOM    523  C   SER A  54       7.076  10.670  26.429  1.00  7.24           C  
ATOM    524  O   SER A  54       8.234  10.471  25.985  1.00  7.24           O  
ATOM    525  CB  SER A  54       5.641  10.441  28.570  1.00  7.24           C  
ATOM    526  OG  SER A  54       4.394  11.129  28.127  1.00  4.37           O  
ATOM    527  H   SER A  54       8.318   9.196  28.278  1.00  7.24           H  
ATOM    528  HA  SER A  54       5.685   9.075  26.872  1.00  7.24           H  
ATOM    529  HB3 SER A  54       6.311  11.168  29.030  1.00  7.24           H  
ATOM    530  HB2 SER A  54       5.402   9.740  29.370  1.00  7.24           H  
ATOM    531  HG  SER A  54       3.689  10.485  28.032  1.00  4.37           H  
ATOM    532  N   ALA A  55       6.330  11.662  26.030  1.00  4.57           N  
ATOM    533  CA  ALA A  55       6.772  12.738  25.117  1.00  4.57           C  
ATOM    534  C   ALA A  55       7.330  13.927  25.950  1.00  4.57           C  
ATOM    535  O   ALA A  55       6.754  14.239  27.035  1.00  4.57           O  
ATOM    536  CB  ALA A  55       5.557  13.192  24.220  1.00  4.57           C  
ATOM    537  H   ALA A  55       5.374  11.734  26.347  1.00  4.57           H  
ATOM    538  HA  ALA A  55       7.563  12.354  24.473  1.00  4.57           H  
ATOM    539  HB1 ALA A  55       5.879  13.985  23.545  1.00  4.57           H  
ATOM    540  HB2 ALA A  55       5.198  12.344  23.637  1.00  4.57           H  
ATOM    541  HB3 ALA A  55       4.753  13.561  24.856  1.00  4.57           H  
ATOM    542  N   ALA A  56       8.520  14.383  25.569  1.00  5.35           N  
ATOM    543  CA  ALA A  56       9.122  15.542  26.203  1.00  5.35           C  
ATOM    544  C   ALA A  56       8.153  16.744  26.167  1.00  5.35           C  
ATOM    545  O   ALA A  56       8.093  17.519  27.165  1.00  5.35           O  
ATOM    546  CB  ALA A  56      10.415  15.884  25.461  1.00  5.35           C  
ATOM    547  H   ALA A  56       9.023  13.921  24.825  1.00  5.35           H  
ATOM    548  HA  ALA A  56       9.357  15.302  27.240  1.00  5.35           H  
ATOM    549  HB1 ALA A  56      10.881  16.753  25.924  1.00  5.35           H  
ATOM    550  HB2 ALA A  56      11.098  15.036  25.511  1.00  5.35           H  
ATOM    551  HB3 ALA A  56      10.188  16.106  24.418  1.00  5.35           H  
ATOM    552  N   HIS A  57       7.351  16.870  25.098  1.00 12.07           N  
ATOM    553  CA  HIS A  57       6.330  17.945  25.109  1.00 12.07           C  
ATOM    554  C   HIS A  57       5.220  17.857  26.181  1.00 12.07           C  
ATOM    555  O   HIS A  57       4.513  18.855  26.449  1.00 12.07           O  
ATOM    556  CB  HIS A  57       5.828  18.298  23.724  1.00 12.07           C  
ATOM    557  CG  HIS A  57       4.587  17.486  23.335  1.00 15.06           C  
ATOM    558  ND1 HIS A  57       4.722  16.373  22.494  1.00 15.06           N  
ATOM    559  CD2 HIS A  57       3.267  17.681  23.635  1.00 15.06           C  
ATOM    560  CE1 HIS A  57       3.435  15.859  22.276  1.00 15.06           C  
ATOM    561  NE2 HIS A  57       2.519  16.667  22.999  1.00 15.06           N  
ATOM    562  H   HIS A  57       7.452  16.241  24.314  1.00 12.07           H  
ATOM    563  HA  HIS A  57       6.897  18.828  25.405  1.00 12.07           H  
ATOM    564  HB3 HIS A  57       6.620  18.122  22.996  1.00 12.07           H  
ATOM    565  HB2 HIS A  57       5.593  19.362  23.684  1.00 12.07           H  
ATOM    566  HD1 HIS A  57       5.637  16.092  22.171  1.00 15.06           H  
ATOM    567  HD2 HIS A  57       2.973  18.508  24.264  1.00 15.06           H  
ATOM    568  HE1 HIS A  57       3.299  14.993  21.646  1.00 15.06           H  
ATOM    569  N   CYS A  58       5.122  16.719  26.863  1.00  7.11           N  
ATOM    570  CA  CYS A  58       4.240  16.495  27.986  1.00  7.11           C  
ATOM    571  C   CYS A  58       4.874  16.958  29.300  1.00  7.11           C  
ATOM    572  O   CYS A  58       4.238  16.764  30.362  1.00  7.11           O  
ATOM    573  CB  CYS A  58       3.941  14.999  28.071  1.00  7.11           C  
ATOM    574  SG  CYS A  58       2.792  14.452  26.722  1.00  8.99           S  
ATOM    575  H   CYS A  58       5.692  15.926  26.606  1.00  7.11           H  
ATOM    576  HA  CYS A  58       3.309  17.039  27.825  1.00  7.11           H  
ATOM    577  HB3 CYS A  58       3.496  14.772  29.040  1.00  7.11           H  
ATOM    578  HB2 CYS A  58       4.873  14.438  28.003  1.00  7.11           H  
ATOM    579  N   TYR A  59       6.119  17.394  29.298  1.00 12.76           N  
ATOM    580  CA  TYR A  59       6.785  17.706  30.591  1.00 12.76           C  
ATOM    581  C   TYR A  59       6.005  18.747  31.423  1.00 12.76           C  
ATOM    582  O   TYR A  59       5.466  19.728  30.856  1.00 12.76           O  
ATOM    583  CB  TYR A  59       8.233  18.181  30.337  1.00 12.76           C  
ATOM    584  CG  TYR A  59       8.892  18.806  31.579  1.00 14.40           C  
ATOM    585  CD1 TYR A  59       8.783  20.165  31.743  1.00 14.40           C  
ATOM    586  CD2 TYR A  59       9.468  18.021  32.563  1.00 14.40           C  
ATOM    587  CE1 TYR A  59       9.209  20.786  32.929  1.00 14.40           C  
ATOM    588  CE2 TYR A  59       9.905  18.622  33.775  1.00 14.40           C  
ATOM    589  CZ  TYR A  59       9.753  20.009  33.937  1.00 14.40           C  
ATOM    590  OH  TYR A  59      10.159  20.677  35.154  1.00 14.40           O  
ATOM    591  H   TYR A  59       6.611  17.513  28.424  1.00 12.76           H  
ATOM    592  HA  TYR A  59       6.834  16.785  31.171  1.00 12.76           H  
ATOM    593  HB3 TYR A  59       8.239  18.904  29.522  1.00 12.76           H  
ATOM    594  HB2 TYR A  59       8.835  17.340  29.993  1.00 12.76           H  
ATOM    595  HD1 TYR A  59       8.365  20.772  30.954  1.00 14.40           H  
ATOM    596  HD2 TYR A  59       9.583  16.958  32.408  1.00 14.40           H  
ATOM    597  HE1 TYR A  59       9.110  21.855  33.044  1.00 14.40           H  
ATOM    598  HE2 TYR A  59      10.345  18.014  34.551  1.00 14.40           H  
ATOM    599  HH  TYR A  59      10.865  20.179  35.573  1.00 14.40           H  
ATOM    600  N   LYS A  60       5.866  18.453  32.712  1.00 15.64           N  
ATOM    601  CA  LYS A  60       5.232  19.283  33.734  1.00 15.64           C  
ATOM    602  C   LYS A  60       5.859  18.904  35.058  1.00 15.64           C  
ATOM    603  O   LYS A  60       6.306  17.726  35.241  1.00 15.64           O  
ATOM    604  CB  LYS A  60       3.710  18.951  33.874  1.00 15.64           C  
ATOM    605  CG  LYS A  60       2.944  19.023  32.542  0.00  0.00           C  
ATOM    606  CD  LYS A  60       1.722  19.937  32.645  0.00  0.00           C  
ATOM    607  CE  LYS A  60       0.811  19.461  33.778  0.00  0.00           C  
ATOM    608  NZ  LYS A  60      -0.277  20.417  33.972  0.00  0.00           N1+
ATOM    609  H   LYS A  60       6.218  17.577  33.071  1.00 15.64           H  
ATOM    610  HA  LYS A  60       5.381  20.342  33.522  1.00 15.64           H  
ATOM    611  HB3 LYS A  60       3.255  19.635  34.591  1.00 15.64           H  
ATOM    612  HB2 LYS A  60       3.595  17.956  34.304  1.00 15.64           H  
ATOM    613  HG3 LYS A  60       2.625  18.022  32.253  1.00  0.00           H  
ATOM    614  HG2 LYS A  60       3.608  19.392  31.761  1.00  0.00           H  
ATOM    615  HD3 LYS A  60       1.172  19.916  31.704  1.00  0.00           H  
ATOM    616  HD2 LYS A  60       2.048  20.958  32.846  1.00  0.00           H  
ATOM    617  HE3 LYS A  60       1.389  19.377  34.698  1.00  0.00           H  
ATOM    618  HE2 LYS A  60       0.396  18.485  33.525  1.00  0.00           H  
ATOM    619  HZ1 LYS A  60      -1.011  19.987  34.517  1.00  0.00           H  
ATOM    620  HZ2 LYS A  60       0.071  21.230  34.460  1.00  0.00           H  
ATOM    621  HZ3 LYS A  60      -0.645  20.696  33.074  1.00  0.00           H  
ATOM    622  N   SER A  61       5.815  19.843  36.042  1.00 24.24           N  
ATOM    623  CA  SER A  61       6.193  19.513  37.460  1.00 24.24           C  
ATOM    624  C   SER A  61       4.987  18.826  38.110  1.00 24.24           C  
ATOM    625  O   SER A  61       3.832  19.105  37.704  1.00 24.24           O  
ATOM    626  CB  SER A  61       6.503  20.821  38.274  1.00 24.24           C  
ATOM    627  OG  SER A  61       6.764  20.491  39.645  0.00  0.00           O  
ATOM    628  H   SER A  61       5.524  20.786  35.828  1.00 24.24           H  
ATOM    629  HA  SER A  61       7.057  18.848  37.474  1.00 24.24           H  
ATOM    630  HB3 SER A  61       5.647  21.494  38.219  1.00 24.24           H  
ATOM    631  HB2 SER A  61       7.375  21.316  37.847  1.00 24.24           H  
ATOM    632  HG  SER A  61       5.995  20.058  40.022  1.00  0.00           H  
ATOM    633  N   GLY A  62       5.172  18.068  39.145  1.00 27.22           N  
ATOM    634  CA  GLY A  62       4.007  17.574  39.893  1.00 27.22           C  
ATOM    635  C   GLY A  62       3.168  16.513  39.186  1.00 27.22           C  
ATOM    636  O   GLY A  62       1.909  16.613  39.164  1.00 27.22           O  
ATOM    637  H   GLY A  62       6.109  17.822  39.430  1.00 27.22           H  
ATOM    638  HA3 GLY A  62       3.369  18.416  40.163  1.00 27.22           H  
ATOM    639  HA2 GLY A  62       4.336  17.189  40.858  1.00 27.22           H  
ATOM    640  N   ILE A  63       3.839  15.596  38.524  1.00 20.00           N  
ATOM    641  CA  ILE A  63       3.130  14.481  37.832  1.00 20.00           C  
ATOM    642  C   ILE A  63       2.803  13.308  38.779  1.00 20.00           C  
ATOM    643  O   ILE A  63       3.679  12.766  39.495  1.00 20.00           O  
ATOM    644  CB  ILE A  63       3.992  13.990  36.630  1.00 20.00           C  
ATOM    645  CG1 ILE A  63       4.243  15.147  35.626  1.00 15.30           C  
ATOM    646  CG2 ILE A  63       3.382  12.760  35.925  1.00 15.30           C  
ATOM    647  CD1 ILE A  63       5.191  14.726  34.473  1.00 15.30           C  
ATOM    648  H   ILE A  63       4.847  15.641  38.480  1.00 20.00           H  
ATOM    649  HA  ILE A  63       2.191  14.870  37.438  1.00 20.00           H  
ATOM    650  HB  ILE A  63       4.961  13.689  37.027  1.00 20.00           H  
ATOM    651 HG13 ILE A  63       4.671  15.999  36.154  1.00 15.30           H  
ATOM    652 HG12 ILE A  63       3.292  15.479  35.210  1.00 15.30           H  
ATOM    653 HG21 ILE A  63       4.023  12.461  35.096  1.00 15.30           H  
ATOM    654 HG22 ILE A  63       3.300  11.937  36.635  1.00 15.30           H  
ATOM    655 HG23 ILE A  63       2.392  13.012  35.545  1.00 15.30           H  
ATOM    656 HD11 ILE A  63       5.337  15.568  33.796  1.00 15.30           H  
ATOM    657 HD12 ILE A  63       6.153  14.421  34.886  1.00 15.30           H  
ATOM    658 HD13 ILE A  63       4.751  13.893  33.926  1.00 15.30           H  
ATOM    659  N   GLN A  64       1.585  12.855  38.684  1.00 14.97           N  
ATOM    660  CA  GLN A  64       1.185  11.565  39.233  1.00 14.97           C  
ATOM    661  C   GLN A  64       0.963  10.558  38.101  1.00 14.97           C  
ATOM    662  O   GLN A  64       0.137  10.805  37.174  1.00 14.97           O  
ATOM    663  CB  GLN A  64      -0.073  11.647  40.131  1.00 14.97           C  
ATOM    664  CG  GLN A  64      -0.289  10.283  40.853  1.00 20.59           C  
ATOM    665  CD  GLN A  64      -1.595  10.292  41.668  1.00 20.59           C  
ATOM    666  OE1 GLN A  64      -2.700  10.486  41.022  1.00 20.59           O  
ATOM    667  NE2 GLN A  64      -1.548  10.292  42.926  1.00 20.59           N  
ATOM    668  H   GLN A  64       0.877  13.403  38.216  1.00 14.97           H  
ATOM    669  HA  GLN A  64       2.007  11.197  39.847  1.00 14.97           H  
ATOM    670  HB3 GLN A  64      -0.944  11.874  39.516  1.00 14.97           H  
ATOM    671  HB2 GLN A  64       0.062  12.434  40.874  1.00 14.97           H  
ATOM    672  HG3 GLN A  64       0.552  10.087  41.518  1.00 20.59           H  
ATOM    673  HG2 GLN A  64      -0.328   9.483  40.114  1.00 20.59           H  
ATOM    674 HE22 GLN A  64      -2.403  10.298  43.463  1.00 20.59           H  
ATOM    675 HE21 GLN A  64      -0.655  10.286  43.398  1.00 20.59           H  
ATOM    676  N   VAL A  65       1.642   9.438  38.211  1.00 13.03           N  
ATOM    677  CA  VAL A  65       1.390   8.402  37.163  1.00 13.03           C  
ATOM    678  C   VAL A  65       0.206   7.522  37.614  1.00 13.03           C  
ATOM    679  O   VAL A  65       0.229   6.988  38.754  1.00 13.03           O  
ATOM    680  CB  VAL A  65       2.662   7.562  36.923  1.00 13.03           C  
ATOM    681  CG1 VAL A  65       2.383   6.410  35.930  1.00 12.78           C  
ATOM    682  CG2 VAL A  65       3.783   8.481  36.418  1.00 12.78           C  
ATOM    683  H   VAL A  65       2.292   9.314  38.974  1.00 13.03           H  
ATOM    684  HA  VAL A  65       1.120   8.903  36.233  1.00 13.03           H  
ATOM    685  HB  VAL A  65       2.973   7.129  37.874  1.00 13.03           H  
ATOM    686 HG11 VAL A  65       3.295   5.833  35.777  1.00 12.78           H  
ATOM    687 HG12 VAL A  65       1.606   5.761  36.334  1.00 12.78           H  
ATOM    688 HG13 VAL A  65       2.051   6.823  34.977  1.00 12.78           H  
ATOM    689 HG21 VAL A  65       4.685   7.894  36.246  1.00 12.78           H  
ATOM    690 HG22 VAL A  65       3.474   8.953  35.485  1.00 12.78           H  
ATOM    691 HG23 VAL A  65       3.987   9.250  37.163  1.00 12.78           H  
ATOM    692  N   ARG A  66      -0.736   7.300  36.686  1.00 10.71           N  
ATOM    693  CA  ARG A  66      -1.866   6.353  36.930  1.00 10.71           C  
ATOM    694  C   ARG A  66      -1.840   5.105  36.044  1.00 10.71           C  
ATOM    695  O   ARG A  66      -1.953   5.179  34.809  1.00 10.71           O  
ATOM    696  CB  ARG A  66      -3.232   7.112  36.823  1.00 10.71           C  
ATOM    697  CG  ARG A  66      -3.177   8.281  37.854  1.00 12.24           C  
ATOM    698  CD  ARG A  66      -4.513   9.035  37.853  1.00 12.24           C  
ATOM    699  NE  ARG A  66      -4.645   9.810  39.113  1.00 12.24           N  
ATOM    700  CZ  ARG A  66      -5.803  10.025  39.757  1.00 12.24           C  
ATOM    701  NH1 ARG A  66      -7.019   9.710  39.234  1.00 12.24           N  
ATOM    702  NH2 ARG A  66      -5.734  10.550  40.966  1.00 12.24           N1+
ATOM    703  H   ARG A  66      -0.692   7.778  35.797  1.00 10.71           H  
ATOM    704  HA  ARG A  66      -1.775   6.011  37.961  1.00 10.71           H  
ATOM    705  HB3 ARG A  66      -4.045   6.435  37.086  1.00 10.71           H  
ATOM    706  HB2 ARG A  66      -3.342   7.520  35.818  1.00 10.71           H  
ATOM    707  HG3 ARG A  66      -2.373   8.966  37.584  1.00 12.24           H  
ATOM    708  HG2 ARG A  66      -2.988   7.879  38.849  1.00 12.24           H  
ATOM    709  HD3 ARG A  66      -5.333   8.321  37.778  1.00 12.24           H  
ATOM    710  HD2 ARG A  66      -4.545   9.716  37.003  1.00 12.24           H  
ATOM    711 HH22 ARG A  66      -6.580  10.729  41.488  1.00 12.24           H  
ATOM    712 HH21 ARG A  66      -4.835  10.773  41.369  1.00 12.24           H  
ATOM    713 HH12 ARG A  66      -7.859   9.894  39.763  1.00 12.24           H  
ATOM    714 HH11 ARG A  66      -7.081   9.292  38.317  1.00 12.24           H  
ATOM    715  HE  ARG A  66      -3.784  10.187  39.483  1.00 12.24           H  
ATOM    716  N   LEU A  67      -1.584   3.997  36.700  1.00 11.36           N  
ATOM    717  CA  LEU A  67      -1.548   2.663  36.078  1.00 11.36           C  
ATOM    718  C   LEU A  67      -2.891   1.917  36.241  1.00 11.36           C  
ATOM    719  O   LEU A  67      -3.668   2.140  37.226  1.00 11.36           O  
ATOM    720  CB  LEU A  67      -0.431   1.846  36.767  1.00 11.36           C  
ATOM    721  CG  LEU A  67       0.918   2.621  36.824  1.00 24.95           C  
ATOM    722  CD1 LEU A  67       2.029   1.905  37.617  1.00 24.95           C  
ATOM    723  CD2 LEU A  67       1.472   2.807  35.418  1.00 24.95           C  
ATOM    724  H   LEU A  67      -1.397   4.029  37.692  1.00 11.36           H  
ATOM    725  HA  LEU A  67      -1.318   2.765  35.017  1.00 11.36           H  
ATOM    726  HB3 LEU A  67      -0.287   0.907  36.233  1.00 11.36           H  
ATOM    727  HB2 LEU A  67      -0.743   1.587  37.779  1.00 11.36           H  
ATOM    728  HG  LEU A  67       0.744   3.601  37.267  1.00 24.95           H  
ATOM    729 HD11 LEU A  67       2.933   2.513  37.606  1.00 24.95           H  
ATOM    730 HD12 LEU A  67       1.703   1.757  38.647  1.00 24.95           H  
ATOM    731 HD13 LEU A  67       2.237   0.938  37.160  1.00 24.95           H  
ATOM    732 HD21 LEU A  67       2.416   3.350  35.468  1.00 24.95           H  
ATOM    733 HD22 LEU A  67       1.638   1.832  34.960  1.00 24.95           H  
ATOM    734 HD23 LEU A  67       0.759   3.373  34.818  1.00 24.95           H  
ATOM    735  N   GLY A  69      -3.077   0.916  35.398  1.00 15.37           N  
ATOM    736  CA  GLY A  69      -4.260   0.047  35.534  1.00 15.37           C  
ATOM    737  C   GLY A  69      -5.590   0.771  35.231  1.00 15.37           C  
ATOM    738  O   GLY A  69      -6.658   0.315  35.729  1.00 15.37           O  
ATOM    739  H   GLY A  69      -2.408   0.746  34.660  1.00 15.37           H  
ATOM    740  HA3 GLY A  69      -4.293  -0.364  36.543  1.00 15.37           H  
ATOM    741  HA2 GLY A  69      -4.156  -0.812  34.871  1.00 15.37           H  
ATOM    742  N   GLU A  70      -5.553   1.887  34.474  1.00 13.64           N  
ATOM    743  CA  GLU A  70      -6.778   2.691  34.241  1.00 13.64           C  
ATOM    744  C   GLU A  70      -7.587   2.148  33.068  1.00 13.64           C  
ATOM    745  O   GLU A  70      -6.955   1.761  32.055  1.00 13.64           O  
ATOM    746  CB  GLU A  70      -6.490   4.212  33.966  1.00 13.64           C  
ATOM    747  CG  GLU A  70      -5.920   5.023  35.161  1.00 11.52           C  
ATOM    748  CD  GLU A  70      -7.062   5.301  36.143  1.00 11.52           C  
ATOM    749  OE1 GLU A  70      -8.184   4.769  35.917  1.00 11.52           O  
ATOM    750  OE2 GLU A  70      -7.017   6.347  36.839  1.00 11.52           O1-
ATOM    751  H   GLU A  70      -4.683   2.186  34.057  1.00 13.64           H  
ATOM    752  HA  GLU A  70      -7.398   2.624  35.135  1.00 13.64           H  
ATOM    753  HB3 GLU A  70      -7.401   4.691  33.608  1.00 13.64           H  
ATOM    754  HB2 GLU A  70      -5.814   4.302  33.115  1.00 13.64           H  
ATOM    755  HG3 GLU A  70      -5.515   5.968  34.798  1.00 11.52           H  
ATOM    756  HG2 GLU A  70      -5.146   4.439  35.660  1.00 11.52           H  
ATOM    757  N   ASP A  71      -8.918   2.224  33.165  1.00  9.49           N  
ATOM    758  CA  ASP A  71      -9.780   2.140  32.004  1.00  9.49           C  
ATOM    759  C   ASP A  71     -10.629   3.418  31.955  1.00  9.49           C  
ATOM    760  O   ASP A  71     -10.179   4.413  31.330  1.00  9.49           O  
ATOM    761  CB  ASP A  71     -10.610   0.868  31.987  1.00  9.49           C  
ATOM    762  CG  ASP A  71     -11.301   0.803  30.641  1.00 14.59           C  
ATOM    763  OD1 ASP A  71     -10.704   1.091  29.571  1.00 14.59           O  
ATOM    764  OD2 ASP A  71     -12.526   0.588  30.596  1.00 14.59           O1-
ATOM    765  H   ASP A  71      -9.352   2.344  34.069  1.00  9.49           H  
ATOM    766  HA  ASP A  71      -9.143   2.132  31.119  1.00  9.49           H  
ATOM    767  HB3 ASP A  71     -11.359   0.913  32.777  1.00  9.49           H  
ATOM    768  HB2 ASP A  71      -9.954   0.005  32.100  1.00  9.49           H  
ATOM    769  N   ASN A  72     -11.599   3.521  32.844  1.00  6.78           N  
ATOM    770  CA  ASN A  72     -12.324   4.776  32.987  1.00  6.78           C  
ATOM    771  C   ASN A  72     -11.525   5.715  33.893  1.00  6.78           C  
ATOM    772  O   ASN A  72     -11.272   5.372  35.088  1.00  6.78           O  
ATOM    773  CB  ASN A  72     -13.689   4.506  33.597  1.00  6.78           C  
ATOM    774  CG  ASN A  72     -14.554   5.783  33.546  1.00  8.98           C  
ATOM    775  OD1 ASN A  72     -14.078   6.913  33.838  1.00  8.98           O  
ATOM    776  ND2 ASN A  72     -15.756   5.632  32.999  1.00  8.98           N  
ATOM    777  H   ASN A  72     -11.838   2.730  33.425  1.00  6.78           H  
ATOM    778  HA  ASN A  72     -12.449   5.237  32.007  1.00  6.78           H  
ATOM    779  HB3 ASN A  72     -13.568   4.191  34.633  1.00  6.78           H  
ATOM    780  HB2 ASN A  72     -14.184   3.710  33.041  1.00  6.78           H  
ATOM    781 HD22 ASN A  72     -16.382   6.422  32.929  1.00  8.98           H  
ATOM    782 HD21 ASN A  72     -16.044   4.728  32.653  1.00  8.98           H  
ATOM    783  N   ILE A  73     -11.005   6.774  33.320  1.00 13.54           N  
ATOM    784  CA  ILE A  73     -10.148   7.680  34.136  1.00 13.54           C  
ATOM    785  C   ILE A  73     -10.939   8.552  35.121  1.00 13.54           C  
ATOM    786  O   ILE A  73     -10.310   9.254  35.965  1.00 13.54           O  
ATOM    787  CB  ILE A  73      -9.223   8.596  33.256  1.00 13.54           C  
ATOM    788  CG1 ILE A  73     -10.038   9.420  32.229  1.00 12.44           C  
ATOM    789  CG2 ILE A  73      -8.135   7.728  32.603  1.00 12.44           C  
ATOM    790  CD1 ILE A  73      -9.099  10.399  31.464  1.00 12.44           C  
ATOM    791  H   ILE A  73     -11.188   6.962  32.345  1.00 13.54           H  
ATOM    792  HA  ILE A  73      -9.492   7.045  34.731  1.00 13.54           H  
ATOM    793  HB  ILE A  73      -8.726   9.300  33.923  1.00 13.54           H  
ATOM    794 HG13 ILE A  73     -10.809   9.988  32.749  1.00 12.44           H  
ATOM    795 HG12 ILE A  73     -10.515   8.745  31.519  1.00 12.44           H  
ATOM    796 HG21 ILE A  73      -7.488   8.356  31.990  1.00 12.44           H  
ATOM    797 HG22 ILE A  73      -7.542   7.244  33.379  1.00 12.44           H  
ATOM    798 HG23 ILE A  73      -8.603   6.968  31.977  1.00 12.44           H  
ATOM    799 HD11 ILE A  73      -9.681  10.974  30.744  1.00 12.44           H  
ATOM    800 HD12 ILE A  73      -8.626  11.078  32.173  1.00 12.44           H  
ATOM    801 HD13 ILE A  73      -8.331   9.831  30.939  1.00 12.44           H  
ATOM    802  N   ASN A  74     -12.254   8.449  35.089  1.00  7.42           N  
ATOM    803  CA  ASN A  74     -13.085   9.231  35.997  1.00  7.42           C  
ATOM    804  C   ASN A  74     -13.706   8.386  37.098  1.00  7.42           C  
ATOM    805  O   ASN A  74     -14.449   8.975  37.928  1.00  7.42           O  
ATOM    806  CB  ASN A  74     -14.176  10.044  35.263  1.00  7.42           C  
ATOM    807  CG  ASN A  74     -13.531  11.312  34.666  1.00 11.04           C  
ATOM    808  OD1 ASN A  74     -12.748  11.999  35.368  1.00 11.04           O  
ATOM    809  ND2 ASN A  74     -14.068  11.784  33.544  1.00 11.04           N  
ATOM    810  H   ASN A  74     -12.696   7.823  34.431  1.00  7.42           H  
ATOM    811  HA  ASN A  74     -12.428   9.952  36.484  1.00  7.42           H  
ATOM    812  HB3 ASN A  74     -14.953  10.331  35.971  1.00  7.42           H  
ATOM    813  HB2 ASN A  74     -14.600   9.440  34.461  1.00  7.42           H  
ATOM    814 HD22 ASN A  74     -13.685  12.612  33.110  1.00 11.04           H  
ATOM    815 HD21 ASN A  74     -14.859  11.315  33.126  1.00 11.04           H  
ATOM    816  N   VAL A  75     -13.521   7.059  37.094  1.00 11.10           N  
ATOM    817  CA  VAL A  75     -14.176   6.158  38.075  1.00 11.10           C  
ATOM    818  C   VAL A  75     -13.167   5.190  38.671  1.00 11.10           C  
ATOM    819  O   VAL A  75     -12.317   4.663  37.916  1.00 11.10           O  
ATOM    820  CB  VAL A  75     -15.325   5.349  37.364  1.00 11.10           C  
ATOM    821  CG1 VAL A  75     -16.073   4.391  38.361  1.00 15.39           C  
ATOM    822  CG2 VAL A  75     -16.350   6.283  36.611  1.00 15.39           C  
ATOM    823  H   VAL A  75     -12.916   6.636  36.405  1.00 11.10           H  
ATOM    824  HA  VAL A  75     -14.608   6.759  38.876  1.00 11.10           H  
ATOM    825  HB  VAL A  75     -14.853   4.719  36.610  1.00 11.10           H  
ATOM    826 HG11 VAL A  75     -16.857   3.853  37.829  1.00 15.39           H  
ATOM    827 HG12 VAL A  75     -15.364   3.678  38.781  1.00 15.39           H  
ATOM    828 HG13 VAL A  75     -16.517   4.978  39.165  1.00 15.39           H  
ATOM    829 HG21 VAL A  75     -17.120   5.672  36.139  1.00 15.39           H  
ATOM    830 HG22 VAL A  75     -16.814   6.964  37.325  1.00 15.39           H  
ATOM    831 HG23 VAL A  75     -15.825   6.858  35.848  1.00 15.39           H  
ATOM    832  N   VAL A  76     -13.169   5.022  39.974  1.00 15.38           N  
ATOM    833  CA  VAL A  76     -12.233   4.050  40.530  1.00 15.38           C  
ATOM    834  C   VAL A  76     -12.839   2.645  40.372  1.00 15.38           C  
ATOM    835  O   VAL A  76     -14.012   2.446  40.804  1.00 15.38           O  
ATOM    836  CB  VAL A  76     -11.906   4.366  42.016  1.00 15.38           C  
ATOM    837  CG1 VAL A  76     -11.115   3.206  42.647  1.00 11.55           C  
ATOM    838  CG2 VAL A  76     -11.133   5.692  42.062  1.00 11.55           C  
ATOM    839  H   VAL A  76     -13.803   5.556  40.551  1.00 15.38           H  
ATOM    840  HA  VAL A  76     -11.308   4.094  39.956  1.00 15.38           H  
ATOM    841  HB  VAL A  76     -12.842   4.488  42.561  1.00 15.38           H  
ATOM    842 HG11 VAL A  76     -10.893   3.441  43.688  1.00 11.55           H  
ATOM    843 HG12 VAL A  76     -11.708   2.293  42.600  1.00 11.55           H  
ATOM    844 HG13 VAL A  76     -10.183   3.062  42.101  1.00 11.55           H  
ATOM    845 HG21 VAL A  76     -10.891   5.936  43.096  1.00 11.55           H  
ATOM    846 HG22 VAL A  76     -10.212   5.596  41.487  1.00 11.55           H  
ATOM    847 HG23 VAL A  76     -11.746   6.486  41.635  1.00 11.55           H  
ATOM    848  N   GLU A  77     -12.195   1.817  39.534  1.00 14.98           N  
ATOM    849  CA  GLU A  77     -12.835   0.579  39.167  1.00 14.98           C  
ATOM    850  C   GLU A  77     -12.092  -0.596  39.752  1.00 14.98           C  
ATOM    851  O   GLU A  77     -12.695  -1.695  39.739  1.00 14.98           O  
ATOM    852  CB  GLU A  77     -12.813   0.420  37.661  1.00 14.98           C  
ATOM    853  CG  GLU A  77     -13.534   1.576  36.934  1.00 22.14           C  
ATOM    854  CD  GLU A  77     -13.541   1.227  35.450  1.00 22.14           C  
ATOM    855  OE1 GLU A  77     -12.573   1.524  34.704  1.00 22.14           O  
ATOM    856  OE2 GLU A  77     -14.594   0.750  34.938  1.00 22.14           O1-
ATOM    857  H   GLU A  77     -11.284   2.068  39.177  1.00 14.98           H  
ATOM    858  HA  GLU A  77     -13.865   0.577  39.523  1.00 14.98           H  
ATOM    859  HB3 GLU A  77     -13.281  -0.526  37.390  1.00 14.98           H  
ATOM    860  HB2 GLU A  77     -11.780   0.364  37.318  1.00 14.98           H  
ATOM    861  HG3 GLU A  77     -12.979   2.502  37.086  1.00 22.14           H  
ATOM    862  HG2 GLU A  77     -14.560   1.647  37.295  1.00 22.14           H  
ATOM    863  N   GLY A  78     -10.985  -0.380  40.407  1.00 21.49           N  
ATOM    864  CA  GLY A  78     -10.400  -1.470  41.210  1.00 21.49           C  
ATOM    865  C   GLY A  78      -9.001  -1.943  40.823  1.00 21.49           C  
ATOM    866  O   GLY A  78      -8.409  -2.715  41.604  1.00 21.49           O  
ATOM    867  H   GLY A  78     -10.539   0.525  40.360  1.00 21.49           H  
ATOM    868  HA3 GLY A  78     -11.080  -2.322  41.207  1.00 21.49           H  
ATOM    869  HA2 GLY A  78     -10.403  -1.182  42.261  1.00 21.49           H  
ATOM    870  N   ASN A  79      -8.570  -1.680  39.619  1.00 14.33           N  
ATOM    871  CA  ASN A  79      -7.244  -2.123  39.231  1.00 14.33           C  
ATOM    872  C   ASN A  79      -6.181  -1.006  39.215  1.00 14.33           C  
ATOM    873  O   ASN A  79      -5.066  -1.231  38.719  1.00 14.33           O  
ATOM    874  CB  ASN A  79      -7.303  -2.758  37.863  1.00 14.33           C  
ATOM    875  CG  ASN A  79      -8.128  -4.039  38.008  1.00 26.93           C  
ATOM    876  OD1 ASN A  79      -7.683  -4.905  38.787  1.00 26.93           O  
ATOM    877  ND2 ASN A  79      -9.404  -3.947  37.703  1.00 26.93           N  
ATOM    878  H   ASN A  79      -9.158  -1.174  38.972  1.00 14.33           H  
ATOM    879  HA  ASN A  79      -6.922  -2.884  39.942  1.00 14.33           H  
ATOM    880  HB3 ASN A  79      -6.294  -3.012  37.537  1.00 14.33           H  
ATOM    881  HB2 ASN A  79      -7.803  -2.081  37.171  1.00 14.33           H  
ATOM    882 HD22 ASN A  79     -10.001  -4.758  37.778  1.00 26.93           H  
ATOM    883 HD21 ASN A  79      -9.787  -3.065  37.393  1.00 26.93           H  
ATOM    884  N   GLU A  80      -6.539   0.188  39.615  1.00 13.70           N  
ATOM    885  CA  GLU A  80      -5.556   1.310  39.554  1.00 13.70           C  
ATOM    886  C   GLU A  80      -4.362   1.194  40.527  1.00 13.70           C  
ATOM    887  O   GLU A  80      -4.570   0.741  41.690  1.00 13.70           O  
ATOM    888  CB  GLU A  80      -6.248   2.669  39.783  1.00 13.70           C  
ATOM    889  CG  GLU A  80      -7.386   2.895  38.766  1.00 13.54           C  
ATOM    890  CD  GLU A  80      -8.740   2.514  39.357  1.00 13.54           C  
ATOM    891  OE1 GLU A  80      -8.923   1.673  40.307  1.00 13.54           O  
ATOM    892  OE2 GLU A  80      -9.739   2.941  38.744  1.00 13.54           O1-
ATOM    893  H   GLU A  80      -7.475   0.345  39.962  1.00 13.70           H  
ATOM    894  HA  GLU A  80      -5.147   1.324  38.544  1.00 13.70           H  
ATOM    895  HB3 GLU A  80      -5.514   3.470  39.691  1.00 13.70           H  
ATOM    896  HB2 GLU A  80      -6.653   2.704  40.794  1.00 13.70           H  
ATOM    897  HG3 GLU A  80      -7.199   2.298  37.873  1.00 13.54           H  
ATOM    898  HG2 GLU A  80      -7.403   3.943  38.467  1.00 13.54           H  
ATOM    899  N   GLN A  81      -3.238   1.806  40.153  1.00 12.93           N  
ATOM    900  CA  GLN A  81      -2.122   2.170  41.043  1.00 12.93           C  
ATOM    901  C   GLN A  81      -1.690   3.602  40.736  1.00 12.93           C  
ATOM    902  O   GLN A  81      -1.458   3.896  39.528  1.00 12.93           O  
ATOM    903  CB  GLN A  81      -0.897   1.289  40.792  1.00 12.93           C  
ATOM    904  CG  GLN A  81      -1.235  -0.182  41.031  1.00 22.43           C  
ATOM    905  CD  GLN A  81      -0.029  -1.045  40.680  1.00 22.43           C  
ATOM    906  OE1 GLN A  81       1.085  -0.741  41.171  1.00 22.43           O  
ATOM    907  NE2 GLN A  81      -0.319  -2.187  40.092  1.00 22.43           N  
ATOM    908  H   GLN A  81      -3.099   2.060  39.185  1.00 12.93           H  
ATOM    909  HA  GLN A  81      -2.433   2.089  42.084  1.00 12.93           H  
ATOM    910  HB3 GLN A  81      -0.091   1.589  41.461  1.00 12.93           H  
ATOM    911  HB2 GLN A  81      -0.559   1.421  39.764  1.00 12.93           H  
ATOM    912  HG3 GLN A  81      -2.080  -0.467  40.404  1.00 22.43           H  
ATOM    913  HG2 GLN A  81      -1.494  -0.329  42.079  1.00 22.43           H  
ATOM    914 HE22 GLN A  81       0.421  -2.820  39.825  1.00 22.43           H  
ATOM    915 HE21 GLN A  81      -1.282  -2.430  39.908  1.00 22.43           H  
ATOM    916  N   PHE A  82      -1.801   4.503  41.724  1.00 13.28           N  
ATOM    917  CA  PHE A  82      -1.467   5.941  41.467  1.00 13.28           C  
ATOM    918  C   PHE A  82      -0.160   6.242  42.161  1.00 13.28           C  
ATOM    919  O   PHE A  82      -0.126   5.958  43.375  1.00 13.28           O  
ATOM    920  CB  PHE A  82      -2.486   6.854  42.143  1.00 13.28           C  
ATOM    921  CG  PHE A  82      -3.924   6.675  41.596  1.00 17.32           C  
ATOM    922  CD1 PHE A  82      -5.000   7.153  42.330  1.00 17.32           C  
ATOM    923  CD2 PHE A  82      -4.148   6.055  40.379  1.00 17.32           C  
ATOM    924  CE1 PHE A  82      -6.307   7.009  41.841  1.00 17.32           C  
ATOM    925  CE2 PHE A  82      -5.438   5.893  39.895  1.00 17.32           C  
ATOM    926  CZ  PHE A  82      -6.530   6.368  40.620  1.00 17.32           C  
ATOM    927  H   PHE A  82      -2.110   4.212  42.641  1.00 13.28           H  
ATOM    928  HA  PHE A  82      -1.402   6.146  40.398  1.00 13.28           H  
ATOM    929  HB3 PHE A  82      -2.179   7.893  42.020  1.00 13.28           H  
ATOM    930  HB2 PHE A  82      -2.482   6.669  43.217  1.00 13.28           H  
ATOM    931  HD1 PHE A  82      -4.833   7.638  43.281  1.00 17.32           H  
ATOM    932  HD2 PHE A  82      -3.314   5.692  39.796  1.00 17.32           H  
ATOM    933  HE1 PHE A  82      -7.141   7.394  42.409  1.00 17.32           H  
ATOM    934  HE2 PHE A  82      -5.602   5.396  38.950  1.00 17.32           H  
ATOM    935  HZ  PHE A  82      -7.537   6.246  40.250  1.00 17.32           H  
ATOM    936  N   ILE A  83       0.907   6.487  41.455  1.00 13.10           N  
ATOM    937  CA  ILE A  83       2.236   6.602  42.048  1.00 13.10           C  
ATOM    938  C   ILE A  83       2.830   7.927  41.574  1.00 13.10           C  
ATOM    939  O   ILE A  83       2.743   8.227  40.347  1.00 13.10           O  
ATOM    940  CB  ILE A  83       3.152   5.424  41.545  1.00 13.10           C  
ATOM    941  CG1 ILE A  83       2.495   4.030  41.812  1.00 13.71           C  
ATOM    942  CG2 ILE A  83       4.568   5.536  42.163  1.00 13.71           C  
ATOM    943  CD1 ILE A  83       3.173   2.790  41.189  1.00 13.71           C  
ATOM    944  H   ILE A  83       0.834   6.606  40.455  1.00 13.10           H  
ATOM    945  HA  ILE A  83       2.166   6.588  43.136  1.00 13.10           H  
ATOM    946  HB  ILE A  83       3.258   5.532  40.466  1.00 13.10           H  
ATOM    947 HG13 ILE A  83       1.451   4.061  41.501  1.00 13.71           H  
ATOM    948 HG12 ILE A  83       2.396   3.881  42.887  1.00 13.71           H  
ATOM    949 HG21 ILE A  83       5.188   4.714  41.805  1.00 13.71           H  
ATOM    950 HG22 ILE A  83       5.019   6.484  41.870  1.00 13.71           H  
ATOM    951 HG23 ILE A  83       4.496   5.489  43.250  1.00 13.71           H  
ATOM    952 HD11 ILE A  83       2.611   1.895  41.456  1.00 13.71           H  
ATOM    953 HD12 ILE A  83       3.195   2.894  40.104  1.00 13.71           H  
ATOM    954 HD13 ILE A  83       4.192   2.704  41.566  1.00 13.71           H  
ATOM    955  N   SER A  84       3.339   8.743  42.494  1.00 15.71           N  
ATOM    956  CA  SER A  84       3.926  10.001  42.039  1.00 15.71           C  
ATOM    957  C   SER A  84       5.289   9.852  41.370  1.00 15.71           C  
ATOM    958  O   SER A  84       6.047   8.884  41.652  1.00 15.71           O  
ATOM    959  CB  SER A  84       3.986  11.020  43.240  1.00 15.71           C  
ATOM    960  OG  SER A  84       2.669  11.216  43.775  0.00  0.00           O  
ATOM    961  H   SER A  84       3.311   8.484  43.470  1.00 15.71           H  
ATOM    962  HA  SER A  84       3.248  10.421  41.296  1.00 15.71           H  
ATOM    963  HB3 SER A  84       4.380  11.973  42.888  1.00 15.71           H  
ATOM    964  HB2 SER A  84       4.639  10.626  44.018  1.00 15.71           H  
ATOM    965  HG  SER A  84       2.728  11.383  44.719  1.00  0.00           H  
ATOM    966  N   ALA A  85       5.634  10.772  40.522  1.00 16.09           N  
ATOM    967  CA  ALA A  85       6.975  10.759  39.922  1.00 16.09           C  
ATOM    968  C   ALA A  85       8.063  11.304  40.866  1.00 16.09           C  
ATOM    969  O   ALA A  85       7.764  12.278  41.591  1.00 16.09           O  
ATOM    970  CB  ALA A  85       6.976  11.567  38.597  1.00 16.09           C  
ATOM    971  H   ALA A  85       4.980  11.500  40.273  1.00 16.09           H  
ATOM    972  HA  ALA A  85       7.225   9.725  39.684  1.00 16.09           H  
ATOM    973  HB1 ALA A  85       7.975  11.550  38.161  1.00 16.09           H  
ATOM    974  HB2 ALA A  85       6.268  11.121  37.898  1.00 16.09           H  
ATOM    975  HB3 ALA A  85       6.686  12.598  38.799  1.00 16.09           H  
ATOM    976  N   SER A  86       9.211  10.626  40.987  1.00 13.02           N  
ATOM    977  CA  SER A  86      10.430  11.031  41.743  1.00 13.02           C  
ATOM    978  C   SER A  86      11.231  12.040  40.888  1.00 13.02           C  
ATOM    979  O   SER A  86      11.884  12.998  41.393  1.00 13.02           O  
ATOM    980  CB  SER A  86      11.329   9.724  41.939  1.00 13.02           C  
ATOM    981  OG  SER A  86      12.612  10.107  42.448  0.00  0.00           O  
ATOM    982  H   SER A  86       9.318   9.730  40.534  1.00 13.02           H  
ATOM    983  HA  SER A  86      10.162  11.465  42.706  1.00 13.02           H  
ATOM    984  HB3 SER A  86      11.454   9.222  40.980  1.00 13.02           H  
ATOM    985  HB2 SER A  86      10.843   9.052  42.647  1.00 13.02           H  
ATOM    986  HG  SER A  86      13.039  10.701  41.827  1.00  0.00           H  
ATOM    987  N   LYS A  87      11.343  11.726  39.608  1.00 14.92           N  
ATOM    988  CA  LYS A  87      12.267  12.410  38.688  1.00 14.92           C  
ATOM    989  C   LYS A  87      11.683  12.299  37.260  1.00 14.92           C  
ATOM    990  O   LYS A  87      11.022  11.281  36.883  1.00 14.92           O  
ATOM    991  CB  LYS A  87      13.623  11.645  38.785  1.00 14.92           C  
ATOM    992  CG  LYS A  87      14.692  11.924  37.728  1.00 24.22           C  
ATOM    993  CD  LYS A  87      16.039  11.275  38.095  0.00  0.00           C  
ATOM    994  CE  LYS A  87      15.896   9.761  38.324  0.00  0.00           C  
ATOM    995  NZ  LYS A  87      16.438   9.408  39.646  0.00  0.00           N1+
ATOM    996  H   LYS A  87      10.778  10.985  39.219  1.00 14.92           H  
ATOM    997  HA  LYS A  87      12.392  13.455  38.973  1.00 14.92           H  
ATOM    998  HB3 LYS A  87      13.426  10.573  38.819  1.00 14.92           H  
ATOM    999  HB2 LYS A  87      14.051  11.802  39.775  1.00 14.92           H  
ATOM   1000  HG3 LYS A  87      14.825  13.001  37.622  1.00 24.22           H  
ATOM   1001  HG2 LYS A  87      14.357  11.543  36.764  1.00 24.22           H  
ATOM   1002  HD3 LYS A  87      16.433  11.743  38.997  1.00  0.00           H  
ATOM   1003  HD2 LYS A  87      16.758  11.455  37.296  1.00  0.00           H  
ATOM   1004  HE3 LYS A  87      16.445   9.223  37.551  1.00  0.00           H  
ATOM   1005  HE2 LYS A  87      14.843   9.485  38.278  1.00  0.00           H  
ATOM   1006  HZ1 LYS A  87      16.779   8.457  39.628  1.00  0.00           H  
ATOM   1007  HZ2 LYS A  87      17.197  10.033  39.877  1.00  0.00           H  
ATOM   1008  HZ3 LYS A  87      15.711   9.491  40.342  1.00  0.00           H  
ATOM   1009  N   SER A  88      11.889  13.399  36.544  1.00 11.74           N  
ATOM   1010  CA  SER A  88      11.580  13.496  35.114  1.00 11.74           C  
ATOM   1011  C   SER A  88      12.866  13.842  34.380  1.00 11.74           C  
ATOM   1012  O   SER A  88      13.667  14.722  34.828  1.00 11.74           O  
ATOM   1013  CB  SER A  88      10.412  14.486  34.805  1.00 11.74           C  
ATOM   1014  OG  SER A  88      10.161  14.451  33.394  0.00  0.00           O  
ATOM   1015  H   SER A  88      12.276  14.222  36.983  1.00 11.74           H  
ATOM   1016  HA  SER A  88      11.268  12.507  34.779  1.00 11.74           H  
ATOM   1017  HB3 SER A  88      10.704  15.495  35.097  1.00 11.74           H  
ATOM   1018  HB2 SER A  88       9.517  14.170  35.341  1.00 11.74           H  
ATOM   1019  HG  SER A  88       9.917  13.560  33.134  1.00  0.00           H  
ATOM   1020  N   ILE A  89      13.143  13.091  33.318  1.00 10.61           N  
ATOM   1021  CA  ILE A  89      14.288  13.437  32.469  1.00 10.61           C  
ATOM   1022  C   ILE A  89      13.904  13.674  30.999  1.00 10.61           C  
ATOM   1023  O   ILE A  89      13.561  12.716  30.263  1.00 10.61           O  
ATOM   1024  CB  ILE A  89      15.361  12.353  32.543  1.00 10.61           C  
ATOM   1025  CG1 ILE A  89      15.702  12.088  34.016  1.00 11.68           C  
ATOM   1026  CG2 ILE A  89      16.608  12.665  31.670  1.00 11.68           C  
ATOM   1027  CD1 ILE A  89      16.234  10.661  34.244  1.00 11.68           C  
ATOM   1028  H   ILE A  89      12.567  12.290  33.102  1.00 10.61           H  
ATOM   1029  HA  ILE A  89      14.721  14.361  32.853  1.00 10.61           H  
ATOM   1030  HB  ILE A  89      14.917  11.438  32.149  1.00 10.61           H  
ATOM   1031 HG13 ILE A  89      14.814  12.246  34.628  1.00 11.68           H  
ATOM   1032 HG12 ILE A  89      16.446  12.810  34.351  1.00 11.68           H  
ATOM   1033 HG21 ILE A  89      17.332  11.856  31.767  1.00 11.68           H  
ATOM   1034 HG22 ILE A  89      16.307  12.759  30.627  1.00 11.68           H  
ATOM   1035 HG23 ILE A  89      17.061  13.599  32.003  1.00 11.68           H  
ATOM   1036 HD11 ILE A  89      16.461  10.522  35.301  1.00 11.68           H  
ATOM   1037 HD12 ILE A  89      15.479   9.938  33.937  1.00 11.68           H  
ATOM   1038 HD13 ILE A  89      17.139  10.512  33.656  1.00 11.68           H  
ATOM   1039  N   VAL A  90      13.978  14.913  30.564  1.00 11.40           N  
ATOM   1040  CA  VAL A  90      13.710  15.210  29.155  1.00 11.40           C  
ATOM   1041  C   VAL A  90      14.975  14.974  28.339  1.00 11.40           C  
ATOM   1042  O   VAL A  90      16.079  15.208  28.889  1.00 11.40           O  
ATOM   1043  CB  VAL A  90      13.212  16.662  28.988  1.00 11.40           C  
ATOM   1044  CG1 VAL A  90      13.316  17.191  27.515  1.00  4.05           C  
ATOM   1045  CG2 VAL A  90      11.859  16.840  29.729  1.00  4.05           C  
ATOM   1046  H   VAL A  90      14.219  15.658  31.201  1.00 11.40           H  
ATOM   1047  HA  VAL A  90      12.934  14.533  28.798  1.00 11.40           H  
ATOM   1048  HB  VAL A  90      13.921  17.267  29.553  1.00 11.40           H  
ATOM   1049 HG11 VAL A  90      12.950  18.217  27.470  1.00  4.05           H  
ATOM   1050 HG12 VAL A  90      14.356  17.163  27.191  1.00  4.05           H  
ATOM   1051 HG13 VAL A  90      12.715  16.562  26.859  1.00  4.05           H  
ATOM   1052 HG21 VAL A  90      11.511  17.866  29.609  1.00  4.05           H  
ATOM   1053 HG22 VAL A  90      11.122  16.155  29.310  1.00  4.05           H  
ATOM   1054 HG23 VAL A  90      11.993  16.624  30.789  1.00  4.05           H  
ATOM   1055  N   HIS A  91      14.818  14.343  27.159  1.00 11.42           N  
ATOM   1056  CA  HIS A  91      15.968  14.098  26.242  1.00 11.42           C  
ATOM   1057  C   HIS A  91      16.911  15.308  26.112  1.00 11.42           C  
ATOM   1058  O   HIS A  91      16.365  16.442  25.989  1.00 11.42           O  
ATOM   1059  CB  HIS A  91      15.443  13.796  24.818  1.00 11.42           C  
ATOM   1060  CG  HIS A  91      16.573  13.121  24.041  1.00 10.41           C  
ATOM   1061  ND1 HIS A  91      17.501  13.901  23.367  1.00 10.41           N  
ATOM   1062  CD2 HIS A  91      16.904  11.795  23.961  1.00 10.41           C  
ATOM   1063  CE1 HIS A  91      18.468  13.033  22.839  1.00 10.41           C  
ATOM   1064  NE2 HIS A  91      18.097  11.703  23.218  1.00 10.41           N  
ATOM   1065  H   HIS A  91      13.903  14.022  26.876  1.00 11.42           H  
ATOM   1066  HA  HIS A  91      16.536  13.240  26.603  1.00 11.42           H  
ATOM   1067  HB3 HIS A  91      15.172  14.730  24.326  1.00 11.42           H  
ATOM   1068  HB2 HIS A  91      14.591  13.119  24.881  1.00 11.42           H  
ATOM   1069  HD2 HIS A  91      16.275  11.052  24.429  1.00 10.41           H  
ATOM   1070  HE1 HIS A  91      19.294  13.429  22.267  1.00 10.41           H  
ATOM   1071  HE2 HIS A  91      18.519  10.801  23.050  1.00 10.41           H  
ATOM   1072  N   PRO A  92      18.212  15.099  26.308  1.00 11.54           N  
ATOM   1073  CA  PRO A  92      19.205  16.186  26.286  1.00 11.54           C  
ATOM   1074  C   PRO A  92      19.039  17.092  25.047  1.00 11.54           C  
ATOM   1075  O   PRO A  92      19.406  18.291  25.107  1.00 11.54           O  
ATOM   1076  CB  PRO A  92      20.614  15.575  26.337  1.00 11.54           C  
ATOM   1077  CG  PRO A  92      20.405  14.068  26.326  1.00  7.73           C  
ATOM   1078  CD  PRO A  92      18.902  13.787  26.445  1.00  7.73           C  
ATOM   1079  HA  PRO A  92      19.064  16.797  27.178  1.00 11.54           H  
ATOM   1080  HB3 PRO A  92      21.101  15.866  27.268  1.00 11.54           H  
ATOM   1081  HB2 PRO A  92      21.169  15.870  25.446  1.00 11.54           H  
ATOM   1082  HG3 PRO A  92      20.926  13.623  27.174  1.00  7.73           H  
ATOM   1083  HG2 PRO A  92      20.778  13.657  25.388  1.00  7.73           H  
ATOM   1084  HD2 PRO A  92      18.591  13.128  25.634  1.00  7.73           H  
ATOM   1085  HD3 PRO A  92      18.689  13.366  27.428  1.00  7.73           H  
ATOM   1086  N   SER A  93      18.519  16.505  23.953  1.00 11.63           N  
ATOM   1087  CA  SER A  93      18.432  17.254  22.690  1.00 11.63           C  
ATOM   1088  C   SER A  93      17.037  17.607  22.239  1.00 11.63           C  
ATOM   1089  O   SER A  93      16.867  17.907  21.043  1.00 11.63           O  
ATOM   1090  CB  SER A  93      19.180  16.545  21.531  1.00 11.63           C  
ATOM   1091  OG  SER A  93      20.542  16.479  21.910  1.00 21.10           O  
ATOM   1092  H   SER A  93      18.189  15.552  24.000  1.00 11.63           H  
ATOM   1093  HA  SER A  93      18.949  18.199  22.857  1.00 11.63           H  
ATOM   1094  HB3 SER A  93      19.085  17.139  20.622  1.00 11.63           H  
ATOM   1095  HB2 SER A  93      18.788  15.535  21.411  1.00 11.63           H  
ATOM   1096  HG  SER A  93      20.881  17.367  22.043  1.00 21.10           H  
ATOM   1097  N   TYR A  94      16.136  17.637  23.156  1.00  7.42           N  
ATOM   1098  CA  TYR A  94      14.795  17.896  22.761  1.00  7.42           C  
ATOM   1099  C   TYR A  94      14.681  19.373  22.271  1.00  7.42           C  
ATOM   1100  O   TYR A  94      15.166  20.294  22.981  1.00  7.42           O  
ATOM   1101  CB  TYR A  94      13.835  17.643  23.949  1.00  7.42           C  
ATOM   1102  CG  TYR A  94      12.411  18.247  23.710  1.00  9.44           C  
ATOM   1103  CD1 TYR A  94      11.940  19.242  24.553  1.00  9.44           C  
ATOM   1104  CD2 TYR A  94      11.597  17.770  22.687  1.00  9.44           C  
ATOM   1105  CE1 TYR A  94      10.626  19.754  24.370  1.00  9.44           C  
ATOM   1106  CE2 TYR A  94      10.326  18.256  22.503  1.00  9.44           C  
ATOM   1107  CZ  TYR A  94       9.820  19.240  23.363  1.00  9.44           C  
ATOM   1108  OH  TYR A  94       8.511  19.728  23.160  1.00  9.44           O  
ATOM   1109  H   TYR A  94      16.391  17.479  24.120  1.00  7.42           H  
ATOM   1110  HA  TYR A  94      14.530  17.228  21.941  1.00  7.42           H  
ATOM   1111  HB3 TYR A  94      14.262  18.069  24.857  1.00  7.42           H  
ATOM   1112  HB2 TYR A  94      13.749  16.570  24.123  1.00  7.42           H  
ATOM   1113  HD1 TYR A  94      12.570  19.624  25.343  1.00  9.44           H  
ATOM   1114  HD2 TYR A  94      11.962  17.003  22.020  1.00  9.44           H  
ATOM   1115  HE1 TYR A  94      10.258  20.540  25.013  1.00  9.44           H  
ATOM   1116  HE2 TYR A  94       9.716  17.880  21.695  1.00  9.44           H  
ATOM   1117  HH  TYR A  94       8.105  19.260  22.427  1.00  9.44           H  
ATOM   1118  N   ASN A  95      14.068  19.549  21.091  1.00 12.96           N  
ATOM   1119  CA  ASN A  95      13.761  20.882  20.519  1.00 12.96           C  
ATOM   1120  C   ASN A  95      12.268  21.152  20.404  1.00 12.96           C  
ATOM   1121  O   ASN A  95      11.570  20.489  19.589  1.00 12.96           O  
ATOM   1122  CB  ASN A  95      14.403  21.029  19.119  1.00 12.96           C  
ATOM   1123  CG  ASN A  95      14.236  22.471  18.616  1.00 20.61           C  
ATOM   1124  OD1 ASN A  95      13.120  22.998  18.603  1.00 20.61           O  
ATOM   1125  ND2 ASN A  95      15.094  22.809  17.696  1.00 20.61           N  
ATOM   1126  H   ASN A  95      13.790  18.748  20.542  1.00 12.96           H  
ATOM   1127  HA  ASN A  95      14.194  21.640  21.172  1.00 12.96           H  
ATOM   1128  HB3 ASN A  95      13.919  20.344  18.424  1.00 12.96           H  
ATOM   1129  HB2 ASN A  95      15.464  20.786  19.179  1.00 12.96           H  
ATOM   1130 HD22 ASN A  95      15.069  23.737  17.299  1.00 20.61           H  
ATOM   1131 HD21 ASN A  95      15.784  22.143  17.380  1.00 20.61           H  
ATOM   1132  N   SER A  96      11.797  22.010  21.302  1.00  8.53           N  
ATOM   1133  CA  SER A  96      10.363  22.193  21.394  1.00  8.53           C  
ATOM   1134  C   SER A  96       9.824  22.887  20.140  1.00  8.53           C  
ATOM   1135  O   SER A  96       8.596  22.885  19.894  1.00  8.53           O  
ATOM   1136  CB  SER A  96      10.027  23.055  22.657  1.00  8.53           C  
ATOM   1137  OG  SER A  96      10.575  24.394  22.553  1.00 18.42           O  
ATOM   1138  H   SER A  96      12.435  22.516  21.900  1.00  8.53           H  
ATOM   1139  HA  SER A  96       9.886  21.218  21.493  1.00  8.53           H  
ATOM   1140  HB3 SER A  96      10.427  22.567  23.546  1.00  8.53           H  
ATOM   1141  HB2 SER A  96       8.945  23.114  22.778  1.00  8.53           H  
ATOM   1142  HG  SER A  96      11.530  24.344  22.467  1.00 18.42           H  
ATOM   1143  N   ASN A  97      10.644  23.507  19.341  1.00  8.47           N  
ATOM   1144  CA  ASN A  97      10.041  24.143  18.152  1.00  8.47           C  
ATOM   1145  C   ASN A  97       9.850  23.121  17.046  1.00  8.47           C  
ATOM   1146  O   ASN A  97       8.798  23.196  16.358  1.00  8.47           O  
ATOM   1147  CB  ASN A  97      10.993  25.214  17.593  1.00  8.47           C  
ATOM   1148  CG  ASN A  97      11.054  26.390  18.582  1.00 19.90           C  
ATOM   1149  OD1 ASN A  97      12.128  27.038  18.668  1.00 19.90           O  
ATOM   1150  ND2 ASN A  97       9.911  26.792  19.118  1.00 19.90           N  
ATOM   1151  H   ASN A  97      11.631  23.533  19.552  1.00  8.47           H  
ATOM   1152  HA  ASN A  97       9.084  24.594  18.414  1.00  8.47           H  
ATOM   1153  HB3 ASN A  97      10.618  25.567  16.632  1.00  8.47           H  
ATOM   1154  HB2 ASN A  97      11.989  24.788  17.474  1.00  8.47           H  
ATOM   1155 HD22 ASN A  97       9.903  27.561  19.773  1.00 19.90           H  
ATOM   1156 HD21 ASN A  97       9.048  26.330  18.872  1.00 19.90           H  
ATOM   1157  N   THR A  98      10.804  22.216  16.887  1.00 10.38           N  
ATOM   1158  CA  THR A  98      10.701  21.243  15.822  1.00 10.38           C  
ATOM   1159  C   THR A  98      10.046  19.910  16.243  1.00 10.38           C  
ATOM   1160  O   THR A  98       9.684  19.059  15.382  1.00 10.38           O  
ATOM   1161  CB  THR A  98      12.116  20.994  15.233  1.00 10.38           C  
ATOM   1162  OG1 THR A  98      12.976  20.399  16.212  1.00 10.63           O  
ATOM   1163  CG2 THR A  98      12.790  22.297  14.663  1.00 10.63           C  
ATOM   1164  H   THR A  98      11.600  22.207  17.508  1.00 10.38           H  
ATOM   1165  HA  THR A  98      10.087  21.679  15.034  1.00 10.38           H  
ATOM   1166  HB  THR A  98      12.012  20.287  14.410  1.00 10.38           H  
ATOM   1167  HG1 THR A  98      13.054  20.985  16.968  1.00 10.63           H  
ATOM   1168 HG21 THR A  98      13.776  22.053  14.267  1.00 10.63           H  
ATOM   1169 HG22 THR A  98      12.170  22.708  13.866  1.00 10.63           H  
ATOM   1170 HG23 THR A  98      12.891  23.033  15.461  1.00 10.63           H  
ATOM   1171  N   LEU A  99      10.002  19.748  17.561  1.00 10.33           N  
ATOM   1172  CA  LEU A  99       9.615  18.493  18.212  1.00 10.33           C  
ATOM   1173  C   LEU A  99      10.612  17.356  17.932  1.00 10.33           C  
ATOM   1174  O   LEU A  99      10.252  16.171  18.109  1.00 10.33           O  
ATOM   1175  CB  LEU A  99       8.180  18.018  17.815  1.00 10.33           C  
ATOM   1176  CG  LEU A  99       7.077  18.965  18.410  1.00 18.78           C  
ATOM   1177  CD1 LEU A  99       5.649  18.541  18.002  1.00 18.78           C  
ATOM   1178  CD2 LEU A  99       7.138  19.091  19.945  1.00 18.78           C  
ATOM   1179  H   LEU A  99      10.243  20.515  18.172  1.00 10.33           H  
ATOM   1180  HA  LEU A  99       9.615  18.670  19.288  1.00 10.33           H  
ATOM   1181  HB3 LEU A  99       8.021  17.003  18.178  1.00 10.33           H  
ATOM   1182  HB2 LEU A  99       8.092  17.997  16.729  1.00 10.33           H  
ATOM   1183  HG  LEU A  99       7.249  19.959  17.998  1.00 18.78           H  
ATOM   1184 HD11 LEU A  99       4.926  19.229  18.440  1.00 18.78           H  
ATOM   1185 HD12 LEU A  99       5.559  18.563  16.916  1.00 18.78           H  
ATOM   1186 HD13 LEU A  99       5.453  17.531  18.362  1.00 18.78           H  
ATOM   1187 HD21 LEU A  99       6.348  19.760  20.287  1.00 18.78           H  
ATOM   1188 HD22 LEU A  99       7.002  18.108  20.396  1.00 18.78           H  
ATOM   1189 HD23 LEU A  99       8.107  19.494  20.239  1.00 18.78           H  
ATOM   1190  N   ASN A 100      11.786  17.713  17.476  1.00 11.49           N  
ATOM   1191  CA  ASN A 100      12.813  16.698  17.298  1.00 11.49           C  
ATOM   1192  C   ASN A 100      13.239  16.115  18.656  1.00 11.49           C  
ATOM   1193  O   ASN A 100      13.358  16.915  19.618  1.00 11.49           O  
ATOM   1194  CB  ASN A 100      14.025  17.274  16.522  1.00 11.49           C  
ATOM   1195  CG  ASN A 100      14.948  16.143  16.039  1.00 10.86           C  
ATOM   1196  OD1 ASN A 100      14.526  14.978  15.849  1.00 10.86           O  
ATOM   1197  ND2 ASN A 100      16.208  16.473  16.018  1.00 10.86           N  
ATOM   1198  H   ASN A 100      11.968  18.681  17.253  1.00 11.49           H  
ATOM   1199  HA  ASN A 100      12.387  15.889  16.704  1.00 11.49           H  
ATOM   1200  HB3 ASN A 100      14.585  17.947  17.171  1.00 11.49           H  
ATOM   1201  HB2 ASN A 100      13.669  17.843  15.664  1.00 11.49           H  
ATOM   1202 HD22 ASN A 100      16.901  15.803  15.716  1.00 10.86           H  
ATOM   1203 HD21 ASN A 100      16.492  17.399  16.303  1.00 10.86           H  
ATOM   1204  N   ASN A 101      13.419  14.770  18.757  1.00  9.03           N  
ATOM   1205  CA  ASN A 101      13.783  14.117  20.057  1.00  9.03           C  
ATOM   1206  C   ASN A 101      12.652  14.234  21.103  1.00  9.03           C  
ATOM   1207  O   ASN A 101      12.985  14.564  22.271  1.00  9.03           O  
ATOM   1208  CB  ASN A 101      15.098  14.674  20.727  1.00  9.03           C  
ATOM   1209  CG  ASN A 101      16.274  14.565  19.749  1.00 11.92           C  
ATOM   1210  OD1 ASN A 101      16.529  13.392  19.213  1.00 11.92           O  
ATOM   1211  ND2 ASN A 101      16.792  15.650  19.353  1.00 11.92           N  
ATOM   1212  H   ASN A 101      13.308  14.183  17.943  1.00  9.03           H  
ATOM   1213  HA  ASN A 101      13.939  13.056  19.859  1.00  9.03           H  
ATOM   1214  HB3 ASN A 101      15.319  14.099  21.626  1.00  9.03           H  
ATOM   1215  HB2 ASN A 101      14.951  15.718  21.003  1.00  9.03           H  
ATOM   1216 HD22 ASN A 101      17.569  15.633  18.708  1.00 11.92           H  
ATOM   1217 HD21 ASN A 101      16.428  16.533  19.682  1.00 11.92           H  
ATOM   1218  N   ASP A 102      11.410  14.087  20.680  1.00 10.88           N  
ATOM   1219  CA  ASP A 102      10.245  14.271  21.590  1.00 10.88           C  
ATOM   1220  C   ASP A 102       9.985  13.041  22.529  1.00 10.88           C  
ATOM   1221  O   ASP A 102       9.088  12.168  22.290  1.00 10.88           O  
ATOM   1222  CB  ASP A 102       8.983  14.660  20.756  1.00 10.88           C  
ATOM   1223  CG  ASP A 102       7.825  15.111  21.650  1.00  9.86           C  
ATOM   1224  OD1 ASP A 102       8.017  15.360  22.882  1.00  9.86           O  
ATOM   1225  OD2 ASP A 102       6.667  15.117  21.165  1.00  9.86           O1-
ATOM   1226  H   ASP A 102      11.230  13.843  19.716  1.00 10.88           H  
ATOM   1227  HA  ASP A 102      10.475  15.120  22.234  1.00 10.88           H  
ATOM   1228  HB3 ASP A 102       8.667  13.806  20.157  1.00 10.88           H  
ATOM   1229  HB2 ASP A 102       9.239  15.461  20.063  1.00 10.88           H  
ATOM   1230  N   ILE A 103      10.852  12.954  23.524  1.00  8.14           N  
ATOM   1231  CA  ILE A 103      10.814  11.834  24.411  1.00  8.14           C  
ATOM   1232  C   ILE A 103      11.349  12.234  25.786  1.00  8.14           C  
ATOM   1233  O   ILE A 103      12.311  13.061  25.871  1.00  8.14           O  
ATOM   1234  CB  ILE A 103      11.663  10.664  23.781  1.00  8.14           C  
ATOM   1235  CG1 ILE A 103      11.413   9.342  24.591  1.00  6.72           C  
ATOM   1236  CG2 ILE A 103      13.170  10.992  23.609  1.00  6.72           C  
ATOM   1237  CD1 ILE A 103      12.151   8.139  23.945  1.00  6.72           C  
ATOM   1238  H   ILE A 103      11.542  13.680  23.658  1.00  8.14           H  
ATOM   1239  HA  ILE A 103       9.781  11.503  24.517  1.00  8.14           H  
ATOM   1240  HB  ILE A 103      11.265  10.495  22.780  1.00  8.14           H  
ATOM   1241 HG13 ILE A 103      10.343   9.135  24.626  1.00  6.72           H  
ATOM   1242 HG12 ILE A 103      11.761   9.473  25.616  1.00  6.72           H  
ATOM   1243 HG21 ILE A 103      13.681  10.135  23.170  1.00  6.72           H  
ATOM   1244 HG22 ILE A 103      13.282  11.856  22.954  1.00  6.72           H  
ATOM   1245 HG23 ILE A 103      13.607  11.215  24.582  1.00  6.72           H  
ATOM   1246 HD11 ILE A 103      11.959   7.238  24.528  1.00  6.72           H  
ATOM   1247 HD12 ILE A 103      11.791   7.995  22.926  1.00  6.72           H  
ATOM   1248 HD13 ILE A 103      13.223   8.337  23.926  1.00  6.72           H  
ATOM   1249  N   MET A 104      10.719  11.672  26.797  1.00  8.09           N  
ATOM   1250  CA  MET A 104      11.172  11.823  28.170  1.00  8.09           C  
ATOM   1251  C   MET A 104      10.936  10.550  28.995  1.00  8.09           C  
ATOM   1252  O   MET A 104       9.946   9.818  28.744  1.00  8.09           O  
ATOM   1253  CB  MET A 104      10.607  13.079  28.902  1.00  8.09           C  
ATOM   1254  CG  MET A 104       9.123  13.048  29.249  1.00 21.22           C  
ATOM   1255  SD  MET A 104       8.589  14.363  30.429  1.00 21.22           S  
ATOM   1256  CE  MET A 104       6.839  13.944  30.406  1.00 21.22           C  
ATOM   1257  H   MET A 104       9.893  11.115  26.631  1.00  8.09           H  
ATOM   1258  HA  MET A 104      12.252  11.959  28.121  1.00  8.09           H  
ATOM   1259  HB3 MET A 104      10.818  13.967  28.306  1.00  8.09           H  
ATOM   1260  HB2 MET A 104      11.184  13.256  29.809  1.00  8.09           H  
ATOM   1261  HG3 MET A 104       8.868  12.070  29.658  1.00 21.22           H  
ATOM   1262  HG2 MET A 104       8.536  13.124  28.333  1.00 21.22           H  
ATOM   1263  HE1 MET A 104       6.294  14.621  31.063  1.00 21.22           H  
ATOM   1264  HE2 MET A 104       6.456  14.038  29.390  1.00 21.22           H  
ATOM   1265  HE3 MET A 104       6.706  12.919  30.751  1.00 21.22           H  
ATOM   1266  N   LEU A 105      11.738  10.445  30.034  1.00  9.93           N  
ATOM   1267  CA  LEU A 105      11.696   9.380  31.054  1.00  9.93           C  
ATOM   1268  C   LEU A 105      11.163   9.913  32.396  1.00  9.93           C  
ATOM   1269  O   LEU A 105      11.604  10.970  32.884  1.00  9.93           O  
ATOM   1270  CB  LEU A 105      13.112   8.827  31.242  1.00  9.93           C  
ATOM   1271  CG  LEU A 105      13.526   7.725  30.203  1.00 20.98           C  
ATOM   1272  CD1 LEU A 105      12.686   7.608  28.926  1.00 20.98           C  
ATOM   1273  CD2 LEU A 105      15.053   7.485  30.040  1.00 20.98           C  
ATOM   1274  H   LEU A 105      12.461  11.133  30.185  1.00  9.93           H  
ATOM   1275  HA  LEU A 105      11.044   8.579  30.705  1.00  9.93           H  
ATOM   1276  HB3 LEU A 105      13.212   8.428  32.251  1.00  9.93           H  
ATOM   1277  HB2 LEU A 105      13.828   9.648  31.202  1.00  9.93           H  
ATOM   1278  HG  LEU A 105      13.228   6.819  30.731  1.00 20.98           H  
ATOM   1279 HD11 LEU A 105      13.084   6.809  28.301  1.00 20.98           H  
ATOM   1280 HD12 LEU A 105      11.653   7.382  29.190  1.00 20.98           H  
ATOM   1281 HD13 LEU A 105      12.723   8.550  28.378  1.00 20.98           H  
ATOM   1282 HD21 LEU A 105      15.221   6.704  29.298  1.00 20.98           H  
ATOM   1283 HD22 LEU A 105      15.533   8.407  29.712  1.00 20.98           H  
ATOM   1284 HD23 LEU A 105      15.477   7.175  30.995  1.00 20.98           H  
ATOM   1285  N   ILE A 106      10.238   9.166  32.986  1.00  9.49           N  
ATOM   1286  CA  ILE A 106       9.739   9.480  34.313  1.00  9.49           C  
ATOM   1287  C   ILE A 106      10.031   8.309  35.244  1.00  9.49           C  
ATOM   1288  O   ILE A 106       9.625   7.168  34.935  1.00  9.49           O  
ATOM   1289  CB  ILE A 106       8.245   9.665  34.227  1.00  9.49           C  
ATOM   1290  CG1 ILE A 106       7.928  10.852  33.271  1.00 15.83           C  
ATOM   1291  CG2 ILE A 106       7.580   9.844  35.611  1.00 15.83           C  
ATOM   1292  CD1 ILE A 106       6.451  10.843  32.799  1.00 15.83           C  
ATOM   1293  H   ILE A 106       9.864   8.357  32.511  1.00  9.49           H  
ATOM   1294  HA  ILE A 106      10.211  10.388  34.689  1.00  9.49           H  
ATOM   1295  HB  ILE A 106       7.829   8.763  33.778  1.00  9.49           H  
ATOM   1296 HG13 ILE A 106       8.586  10.804  32.403  1.00 15.83           H  
ATOM   1297 HG12 ILE A 106       8.141  11.793  33.778  1.00 15.83           H  
ATOM   1298 HG21 ILE A 106       6.505   9.973  35.484  1.00 15.83           H  
ATOM   1299 HG22 ILE A 106       7.770   8.962  36.223  1.00 15.83           H  
ATOM   1300 HG23 ILE A 106       7.995  10.723  36.103  1.00 15.83           H  
ATOM   1301 HD11 ILE A 106       6.276  11.689  32.134  1.00 15.83           H  
ATOM   1302 HD12 ILE A 106       6.245   9.915  32.267  1.00 15.83           H  
ATOM   1303 HD13 ILE A 106       5.792  10.919  33.664  1.00 15.83           H  
ATOM   1304  N   LYS A 107      10.679   8.593  36.335  1.00  9.20           N  
ATOM   1305  CA  LYS A 107      10.912   7.533  37.352  1.00  9.20           C  
ATOM   1306  C   LYS A 107       9.863   7.623  38.470  1.00  9.20           C  
ATOM   1307  O   LYS A 107       9.597   8.740  38.995  1.00  9.20           O  
ATOM   1308  CB  LYS A 107      12.330   7.681  37.963  1.00  9.20           C  
ATOM   1309  CG  LYS A 107      12.578   6.496  38.954  1.00 15.55           C  
ATOM   1310  CD  LYS A 107      13.943   6.599  39.630  1.00 15.55           C  
ATOM   1311  CE  LYS A 107      14.326   5.288  40.336  1.00 15.55           C  
ATOM   1312  NZ  LYS A 107      15.693   5.417  40.891  1.00 15.55           N1+
ATOM   1313  H   LYS A 107      11.022   9.530  36.489  1.00  9.20           H  
ATOM   1314  HA  LYS A 107      10.834   6.558  36.871  1.00  9.20           H  
ATOM   1315  HB3 LYS A 107      12.396   8.626  38.503  1.00  9.20           H  
ATOM   1316  HB2 LYS A 107      13.074   7.650  37.167  1.00  9.20           H  
ATOM   1317  HG3 LYS A 107      12.511   5.552  38.414  1.00 15.55           H  
ATOM   1318  HG2 LYS A 107      11.797   6.489  39.714  1.00 15.55           H  
ATOM   1319  HD3 LYS A 107      13.927   7.411  40.357  1.00 15.55           H  
ATOM   1320  HD2 LYS A 107      14.699   6.844  38.884  1.00 15.55           H  
ATOM   1321  HE3 LYS A 107      14.302   4.468  39.618  1.00 15.55           H  
ATOM   1322  HE2 LYS A 107      13.623   5.093  41.145  1.00 15.55           H  
ATOM   1323  HZ1 LYS A 107      16.275   5.923  40.239  1.00 15.55           H  
ATOM   1324  HZ2 LYS A 107      15.655   5.919  41.767  1.00 15.55           H  
ATOM   1325  HZ3 LYS A 107      16.082   4.498  41.046  1.00 15.55           H  
ATOM   1326  N   LEU A 108       9.246   6.494  38.849  1.00 11.67           N  
ATOM   1327  CA  LEU A 108       8.185   6.411  39.867  1.00 11.67           C  
ATOM   1328  C   LEU A 108       8.768   6.393  41.272  1.00 11.67           C  
ATOM   1329  O   LEU A 108       9.900   5.869  41.448  1.00 11.67           O  
ATOM   1330  CB  LEU A 108       7.383   5.067  39.745  1.00 11.67           C  
ATOM   1331  CG  LEU A 108       6.797   4.794  38.337  1.00 18.20           C  
ATOM   1332  CD1 LEU A 108       6.036   3.479  38.252  1.00 18.20           C  
ATOM   1333  CD2 LEU A 108       5.934   5.945  37.801  1.00 18.20           C  
ATOM   1334  H   LEU A 108       9.501   5.613  38.427  1.00 11.67           H  
ATOM   1335  HA  LEU A 108       7.505   7.257  39.761  1.00 11.67           H  
ATOM   1336  HB3 LEU A 108       6.577   5.060  40.479  1.00 11.67           H  
ATOM   1337  HB2 LEU A 108       8.025   4.236  40.036  1.00 11.67           H  
ATOM   1338  HG  LEU A 108       7.647   4.704  37.661  1.00 18.20           H  
ATOM   1339 HD11 LEU A 108       5.651   3.346  37.241  1.00 18.20           H  
ATOM   1340 HD12 LEU A 108       6.706   2.655  38.496  1.00 18.20           H  
ATOM   1341 HD13 LEU A 108       5.206   3.493  38.958  1.00 18.20           H  
ATOM   1342 HD21 LEU A 108       5.556   5.686  36.812  1.00 18.20           H  
ATOM   1343 HD22 LEU A 108       5.096   6.116  38.476  1.00 18.20           H  
ATOM   1344 HD23 LEU A 108       6.537   6.851  37.734  1.00 18.20           H  
ATOM   1345  N   LYS A 109       8.122   7.047  42.196  1.00 17.95           N  
ATOM   1346  CA  LYS A 109       8.623   7.106  43.595  1.00 17.95           C  
ATOM   1347  C   LYS A 109       8.731   5.710  44.245  1.00 17.95           C  
ATOM   1348  O   LYS A 109       9.676   5.424  45.023  1.00 17.95           O  
ATOM   1349  CB  LYS A 109       7.561   7.824  44.440  1.00 17.95           C  
ATOM   1350  CG  LYS A 109       7.861   9.315  44.621  1.00 23.79           C  
ATOM   1351  CD  LYS A 109       6.773  10.004  45.463  0.00  0.00           C  
ATOM   1352  CE  LYS A 109       7.032  11.512  45.632  0.00  0.00           C  
ATOM   1353  NZ  LYS A 109       5.978  12.107  46.463  0.00  0.00           N1+
ATOM   1354  H   LYS A 109       7.263   7.527  41.968  1.00 17.95           H  
ATOM   1355  HA  LYS A 109       9.577   7.631  43.643  1.00 17.95           H  
ATOM   1356  HB3 LYS A 109       7.493   7.347  45.418  1.00 17.95           H  
ATOM   1357  HB2 LYS A 109       6.584   7.705  43.971  1.00 17.95           H  
ATOM   1358  HG3 LYS A 109       7.921   9.794  43.644  1.00 23.79           H  
ATOM   1359  HG2 LYS A 109       8.828   9.434  45.110  1.00 23.79           H  
ATOM   1360  HD3 LYS A 109       6.722   9.533  46.445  1.00  0.00           H  
ATOM   1361  HD2 LYS A 109       5.801   9.854  44.993  1.00  0.00           H  
ATOM   1362  HE3 LYS A 109       7.037  11.992  44.653  1.00  0.00           H  
ATOM   1363  HE2 LYS A 109       8.000  11.663  46.110  1.00  0.00           H  
ATOM   1364  HZ1 LYS A 109       5.086  12.004  46.001  1.00  0.00           H  
ATOM   1365  HZ2 LYS A 109       5.950  11.639  47.358  1.00  0.00           H  
ATOM   1366  HZ3 LYS A 109       6.173  13.088  46.603  1.00  0.00           H  
ATOM   1367  N   SER A 110       7.847   4.801  43.841  1.00 16.74           N  
ATOM   1368  CA  SER A 110       7.912   3.403  44.276  1.00 16.74           C  
ATOM   1369  C   SER A 110       7.683   2.543  43.048  1.00 16.74           C  
ATOM   1370  O   SER A 110       7.035   3.043  42.085  1.00 16.74           O  
ATOM   1371  CB  SER A 110       6.745   3.196  45.274  1.00 16.74           C  
ATOM   1372  OG  SER A 110       6.930   4.038  46.418  0.00  0.00           O  
ATOM   1373  H   SER A 110       7.101   5.066  43.214  1.00 16.74           H  
ATOM   1374  HA  SER A 110       8.872   3.179  44.741  1.00 16.74           H  
ATOM   1375  HB3 SER A 110       6.719   2.153  45.591  1.00 16.74           H  
ATOM   1376  HB2 SER A 110       5.802   3.447  44.787  1.00 16.74           H  
ATOM   1377  HG  SER A 110       6.950   4.957  46.140  1.00  0.00           H  
ATOM   1378  N   ALA A 111       8.179   1.292  43.085  1.00 15.14           N  
ATOM   1379  CA  ALA A 111       7.904   0.346  41.987  1.00 15.14           C  
ATOM   1380  C   ALA A 111       6.422  -0.071  41.933  1.00 15.14           C  
ATOM   1381  O   ALA A 111       5.778  -0.365  42.997  1.00 15.14           O  
ATOM   1382  CB  ALA A 111       8.841  -0.856  42.109  1.00 15.14           C  
ATOM   1383  H   ALA A 111       8.744   0.996  43.868  1.00 15.14           H  
ATOM   1384  HA  ALA A 111       8.138   0.852  41.050  1.00 15.14           H  
ATOM   1385  HB1 ALA A 111       8.641  -1.557  41.299  1.00 15.14           H  
ATOM   1386  HB2 ALA A 111       9.876  -0.518  42.049  1.00 15.14           H  
ATOM   1387  HB3 ALA A 111       8.676  -1.350  43.066  1.00 15.14           H  
ATOM   1388  N   ALA A 112       5.859  -0.038  40.705  1.00 11.40           N  
ATOM   1389  CA  ALA A 112       4.519  -0.573  40.389  1.00 11.40           C  
ATOM   1390  C   ALA A 112       4.462  -2.080  40.718  1.00 11.40           C  
ATOM   1391  O   ALA A 112       5.521  -2.762  40.648  1.00 11.40           O  
ATOM   1392  CB  ALA A 112       4.168  -0.379  38.889  1.00 11.40           C  
ATOM   1393  H   ALA A 112       6.361   0.372  39.930  1.00 11.40           H  
ATOM   1394  HA  ALA A 112       3.779  -0.051  40.995  1.00 11.40           H  
ATOM   1395  HB1 ALA A 112       3.175  -0.784  38.692  1.00 11.40           H  
ATOM   1396  HB2 ALA A 112       4.181   0.684  38.647  1.00 11.40           H  
ATOM   1397  HB3 ALA A 112       4.901  -0.900  38.273  1.00 11.40           H  
ATOM   1398  N   SER A 113       3.314  -2.600  41.054  1.00 15.36           N  
ATOM   1399  CA  SER A 113       3.122  -4.051  41.214  1.00 15.36           C  
ATOM   1400  C   SER A 113       2.562  -4.648  39.914  1.00 15.36           C  
ATOM   1401  O   SER A 113       1.494  -4.211  39.419  1.00 15.36           O  
ATOM   1402  CB  SER A 113       2.200  -4.355  42.421  1.00 15.36           C  
ATOM   1403  OG  SER A 113       0.922  -3.732  42.217  0.00  0.00           O  
ATOM   1404  H   SER A 113       2.516  -2.002  41.214  1.00 15.36           H  
ATOM   1405  HA  SER A 113       4.095  -4.504  41.406  1.00 15.36           H  
ATOM   1406  HB3 SER A 113       2.653  -3.964  43.332  1.00 15.36           H  
ATOM   1407  HB2 SER A 113       2.068  -5.433  42.514  1.00 15.36           H  
ATOM   1408  HG  SER A 113       1.038  -2.783  42.135  1.00  0.00           H  
ATOM   1409  N   LEU A 114       3.380  -5.445  39.294  1.00 20.79           N  
ATOM   1410  CA  LEU A 114       3.086  -5.899  37.961  1.00 20.79           C  
ATOM   1411  C   LEU A 114       2.329  -7.207  37.974  1.00 20.79           C  
ATOM   1412  O   LEU A 114       2.747  -8.118  38.736  1.00 20.79           O  
ATOM   1413  CB  LEU A 114       4.370  -6.013  37.116  1.00 20.79           C  
ATOM   1414  CG  LEU A 114       5.067  -4.654  36.972  1.00 21.24           C  
ATOM   1415  CD1 LEU A 114       6.395  -4.781  36.235  1.00 21.24           C  
ATOM   1416  CD2 LEU A 114       4.197  -3.669  36.192  1.00 21.24           C  
ATOM   1417  H   LEU A 114       4.229  -5.750  39.748  1.00 20.79           H  
ATOM   1418  HA  LEU A 114       2.446  -5.152  37.491  1.00 20.79           H  
ATOM   1419  HB3 LEU A 114       4.121  -6.399  36.128  1.00 20.79           H  
ATOM   1420  HB2 LEU A 114       5.052  -6.722  37.586  1.00 20.79           H  
ATOM   1421  HG  LEU A 114       5.254  -4.248  37.966  1.00 21.24           H  
ATOM   1422 HD11 LEU A 114       6.860  -3.799  36.152  1.00 21.24           H  
ATOM   1423 HD12 LEU A 114       7.055  -5.450  36.787  1.00 21.24           H  
ATOM   1424 HD13 LEU A 114       6.221  -5.186  35.238  1.00 21.24           H  
ATOM   1425 HD21 LEU A 114       4.716  -2.714  36.105  1.00 21.24           H  
ATOM   1426 HD22 LEU A 114       4.000  -4.067  35.196  1.00 21.24           H  
ATOM   1427 HD23 LEU A 114       3.253  -3.522  36.717  1.00 21.24           H  
ATOM   1428  N   ASN A 115       1.217  -7.228  37.247  1.00 31.09           N  
ATOM   1429  CA  ASN A 115       0.412  -8.456  36.935  1.00 31.09           C  
ATOM   1430  C   ASN A 115      -0.087  -8.560  35.491  1.00 31.09           C  
ATOM   1431  O   ASN A 115       0.743  -8.284  34.588  1.00 31.09           O  
ATOM   1432  CB  ASN A 115      -0.726  -8.718  37.925  1.00 31.09           C  
ATOM   1433  CG  ASN A 115      -1.706  -7.567  38.035  0.00  0.00           C  
ATOM   1434  OD1 ASN A 115      -2.092  -7.450  39.290  0.00  0.00           O  
ATOM   1435  ND2 ASN A 115      -1.622  -6.605  37.228  0.00  0.00           N  
ATOM   1436  H   ASN A 115       0.853  -6.371  36.856  1.00 31.09           H  
ATOM   1437  HA  ASN A 115       1.101  -9.291  37.062  1.00 31.09           H  
ATOM   1438  HB3 ASN A 115      -0.308  -8.932  38.908  1.00 31.09           H  
ATOM   1439  HB2 ASN A 115      -1.260  -9.621  37.631  1.00 31.09           H  
ATOM   1440 HD22 ASN A 115      -2.270  -5.833  37.293  1.00  0.00           H  
ATOM   1441 HD21 ASN A 115      -0.906  -6.605  36.515  1.00  0.00           H  
ATOM   1442  N   SER A 116      -1.236  -9.209  35.251  1.00 24.68           N  
ATOM   1443  CA  SER A 116      -1.793  -9.357  33.892  1.00 24.68           C  
ATOM   1444  C   SER A 116      -2.409  -8.020  33.439  1.00 24.68           C  
ATOM   1445  O   SER A 116      -2.480  -7.692  32.221  1.00 24.68           O  
ATOM   1446  CB  SER A 116      -2.938 -10.437  33.820  1.00 24.68           C  
ATOM   1447  OG  SER A 116      -4.046 -10.010  34.632  0.00  0.00           O  
ATOM   1448  H   SER A 116      -1.754  -9.618  36.015  1.00 24.68           H  
ATOM   1449  HA  SER A 116      -0.994  -9.635  33.205  1.00 24.68           H  
ATOM   1450  HB3 SER A 116      -2.562 -11.390  34.191  1.00 24.68           H  
ATOM   1451  HB2 SER A 116      -3.267 -10.549  32.787  1.00 24.68           H  
ATOM   1452  HG  SER A 116      -4.176  -9.065  34.525  1.00  0.00           H  
ATOM   1453  N   ARG A 117      -2.936  -7.303  34.372  1.00 18.85           N  
ATOM   1454  CA  ARG A 117      -3.601  -6.051  34.002  1.00 18.85           C  
ATOM   1455  C   ARG A 117      -2.673  -4.826  34.100  1.00 18.85           C  
ATOM   1456  O   ARG A 117      -3.009  -3.734  33.565  1.00 18.85           O  
ATOM   1457  CB  ARG A 117      -4.924  -5.886  34.774  1.00 18.85           C  
ATOM   1458  CG  ARG A 117      -4.878  -6.401  36.231  0.00  0.00           C  
ATOM   1459  CD  ARG A 117      -4.650  -5.321  37.317  0.00  0.00           C  
ATOM   1460  NE  ARG A 117      -4.445  -6.024  38.600  0.00  0.00           N  
ATOM   1461  CZ  ARG A 117      -4.843  -5.750  39.844  0.00  0.00           C  
ATOM   1462  NH1 ARG A 117      -4.477  -6.538  40.829  0.00  0.00           N  
ATOM   1463  NH2 ARG A 117      -5.488  -4.656  40.170  0.00  0.00           N1+
ATOM   1464  H   ARG A 117      -2.885  -7.608  35.333  1.00 18.85           H  
ATOM   1465  HA  ARG A 117      -3.871  -6.147  32.950  1.00 18.85           H  
ATOM   1466  HB3 ARG A 117      -5.722  -6.396  34.236  1.00 18.85           H  
ATOM   1467  HB2 ARG A 117      -5.215  -4.836  34.771  1.00 18.85           H  
ATOM   1468  HG3 ARG A 117      -4.107  -7.167  36.318  1.00  0.00           H  
ATOM   1469  HG2 ARG A 117      -5.798  -6.943  36.450  1.00  0.00           H  
ATOM   1470  HD3 ARG A 117      -5.533  -4.686  37.388  1.00  0.00           H  
ATOM   1471  HD2 ARG A 117      -3.758  -4.744  37.073  1.00  0.00           H  
ATOM   1472 HH22 ARG A 117      -5.766  -4.500  41.129  1.00  0.00           H  
ATOM   1473 HH21 ARG A 117      -5.707  -3.969  39.463  1.00  0.00           H  
ATOM   1474 HH12 ARG A 117      -4.774  -6.337  41.773  1.00  0.00           H  
ATOM   1475 HH11 ARG A 117      -3.898  -7.345  40.642  1.00  0.00           H  
ATOM   1476  HE  ARG A 117      -3.895  -6.851  38.416  1.00  0.00           H  
ATOM   1477  N   VAL A 118      -1.509  -5.004  34.723  1.00 13.58           N  
ATOM   1478  CA  VAL A 118      -0.481  -3.953  34.752  1.00 13.58           C  
ATOM   1479  C   VAL A 118       0.880  -4.570  34.521  1.00 13.58           C  
ATOM   1480  O   VAL A 118       1.260  -5.528  35.233  1.00 13.58           O  
ATOM   1481  CB  VAL A 118      -0.453  -3.116  36.057  1.00 13.58           C  
ATOM   1482  CG1 VAL A 118       0.712  -2.102  36.036  1.00 15.42           C  
ATOM   1483  CG2 VAL A 118      -1.791  -2.394  36.386  1.00 15.42           C  
ATOM   1484  H   VAL A 118      -1.315  -5.878  35.191  1.00 13.58           H  
ATOM   1485  HA  VAL A 118      -0.681  -3.271  33.925  1.00 13.58           H  
ATOM   1486  HB  VAL A 118      -0.256  -3.809  36.875  1.00 13.58           H  
ATOM   1487 HG11 VAL A 118       0.711  -1.527  36.962  1.00 15.42           H  
ATOM   1488 HG12 VAL A 118       1.658  -2.636  35.942  1.00 15.42           H  
ATOM   1489 HG13 VAL A 118       0.591  -1.426  35.189  1.00 15.42           H  
ATOM   1490 HG21 VAL A 118      -1.683  -1.832  37.314  1.00 15.42           H  
ATOM   1491 HG22 VAL A 118      -2.044  -1.710  35.576  1.00 15.42           H  
ATOM   1492 HG23 VAL A 118      -2.585  -3.132  36.499  1.00 15.42           H  
ATOM   1493  N   ALA A 119       1.378  -4.238  33.363  1.00 11.05           N  
ATOM   1494  CA  ALA A 119       2.511  -4.918  32.755  1.00 11.05           C  
ATOM   1495  C   ALA A 119       3.446  -3.946  32.054  1.00 11.05           C  
ATOM   1496  O   ALA A 119       2.961  -3.008  31.408  1.00 11.05           O  
ATOM   1497  CB  ALA A 119       1.937  -5.921  31.732  1.00 11.05           C  
ATOM   1498  H   ALA A 119       0.975  -3.473  32.841  1.00 11.05           H  
ATOM   1499  HA  ALA A 119       3.062  -5.460  33.523  1.00 11.05           H  
ATOM   1500  HB1 ALA A 119       2.755  -6.456  31.249  1.00 11.05           H  
ATOM   1501  HB2 ALA A 119       1.290  -6.633  32.244  1.00 11.05           H  
ATOM   1502  HB3 ALA A 119       1.361  -5.383  30.979  1.00 11.05           H  
ATOM   1503  N   SER A 120       4.700  -4.242  31.941  1.00 13.39           N  
ATOM   1504  CA  SER A 120       5.565  -3.371  31.083  1.00 13.39           C  
ATOM   1505  C   SER A 120       5.563  -3.802  29.628  1.00 13.39           C  
ATOM   1506  O   SER A 120       5.298  -4.977  29.313  1.00 13.39           O  
ATOM   1507  CB  SER A 120       6.989  -3.328  31.636  1.00 13.39           C  
ATOM   1508  OG  SER A 120       7.443  -4.689  31.724  1.00 16.98           O  
ATOM   1509  H   SER A 120       5.075  -5.045  32.426  1.00 13.39           H  
ATOM   1510  HA  SER A 120       5.163  -2.359  31.128  1.00 13.39           H  
ATOM   1511  HB3 SER A 120       6.978  -2.884  32.632  1.00 13.39           H  
ATOM   1512  HB2 SER A 120       7.629  -2.776  30.947  1.00 13.39           H  
ATOM   1513  HG  SER A 120       7.429  -5.089  30.851  1.00 16.98           H  
ATOM   1514  N   ILE A 121       5.955  -2.952  28.755  1.00 13.25           N  
ATOM   1515  CA  ILE A 121       6.128  -3.303  27.337  1.00 13.25           C  
ATOM   1516  C   ILE A 121       7.626  -3.330  26.995  1.00 13.25           C  
ATOM   1517  O   ILE A 121       8.428  -2.475  27.504  1.00 13.25           O  
ATOM   1518  CB  ILE A 121       5.388  -2.245  26.507  1.00 13.25           C  
ATOM   1519  CG1 ILE A 121       5.306  -2.577  25.000  1.00 11.03           C  
ATOM   1520  CG2 ILE A 121       5.882  -0.789  26.859  1.00 11.03           C  
ATOM   1521  CD1 ILE A 121       4.418  -3.833  24.762  1.00 11.03           C  
ATOM   1522  H   ILE A 121       6.158  -2.002  29.031  1.00 13.25           H  
ATOM   1523  HA  ILE A 121       5.693  -4.284  27.148  1.00 13.25           H  
ATOM   1524  HB  ILE A 121       4.357  -2.284  26.859  1.00 13.25           H  
ATOM   1525 HG13 ILE A 121       6.308  -2.763  24.614  1.00 11.03           H  
ATOM   1526 HG12 ILE A 121       4.884  -1.727  24.464  1.00 11.03           H  
ATOM   1527 HG21 ILE A 121       5.338  -0.064  26.254  1.00 11.03           H  
ATOM   1528 HG22 ILE A 121       5.701  -0.589  27.915  1.00 11.03           H  
ATOM   1529 HG23 ILE A 121       6.949  -0.707  26.652  1.00 11.03           H  
ATOM   1530 HD11 ILE A 121       4.373  -4.050  23.695  1.00 11.03           H  
ATOM   1531 HD12 ILE A 121       4.846  -4.686  25.288  1.00 11.03           H  
ATOM   1532 HD13 ILE A 121       3.412  -3.644  25.136  1.00 11.03           H  
ATOM   1533  N   SER A 122       7.979  -4.258  26.117  1.00 14.58           N  
ATOM   1534  CA  SER A 122       9.386  -4.406  25.734  1.00 14.58           C  
ATOM   1535  C   SER A 122       9.848  -3.280  24.790  1.00 14.58           C  
ATOM   1536  O   SER A 122       9.076  -2.882  23.886  1.00 14.58           O  
ATOM   1537  CB  SER A 122       9.674  -5.836  25.117  1.00 14.58           C  
ATOM   1538  OG  SER A 122       9.273  -6.860  26.037  0.00  0.00           O  
ATOM   1539  H   SER A 122       7.279  -4.863  25.712  1.00 14.58           H  
ATOM   1540  HA  SER A 122       9.978  -4.324  26.646  1.00 14.58           H  
ATOM   1541  HB3 SER A 122      10.739  -5.933  24.907  1.00 14.58           H  
ATOM   1542  HB2 SER A 122       9.120  -5.948  24.185  1.00 14.58           H  
ATOM   1543  HG  SER A 122       8.952  -7.621  25.549  1.00  0.00           H  
ATOM   1544  N   LEU A 123      11.046  -2.810  25.069  1.00 15.59           N  
ATOM   1545  CA  LEU A 123      11.755  -1.927  24.153  1.00 15.59           C  
ATOM   1546  C   LEU A 123      12.230  -2.714  22.935  1.00 15.59           C  
ATOM   1547  O   LEU A 123      12.476  -3.932  23.073  1.00 15.59           O  
ATOM   1548  CB  LEU A 123      12.991  -1.335  24.828  1.00 15.59           C  
ATOM   1549  CG  LEU A 123      12.612  -0.300  25.904  1.00 18.56           C  
ATOM   1550  CD1 LEU A 123      13.875   0.151  26.642  1.00 18.56           C  
ATOM   1551  CD2 LEU A 123      11.824   0.873  25.269  1.00 18.56           C  
ATOM   1552  H   LEU A 123      11.497  -3.060  25.937  1.00 15.59           H  
ATOM   1553  HA  LEU A 123      11.092  -1.123  23.833  1.00 15.59           H  
ATOM   1554  HB3 LEU A 123      13.623  -0.862  24.076  1.00 15.59           H  
ATOM   1555  HB2 LEU A 123      13.574  -2.135  25.284  1.00 15.59           H  
ATOM   1556  HG  LEU A 123      11.959  -0.791  26.626  1.00 18.56           H  
ATOM   1557 HD11 LEU A 123      13.609   0.884  27.404  1.00 18.56           H  
ATOM   1558 HD12 LEU A 123      14.347  -0.710  27.115  1.00 18.56           H  
ATOM   1559 HD13 LEU A 123      14.570   0.601  25.933  1.00 18.56           H  
ATOM   1560 HD21 LEU A 123      11.563   1.596  26.041  1.00 18.56           H  
ATOM   1561 HD22 LEU A 123      12.440   1.357  24.512  1.00 18.56           H  
ATOM   1562 HD23 LEU A 123      10.914   0.492  24.807  1.00 18.56           H  
ATOM   1563  N   PRO A 124      12.301  -2.096  21.807  1.00 14.92           N  
ATOM   1564  CA  PRO A 124      12.622  -2.774  20.551  1.00 14.92           C  
ATOM   1565  C   PRO A 124      14.109  -3.152  20.448  1.00 14.92           C  
ATOM   1566  O   PRO A 124      14.993  -2.463  21.006  1.00 14.92           O  
ATOM   1567  CB  PRO A 124      12.298  -1.780  19.426  1.00 14.92           C  
ATOM   1568  CG  PRO A 124      12.149  -0.425  20.110  1.00 14.74           C  
ATOM   1569  CD  PRO A 124      12.019  -0.668  21.623  1.00 14.74           C  
ATOM   1570  HA  PRO A 124      12.005  -3.667  20.445  1.00 14.92           H  
ATOM   1571  HB3 PRO A 124      11.352  -2.056  18.961  1.00 14.92           H  
ATOM   1572  HB2 PRO A 124      13.132  -1.742  18.726  1.00 14.92           H  
ATOM   1573  HG3 PRO A 124      11.250   0.070  19.743  1.00 14.74           H  
ATOM   1574  HG2 PRO A 124      13.035   0.180  19.914  1.00 14.74           H  
ATOM   1575  HD2 PRO A 124      12.771  -0.080  22.149  1.00 14.74           H  
ATOM   1576  HD3 PRO A 124      10.996  -0.458  21.936  1.00 14.74           H  
ATOM   1577  N   THR A 125      14.405  -4.128  19.633  1.00 22.65           N  
ATOM   1578  CA  THR A 125      15.767  -4.452  19.241  1.00 22.65           C  
ATOM   1579  C   THR A 125      16.044  -3.916  17.849  1.00 22.65           C  
ATOM   1580  O   THR A 125      17.224  -3.753  17.496  1.00 22.65           O  
ATOM   1581  CB  THR A 125      15.958  -5.990  19.186  1.00 22.65           C  
ATOM   1582  OG1 THR A 125      14.856  -6.585  18.486  0.00  0.00           O  
ATOM   1583  CG2 THR A 125      16.079  -6.510  20.644  1.00 24.97           C  
ATOM   1584  H   THR A 125      13.670  -4.700  19.242  1.00 22.65           H  
ATOM   1585  HA  THR A 125      16.470  -4.017  19.952  1.00 22.65           H  
ATOM   1586  HB  THR A 125      16.881  -6.214  18.651  1.00 22.65           H  
ATOM   1587  HG1 THR A 125      14.818  -6.236  17.593  1.00  0.00           H  
ATOM   1588 HG21 THR A 125      16.214  -7.592  20.635  1.00 24.97           H  
ATOM   1589 HG22 THR A 125      16.936  -6.041  21.128  1.00 24.97           H  
ATOM   1590 HG23 THR A 125      15.172  -6.263  21.195  1.00 24.97           H  
ATOM   1591  N   SER A 127      15.036  -3.753  17.065  1.00 20.34           N  
ATOM   1592  CA  SER A 127      15.154  -3.372  15.635  1.00 20.34           C  
ATOM   1593  C   SER A 127      14.139  -2.267  15.417  1.00 20.34           C  
ATOM   1594  O   SER A 127      13.104  -2.212  16.128  1.00 20.34           O  
ATOM   1595  CB  SER A 127      14.753  -4.575  14.710  1.00 20.34           C  
ATOM   1596  OG  SER A 127      13.368  -4.875  14.913  0.00  0.00           O  
ATOM   1597  H   SER A 127      14.098  -3.885  17.415  1.00 20.34           H  
ATOM   1598  HA  SER A 127      16.162  -3.025  15.407  1.00 20.34           H  
ATOM   1599  HB3 SER A 127      15.355  -5.447  14.967  1.00 20.34           H  
ATOM   1600  HB2 SER A 127      14.916  -4.302  13.668  1.00 20.34           H  
ATOM   1601  HG  SER A 127      12.838  -4.106  14.692  1.00  0.00           H  
ATOM   1602  N   CYS A 128      14.339  -1.509  14.401  1.00 18.51           N  
ATOM   1603  CA  CYS A 128      13.313  -0.524  14.034  1.00 18.51           C  
ATOM   1604  C   CYS A 128      12.264  -1.277  13.236  1.00 18.51           C  
ATOM   1605  O   CYS A 128      12.648  -2.165  12.428  1.00 18.51           O  
ATOM   1606  CB  CYS A 128      13.938   0.606  13.194  1.00 18.51           C  
ATOM   1607  SG  CYS A 128      15.142   1.596  14.100  1.00 16.95           S  
ATOM   1608  H   CYS A 128      15.192  -1.595  13.867  1.00 18.51           H  
ATOM   1609  HA  CYS A 128      12.862  -0.108  14.935  1.00 18.51           H  
ATOM   1610  HB3 CYS A 128      13.148   1.255  12.815  1.00 18.51           H  
ATOM   1611  HB2 CYS A 128      14.412   0.180  12.310  1.00 18.51           H  
ATOM   1612  N   ALA A 129      11.034  -0.875  13.332  1.00 18.33           N  
ATOM   1613  CA  ALA A 129      10.005  -1.522  12.531  1.00 18.33           C  
ATOM   1614  C   ALA A 129       9.861  -0.806  11.191  1.00 18.33           C  
ATOM   1615  O   ALA A 129      10.166   0.409  11.078  1.00 18.33           O  
ATOM   1616  CB  ALA A 129       8.671  -1.520  13.278  1.00 18.33           C  
ATOM   1617  H   ALA A 129      10.797  -0.119  13.959  1.00 18.33           H  
ATOM   1618  HA  ALA A 129      10.302  -2.554  12.347  1.00 18.33           H  
ATOM   1619  HB1 ALA A 129       7.911  -2.007  12.667  1.00 18.33           H  
ATOM   1620  HB2 ALA A 129       8.780  -2.059  14.219  1.00 18.33           H  
ATOM   1621  HB3 ALA A 129       8.369  -0.492  13.481  1.00 18.33           H  
ATOM   1622  N   SER A 130       9.512  -1.542  10.192  1.00 21.29           N  
ATOM   1623  CA  SER A 130       9.433  -1.038   8.819  1.00 21.29           C  
ATOM   1624  C   SER A 130       8.016  -0.559   8.433  1.00 21.29           C  
ATOM   1625  O   SER A 130       6.993  -1.017   9.000  1.00 21.29           O  
ATOM   1626  CB  SER A 130       9.930  -2.174   7.827  1.00 21.29           C  
ATOM   1627  OG  SER A 130      11.263  -2.570   8.174  0.00  0.00           O  
ATOM   1628  H   SER A 130       9.278  -2.514  10.338  1.00 21.29           H  
ATOM   1629  HA  SER A 130      10.112  -0.190   8.730  1.00 21.29           H  
ATOM   1630  HB3 SER A 130       9.918  -1.794   6.805  1.00 21.29           H  
ATOM   1631  HB2 SER A 130       9.265  -3.035   7.899  1.00 21.29           H  
ATOM   1632  HG  SER A 130      11.274  -2.906   9.073  1.00  0.00           H  
ATOM   1633  N   ALA A 132       7.980   0.263   7.353  1.00 20.62           N  
ATOM   1634  CA  ALA A 132       6.738   0.618   6.641  1.00 20.62           C  
ATOM   1635  C   ALA A 132       5.914  -0.628   6.277  1.00 20.62           C  
ATOM   1636  O   ALA A 132       6.498  -1.683   5.875  1.00 20.62           O  
ATOM   1637  CB  ALA A 132       7.119   1.278   5.313  1.00 20.62           C  
ATOM   1638  H   ALA A 132       8.835   0.667   6.997  1.00 20.62           H  
ATOM   1639  HA  ALA A 132       6.141   1.302   7.244  1.00 20.62           H  
ATOM   1640  HB1 ALA A 132       6.214   1.549   4.769  1.00 20.62           H  
ATOM   1641  HB2 ALA A 132       7.708   2.174   5.508  1.00 20.62           H  
ATOM   1642  HB3 ALA A 132       7.706   0.581   4.716  1.00 20.62           H  
ATOM   1643  N   GLY A 133       4.633  -0.527   6.543  1.00 16.46           N  
ATOM   1644  CA  GLY A 133       3.722  -1.597   6.295  1.00 16.46           C  
ATOM   1645  C   GLY A 133       3.443  -2.415   7.541  1.00 16.46           C  
ATOM   1646  O   GLY A 133       2.393  -3.095   7.549  1.00 16.46           O  
ATOM   1647  H   GLY A 133       4.265   0.328   6.936  1.00 16.46           H  
ATOM   1648  HA3 GLY A 133       4.128  -2.246   5.519  1.00 16.46           H  
ATOM   1649  HA2 GLY A 133       2.786  -1.194   5.909  1.00 16.46           H  
ATOM   1650  N   THR A 134       4.277  -2.327   8.545  1.00 20.10           N  
ATOM   1651  CA  THR A 134       3.937  -2.997   9.816  1.00 20.10           C  
ATOM   1652  C   THR A 134       2.714  -2.343  10.471  1.00 20.10           C  
ATOM   1653  O   THR A 134       2.689  -1.094  10.544  1.00 20.10           O  
ATOM   1654  CB  THR A 134       5.133  -2.830  10.791  1.00 20.10           C  
ATOM   1655  OG1 THR A 134       6.333  -3.319  10.095  1.00 21.54           O  
ATOM   1656  CG2 THR A 134       4.914  -3.524  12.185  1.00 21.54           C  
ATOM   1657  H   THR A 134       5.137  -1.807   8.443  1.00 20.10           H  
ATOM   1658  HA  THR A 134       3.744  -4.055   9.640  1.00 20.10           H  
ATOM   1659  HB  THR A 134       5.267  -1.763  10.970  1.00 20.10           H  
ATOM   1660  HG1 THR A 134       6.740  -2.596   9.612  1.00 21.54           H  
ATOM   1661 HG21 THR A 134       5.791  -3.365  12.813  1.00 21.54           H  
ATOM   1662 HG22 THR A 134       4.037  -3.096  12.671  1.00 21.54           H  
ATOM   1663 HG23 THR A 134       4.762  -4.593  12.039  1.00 21.54           H  
ATOM   1664  N   GLN A 135       1.802  -3.183  10.961  1.00 15.31           N  
ATOM   1665  CA  GLN A 135       0.609  -2.821  11.657  1.00 15.31           C  
ATOM   1666  C   GLN A 135       0.795  -2.650  13.171  1.00 15.31           C  
ATOM   1667  O   GLN A 135       1.563  -3.407  13.821  1.00 15.31           O  
ATOM   1668  CB  GLN A 135      -0.467  -3.878  11.376  1.00 15.31           C  
ATOM   1669  CG  GLN A 135      -1.896  -3.271  11.439  1.00 25.16           C  
ATOM   1670  CD  GLN A 135      -2.955  -4.351  11.234  0.00  0.00           C  
ATOM   1671  OE1 GLN A 135      -3.389  -5.024  12.206  0.00  0.00           O  
ATOM   1672  NE2 GLN A 135      -3.595  -4.226  10.095  0.00  0.00           N  
ATOM   1673  H   GLN A 135       1.924  -4.180  10.854  1.00 15.31           H  
ATOM   1674  HA  GLN A 135       0.260  -1.871  11.252  1.00 15.31           H  
ATOM   1675  HB3 GLN A 135      -0.383  -4.684  12.105  1.00 15.31           H  
ATOM   1676  HB2 GLN A 135      -0.300  -4.312  10.390  1.00 15.31           H  
ATOM   1677  HG3 GLN A 135      -2.001  -2.509  10.667  1.00 25.16           H  
ATOM   1678  HG2 GLN A 135      -2.046  -2.795  12.408  1.00 25.16           H  
ATOM   1679 HE22 GLN A 135      -4.320  -4.884   9.848  1.00  0.00           H  
ATOM   1680 HE21 GLN A 135      -3.362  -3.472   9.465  1.00  0.00           H  
ATOM   1681  N   CYS A 136       0.285  -1.548  13.715  1.00  8.82           N  
ATOM   1682  CA  CYS A 136       0.587  -1.166  15.104  1.00  8.82           C  
ATOM   1683  C   CYS A 136      -0.666  -0.784  15.857  1.00  8.82           C  
ATOM   1684  O   CYS A 136      -1.644  -0.397  15.222  1.00  8.82           O  
ATOM   1685  CB  CYS A 136       1.624  -0.003  15.168  1.00  8.82           C  
ATOM   1686  SG  CYS A 136       3.206  -0.265  14.269  1.00 13.04           S  
ATOM   1687  H   CYS A 136      -0.324  -0.952  13.173  1.00  8.82           H  
ATOM   1688  HA  CYS A 136       1.025  -2.032  15.601  1.00  8.82           H  
ATOM   1689  HB3 CYS A 136       1.838   0.230  16.211  1.00  8.82           H  
ATOM   1690  HB2 CYS A 136       1.156   0.915  14.812  1.00  8.82           H  
ATOM   1691  N   LEU A 137      -0.638  -0.860  17.142  1.00  7.20           N  
ATOM   1692  CA  LEU A 137      -1.744  -0.425  17.983  1.00  7.20           C  
ATOM   1693  C   LEU A 137      -1.373   0.846  18.770  1.00  7.20           C  
ATOM   1694  O   LEU A 137      -0.354   0.891  19.521  1.00  7.20           O  
ATOM   1695  CB  LEU A 137      -1.856  -1.486  19.102  1.00  7.20           C  
ATOM   1696  CG  LEU A 137      -3.093  -1.276  19.998  1.00 12.27           C  
ATOM   1697  CD1 LEU A 137      -4.392  -1.305  19.175  1.00 12.27           C  
ATOM   1698  CD2 LEU A 137      -3.125  -2.195  21.250  1.00 12.27           C  
ATOM   1699  H   LEU A 137       0.176  -1.234  17.608  1.00  7.20           H  
ATOM   1700  HA  LEU A 137      -2.672  -0.311  17.423  1.00  7.20           H  
ATOM   1701  HB3 LEU A 137      -0.956  -1.461  19.716  1.00  7.20           H  
ATOM   1702  HB2 LEU A 137      -1.896  -2.480  18.656  1.00  7.20           H  
ATOM   1703  HG  LEU A 137      -3.010  -0.259  20.381  1.00 12.27           H  
ATOM   1704 HD11 LEU A 137      -5.245  -1.154  19.836  1.00 12.27           H  
ATOM   1705 HD12 LEU A 137      -4.367  -0.512  18.428  1.00 12.27           H  
ATOM   1706 HD13 LEU A 137      -4.486  -2.270  18.677  1.00 12.27           H  
ATOM   1707 HD21 LEU A 137      -4.024  -1.989  21.830  1.00 12.27           H  
ATOM   1708 HD22 LEU A 137      -3.128  -3.239  20.935  1.00 12.27           H  
ATOM   1709 HD23 LEU A 137      -2.245  -2.004  21.864  1.00 12.27           H  
ATOM   1710  N   ILE A 138      -2.220   1.810  18.567  1.00  9.53           N  
ATOM   1711  CA  ILE A 138      -2.018   3.107  19.219  1.00  9.53           C  
ATOM   1712  C   ILE A 138      -3.212   3.323  20.146  1.00  9.53           C  
ATOM   1713  O   ILE A 138      -4.367   2.918  19.851  1.00  9.53           O  
ATOM   1714  CB  ILE A 138      -1.940   4.222  18.126  1.00  9.53           C  
ATOM   1715  CG1 ILE A 138      -0.757   3.942  17.161  1.00 13.84           C  
ATOM   1716  CG2 ILE A 138      -1.914   5.689  18.660  1.00 13.84           C  
ATOM   1717  CD1 ILE A 138      -1.023   4.556  15.755  1.00 13.84           C  
ATOM   1718  H   ILE A 138      -3.015   1.665  17.961  1.00  9.53           H  
ATOM   1719  HA  ILE A 138      -1.096   3.091  19.799  1.00  9.53           H  
ATOM   1720  HB  ILE A 138      -2.848   4.130  17.530  1.00  9.53           H  
ATOM   1721 HG13 ILE A 138      -0.613   2.866  17.066  1.00 13.84           H  
ATOM   1722 HG12 ILE A 138       0.157   4.367  17.575  1.00 13.84           H  
ATOM   1723 HG21 ILE A 138      -1.859   6.381  17.820  1.00 13.84           H  
ATOM   1724 HG22 ILE A 138      -2.821   5.884  19.232  1.00 13.84           H  
ATOM   1725 HG23 ILE A 138      -1.044   5.827  19.301  1.00 13.84           H  
ATOM   1726 HD11 ILE A 138      -0.178   4.344  15.100  1.00 13.84           H  
ATOM   1727 HD12 ILE A 138      -1.928   4.119  15.333  1.00 13.84           H  
ATOM   1728 HD13 ILE A 138      -1.150   5.635  15.847  1.00 13.84           H  
ATOM   1729  N   SER A 139      -2.947   3.835  21.343  1.00  7.62           N  
ATOM   1730  CA  SER A 139      -4.107   3.943  22.273  1.00  7.62           C  
ATOM   1731  C   SER A 139      -4.006   5.239  23.112  1.00  7.62           C  
ATOM   1732  O   SER A 139      -2.917   5.829  23.254  1.00  7.62           O  
ATOM   1733  CB  SER A 139      -4.129   2.689  23.155  1.00  7.62           C  
ATOM   1734  OG  SER A 139      -2.808   2.491  23.727  1.00  4.58           O  
ATOM   1735  H   SER A 139      -2.006   4.122  21.572  1.00  7.62           H  
ATOM   1736  HA  SER A 139      -5.025   3.975  21.686  1.00  7.62           H  
ATOM   1737  HB3 SER A 139      -4.396   1.823  22.549  1.00  7.62           H  
ATOM   1738  HB2 SER A 139      -4.856   2.822  23.957  1.00  7.62           H  
ATOM   1739  HG  SER A 139      -2.570   3.255  24.257  1.00  4.58           H  
ATOM   1740  N   GLY A 140      -5.117   5.682  23.656  1.00  8.91           N  
ATOM   1741  CA  GLY A 140      -5.137   6.858  24.491  1.00  8.91           C  
ATOM   1742  C   GLY A 140      -6.569   7.343  24.768  1.00  8.91           C  
ATOM   1743  O   GLY A 140      -7.594   6.841  24.234  1.00  8.91           O  
ATOM   1744  H   GLY A 140      -5.987   5.196  23.494  1.00  8.91           H  
ATOM   1745  HA3 GLY A 140      -4.571   7.655  24.008  1.00  8.91           H  
ATOM   1746  HA2 GLY A 140      -4.639   6.640  25.436  1.00  8.91           H  
ATOM   1747  N   TRP A 141      -6.567   8.344  25.660  1.00 12.93           N  
ATOM   1748  CA  TRP A 141      -7.794   8.967  26.142  1.00 12.93           C  
ATOM   1749  C   TRP A 141      -8.025  10.313  25.443  1.00 12.93           C  
ATOM   1750  O   TRP A 141      -8.725  11.167  26.014  1.00 12.93           O  
ATOM   1751  CB  TRP A 141      -7.734   9.156  27.696  1.00 12.93           C  
ATOM   1752  CG  TRP A 141      -7.873   7.832  28.464  1.00 10.77           C  
ATOM   1753  CD1 TRP A 141      -9.037   7.181  28.781  1.00 10.77           C  
ATOM   1754  CD2 TRP A 141      -6.838   7.062  29.052  1.00 10.77           C  
ATOM   1755  NE1 TRP A 141      -8.746   6.058  29.586  1.00 10.77           N  
ATOM   1756  CE2 TRP A 141      -7.473   5.967  29.727  1.00 10.77           C  
ATOM   1757  CE3 TRP A 141      -5.453   7.233  29.085  1.00 10.77           C  
ATOM   1758  CZ2 TRP A 141      -6.741   5.000  30.412  1.00 10.77           C  
ATOM   1759  CZ3 TRP A 141      -4.716   6.280  29.796  1.00 10.77           C  
ATOM   1760  CH2 TRP A 141      -5.349   5.179  30.443  1.00 10.77           C  
ATOM   1761  H   TRP A 141      -5.692   8.694  26.024  1.00 12.93           H  
ATOM   1762  HA  TRP A 141      -8.630   8.309  25.907  1.00 12.93           H  
ATOM   1763  HB3 TRP A 141      -8.523   9.840  28.008  1.00 12.93           H  
ATOM   1764  HB2 TRP A 141      -6.793   9.634  27.967  1.00 12.93           H  
ATOM   1765  HD1 TRP A 141      -9.982   7.556  28.417  1.00 10.77           H  
ATOM   1766  HE1 TRP A 141      -9.497   5.484  29.943  1.00 10.77           H  
ATOM   1767  HE3 TRP A 141      -5.000   8.071  28.576  1.00 10.77           H  
ATOM   1768  HZ2 TRP A 141      -7.249   4.171  30.882  1.00 10.77           H  
ATOM   1769  HZ3 TRP A 141      -3.642   6.369  29.864  1.00 10.77           H  
ATOM   1770  HH2 TRP A 141      -4.725   4.471  30.968  1.00 10.77           H  
ATOM   1771  N   GLY A 142      -7.359  10.544  24.339  1.00  9.92           N  
ATOM   1772  CA  GLY A 142      -7.406  11.868  23.673  1.00  9.92           C  
ATOM   1773  C   GLY A 142      -8.687  12.112  22.867  1.00  9.92           C  
ATOM   1774  O   GLY A 142      -9.616  11.266  22.872  1.00  9.92           O  
ATOM   1775  H   GLY A 142      -6.799   9.813  23.925  1.00  9.92           H  
ATOM   1776  HA3 GLY A 142      -6.541  11.974  23.018  1.00  9.92           H  
ATOM   1777  HA2 GLY A 142      -7.294  12.653  24.421  1.00  9.92           H  
ATOM   1778  N   ASN A 143      -8.822  13.333  22.320  1.00 11.21           N  
ATOM   1779  CA  ASN A 143     -10.022  13.768  21.583  1.00 11.21           C  
ATOM   1780  C   ASN A 143     -10.459  12.764  20.468  1.00 11.21           C  
ATOM   1781  O   ASN A 143      -9.585  12.151  19.754  1.00 11.21           O  
ATOM   1782  CB  ASN A 143      -9.712  15.163  20.989  1.00 11.21           C  
ATOM   1783  CG  ASN A 143     -10.940  15.831  20.367  1.00 15.95           C  
ATOM   1784  OD1 ASN A 143     -12.093  15.347  20.418  1.00 15.95           O  
ATOM   1785  ND2 ASN A 143     -10.655  16.933  19.687  1.00 15.95           N  
ATOM   1786  H   ASN A 143      -8.076  14.009  22.403  1.00 11.21           H  
ATOM   1787  HA  ASN A 143     -10.843  13.871  22.293  1.00 11.21           H  
ATOM   1788  HB3 ASN A 143      -8.930  15.070  20.236  1.00 11.21           H  
ATOM   1789  HB2 ASN A 143      -9.306  15.807  21.769  1.00 11.21           H  
ATOM   1790 HD22 ASN A 143     -11.394  17.453  19.235  1.00 15.95           H  
ATOM   1791 HD21 ASN A 143      -9.699  17.252  19.621  1.00 15.95           H  
ATOM   1792  N   THR A 144     -11.740  12.511  20.417  1.00 14.06           N  
ATOM   1793  CA  THR A 144     -12.192  11.520  19.445  1.00 14.06           C  
ATOM   1794  C   THR A 144     -12.819  12.173  18.187  1.00 14.06           C  
ATOM   1795  O   THR A 144     -13.336  11.464  17.264  1.00 14.06           O  
ATOM   1796  CB  THR A 144     -13.215  10.555  20.099  1.00 14.06           C  
ATOM   1797  OG1 THR A 144     -14.392  11.331  20.475  1.00  7.50           O  
ATOM   1798  CG2 THR A 144     -12.662   9.759  21.313  1.00  7.50           C  
ATOM   1799  H   THR A 144     -12.375  12.994  21.036  1.00 14.06           H  
ATOM   1800  HA  THR A 144     -11.328  10.936  19.129  1.00 14.06           H  
ATOM   1801  HB  THR A 144     -13.522   9.834  19.341  1.00 14.06           H  
ATOM   1802  HG1 THR A 144     -14.148  11.985  21.134  1.00  7.50           H  
ATOM   1803 HG21 THR A 144     -13.443   9.110  21.708  1.00  7.50           H  
ATOM   1804 HG22 THR A 144     -11.813   9.154  20.995  1.00  7.50           H  
ATOM   1805 HG23 THR A 144     -12.341  10.455  22.089  1.00  7.50           H  
ATOM   1806  N   LYS A 145     -12.775  13.499  18.129  1.00 19.22           N  
ATOM   1807  CA  LYS A 145     -13.322  14.217  16.957  1.00 19.22           C  
ATOM   1808  C   LYS A 145     -12.289  14.971  16.099  1.00 19.22           C  
ATOM   1809  O   LYS A 145     -11.354  15.582  16.692  1.00 19.22           O  
ATOM   1810  CB  LYS A 145     -14.433  15.224  17.361  1.00 19.22           C  
ATOM   1811  CG  LYS A 145     -15.593  14.476  18.031  1.00 16.57           C  
ATOM   1812  CD  LYS A 145     -16.128  13.305  17.184  0.00  0.00           C  
ATOM   1813  CE  LYS A 145     -17.028  12.381  18.025  0.00  0.00           C  
ATOM   1814  NZ  LYS A 145     -17.339  11.157  17.278  0.00  0.00           N1+
ATOM   1815  H   LYS A 145     -12.366  14.024  18.888  1.00 19.22           H  
ATOM   1816  HA  LYS A 145     -13.787  13.470  16.314  1.00 19.22           H  
ATOM   1817  HB3 LYS A 145     -14.798  15.738  16.472  1.00 19.22           H  
ATOM   1818  HB2 LYS A 145     -14.024  15.957  18.056  1.00 19.22           H  
ATOM   1819  HG3 LYS A 145     -16.404  15.175  18.236  1.00 16.57           H  
ATOM   1820  HG2 LYS A 145     -15.270  14.102  19.002  1.00 16.57           H  
ATOM   1821  HD3 LYS A 145     -15.290  12.732  16.787  1.00  0.00           H  
ATOM   1822  HD2 LYS A 145     -16.697  13.697  16.341  1.00  0.00           H  
ATOM   1823  HE3 LYS A 145     -17.954  12.901  18.271  1.00  0.00           H  
ATOM   1824  HE2 LYS A 145     -16.516  12.121  18.951  1.00  0.00           H  
ATOM   1825  HZ1 LYS A 145     -16.482  10.670  17.056  1.00  0.00           H  
ATOM   1826  HZ2 LYS A 145     -17.929  10.560  17.840  1.00  0.00           H  
ATOM   1827  HZ3 LYS A 145     -17.820  11.397  16.423  1.00  0.00           H  
ATOM   1828  N   SER A 146     -12.495  14.939  14.744  1.00 21.74           N  
ATOM   1829  CA  SER A 146     -11.627  15.731  13.838  1.00 21.74           C  
ATOM   1830  C   SER A 146     -12.036  17.199  13.818  1.00 21.74           C  
ATOM   1831  O   SER A 146     -11.197  18.096  13.562  1.00 21.74           O  
ATOM   1832  CB  SER A 146     -11.631  15.215  12.398  1.00 21.74           C  
ATOM   1833  OG  SER A 146     -12.877  15.569  11.784  0.00  0.00           O  
ATOM   1834  H   SER A 146     -13.240  14.375  14.360  1.00 21.74           H  
ATOM   1835  HA  SER A 146     -10.606  15.672  14.214  1.00 21.74           H  
ATOM   1836  HB3 SER A 146     -11.523  14.130  12.401  1.00 21.74           H  
ATOM   1837  HB2 SER A 146     -10.811  15.674  11.846  1.00 21.74           H  
ATOM   1838  HG  SER A 146     -13.016  16.516  11.863  1.00  0.00           H  
ATOM   1839  N   SER A 147     -13.291  17.436  14.073  1.00 25.99           N  
ATOM   1840  CA  SER A 147     -13.812  18.802  14.133  1.00 25.99           C  
ATOM   1841  C   SER A 147     -14.628  18.969  15.420  1.00 25.99           C  
ATOM   1842  O   SER A 147     -15.323  18.022  15.861  1.00 25.99           O  
ATOM   1843  CB  SER A 147     -14.730  19.052  12.908  1.00 25.99           C  
ATOM   1844  OG  SER A 147     -13.996  18.791  11.703  0.00  0.00           O  
ATOM   1845  H   SER A 147     -13.927  16.668  14.234  1.00 25.99           H  
ATOM   1846  HA  SER A 147     -12.985  19.513  14.126  1.00 25.99           H  
ATOM   1847  HB3 SER A 147     -15.065  20.089  12.911  1.00 25.99           H  
ATOM   1848  HB2 SER A 147     -15.592  18.387  12.959  1.00 25.99           H  
ATOM   1849  HG  SER A 147     -13.235  19.375  11.658  1.00  0.00           H  
ATOM   1850  N   GLY A 148     -14.252  19.893  16.217  1.00 28.24           N  
ATOM   1851  CA  GLY A 148     -14.816  19.782  17.568  1.00 28.24           C  
ATOM   1852  C   GLY A 148     -14.104  18.808  18.525  1.00 28.24           C  
ATOM   1853  O   GLY A 148     -12.943  18.368  18.257  1.00 28.24           O  
ATOM   1854  H   GLY A 148     -13.621  20.612  15.894  1.00 28.24           H  
ATOM   1855  HA3 GLY A 148     -15.869  19.510  17.497  1.00 28.24           H  
ATOM   1856  HA2 GLY A 148     -14.853  20.771  18.024  1.00 28.24           H  
ATOM   1857  N   THR A 149     -14.673  18.808  19.744  1.00 25.56           N  
ATOM   1858  CA  THR A 149     -14.055  18.324  20.997  1.00 25.56           C  
ATOM   1859  C   THR A 149     -14.984  17.389  21.743  1.00 25.56           C  
ATOM   1860  O   THR A 149     -16.183  17.699  22.001  1.00 25.56           O  
ATOM   1861  CB  THR A 149     -13.620  19.516  21.883  1.00 25.56           C  
ATOM   1862  OG1 THR A 149     -12.602  20.266  21.206  0.00  0.00           O  
ATOM   1863  CG2 THR A 149     -13.144  19.123  23.290  0.00  0.00           C  
ATOM   1864  H   THR A 149     -15.611  19.163  19.863  1.00 25.56           H  
ATOM   1865  HA  THR A 149     -13.160  17.762  20.731  1.00 25.56           H  
ATOM   1866  HB  THR A 149     -14.485  20.169  22.000  1.00 25.56           H  
ATOM   1867  HG1 THR A 149     -12.947  20.595  20.373  1.00  0.00           H  
ATOM   1868 HG21 THR A 149     -12.859  20.019  23.841  1.00  0.00           H  
ATOM   1869 HG22 THR A 149     -13.950  18.614  23.818  1.00  0.00           H  
ATOM   1870 HG23 THR A 149     -12.285  18.457  23.211  1.00  0.00           H  
ATOM   1871  N   SER A 150     -14.428  16.210  21.980  1.00 15.46           N  
ATOM   1872  CA  SER A 150     -15.155  15.181  22.771  1.00 15.46           C  
ATOM   1873  C   SER A 150     -14.216  14.097  23.334  1.00 15.46           C  
ATOM   1874  O   SER A 150     -13.599  13.363  22.530  1.00 15.46           O  
ATOM   1875  CB  SER A 150     -16.167  14.433  21.943  1.00 15.46           C  
ATOM   1876  OG  SER A 150     -16.758  13.460  22.800  1.00 25.63           O  
ATOM   1877  H   SER A 150     -13.506  16.006  21.623  1.00 15.46           H  
ATOM   1878  HA  SER A 150     -15.668  15.669  23.600  1.00 15.46           H  
ATOM   1879  HB3 SER A 150     -15.661  13.930  21.119  1.00 15.46           H  
ATOM   1880  HB2 SER A 150     -16.935  15.125  21.597  1.00 15.46           H  
ATOM   1881  HG  SER A 150     -16.078  12.866  23.127  1.00 25.63           H  
ATOM   1882  N   TYR A 151     -14.034  14.203  24.642  1.00  9.04           N  
ATOM   1883  CA  TYR A 151     -13.026  13.420  25.326  1.00  9.04           C  
ATOM   1884  C   TYR A 151     -13.696  12.219  25.977  1.00  9.04           C  
ATOM   1885  O   TYR A 151     -14.782  12.426  26.574  1.00  9.04           O  
ATOM   1886  CB  TYR A 151     -12.309  14.255  26.365  1.00  9.04           C  
ATOM   1887  CG  TYR A 151     -11.255  15.133  25.664  1.00 22.02           C  
ATOM   1888  CD1 TYR A 151      -9.911  14.791  25.708  1.00 22.02           C  
ATOM   1889  CD2 TYR A 151     -11.645  16.304  25.050  1.00 22.02           C  
ATOM   1890  CE1 TYR A 151      -8.944  15.617  25.098  1.00 22.02           C  
ATOM   1891  CE2 TYR A 151     -10.703  17.134  24.447  1.00 22.02           C  
ATOM   1892  CZ  TYR A 151      -9.354  16.785  24.462  1.00 22.02           C  
ATOM   1893  OH  TYR A 151      -8.397  17.679  23.809  1.00 22.02           O  
ATOM   1894  H   TYR A 151     -14.604  14.839  25.181  1.00  9.04           H  
ATOM   1895  HA  TYR A 151     -12.299  13.065  24.595  1.00  9.04           H  
ATOM   1896  HB3 TYR A 151     -11.816  13.598  27.082  1.00  9.04           H  
ATOM   1897  HB2 TYR A 151     -13.029  14.892  26.879  1.00  9.04           H  
ATOM   1898  HD1 TYR A 151      -9.600  13.888  26.211  1.00 22.02           H  
ATOM   1899  HD2 TYR A 151     -12.688  16.584  25.034  1.00 22.02           H  
ATOM   1900  HE1 TYR A 151      -7.901  15.340  25.128  1.00 22.02           H  
ATOM   1901  HE2 TYR A 151     -11.018  18.049  23.967  1.00 22.02           H  
ATOM   1902  HH  TYR A 151      -7.652  17.168  23.484  1.00 22.02           H  
ATOM   1903  N   PRO A 152     -13.213  11.006  25.657  1.00 17.34           N  
ATOM   1904  CA  PRO A 152     -13.786   9.751  26.158  1.00 17.34           C  
ATOM   1905  C   PRO A 152     -13.371   9.561  27.637  1.00 17.34           C  
ATOM   1906  O   PRO A 152     -12.252   9.999  28.037  1.00 17.34           O  
ATOM   1907  CB  PRO A 152     -13.072   8.623  25.358  1.00 17.34           C  
ATOM   1908  CG  PRO A 152     -11.755   9.257  24.853  1.00  9.36           C  
ATOM   1909  CD  PRO A 152     -11.927  10.786  24.988  1.00  9.36           C  
ATOM   1910  HA  PRO A 152     -14.868   9.718  26.031  1.00 17.34           H  
ATOM   1911  HB3 PRO A 152     -13.688   8.340  24.504  1.00 17.34           H  
ATOM   1912  HB2 PRO A 152     -12.841   7.795  26.028  1.00 17.34           H  
ATOM   1913  HG3 PRO A 152     -11.608   9.000  23.804  1.00  9.36           H  
ATOM   1914  HG2 PRO A 152     -10.929   8.928  25.484  1.00  9.36           H  
ATOM   1915  HD2 PRO A 152     -11.124  11.188  25.606  1.00  9.36           H  
ATOM   1916  HD3 PRO A 152     -11.953  11.237  23.996  1.00  9.36           H  
ATOM   1917  N   ASP A 153     -14.169   8.826  28.370  1.00 13.51           N  
ATOM   1918  CA  ASP A 153     -13.675   8.450  29.713  1.00 13.51           C  
ATOM   1919  C   ASP A 153     -12.869   7.128  29.729  1.00 13.51           C  
ATOM   1920  O   ASP A 153     -12.011   6.933  30.632  1.00 13.51           O  
ATOM   1921  CB  ASP A 153     -14.800   8.526  30.781  1.00 13.51           C  
ATOM   1922  CG  ASP A 153     -15.314   9.993  30.889  1.00 16.23           C  
ATOM   1923  OD1 ASP A 153     -14.498  10.935  30.722  0.00  0.00           O  
ATOM   1924  OD2 ASP A 153     -16.389  10.231  31.493  0.00  0.00           O1-
ATOM   1925  H   ASP A 153     -15.070   8.545  28.010  1.00 13.51           H  
ATOM   1926  HA  ASP A 153     -12.962   9.227  29.988  1.00 13.51           H  
ATOM   1927  HB3 ASP A 153     -14.406   8.207  31.746  1.00 13.51           H  
ATOM   1928  HB2 ASP A 153     -15.623   7.874  30.489  1.00 13.51           H  
ATOM   1929  N   VAL A 154     -13.129   6.246  28.747  1.00 10.84           N  
ATOM   1930  CA  VAL A 154     -12.459   4.944  28.641  1.00 10.84           C  
ATOM   1931  C   VAL A 154     -11.458   4.913  27.486  1.00 10.84           C  
ATOM   1932  O   VAL A 154     -11.511   5.741  26.538  1.00 10.84           O  
ATOM   1933  CB  VAL A 154     -13.484   3.801  28.482  1.00 10.84           C  
ATOM   1934  CG1 VAL A 154     -14.309   3.624  29.749  1.00 12.43           C  
ATOM   1935  CG2 VAL A 154     -14.398   4.049  27.265  1.00 12.43           C  
ATOM   1936  H   VAL A 154     -13.813   6.467  28.038  1.00 10.84           H  
ATOM   1937  HA  VAL A 154     -11.908   4.774  29.566  1.00 10.84           H  
ATOM   1938  HB  VAL A 154     -12.933   2.877  28.307  1.00 10.84           H  
ATOM   1939 HG11 VAL A 154     -15.023   2.812  29.608  1.00 12.43           H  
ATOM   1940 HG12 VAL A 154     -13.649   3.386  30.583  1.00 12.43           H  
ATOM   1941 HG13 VAL A 154     -14.847   4.547  29.965  1.00 12.43           H  
ATOM   1942 HG21 VAL A 154     -15.112   3.230  27.173  1.00 12.43           H  
ATOM   1943 HG22 VAL A 154     -14.937   4.987  27.400  1.00 12.43           H  
ATOM   1944 HG23 VAL A 154     -13.792   4.105  26.361  1.00 12.43           H  
ATOM   1945  N   LEU A 155     -10.530   4.000  27.600  1.00 11.61           N  
ATOM   1946  CA  LEU A 155      -9.373   3.945  26.702  1.00 11.61           C  
ATOM   1947  C   LEU A 155      -9.793   3.544  25.273  1.00 11.61           C  
ATOM   1948  O   LEU A 155     -10.611   2.608  25.089  1.00 11.61           O  
ATOM   1949  CB  LEU A 155      -8.320   2.947  27.287  1.00 11.61           C  
ATOM   1950  CG  LEU A 155      -6.967   2.981  26.520  1.00  7.18           C  
ATOM   1951  CD1 LEU A 155      -6.240   4.348  26.685  1.00  7.18           C  
ATOM   1952  CD2 LEU A 155      -6.051   1.829  26.995  1.00  7.18           C  
ATOM   1953  H   LEU A 155     -10.596   3.301  28.326  1.00 11.61           H  
ATOM   1954  HA  LEU A 155      -8.922   4.936  26.662  1.00 11.61           H  
ATOM   1955  HB3 LEU A 155      -8.726   1.936  27.261  1.00 11.61           H  
ATOM   1956  HB2 LEU A 155      -8.146   3.178  28.338  1.00 11.61           H  
ATOM   1957  HG  LEU A 155      -7.175   2.834  25.460  1.00  7.18           H  
ATOM   1958 HD11 LEU A 155      -5.300   4.329  26.134  1.00  7.18           H  
ATOM   1959 HD12 LEU A 155      -6.873   5.146  26.296  1.00  7.18           H  
ATOM   1960 HD13 LEU A 155      -6.038   4.528  27.741  1.00  7.18           H  
ATOM   1961 HD21 LEU A 155      -5.108   1.865  26.450  1.00  7.18           H  
ATOM   1962 HD22 LEU A 155      -5.857   1.935  28.062  1.00  7.18           H  
ATOM   1963 HD23 LEU A 155      -6.541   0.874  26.808  1.00  7.18           H  
ATOM   1964  N   LYS A 156      -9.270   4.264  24.303  1.00 10.20           N  
ATOM   1965  CA  LYS A 156      -9.585   3.975  22.881  1.00 10.20           C  
ATOM   1966  C   LYS A 156      -8.327   3.487  22.157  1.00 10.20           C  
ATOM   1967  O   LYS A 156      -7.201   3.792  22.614  1.00 10.20           O  
ATOM   1968  CB  LYS A 156     -10.081   5.256  22.161  1.00 10.20           C  
ATOM   1969  CG  LYS A 156     -11.618   5.407  21.966  1.00 16.74           C  
ATOM   1970  CD  LYS A 156     -12.482   5.336  23.156  1.00 16.74           C  
ATOM   1971  CE  LYS A 156     -13.936   5.281  22.683  1.00 16.74           C  
ATOM   1972  NZ  LYS A 156     -14.863   5.116  23.812  0.00  0.00           N1+
ATOM   1973  H   LYS A 156      -8.644   5.026  24.521  1.00 10.20           H  
ATOM   1974  HA  LYS A 156     -10.356   3.206  22.828  1.00 10.20           H  
ATOM   1975  HB3 LYS A 156      -9.587   5.337  21.193  1.00 10.20           H  
ATOM   1976  HB2 LYS A 156      -9.698   6.132  22.684  1.00 10.20           H  
ATOM   1977  HG3 LYS A 156     -11.958   4.675  21.234  1.00 16.74           H  
ATOM   1978  HG2 LYS A 156     -11.820   6.336  21.433  1.00 16.74           H  
ATOM   1979  HD3 LYS A 156     -12.332   6.226  23.767  1.00 16.74           H  
ATOM   1980  HD2 LYS A 156     -12.249   4.433  23.720  1.00 16.74           H  
ATOM   1981  HE3 LYS A 156     -14.060   4.451  21.987  1.00 16.74           H  
ATOM   1982  HE2 LYS A 156     -14.178   6.198  22.146  1.00 16.74           H  
ATOM   1983  HZ1 LYS A 156     -14.763   5.895  24.447  1.00  0.00           H  
ATOM   1984  HZ2 LYS A 156     -15.812   5.083  23.467  1.00  0.00           H  
ATOM   1985  HZ3 LYS A 156     -14.652   4.256  24.298  1.00  0.00           H  
ATOM   1986  N   CYS A 157      -8.543   2.642  21.173  1.00 10.50           N  
ATOM   1987  CA  CYS A 157      -7.468   1.943  20.423  1.00 10.50           C  
ATOM   1988  C   CYS A 157      -7.665   2.169  18.926  1.00 10.50           C  
ATOM   1989  O   CYS A 157      -8.824   2.360  18.461  1.00 10.50           O  
ATOM   1990  CB  CYS A 157      -7.572   0.397  20.684  1.00 10.50           C  
ATOM   1991  SG  CYS A 157      -6.794  -0.092  22.245  1.00  9.97           S  
ATOM   1992  H   CYS A 157      -9.488   2.434  20.885  1.00 10.50           H  
ATOM   1993  HA  CYS A 157      -6.491   2.312  20.734  1.00 10.50           H  
ATOM   1994  HB3 CYS A 157      -7.103  -0.142  19.861  1.00 10.50           H  
ATOM   1995  HB2 CYS A 157      -8.621   0.101  20.693  1.00 10.50           H  
ATOM   1996  N   LEU A 158      -6.560   2.037  18.214  1.00  8.25           N  
ATOM   1997  CA  LEU A 158      -6.549   2.190  16.730  1.00  8.25           C  
ATOM   1998  C   LEU A 158      -5.465   1.231  16.259  1.00  8.25           C  
ATOM   1999  O   LEU A 158      -4.309   1.385  16.674  1.00  8.25           O  
ATOM   2000  CB  LEU A 158      -6.242   3.715  16.384  1.00  8.25           C  
ATOM   2001  CG  LEU A 158      -6.084   4.019  14.870  1.00 11.99           C  
ATOM   2002  CD1 LEU A 158      -7.327   3.583  14.082  1.00 11.99           C  
ATOM   2003  CD2 LEU A 158      -5.686   5.493  14.507  1.00 11.99           C  
ATOM   2004  H   LEU A 158      -5.686   1.826  18.673  1.00  8.25           H  
ATOM   2005  HA  LEU A 158      -7.514   1.898  16.316  1.00  8.25           H  
ATOM   2006  HB3 LEU A 158      -5.342   4.030  16.911  1.00  8.25           H  
ATOM   2007  HB2 LEU A 158      -7.030   4.345  16.798  1.00  8.25           H  
ATOM   2008  HG  LEU A 158      -5.267   3.389  14.519  1.00 11.99           H  
ATOM   2009 HD11 LEU A 158      -7.186   3.809  13.025  1.00 11.99           H  
ATOM   2010 HD12 LEU A 158      -7.479   2.511  14.206  1.00 11.99           H  
ATOM   2011 HD13 LEU A 158      -8.200   4.119  14.454  1.00 11.99           H  
ATOM   2012 HD21 LEU A 158      -5.604   5.592  13.425  1.00 11.99           H  
ATOM   2013 HD22 LEU A 158      -6.449   6.178  14.877  1.00 11.99           H  
ATOM   2014 HD23 LEU A 158      -4.728   5.735  14.967  1.00 11.99           H  
ATOM   2015  N   LYS A 159      -5.740   0.420  15.260  1.00 13.01           N  
ATOM   2016  CA  LYS A 159      -4.652  -0.264  14.557  1.00 13.01           C  
ATOM   2017  C   LYS A 159      -4.324   0.524  13.282  1.00 13.01           C  
ATOM   2018  O   LYS A 159      -5.265   1.019  12.590  1.00 13.01           O  
ATOM   2019  CB  LYS A 159      -5.145  -1.675  14.165  1.00 13.01           C  
ATOM   2020  CG  LYS A 159      -5.314  -2.584  15.388  1.00 17.59           C  
ATOM   2021  CD  LYS A 159      -5.716  -3.997  14.899  1.00 17.59           C  
ATOM   2022  CE  LYS A 159      -5.942  -5.034  16.030  1.00 17.59           C  
ATOM   2023  NZ  LYS A 159      -7.174  -4.732  16.769  0.00  0.00           N1+
ATOM   2024  H   LYS A 159      -6.699   0.271  14.980  1.00 13.01           H  
ATOM   2025  HA  LYS A 159      -3.772  -0.334  15.197  1.00 13.01           H  
ATOM   2026  HB3 LYS A 159      -4.435  -2.127  13.472  1.00 13.01           H  
ATOM   2027  HB2 LYS A 159      -6.096  -1.594  13.639  1.00 13.01           H  
ATOM   2028  HG3 LYS A 159      -6.099  -2.185  16.031  1.00 17.59           H  
ATOM   2029  HG2 LYS A 159      -4.370  -2.642  15.930  1.00 17.59           H  
ATOM   2030  HD3 LYS A 159      -4.956  -4.371  14.213  1.00 17.59           H  
ATOM   2031  HD2 LYS A 159      -6.617  -3.925  14.290  1.00 17.59           H  
ATOM   2032  HE3 LYS A 159      -5.094  -5.015  16.715  1.00 17.59           H  
ATOM   2033  HE2 LYS A 159      -6.013  -6.032  15.598  1.00 17.59           H  
ATOM   2034  HZ1 LYS A 159      -7.043  -3.891  17.313  1.00  0.00           H  
ATOM   2035  HZ2 LYS A 159      -7.934  -4.596  16.117  1.00  0.00           H  
ATOM   2036  HZ3 LYS A 159      -7.394  -5.501  17.386  1.00  0.00           H  
ATOM   2037  N   ALA A 160      -3.053   0.819  13.086  1.00 13.93           N  
ATOM   2038  CA  ALA A 160      -2.635   1.653  11.924  1.00 13.93           C  
ATOM   2039  C   ALA A 160      -1.275   1.171  11.425  1.00 13.93           C  
ATOM   2040  O   ALA A 160      -0.457   0.643  12.208  1.00 13.93           O  
ATOM   2041  CB  ALA A 160      -2.516   3.147  12.339  1.00 13.93           C  
ATOM   2042  H   ALA A 160      -2.351   0.479  13.727  1.00 13.93           H  
ATOM   2043  HA  ALA A 160      -3.370   1.556  11.125  1.00 13.93           H  
ATOM   2044  HB1 ALA A 160      -2.210   3.741  11.478  1.00 13.93           H  
ATOM   2045  HB2 ALA A 160      -3.481   3.502  12.700  1.00 13.93           H  
ATOM   2046  HB3 ALA A 160      -1.773   3.247  13.131  1.00 13.93           H  
ATOM   2047  N   PRO A 161      -1.049   1.223  10.142  1.00 11.37           N  
ATOM   2048  CA  PRO A 161       0.263   0.871   9.559  1.00 11.37           C  
ATOM   2049  C   PRO A 161       1.292   2.020   9.685  1.00 11.37           C  
ATOM   2050  O   PRO A 161       0.978   3.241   9.563  1.00 11.37           O  
ATOM   2051  CB  PRO A 161      -0.014   0.735   8.033  1.00 11.37           C  
ATOM   2052  CG  PRO A 161      -1.367   1.439   7.775  1.00 11.97           C  
ATOM   2053  CD  PRO A 161      -2.061   1.669   9.135  1.00 11.97           C  
ATOM   2054  HA  PRO A 161       0.649  -0.058   9.978  1.00 11.37           H  
ATOM   2055  HB3 PRO A 161      -0.099  -0.320   7.773  1.00 11.37           H  
ATOM   2056  HB2 PRO A 161       0.772   1.245   7.475  1.00 11.37           H  
ATOM   2057  HG3 PRO A 161      -1.994   0.803   7.151  1.00 11.97           H  
ATOM   2058  HG2 PRO A 161      -1.190   2.399   7.291  1.00 11.97           H  
ATOM   2059  HD2 PRO A 161      -2.255   2.734   9.266  1.00 11.97           H  
ATOM   2060  HD3 PRO A 161      -2.942   1.031   9.203  1.00 11.97           H  
ATOM   2061  N   ILE A 162       2.513   1.662   9.799  1.00 10.74           N  
ATOM   2062  CA  ILE A 162       3.597   2.587   9.560  1.00 10.74           C  
ATOM   2063  C   ILE A 162       3.687   2.880   8.069  1.00 10.74           C  
ATOM   2064  O   ILE A 162       3.764   1.900   7.282  1.00 10.74           O  
ATOM   2065  CB  ILE A 162       4.976   2.023  10.066  1.00 10.74           C  
ATOM   2066  CG1 ILE A 162       4.895   1.718  11.598  1.00  9.49           C  
ATOM   2067  CG2 ILE A 162       6.210   2.938   9.705  1.00  9.49           C  
ATOM   2068  CD1 ILE A 162       6.109   0.946  12.107  1.00  9.49           C  
ATOM   2069  H   ILE A 162       2.739   0.713  10.062  1.00 10.74           H  
ATOM   2070  HA  ILE A 162       3.385   3.517  10.087  1.00 10.74           H  
ATOM   2071  HB  ILE A 162       5.132   1.069   9.562  1.00 10.74           H  
ATOM   2072 HG13 ILE A 162       3.990   1.148  11.807  1.00  9.49           H  
ATOM   2073 HG12 ILE A 162       4.804   2.654  12.149  1.00  9.49           H  
ATOM   2074 HG21 ILE A 162       7.124   2.483  10.087  1.00  9.49           H  
ATOM   2075 HG22 ILE A 162       6.281   3.042   8.622  1.00  9.49           H  
ATOM   2076 HG23 ILE A 162       6.078   3.921  10.156  1.00  9.49           H  
ATOM   2077 HD11 ILE A 162       6.001   0.761  13.176  1.00  9.49           H  
ATOM   2078 HD12 ILE A 162       6.182  -0.005  11.580  1.00  9.49           H  
ATOM   2079 HD13 ILE A 162       7.012   1.530  11.929  1.00  9.49           H  
ATOM   2080  N   LEU A 163       3.730   4.166   7.737  1.00 15.38           N  
ATOM   2081  CA  LEU A 163       3.938   4.679   6.395  1.00 15.38           C  
ATOM   2082  C   LEU A 163       5.397   4.775   5.961  1.00 15.38           C  
ATOM   2083  O   LEU A 163       6.349   4.913   6.798  1.00 15.38           O  
ATOM   2084  CB  LEU A 163       3.254   6.073   6.261  1.00 15.38           C  
ATOM   2085  CG  LEU A 163       1.763   5.956   6.648  1.00 19.15           C  
ATOM   2086  CD1 LEU A 163       1.034   7.310   6.642  1.00 19.15           C  
ATOM   2087  CD2 LEU A 163       0.974   4.973   5.769  1.00 19.15           C  
ATOM   2088  H   LEU A 163       3.613   4.875   8.447  1.00 15.38           H  
ATOM   2089  HA  LEU A 163       3.436   4.001   5.705  1.00 15.38           H  
ATOM   2090  HB3 LEU A 163       3.336   6.420   5.231  1.00 15.38           H  
ATOM   2091  HB2 LEU A 163       3.746   6.784   6.924  1.00 15.38           H  
ATOM   2092  HG  LEU A 163       1.725   5.576   7.669  1.00 19.15           H  
ATOM   2093 HD11 LEU A 163      -0.009   7.163   6.922  1.00 19.15           H  
ATOM   2094 HD12 LEU A 163       1.510   7.983   7.356  1.00 19.15           H  
ATOM   2095 HD13 LEU A 163       1.084   7.746   5.644  1.00 19.15           H  
ATOM   2096 HD21 LEU A 163      -0.064   4.943   6.099  1.00 19.15           H  
ATOM   2097 HD22 LEU A 163       1.015   5.300   4.730  1.00 19.15           H  
ATOM   2098 HD23 LEU A 163       1.411   3.978   5.854  1.00 19.15           H  
ATOM   2099  N   SER A 164       5.590   4.731   4.640  1.00 14.02           N  
ATOM   2100  CA  SER A 164       6.942   4.967   4.159  1.00 14.02           C  
ATOM   2101  C   SER A 164       7.475   6.355   4.533  1.00 14.02           C  
ATOM   2102  O   SER A 164       6.718   7.347   4.662  1.00 14.02           O  
ATOM   2103  CB  SER A 164       7.048   4.814   2.620  1.00 14.02           C  
ATOM   2104  OG  SER A 164       6.174   5.816   2.034  1.00 20.48           O  
ATOM   2105  H   SER A 164       4.814   4.540   4.022  1.00 14.02           H  
ATOM   2106  HA  SER A 164       7.595   4.223   4.616  1.00 14.02           H  
ATOM   2107  HB3 SER A 164       6.706   3.820   2.330  1.00 14.02           H  
ATOM   2108  HB2 SER A 164       8.075   5.001   2.307  1.00 14.02           H  
ATOM   2109  HG  SER A 164       5.259   5.550   2.149  1.00 20.48           H  
ATOM   2110  N   ASP A 165       8.762   6.405   4.683  1.00 21.70           N  
ATOM   2111  CA  ASP A 165       9.412   7.719   4.909  1.00 21.70           C  
ATOM   2112  C   ASP A 165       9.149   8.703   3.781  1.00 21.70           C  
ATOM   2113  O   ASP A 165       8.961   9.903   4.065  1.00 21.70           O  
ATOM   2114  CB  ASP A 165      10.912   7.474   5.126  1.00 21.70           C  
ATOM   2115  CG  ASP A 165      11.727   8.756   5.017  0.00  0.00           C  
ATOM   2116  OD1 ASP A 165      12.487   9.050   5.972  0.00  0.00           O  
ATOM   2117  OD2 ASP A 165      11.999   9.093   3.771  0.00  0.00           O1-
ATOM   2118  H   ASP A 165       9.308   5.556   4.645  1.00 21.70           H  
ATOM   2119  HA  ASP A 165       9.004   8.143   5.827  1.00 21.70           H  
ATOM   2120  HB3 ASP A 165      11.271   6.753   4.392  1.00 21.70           H  
ATOM   2121  HB2 ASP A 165      11.068   7.028   6.108  1.00 21.70           H  
ATOM   2122  N   SER A 166       9.024   8.158   2.565  1.00 14.92           N  
ATOM   2123  CA  SER A 166       8.734   8.928   1.357  1.00 14.92           C  
ATOM   2124  C   SER A 166       7.375   9.603   1.518  1.00 14.92           C  
ATOM   2125  O   SER A 166       7.203  10.826   1.282  1.00 14.92           O  
ATOM   2126  CB  SER A 166       8.741   7.947   0.114  1.00 14.92           C  
ATOM   2127  OG  SER A 166      10.002   7.268   0.052  0.00  0.00           O  
ATOM   2128  H   SER A 166       9.131   7.161   2.445  1.00 14.92           H  
ATOM   2129  HA  SER A 166       9.502   9.689   1.221  1.00 14.92           H  
ATOM   2130  HB3 SER A 166       8.592   8.520  -0.801  1.00 14.92           H  
ATOM   2131  HB2 SER A 166       7.940   7.216   0.224  1.00 14.92           H  
ATOM   2132  HG  SER A 166       9.875   6.388  -0.309  1.00  0.00           H  
ATOM   2133  N   SER A 167       6.417   8.800   1.888  1.00 13.19           N  
ATOM   2134  CA  SER A 167       5.069   9.318   2.022  1.00 13.19           C  
ATOM   2135  C   SER A 167       5.055  10.324   3.187  1.00 13.19           C  
ATOM   2136  O   SER A 167       4.380  11.384   3.143  1.00 13.19           O  
ATOM   2137  CB  SER A 167       4.021   8.179   2.288  1.00 13.19           C  
ATOM   2138  OG  SER A 167       4.291   7.508   3.521  0.00  0.00           O  
ATOM   2139  H   SER A 167       6.617   7.828   2.078  1.00 13.19           H  
ATOM   2140  HA  SER A 167       4.798   9.839   1.103  1.00 13.19           H  
ATOM   2141  HB3 SER A 167       4.051   7.460   1.469  1.00 13.19           H  
ATOM   2142  HB2 SER A 167       3.019   8.608   2.320  1.00 13.19           H  
ATOM   2143  HG  SER A 167       5.167   7.117   3.488  1.00  0.00           H  
ATOM   2144  N   CYS A 168       5.864  10.033   4.174  1.00 10.97           N  
ATOM   2145  CA  CYS A 168       5.774  10.874   5.362  1.00 10.97           C  
ATOM   2146  C   CYS A 168       6.330  12.298   5.085  1.00 10.97           C  
ATOM   2147  O   CYS A 168       5.744  13.359   5.502  1.00 10.97           O  
ATOM   2148  CB  CYS A 168       6.535  10.124   6.495  1.00 10.97           C  
ATOM   2149  SG  CYS A 168       6.463  10.930   8.143  1.00 13.51           S  
ATOM   2150  H   CYS A 168       6.507   9.259   4.088  1.00 10.97           H  
ATOM   2151  HA  CYS A 168       4.725  10.961   5.647  1.00 10.97           H  
ATOM   2152  HB3 CYS A 168       7.577   9.992   6.203  1.00 10.97           H  
ATOM   2153  HB2 CYS A 168       6.152   9.107   6.574  1.00 10.97           H  
ATOM   2154  N   LYS A 169       7.433  12.286   4.389  1.00 16.65           N  
ATOM   2155  CA  LYS A 169       8.149  13.490   4.064  1.00 16.65           C  
ATOM   2156  C   LYS A 169       7.449  14.246   2.942  1.00 16.65           C  
ATOM   2157  O   LYS A 169       7.427  15.498   2.994  1.00 16.65           O  
ATOM   2158  CB  LYS A 169       9.679  13.223   3.883  1.00 16.65           C  
ATOM   2159  CG  LYS A 169      10.311  12.801   5.222  0.00  0.00           C  
ATOM   2160  CD  LYS A 169      11.821  12.534   5.105  0.00  0.00           C  
ATOM   2161  CE  LYS A 169      12.443  12.203   6.474  0.00  0.00           C  
ATOM   2162  NZ  LYS A 169      13.812  11.706   6.302  0.00  0.00           N1+
ATOM   2163  H   LYS A 169       7.812  11.410   4.059  1.00 16.65           H  
ATOM   2164  HA  LYS A 169       8.065  14.128   4.944  1.00 16.65           H  
ATOM   2165  HB3 LYS A 169      10.165  14.129   3.522  1.00 16.65           H  
ATOM   2166  HB2 LYS A 169       9.825  12.432   3.147  1.00 16.65           H  
ATOM   2167  HG3 LYS A 169       9.812  11.905   5.592  1.00  0.00           H  
ATOM   2168  HG2 LYS A 169      10.137  13.579   5.966  1.00  0.00           H  
ATOM   2169  HD3 LYS A 169      12.313  13.412   4.686  1.00  0.00           H  
ATOM   2170  HD2 LYS A 169      11.991  11.704   4.419  1.00  0.00           H  
ATOM   2171  HE3 LYS A 169      11.841  11.443   6.972  1.00  0.00           H  
ATOM   2172  HE2 LYS A 169      12.458  13.100   7.093  1.00  0.00           H  
ATOM   2173  HZ1 LYS A 169      13.791  10.708   6.146  1.00  0.00           H  
ATOM   2174  HZ2 LYS A 169      14.239  12.162   5.508  1.00  0.00           H  
ATOM   2175  HZ3 LYS A 169      14.350  11.905   7.133  1.00  0.00           H  
ATOM   2176  N   SER A 170       6.623  13.551   2.200  1.00 14.96           N  
ATOM   2177  CA  SER A 170       5.818  14.233   1.204  1.00 14.96           C  
ATOM   2178  C   SER A 170       4.572  14.880   1.796  1.00 14.96           C  
ATOM   2179  O   SER A 170       4.128  15.974   1.306  1.00 14.96           O  
ATOM   2180  CB  SER A 170       5.447  13.255   0.050  1.00 14.96           C  
ATOM   2181  OG  SER A 170       4.631  12.186   0.525  0.00  0.00           O  
ATOM   2182  H   SER A 170       6.552  12.551   2.324  1.00 14.96           H  
ATOM   2183  HA  SER A 170       6.429  15.028   0.777  1.00 14.96           H  
ATOM   2184  HB3 SER A 170       6.358  12.849  -0.388  1.00 14.96           H  
ATOM   2185  HB2 SER A 170       4.914  13.799  -0.730  1.00 14.96           H  
ATOM   2186  HG  SER A 170       5.077  11.740   1.249  1.00  0.00           H  
ATOM   2187  N   ALA A 171       4.157  14.335   2.945  1.00 15.01           N  
ATOM   2188  CA  ALA A 171       3.065  14.935   3.730  1.00 15.01           C  
ATOM   2189  C   ALA A 171       3.494  16.152   4.524  1.00 15.01           C  
ATOM   2190  O   ALA A 171       2.701  17.092   4.662  1.00 15.01           O  
ATOM   2191  CB  ALA A 171       2.271  14.004   4.659  1.00 15.01           C  
ATOM   2192  H   ALA A 171       4.595  13.493   3.292  1.00 15.01           H  
ATOM   2193  HA  ALA A 171       2.345  15.302   2.998  1.00 15.01           H  
ATOM   2194  HB1 ALA A 171       1.500  14.576   5.175  1.00 15.01           H  
ATOM   2195  HB2 ALA A 171       1.804  13.214   4.070  1.00 15.01           H  
ATOM   2196  HB3 ALA A 171       2.945  13.560   5.392  1.00 15.01           H  
ATOM   2197  N   TYR A 172       4.687  16.160   4.996  1.00  9.25           N  
ATOM   2198  CA  TYR A 172       5.191  17.212   5.908  1.00  9.25           C  
ATOM   2199  C   TYR A 172       6.560  17.705   5.449  1.00  9.25           C  
ATOM   2200  O   TYR A 172       7.584  17.395   6.103  1.00  9.25           O  
ATOM   2201  CB  TYR A 172       5.338  16.668   7.341  1.00  9.25           C  
ATOM   2202  CG  TYR A 172       3.964  16.285   7.938  1.00 11.12           C  
ATOM   2203  CD1 TYR A 172       3.585  14.948   8.134  1.00 11.12           C  
ATOM   2204  CD2 TYR A 172       3.131  17.312   8.367  1.00 11.12           C  
ATOM   2205  CE1 TYR A 172       2.393  14.674   8.799  1.00 11.12           C  
ATOM   2206  CE2 TYR A 172       1.935  17.033   8.995  1.00 11.12           C  
ATOM   2207  CZ  TYR A 172       1.589  15.720   9.254  1.00 11.12           C  
ATOM   2208  OH  TYR A 172       0.339  15.485   9.915  1.00 11.12           O  
ATOM   2209  H   TYR A 172       5.333  15.424   4.749  1.00  9.25           H  
ATOM   2210  HA  TYR A 172       4.492  18.048   5.912  1.00  9.25           H  
ATOM   2211  HB3 TYR A 172       5.809  17.424   7.970  1.00  9.25           H  
ATOM   2212  HB2 TYR A 172       5.987  15.792   7.332  1.00  9.25           H  
ATOM   2213  HD1 TYR A 172       4.215  14.149   7.771  1.00 11.12           H  
ATOM   2214  HD2 TYR A 172       3.418  18.341   8.210  1.00 11.12           H  
ATOM   2215  HE1 TYR A 172       2.089  13.651   8.963  1.00 11.12           H  
ATOM   2216  HE2 TYR A 172       1.275  17.838   9.281  1.00 11.12           H  
ATOM   2217  HH  TYR A 172       0.181  14.540   9.976  1.00 11.12           H  
ATOM   2218  N   PRO A 173       6.593  18.314   4.273  1.00 15.68           N  
ATOM   2219  CA  PRO A 173       7.843  18.780   3.701  1.00 15.68           C  
ATOM   2220  C   PRO A 173       8.658  19.609   4.677  1.00 15.68           C  
ATOM   2221  O   PRO A 173       8.073  20.499   5.297  1.00 15.68           O  
ATOM   2222  CB  PRO A 173       7.485  19.602   2.435  1.00 15.68           C  
ATOM   2223  CG  PRO A 173       5.948  19.556   2.259  1.00 18.43           C  
ATOM   2224  CD  PRO A 173       5.425  18.709   3.412  1.00 18.43           C  
ATOM   2225  HA  PRO A 173       8.433  17.915   3.400  1.00 15.68           H  
ATOM   2226  HB3 PRO A 173       7.964  19.154   1.564  1.00 15.68           H  
ATOM   2227  HB2 PRO A 173       7.804  20.635   2.571  1.00 15.68           H  
ATOM   2228  HG3 PRO A 173       5.706  19.070   1.314  1.00 18.43           H  
ATOM   2229  HG2 PRO A 173       5.544  20.565   2.339  1.00 18.43           H  
ATOM   2230  HD2 PRO A 173       4.721  19.295   4.002  1.00 18.43           H  
ATOM   2231  HD3 PRO A 173       4.946  17.813   3.016  1.00 18.43           H  
ATOM   2232  N   GLY A 174       9.909  19.259   4.839  1.00 21.09           N  
ATOM   2233  CA  GLY A 174      10.825  20.012   5.724  1.00 21.09           C  
ATOM   2234  C   GLY A 174      10.677  19.763   7.239  1.00 21.09           C  
ATOM   2235  O   GLY A 174      11.375  20.452   8.039  1.00 21.09           O  
ATOM   2236  H   GLY A 174      10.275  18.453   4.352  1.00 21.09           H  
ATOM   2237  HA3 GLY A 174      10.722  21.078   5.524  1.00 21.09           H  
ATOM   2238  HA2 GLY A 174      11.855  19.814   5.427  1.00 21.09           H  
ATOM   2239  N   GLN A 175       9.756  18.884   7.653  1.00 10.94           N  
ATOM   2240  CA  GLN A 175       9.494  18.773   9.078  1.00 10.94           C  
ATOM   2241  C   GLN A 175       9.929  17.418   9.620  1.00 10.94           C  
ATOM   2242  O   GLN A 175       9.940  17.218  10.865  1.00 10.94           O  
ATOM   2243  CB  GLN A 175       7.995  18.929   9.300  1.00 10.94           C  
ATOM   2244  CG  GLN A 175       7.656  20.417   8.924  1.00 18.77           C  
ATOM   2245  CD  GLN A 175       6.192  20.561   8.554  1.00 18.77           C  
ATOM   2246  OE1 GLN A 175       5.356  20.656   9.546  1.00 18.77           O  
ATOM   2247  NE2 GLN A 175       5.862  20.589   7.317  1.00 18.77           N  
ATOM   2248  H   GLN A 175       9.261  18.316   6.980  1.00 10.94           H  
ATOM   2249  HA  GLN A 175      10.024  19.564   9.608  1.00 10.94           H  
ATOM   2250  HB3 GLN A 175       7.765  18.760  10.352  1.00 10.94           H  
ATOM   2251  HB2 GLN A 175       7.458  18.255   8.632  1.00 10.94           H  
ATOM   2252  HG3 GLN A 175       8.275  20.729   8.083  1.00 18.77           H  
ATOM   2253  HG2 GLN A 175       7.882  21.066   9.770  1.00 18.77           H  
ATOM   2254 HE22 GLN A 175       4.891  20.684   7.055  1.00 18.77           H  
ATOM   2255 HE21 GLN A 175       6.573  20.516   6.603  1.00 18.77           H  
ATOM   2256  N   ILE A 176      10.085  16.433   8.766  1.00 13.99           N  
ATOM   2257  CA  ILE A 176      10.384  15.121   9.382  1.00 13.99           C  
ATOM   2258  C   ILE A 176      11.891  14.887   9.539  1.00 13.99           C  
ATOM   2259  O   ILE A 176      12.691  14.998   8.569  1.00 13.99           O  
ATOM   2260  CB  ILE A 176       9.732  14.051   8.514  1.00 13.99           C  
ATOM   2261  CG1 ILE A 176       8.238  14.362   8.239  1.00 11.26           C  
ATOM   2262  CG2 ILE A 176      10.054  12.623   9.031  1.00 11.26           C  
ATOM   2263  CD1 ILE A 176       7.360  14.431   9.512  1.00 11.26           C  
ATOM   2264  H   ILE A 176       9.998  16.606   7.775  1.00 13.99           H  
ATOM   2265  HA  ILE A 176       9.925  15.091  10.370  1.00 13.99           H  
ATOM   2266  HB  ILE A 176      10.225  14.125   7.545  1.00 13.99           H  
ATOM   2267 HG13 ILE A 176       7.832  13.612   7.560  1.00 11.26           H  
ATOM   2268 HG12 ILE A 176       8.159  15.303   7.694  1.00 11.26           H  
ATOM   2269 HG21 ILE A 176       9.573  11.886   8.388  1.00 11.26           H  
ATOM   2270 HG22 ILE A 176      11.133  12.466   9.019  1.00 11.26           H  
ATOM   2271 HG23 ILE A 176       9.683  12.513  10.050  1.00 11.26           H  
ATOM   2272 HD11 ILE A 176       6.330  14.653   9.232  1.00 11.26           H  
ATOM   2273 HD12 ILE A 176       7.397  13.474  10.032  1.00 11.26           H  
ATOM   2274 HD13 ILE A 176       7.734  15.216  10.170  1.00 11.26           H  
ATOM   2275  N   THR A 177      12.326  14.465  10.690  1.00 10.48           N  
ATOM   2276  CA  THR A 177      13.734  14.104  10.893  1.00 10.48           C  
ATOM   2277  C   THR A 177      13.907  12.566  10.912  1.00 10.48           C  
ATOM   2278  O   THR A 177      12.903  11.822  10.921  1.00 10.48           O  
ATOM   2279  CB  THR A 177      14.211  14.656  12.265  1.00 10.48           C  
ATOM   2280  OG1 THR A 177      13.589  13.909  13.347  1.00  7.18           O  
ATOM   2281  CG2 THR A 177      14.068  16.192  12.433  1.00  7.18           C  
ATOM   2282  H   THR A 177      11.690  14.379  11.470  1.00 10.48           H  
ATOM   2283  HA  THR A 177      14.341  14.531  10.095  1.00 10.48           H  
ATOM   2284  HB  THR A 177      15.278  14.443  12.323  1.00 10.48           H  
ATOM   2285  HG1 THR A 177      13.892  14.254  14.190  1.00  7.18           H  
ATOM   2286 HG21 THR A 177      14.426  16.485  13.420  1.00  7.18           H  
ATOM   2287 HG22 THR A 177      14.658  16.698  11.669  1.00  7.18           H  
ATOM   2288 HG23 THR A 177      13.020  16.473  12.328  1.00  7.18           H  
ATOM   2289  N   SER A 178      15.109  12.119  11.086  1.00 14.87           N  
ATOM   2290  CA  SER A 178      15.456  10.690  11.314  1.00 14.87           C  
ATOM   2291  C   SER A 178      14.778  10.069  12.530  1.00 14.87           C  
ATOM   2292  O   SER A 178      14.786   8.814  12.681  1.00 14.87           O  
ATOM   2293  CB  SER A 178      17.018  10.600  11.556  1.00 14.87           C  
ATOM   2294  OG  SER A 178      17.312  11.169  12.840  0.00  0.00           O  
ATOM   2295  H   SER A 178      15.892  12.757  11.072  1.00 14.87           H  
ATOM   2296  HA  SER A 178      15.197  10.113  10.426  1.00 14.87           H  
ATOM   2297  HB3 SER A 178      17.538  11.163  10.782  1.00 14.87           H  
ATOM   2298  HB2 SER A 178      17.328   9.555  11.543  1.00 14.87           H  
ATOM   2299  HG  SER A 178      16.898  10.641  13.527  1.00  0.00           H  
ATOM   2300  N   ASN A 179      14.378  10.962  13.443  1.00  8.97           N  
ATOM   2301  CA  ASN A 179      13.852  10.453  14.731  1.00  8.97           C  
ATOM   2302  C   ASN A 179      12.344  10.422  14.721  1.00  8.97           C  
ATOM   2303  O   ASN A 179      11.745  10.267  15.814  1.00  8.97           O  
ATOM   2304  CB  ASN A 179      14.314  11.407  15.804  1.00  8.97           C  
ATOM   2305  CG  ASN A 179      15.855  11.334  15.814  1.00 17.84           C  
ATOM   2306  OD1 ASN A 179      16.427  10.211  15.886  1.00 17.84           O  
ATOM   2307  ND2 ASN A 179      16.488  12.507  15.866  1.00 17.84           N  
ATOM   2308  H   ASN A 179      14.440  11.950  13.244  1.00  8.97           H  
ATOM   2309  HA  ASN A 179      14.244   9.455  14.926  1.00  8.97           H  
ATOM   2310  HB3 ASN A 179      13.930  11.079  16.770  1.00  8.97           H  
ATOM   2311  HB2 ASN A 179      14.001  12.419  15.548  1.00  8.97           H  
ATOM   2312 HD22 ASN A 179      17.498  12.536  15.876  1.00 17.84           H  
ATOM   2313 HD21 ASN A 179      15.958  13.366  15.896  1.00 17.84           H  
ATOM   2314  N   MET A 180      11.746  10.519  13.511  1.00 10.63           N  
ATOM   2315  CA  MET A 180      10.295  10.492  13.472  1.00 10.63           C  
ATOM   2316  C   MET A 180       9.818   9.451  12.479  1.00 10.63           C  
ATOM   2317  O   MET A 180      10.472   9.338  11.415  1.00 10.63           O  
ATOM   2318  CB  MET A 180       9.724  11.891  13.030  1.00 10.63           C  
ATOM   2319  CG  MET A 180      10.200  13.038  13.925  1.00 10.77           C  
ATOM   2320  SD  MET A 180       9.755  14.692  13.246  1.00 10.77           S  
ATOM   2321  CE  MET A 180      10.499  15.740  14.533  1.00 10.77           C  
ATOM   2322  H   MET A 180      12.307  10.606  12.676  1.00 10.63           H  
ATOM   2323  HA  MET A 180       9.913  10.245  14.463  1.00 10.63           H  
ATOM   2324  HB3 MET A 180       8.635  11.856  13.035  1.00 10.63           H  
ATOM   2325  HB2 MET A 180      10.015  12.092  11.999  1.00 10.63           H  
ATOM   2326  HG3 MET A 180      11.281  12.976  14.049  1.00 10.77           H  
ATOM   2327  HG2 MET A 180       9.767  12.926  14.919  1.00 10.77           H  
ATOM   2328  HE1 MET A 180      10.329  16.789  14.291  1.00 10.77           H  
ATOM   2329  HE2 MET A 180      10.043  15.512  15.497  1.00 10.77           H  
ATOM   2330  HE3 MET A 180      11.571  15.548  14.584  1.00 10.77           H  
ATOM   2331  N   PHE A 181       8.632   9.011  12.686  1.00 10.94           N  
ATOM   2332  CA  PHE A 181       7.956   8.310  11.597  1.00 10.94           C  
ATOM   2333  C   PHE A 181       6.463   8.659  11.552  1.00 10.94           C  
ATOM   2334  O   PHE A 181       5.859   9.045  12.581  1.00 10.94           O  
ATOM   2335  CB  PHE A 181       8.173   6.780  11.695  1.00 10.94           C  
ATOM   2336  CG  PHE A 181       7.441   6.095  12.884  1.00 12.21           C  
ATOM   2337  CD1 PHE A 181       6.141   5.638  12.746  1.00 12.21           C  
ATOM   2338  CD2 PHE A 181       8.129   5.854  14.055  1.00 12.21           C  
ATOM   2339  CE1 PHE A 181       5.485   5.005  13.804  1.00 12.21           C  
ATOM   2340  CE2 PHE A 181       7.489   5.200  15.114  1.00 12.21           C  
ATOM   2341  CZ  PHE A 181       6.167   4.794  15.006  1.00 12.21           C  
ATOM   2342  H   PHE A 181       8.190   9.153  13.583  1.00 10.94           H  
ATOM   2343  HA  PHE A 181       8.402   8.647  10.661  1.00 10.94           H  
ATOM   2344  HB3 PHE A 181       9.241   6.570  11.760  1.00 10.94           H  
ATOM   2345  HB2 PHE A 181       7.862   6.311  10.761  1.00 10.94           H  
ATOM   2346  HD1 PHE A 181       5.619   5.769  11.810  1.00 12.21           H  
ATOM   2347  HD2 PHE A 181       9.157   6.170  14.152  1.00 12.21           H  
ATOM   2348  HE1 PHE A 181       4.460   4.684  13.689  1.00 12.21           H  
ATOM   2349  HE2 PHE A 181       8.025   5.005  16.031  1.00 12.21           H  
ATOM   2350  HZ  PHE A 181       5.664   4.320  15.836  1.00 12.21           H  
ATOM   2351  N   CYS A 182       5.883   8.394  10.356  1.00 10.28           N  
ATOM   2352  CA  CYS A 182       4.458   8.533  10.183  1.00 10.28           C  
ATOM   2353  C   CYS A 182       3.813   7.161  10.312  1.00 10.28           C  
ATOM   2354  O   CYS A 182       4.327   6.133   9.799  1.00 10.28           O  
ATOM   2355  CB  CYS A 182       3.990   9.197   8.854  1.00 10.28           C  
ATOM   2356  SG  CYS A 182       4.478  10.972   8.618  1.00 14.48           S  
ATOM   2357  H   CYS A 182       6.450   8.096   9.575  1.00 10.28           H  
ATOM   2358  HA  CYS A 182       4.087   9.147  11.004  1.00 10.28           H  
ATOM   2359  HB3 CYS A 182       2.907   9.107   8.769  1.00 10.28           H  
ATOM   2360  HB2 CYS A 182       4.353   8.609   8.011  1.00 10.28           H  
ATOM   2361  N   ALA A 183       2.621   7.286  10.812  1.00 12.93           N  
ATOM   2362  CA  ALA A 183       1.690   6.153  10.816  1.00 12.93           C  
ATOM   2363  C   ALA A 183       0.248   6.604  10.656  1.00 12.93           C  
ATOM   2364  O   ALA A 183      -0.132   7.674  11.181  1.00 12.93           O  
ATOM   2365  CB  ALA A 183       1.903   5.253  12.055  1.00 12.93           C  
ATOM   2366  H   ALA A 183       2.328   8.170  11.203  1.00 12.93           H  
ATOM   2367  HA  ALA A 183       1.929   5.547   9.942  1.00 12.93           H  
ATOM   2368  HB1 ALA A 183       1.197   4.423  12.027  1.00 12.93           H  
ATOM   2369  HB2 ALA A 183       2.921   4.864  12.051  1.00 12.93           H  
ATOM   2370  HB3 ALA A 183       1.741   5.837  12.961  1.00 12.93           H  
ATOM   2371  N   GLY A 184A     -0.566   5.766  10.004  1.00  9.49           N  
ATOM   2372  CA  GLY A 184A     -1.973   6.102   9.950  1.00  9.49           C  
ATOM   2373  C   GLY A 184A     -2.451   5.966   8.511  1.00  9.49           C  
ATOM   2374  O   GLY A 184A     -1.990   5.032   7.802  1.00  9.49           O  
ATOM   2375  H   GLY A 184A     -0.192   4.933   9.571  1.00  9.49           H  
ATOM   2376  HA3 GLY A 184A     -2.114   7.130  10.284  1.00  9.49           H  
ATOM   2377  HA2 GLY A 184A     -2.534   5.417  10.585  1.00  9.49           H  
ATOM   2378  N   TYR A 184      -3.354   6.845   8.125  1.00 20.72           N  
ATOM   2379  CA  TYR A 184      -4.071   6.729   6.811  1.00 20.72           C  
ATOM   2380  C   TYR A 184      -4.141   8.052   6.049  1.00 20.72           C  
ATOM   2381  O   TYR A 184      -4.701   9.029   6.592  1.00 20.72           O  
ATOM   2382  CB  TYR A 184      -5.530   6.289   7.075  1.00 20.72           C  
ATOM   2383  CG  TYR A 184      -5.561   4.934   7.818  1.00 21.31           C  
ATOM   2384  CD1 TYR A 184      -5.617   4.876   9.205  1.00 21.31           C  
ATOM   2385  CD2 TYR A 184      -5.462   3.774   7.075  1.00 21.31           C  
ATOM   2386  CE1 TYR A 184      -5.630   3.658   9.862  1.00 21.31           C  
ATOM   2387  CE2 TYR A 184      -5.482   2.535   7.732  1.00 21.31           C  
ATOM   2388  CZ  TYR A 184      -5.586   2.488   9.114  1.00 21.31           C  
ATOM   2389  OH  TYR A 184      -5.618   1.221   9.751  1.00 21.31           O  
ATOM   2390  H   TYR A 184      -3.583   7.628   8.720  1.00 20.72           H  
ATOM   2391  HA  TYR A 184      -3.574   5.981   6.193  1.00 20.72           H  
ATOM   2392  HB3 TYR A 184      -6.058   6.195   6.126  1.00 20.72           H  
ATOM   2393  HB2 TYR A 184      -6.034   7.045   7.677  1.00 20.72           H  
ATOM   2394  HD1 TYR A 184      -5.651   5.788   9.783  1.00 21.31           H  
ATOM   2395  HD2 TYR A 184      -5.370   3.827   6.000  1.00 21.31           H  
ATOM   2396  HE1 TYR A 184      -5.674   3.627  10.941  1.00 21.31           H  
ATOM   2397  HE2 TYR A 184      -5.416   1.620   7.162  1.00 21.31           H  
ATOM   2398  HH  TYR A 184      -5.484   1.333  10.695  1.00 21.31           H  
ATOM   2399  N   LEU A 185      -3.595   8.085   4.869  1.00 21.78           N  
ATOM   2400  CA  LEU A 185      -3.493   9.341   4.064  1.00 21.78           C  
ATOM   2401  C   LEU A 185      -4.890   9.886   3.682  1.00 21.78           C  
ATOM   2402  O   LEU A 185      -5.115  11.113   3.491  1.00 21.78           O  
ATOM   2403  CB  LEU A 185      -2.538   9.057   2.852  1.00 21.78           C  
ATOM   2404  CG  LEU A 185      -1.117   8.662   3.304  0.00  0.00           C  
ATOM   2405  CD1 LEU A 185      -0.307   8.007   2.168  0.00  0.00           C  
ATOM   2406  CD2 LEU A 185      -0.362   9.858   3.916  0.00  0.00           C  
ATOM   2407  H   LEU A 185      -3.219   7.240   4.463  1.00 21.78           H  
ATOM   2408  HA  LEU A 185      -3.010  10.091   4.690  1.00 21.78           H  
ATOM   2409  HB3 LEU A 185      -2.484   9.942   2.218  1.00 21.78           H  
ATOM   2410  HB2 LEU A 185      -2.958   8.260   2.239  1.00 21.78           H  
ATOM   2411  HG  LEU A 185      -1.227   7.916   4.091  1.00  0.00           H  
ATOM   2412 HD11 LEU A 185       0.686   7.746   2.533  1.00  0.00           H  
ATOM   2413 HD12 LEU A 185      -0.818   7.105   1.830  1.00  0.00           H  
ATOM   2414 HD13 LEU A 185      -0.216   8.706   1.336  1.00  0.00           H  
ATOM   2415 HD21 LEU A 185       0.635   9.541   4.222  1.00  0.00           H  
ATOM   2416 HD22 LEU A 185      -0.278  10.653   3.175  1.00  0.00           H  
ATOM   2417 HD23 LEU A 185      -0.908  10.227   4.784  1.00  0.00           H  
ATOM   2418  N   GLU A 186      -5.869   8.971   3.671  1.00 22.37           N  
ATOM   2419  CA  GLU A 186      -7.263   9.256   3.355  1.00 22.37           C  
ATOM   2420  C   GLU A 186      -7.939   9.908   4.554  1.00 22.37           C  
ATOM   2421  O   GLU A 186      -8.999  10.551   4.388  1.00 22.37           O  
ATOM   2422  CB  GLU A 186      -7.931   7.920   2.962  1.00 22.37           C  
ATOM   2423  CG  GLU A 186      -9.431   7.867   3.277  1.00 41.35           C  
ATOM   2424  CD  GLU A 186      -9.786   6.455   3.749  1.00 41.35           C  
ATOM   2425  OE1 GLU A 186      -9.309   5.456   3.153  0.00  0.00           O  
ATOM   2426  OE2 GLU A 186     -10.507   6.409   4.851  0.00  0.00           O1-
ATOM   2427  H   GLU A 186      -5.662   8.007   3.892  1.00 22.37           H  
ATOM   2428  HA  GLU A 186      -7.304   9.939   2.507  1.00 22.37           H  
ATOM   2429  HB3 GLU A 186      -7.425   7.099   3.471  1.00 22.37           H  
ATOM   2430  HB2 GLU A 186      -7.778   7.738   1.898  1.00 22.37           H  
ATOM   2431  HG3 GLU A 186      -9.999   8.103   2.377  1.00 41.35           H  
ATOM   2432  HG2 GLU A 186      -9.662   8.582   4.066  1.00 41.35           H  
ATOM   2433  N   GLY A 187      -7.221   9.990   5.680  1.00 19.71           N  
ATOM   2434  CA  GLY A 187      -7.759  10.633   6.883  1.00 19.71           C  
ATOM   2435  C   GLY A 187      -8.787   9.740   7.615  1.00 19.71           C  
ATOM   2436  O   GLY A 187      -8.967   8.550   7.255  1.00 19.71           O  
ATOM   2437  H   GLY A 187      -6.288   9.604   5.713  1.00 19.71           H  
ATOM   2438  HA3 GLY A 187      -8.229  11.578   6.610  1.00 19.71           H  
ATOM   2439  HA2 GLY A 187      -6.941  10.875   7.561  1.00 19.71           H  
ATOM   2440  N   GLY A 188A     -9.516  10.273   8.566  1.00 16.74           N  
ATOM   2441  CA  GLY A 188A    -10.607   9.549   9.259  1.00 16.74           C  
ATOM   2442  C   GLY A 188A    -10.182   8.854  10.550  1.00 16.74           C  
ATOM   2443  O   GLY A 188A    -11.047   8.523  11.393  1.00 16.74           O  
ATOM   2444  H   GLY A 188A     -9.346  11.224   8.860  1.00 16.74           H  
ATOM   2445  HA3 GLY A 188A    -11.042   8.815   8.580  1.00 16.74           H  
ATOM   2446  HA2 GLY A 188A    -11.421  10.242   9.473  1.00 16.74           H  
ATOM   2447  N   LYS A 188      -8.945   8.456  10.550  1.00 16.81           N  
ATOM   2448  CA  LYS A 188      -8.417   7.582  11.623  1.00 16.81           C  
ATOM   2449  C   LYS A 188      -7.042   8.076  12.072  1.00 16.81           C  
ATOM   2450  O   LYS A 188      -6.119   8.173  11.220  1.00 16.81           O  
ATOM   2451  CB  LYS A 188      -8.311   6.065  11.205  1.00 16.81           C  
ATOM   2452  CG  LYS A 188      -9.692   5.466  10.836  1.00 18.60           C  
ATOM   2453  CD  LYS A 188      -9.652   3.933  10.572  1.00 18.60           C  
ATOM   2454  CE  LYS A 188     -11.054   3.363  10.271  0.00  0.00           C  
ATOM   2455  NZ  LYS A 188     -10.988   1.909  10.072  0.00  0.00           N1+
ATOM   2456  H   LYS A 188      -8.322   8.742   9.808  1.00 16.81           H  
ATOM   2457  HA  LYS A 188      -9.093   7.650  12.475  1.00 16.81           H  
ATOM   2458  HB3 LYS A 188      -7.875   5.493  12.024  1.00 16.81           H  
ATOM   2459  HB2 LYS A 188      -7.636   5.970  10.355  1.00 16.81           H  
ATOM   2460  HG3 LYS A 188     -10.083   5.975   9.955  1.00 18.60           H  
ATOM   2461  HG2 LYS A 188     -10.403   5.677  11.635  1.00 18.60           H  
ATOM   2462  HD3 LYS A 188      -9.234   3.426  11.442  1.00 18.60           H  
ATOM   2463  HD2 LYS A 188      -8.989   3.727   9.732  1.00 18.60           H  
ATOM   2464  HE3 LYS A 188     -11.452   3.835   9.373  1.00  0.00           H  
ATOM   2465  HE2 LYS A 188     -11.723   3.586  11.103  1.00  0.00           H  
ATOM   2466  HZ1 LYS A 188     -11.011   1.445  10.969  1.00  0.00           H  
ATOM   2467  HZ2 LYS A 188     -11.777   1.608   9.518  1.00  0.00           H  
ATOM   2468  HZ3 LYS A 188     -10.131   1.673   9.593  1.00  0.00           H  
ATOM   2469  N   ASP A 189      -6.944   8.490  13.331  1.00 12.21           N  
ATOM   2470  CA  ASP A 189      -5.649   9.031  13.774  1.00 12.21           C  
ATOM   2471  C   ASP A 189      -5.560   9.018  15.324  1.00 12.21           C  
ATOM   2472  O   ASP A 189      -6.618   9.118  15.982  1.00 12.21           O  
ATOM   2473  CB  ASP A 189      -5.609  10.525  13.244  1.00 12.21           C  
ATOM   2474  CG  ASP A 189      -4.241  11.204  13.240  1.00  8.12           C  
ATOM   2475  OD1 ASP A 189      -4.102  12.340  12.695  1.00  8.12           O  
ATOM   2476  OD2 ASP A 189      -3.203  10.589  13.598  1.00  8.12           O1-
ATOM   2477  H   ASP A 189      -7.742   8.427  13.947  1.00 12.21           H  
ATOM   2478  HA  ASP A 189      -4.831   8.454  13.343  1.00 12.21           H  
ATOM   2479  HB3 ASP A 189      -6.309  11.130  13.821  1.00 12.21           H  
ATOM   2480  HB2 ASP A 189      -6.031  10.561  12.240  1.00 12.21           H  
ATOM   2481  N   SER A 190      -4.417   9.335  15.858  1.00  8.11           N  
ATOM   2482  CA  SER A 190      -4.412   9.868  17.216  1.00  8.11           C  
ATOM   2483  C   SER A 190      -4.689  11.403  17.229  1.00  8.11           C  
ATOM   2484  O   SER A 190      -4.851  12.085  16.148  1.00  8.11           O  
ATOM   2485  CB  SER A 190      -3.097   9.517  17.925  1.00  8.11           C  
ATOM   2486  OG  SER A 190      -1.972  10.002  17.180  1.00  8.74           O  
ATOM   2487  H   SER A 190      -3.563   9.210  15.334  1.00  8.11           H  
ATOM   2488  HA  SER A 190      -5.221   9.383  17.763  1.00  8.11           H  
ATOM   2489  HB3 SER A 190      -3.021   8.435  18.034  1.00  8.11           H  
ATOM   2490  HB2 SER A 190      -3.092   9.961  18.921  1.00  8.11           H  
ATOM   2491  HG  SER A 190      -1.606   9.289  16.651  1.00  8.74           H  
ATOM   2492  N   CYS A 191      -4.752  11.948  18.436  1.00 12.28           N  
ATOM   2493  CA  CYS A 191      -5.214  13.339  18.583  1.00 12.28           C  
ATOM   2494  C   CYS A 191      -4.770  13.973  19.911  1.00 12.28           C  
ATOM   2495  O   CYS A 191      -4.075  13.302  20.688  1.00 12.28           O  
ATOM   2496  CB  CYS A 191      -6.746  13.397  18.396  1.00 12.28           C  
ATOM   2497  SG  CYS A 191      -7.427  15.041  17.928  1.00 15.39           S  
ATOM   2498  H   CYS A 191      -4.484  11.410  19.248  1.00 12.28           H  
ATOM   2499  HA  CYS A 191      -4.764  13.919  17.777  1.00 12.28           H  
ATOM   2500  HB3 CYS A 191      -7.233  13.052  19.308  1.00 12.28           H  
ATOM   2501  HB2 CYS A 191      -7.046  12.658  17.653  1.00 12.28           H  
ATOM   2502  N   GLN A 192      -5.111  15.229  20.141  1.00 10.95           N  
ATOM   2503  CA  GLN A 192      -4.672  15.944  21.340  1.00 10.95           C  
ATOM   2504  C   GLN A 192      -5.128  15.146  22.551  1.00 10.95           C  
ATOM   2505  O   GLN A 192      -6.260  14.628  22.561  1.00 10.95           O  
ATOM   2506  CB  GLN A 192      -5.420  17.303  21.376  1.00 10.95           C  
ATOM   2507  CG  GLN A 192      -4.914  18.282  20.277  1.00 27.07           C  
ATOM   2508  CD  GLN A 192      -5.609  18.136  18.919  1.00 27.07           C  
ATOM   2509  OE1 GLN A 192      -6.886  18.472  18.943  0.00  0.00           O  
ATOM   2510  NE2 GLN A 192      -4.915  18.234  17.875  0.00  0.00           N  
ATOM   2511  H   GLN A 192      -5.691  15.724  19.479  1.00 10.95           H  
ATOM   2512  HA  GLN A 192      -3.591  16.086  21.343  1.00 10.95           H  
ATOM   2513  HB3 GLN A 192      -5.292  17.761  22.357  1.00 10.95           H  
ATOM   2514  HB2 GLN A 192      -6.489  17.132  21.245  1.00 10.95           H  
ATOM   2515  HG3 GLN A 192      -3.839  18.155  20.148  1.00 27.07           H  
ATOM   2516  HG2 GLN A 192      -5.023  19.308  20.630  1.00 27.07           H  
ATOM   2517 HE22 GLN A 192      -5.351  18.141  16.968  1.00  0.00           H  
ATOM   2518 HE21 GLN A 192      -3.922  18.405  17.943  1.00  0.00           H  
ATOM   2519  N   GLY A 193      -4.258  14.936  23.483  1.00  9.09           N  
ATOM   2520  CA  GLY A 193      -4.615  14.192  24.689  1.00  9.09           C  
ATOM   2521  C   GLY A 193      -4.073  12.770  24.581  1.00  9.09           C  
ATOM   2522  O   GLY A 193      -3.986  12.058  25.611  1.00  9.09           O  
ATOM   2523  H   GLY A 193      -3.317  15.288  23.384  1.00  9.09           H  
ATOM   2524  HA3 GLY A 193      -5.700  14.160  24.788  1.00  9.09           H  
ATOM   2525  HA2 GLY A 193      -4.179  14.682  25.560  1.00  9.09           H  
ATOM   2526  N   ASP A 194      -3.808  12.339  23.335  1.00  7.93           N  
ATOM   2527  CA  ASP A 194      -3.174  10.984  23.187  1.00  7.93           C  
ATOM   2528  C   ASP A 194      -1.663  11.083  23.325  1.00  7.93           C  
ATOM   2529  O   ASP A 194      -0.910  10.058  23.444  1.00  7.93           O  
ATOM   2530  CB  ASP A 194      -3.433  10.440  21.790  1.00  7.93           C  
ATOM   2531  CG  ASP A 194      -4.889  10.057  21.662  1.00  7.06           C  
ATOM   2532  OD1 ASP A 194      -5.524  10.254  20.591  1.00  7.06           O  
ATOM   2533  OD2 ASP A 194      -5.412   9.522  22.659  1.00  7.06           O1-
ATOM   2534  H   ASP A 194      -4.035  12.920  22.541  1.00  7.93           H  
ATOM   2535  HA  ASP A 194      -3.574  10.300  23.935  1.00  7.93           H  
ATOM   2536  HB3 ASP A 194      -2.810   9.561  21.621  1.00  7.93           H  
ATOM   2537  HB2 ASP A 194      -3.193  11.205  21.052  1.00  7.93           H  
ATOM   2538  N   SER A 195      -1.187  12.321  23.198  1.00 11.80           N  
ATOM   2539  CA  SER A 195       0.298  12.640  23.250  1.00 11.80           C  
ATOM   2540  C   SER A 195       1.079  11.895  24.348  1.00 11.80           C  
ATOM   2541  O   SER A 195       0.618  11.876  25.513  1.00 11.80           O  
ATOM   2542  CB  SER A 195       0.521  14.176  23.516  1.00 11.80           C  
ATOM   2543  OG  SER A 195       0.285  14.863  22.282  1.00 14.42           O  
ATOM   2544  H   SER A 195      -1.822  13.094  23.061  1.00 11.80           H  
ATOM   2545  HA  SER A 195       0.738  12.390  22.285  1.00 11.80           H  
ATOM   2546  HB3 SER A 195       1.550  14.343  23.833  1.00 11.80           H  
ATOM   2547  HB2 SER A 195      -0.191  14.521  24.265  1.00 11.80           H  
ATOM   2548  HG  SER A 195       0.910  15.587  22.193  1.00 14.42           H  
ATOM   2549  N   GLY A 196       2.263  11.392  24.021  1.00  4.13           N  
ATOM   2550  CA  GLY A 196       3.104  10.694  25.000  1.00  4.13           C  
ATOM   2551  C   GLY A 196       2.736   9.221  25.016  1.00  4.13           C  
ATOM   2552  O   GLY A 196       3.514   8.384  25.496  1.00  4.13           O  
ATOM   2553  H   GLY A 196       2.608  11.485  23.076  1.00  4.13           H  
ATOM   2554  HA3 GLY A 196       2.939  11.120  25.990  1.00  4.13           H  
ATOM   2555  HA2 GLY A 196       4.152  10.803  24.722  1.00  4.13           H  
ATOM   2556  N   GLY A 197       1.665   8.841  24.419  1.00  5.14           N  
ATOM   2557  CA  GLY A 197       1.250   7.449  24.505  1.00  5.14           C  
ATOM   2558  C   GLY A 197       1.923   6.471  23.523  1.00  5.14           C  
ATOM   2559  O   GLY A 197       2.759   6.862  22.685  1.00  5.14           O  
ATOM   2560  H   GLY A 197       1.116   9.507  23.894  1.00  5.14           H  
ATOM   2561  HA3 GLY A 197       0.168   7.389  24.387  1.00  5.14           H  
ATOM   2562  HA2 GLY A 197       1.398   7.093  25.524  1.00  5.14           H  
ATOM   2563  N   PRO A 198       1.610   5.170  23.661  1.00  9.08           N  
ATOM   2564  CA  PRO A 198       2.357   4.098  22.975  1.00  9.08           C  
ATOM   2565  C   PRO A 198       1.935   3.905  21.495  1.00  9.08           C  
ATOM   2566  O   PRO A 198       0.732   3.865  21.141  1.00  9.08           O  
ATOM   2567  CB  PRO A 198       1.963   2.772  23.727  1.00  9.08           C  
ATOM   2568  CG  PRO A 198       0.755   3.078  24.629  1.00  6.97           C  
ATOM   2569  CD  PRO A 198       0.617   4.624  24.629  1.00  6.97           C  
ATOM   2570  HA  PRO A 198       3.430   4.274  23.047  1.00  9.08           H  
ATOM   2571  HB3 PRO A 198       2.800   2.441  24.342  1.00  9.08           H  
ATOM   2572  HB2 PRO A 198       1.688   2.010  22.998  1.00  9.08           H  
ATOM   2573  HG3 PRO A 198       0.963   2.733  25.642  1.00  6.97           H  
ATOM   2574  HG2 PRO A 198      -0.142   2.635  24.196  1.00  6.97           H  
ATOM   2575  HD2 PRO A 198      -0.389   4.899  24.311  1.00  6.97           H  
ATOM   2576  HD3 PRO A 198       0.833   5.008  25.626  1.00  6.97           H  
ATOM   2577  N   VAL A 199       2.879   3.429  20.727  1.00  9.77           N  
ATOM   2578  CA  VAL A 199       2.673   2.799  19.435  1.00  9.77           C  
ATOM   2579  C   VAL A 199       3.433   1.455  19.543  1.00  9.77           C  
ATOM   2580  O   VAL A 199       4.700   1.431  19.593  1.00  9.77           O  
ATOM   2581  CB  VAL A 199       3.266   3.637  18.247  1.00  9.77           C  
ATOM   2582  CG1 VAL A 199       2.816   3.022  16.900  1.00  8.94           C  
ATOM   2583  CG2 VAL A 199       2.749   5.110  18.239  1.00  8.94           C  
ATOM   2584  H   VAL A 199       3.844   3.484  21.020  1.00  9.77           H  
ATOM   2585  HA  VAL A 199       1.611   2.617  19.272  1.00  9.77           H  
ATOM   2586  HB  VAL A 199       4.354   3.633  18.305  1.00  9.77           H  
ATOM   2587 HG11 VAL A 199       3.229   3.606  16.077  1.00  8.94           H  
ATOM   2588 HG12 VAL A 199       3.174   1.995  16.831  1.00  8.94           H  
ATOM   2589 HG13 VAL A 199       1.728   3.032  16.841  1.00  8.94           H  
ATOM   2590 HG21 VAL A 199       3.189   5.646  17.398  1.00  8.94           H  
ATOM   2591 HG22 VAL A 199       1.663   5.114  18.143  1.00  8.94           H  
ATOM   2592 HG23 VAL A 199       3.033   5.600  19.170  1.00  8.94           H  
ATOM   2593  N   VAL A 200       2.650   0.390  19.608  1.00  8.22           N  
ATOM   2594  CA  VAL A 200       3.278  -0.917  19.816  1.00  8.22           C  
ATOM   2595  C   VAL A 200       3.120  -1.779  18.581  1.00  8.22           C  
ATOM   2596  O   VAL A 200       1.978  -1.882  18.083  1.00  8.22           O  
ATOM   2597  CB  VAL A 200       2.585  -1.606  21.005  1.00  8.22           C  
ATOM   2598  CG1 VAL A 200       2.888  -3.154  21.084  1.00  5.77           C  
ATOM   2599  CG2 VAL A 200       2.943  -0.768  22.285  1.00  5.77           C  
ATOM   2600  H   VAL A 200       1.650   0.492  19.515  1.00  8.22           H  
ATOM   2601  HA  VAL A 200       4.337  -0.784  20.036  1.00  8.22           H  
ATOM   2602  HB  VAL A 200       1.511  -1.502  20.849  1.00  8.22           H  
ATOM   2603 HG11 VAL A 200       2.371  -3.583  21.943  1.00  5.77           H  
ATOM   2604 HG12 VAL A 200       2.541  -3.640  20.172  1.00  5.77           H  
ATOM   2605 HG13 VAL A 200       3.961  -3.310  21.192  1.00  5.77           H  
ATOM   2606 HG21 VAL A 200       2.472  -1.219  23.159  1.00  5.77           H  
ATOM   2607 HG22 VAL A 200       4.024  -0.756  22.421  1.00  5.77           H  
ATOM   2608 HG23 VAL A 200       2.581   0.253  22.164  1.00  5.77           H  
ATOM   2609  N   CYS A 201       4.222  -2.336  18.100  1.00  8.86           N  
ATOM   2610  CA  CYS A 201       4.170  -3.165  16.876  1.00  8.86           C  
ATOM   2611  C   CYS A 201       4.866  -4.468  17.181  1.00  8.86           C  
ATOM   2612  O   CYS A 201       5.981  -4.413  17.751  1.00  8.86           O  
ATOM   2613  CB  CYS A 201       4.927  -2.479  15.709  1.00  8.86           C  
ATOM   2614  SG  CYS A 201       4.653  -0.668  15.677  1.00 12.55           S  
ATOM   2615  H   CYS A 201       5.105  -2.196  18.570  1.00  8.86           H  
ATOM   2616  HA  CYS A 201       3.134  -3.351  16.593  1.00  8.86           H  
ATOM   2617  HB3 CYS A 201       4.603  -2.911  14.763  1.00  8.86           H  
ATOM   2618  HB2 CYS A 201       5.994  -2.683  15.800  1.00  8.86           H  
ATOM   2619  N   SER A 202       4.167  -5.543  16.875  1.00 19.27           N  
ATOM   2620  CA  SER A 202       4.742  -6.866  17.170  1.00 19.27           C  
ATOM   2621  C   SER A 202       5.266  -6.960  18.616  1.00 19.27           C  
ATOM   2622  O   SER A 202       6.282  -7.633  18.899  1.00 19.27           O  
ATOM   2623  CB  SER A 202       5.810  -7.162  16.082  1.00 19.27           C  
ATOM   2624  OG  SER A 202       5.221  -7.025  14.782  0.00  0.00           O  
ATOM   2625  H   SER A 202       3.257  -5.449  16.447  1.00 19.27           H  
ATOM   2626  HA  SER A 202       3.946  -7.603  17.060  1.00 19.27           H  
ATOM   2627  HB3 SER A 202       6.183  -8.179  16.206  1.00 19.27           H  
ATOM   2628  HB2 SER A 202       6.636  -6.458  16.183  1.00 19.27           H  
ATOM   2629  HG  SER A 202       4.893  -6.130  14.672  1.00  0.00           H  
ATOM   2630  N   GLY A 203       4.499  -6.393  19.537  1.00 16.85           N  
ATOM   2631  CA  GLY A 203       4.709  -6.588  20.966  1.00 16.85           C  
ATOM   2632  C   GLY A 203       5.813  -5.709  21.519  1.00 16.85           C  
ATOM   2633  O   GLY A 203       6.292  -5.981  22.647  1.00 16.85           O  
ATOM   2634  H   GLY A 203       3.732  -5.798  19.259  1.00 16.85           H  
ATOM   2635  HA3 GLY A 203       4.949  -7.634  21.158  1.00 16.85           H  
ATOM   2636  HA2 GLY A 203       3.781  -6.383  21.500  1.00 16.85           H  
ATOM   2637  N   LYS A 204       6.328  -4.788  20.726  1.00 11.68           N  
ATOM   2638  CA  LYS A 204       7.478  -3.958  21.177  1.00 11.68           C  
ATOM   2639  C   LYS A 204       7.094  -2.479  21.022  1.00 11.68           C  
ATOM   2640  O   LYS A 204       6.328  -2.140  20.080  1.00 11.68           O  
ATOM   2641  CB  LYS A 204       8.745  -4.226  20.321  1.00 11.68           C  
ATOM   2642  CG  LYS A 204       9.461  -5.538  20.828  1.00 20.82           C  
ATOM   2643  CD  LYS A 204       8.898  -6.839  20.237  0.00  0.00           C  
ATOM   2644  CE  LYS A 204       9.521  -8.092  20.874  0.00  0.00           C  
ATOM   2645  NZ  LYS A 204       8.872  -9.293  20.334  0.00  0.00           N1+
ATOM   2646  H   LYS A 204       5.942  -4.642  19.804  1.00 11.68           H  
ATOM   2647  HA  LYS A 204       7.693  -4.171  22.224  1.00 11.68           H  
ATOM   2648  HB3 LYS A 204       9.429  -3.382  20.410  1.00 11.68           H  
ATOM   2649  HB2 LYS A 204       8.458  -4.349  19.277  1.00 11.68           H  
ATOM   2650  HG3 LYS A 204       9.406  -5.582  21.916  1.00 20.82           H  
ATOM   2651  HG2 LYS A 204      10.527  -5.474  20.611  1.00 20.82           H  
ATOM   2652  HD3 LYS A 204       9.073  -6.854  19.161  1.00  0.00           H  
ATOM   2653  HD2 LYS A 204       7.817  -6.862  20.375  1.00  0.00           H  
ATOM   2654  HE3 LYS A 204       9.381  -8.058  21.954  1.00  0.00           H  
ATOM   2655  HE2 LYS A 204      10.587  -8.123  20.648  1.00  0.00           H  
ATOM   2656  HZ1 LYS A 204       9.002  -9.325  19.333  1.00  0.00           H  
ATOM   2657  HZ2 LYS A 204       9.282 -10.115  20.753  1.00  0.00           H  
ATOM   2658  HZ3 LYS A 204       7.884  -9.266  20.544  1.00  0.00           H  
ATOM   2659  N   LEU A 209       7.583  -1.676  21.951  1.00 12.90           N  
ATOM   2660  CA  LEU A 209       7.287  -0.226  21.829  1.00 12.90           C  
ATOM   2661  C   LEU A 209       8.036   0.438  20.667  1.00 12.90           C  
ATOM   2662  O   LEU A 209       9.261   0.684  20.789  1.00 12.90           O  
ATOM   2663  CB  LEU A 209       7.655   0.514  23.141  1.00 12.90           C  
ATOM   2664  CG  LEU A 209       7.257   2.031  23.198  1.00 12.79           C  
ATOM   2665  CD1 LEU A 209       5.744   2.249  23.163  1.00 12.79           C  
ATOM   2666  CD2 LEU A 209       7.893   2.641  24.470  1.00 12.79           C  
ATOM   2667  H   LEU A 209       8.135  -2.055  22.707  1.00 12.90           H  
ATOM   2668  HA  LEU A 209       6.217  -0.108  21.658  1.00 12.90           H  
ATOM   2669  HB3 LEU A 209       8.725   0.416  23.322  1.00 12.90           H  
ATOM   2670  HB2 LEU A 209       7.207  -0.008  23.987  1.00 12.90           H  
ATOM   2671  HG  LEU A 209       7.691   2.528  22.330  1.00 12.79           H  
ATOM   2672 HD11 LEU A 209       5.529   3.317  23.205  1.00 12.79           H  
ATOM   2673 HD12 LEU A 209       5.338   1.833  22.241  1.00 12.79           H  
ATOM   2674 HD13 LEU A 209       5.285   1.753  24.018  1.00 12.79           H  
ATOM   2675 HD21 LEU A 209       7.633   3.697  24.536  1.00 12.79           H  
ATOM   2676 HD22 LEU A 209       7.518   2.119  25.350  1.00 12.79           H  
ATOM   2677 HD23 LEU A 209       8.977   2.537  24.421  1.00 12.79           H  
ATOM   2678  N   GLN A 210       7.363   0.734  19.606  1.00  8.90           N  
ATOM   2679  CA  GLN A 210       8.055   1.425  18.485  1.00  8.90           C  
ATOM   2680  C   GLN A 210       7.876   2.946  18.394  1.00  8.90           C  
ATOM   2681  O   GLN A 210       8.725   3.631  17.761  1.00  8.90           O  
ATOM   2682  CB  GLN A 210       7.732   0.770  17.135  1.00  8.90           C  
ATOM   2683  CG  GLN A 210       8.207  -0.728  17.115  1.00 11.88           C  
ATOM   2684  CD  GLN A 210       9.702  -0.877  16.800  1.00 11.88           C  
ATOM   2685  OE1 GLN A 210      10.159  -2.035  16.584  1.00 11.88           O  
ATOM   2686  NE2 GLN A 210      10.331   0.146  16.305  1.00 11.88           N  
ATOM   2687  H   GLN A 210       6.383   0.496  19.547  1.00  8.90           H  
ATOM   2688  HA  GLN A 210       9.120   1.261  18.647  1.00  8.90           H  
ATOM   2689  HB3 GLN A 210       8.230   1.320  16.336  1.00  8.90           H  
ATOM   2690  HB2 GLN A 210       6.657   0.812  16.959  1.00  8.90           H  
ATOM   2691  HG3 GLN A 210       7.625  -1.283  16.379  1.00 11.88           H  
ATOM   2692  HG2 GLN A 210       7.992  -1.189  18.079  1.00 11.88           H  
ATOM   2693 HE22 GLN A 210      11.315   0.077  16.088  1.00 11.88           H  
ATOM   2694 HE21 GLN A 210       9.836   1.010  16.137  1.00 11.88           H  
ATOM   2695  N   GLY A 211       6.810   3.481  18.966  1.00  6.85           N  
ATOM   2696  CA  GLY A 211       6.637   4.917  18.762  1.00  6.85           C  
ATOM   2697  C   GLY A 211       6.069   5.545  20.031  1.00  6.85           C  
ATOM   2698  O   GLY A 211       5.495   4.827  20.906  1.00  6.85           O  
ATOM   2699  H   GLY A 211       6.180   2.901  19.501  1.00  6.85           H  
ATOM   2700  HA3 GLY A 211       5.949   5.086  17.934  1.00  6.85           H  
ATOM   2701  HA2 GLY A 211       7.602   5.370  18.533  1.00  6.85           H  
ATOM   2702  N   ILE A 212       6.039   6.873  20.007  1.00 11.97           N  
ATOM   2703  CA  ILE A 212       5.344   7.678  21.007  1.00 11.97           C  
ATOM   2704  C   ILE A 212       4.527   8.734  20.291  1.00 11.97           C  
ATOM   2705  O   ILE A 212       5.060   9.358  19.338  1.00 11.97           O  
ATOM   2706  CB  ILE A 212       6.396   8.385  21.924  1.00 11.97           C  
ATOM   2707  CG1 ILE A 212       7.324   7.328  22.570  1.00 14.43           C  
ATOM   2708  CG2 ILE A 212       5.730   9.345  22.964  1.00 14.43           C  
ATOM   2709  CD1 ILE A 212       8.427   7.982  23.373  1.00 14.43           C  
ATOM   2710  H   ILE A 212       6.513   7.376  19.270  1.00 11.97           H  
ATOM   2711  HA  ILE A 212       4.691   7.045  21.608  1.00 11.97           H  
ATOM   2712  HB  ILE A 212       7.019   9.001  21.276  1.00 11.97           H  
ATOM   2713 HG13 ILE A 212       7.763   6.706  21.790  1.00 14.43           H  
ATOM   2714 HG12 ILE A 212       6.737   6.679  23.221  1.00 14.43           H  
ATOM   2715 HG21 ILE A 212       6.502   9.811  23.576  1.00 14.43           H  
ATOM   2716 HG22 ILE A 212       5.168  10.117  22.439  1.00 14.43           H  
ATOM   2717 HG23 ILE A 212       5.054   8.777  23.603  1.00 14.43           H  
ATOM   2718 HD11 ILE A 212       9.061   7.213  23.814  1.00 14.43           H  
ATOM   2719 HD12 ILE A 212       9.026   8.616  22.719  1.00 14.43           H  
ATOM   2720 HD13 ILE A 212       7.989   8.589  24.165  1.00 14.43           H  
ATOM   2721  N   VAL A 213       3.297   8.887  20.678  1.00  7.48           N  
ATOM   2722  CA  VAL A 213       2.402   9.886  20.002  1.00  7.48           C  
ATOM   2723  C   VAL A 213       2.936  11.318  20.184  1.00  7.48           C  
ATOM   2724  O   VAL A 213       3.153  11.739  21.360  1.00  7.48           O  
ATOM   2725  CB  VAL A 213       1.004   9.837  20.634  1.00  7.48           C  
ATOM   2726  CG1 VAL A 213       0.075  10.897  19.950  1.00  5.72           C  
ATOM   2727  CG2 VAL A 213       0.415   8.385  20.642  1.00  5.72           C  
ATOM   2728  H   VAL A 213       2.934   8.332  21.440  1.00  7.48           H  
ATOM   2729  HA  VAL A 213       2.332   9.654  18.939  1.00  7.48           H  
ATOM   2730  HB  VAL A 213       1.116  10.139  21.675  1.00  7.48           H  
ATOM   2731 HG11 VAL A 213      -0.916  10.858  20.402  1.00  5.72           H  
ATOM   2732 HG12 VAL A 213       0.497  11.893  20.086  1.00  5.72           H  
ATOM   2733 HG13 VAL A 213      -0.003  10.679  18.885  1.00  5.72           H  
ATOM   2734 HG21 VAL A 213      -0.575   8.396  21.098  1.00  5.72           H  
ATOM   2735 HG22 VAL A 213       0.339   8.018  19.619  1.00  5.72           H  
ATOM   2736 HG23 VAL A 213       1.071   7.730  21.215  1.00  5.72           H  
ATOM   2737  N   SER A 214       3.322  11.955  19.065  1.00  7.27           N  
ATOM   2738  CA  SER A 214       4.104  13.209  19.152  1.00  7.27           C  
ATOM   2739  C   SER A 214       3.338  14.413  18.578  1.00  7.27           C  
ATOM   2740  O   SER A 214       2.969  15.364  19.322  1.00  7.27           O  
ATOM   2741  CB  SER A 214       5.467  13.004  18.469  1.00  7.27           C  
ATOM   2742  OG  SER A 214       6.206  14.224  18.515  1.00  9.55           O  
ATOM   2743  H   SER A 214       3.079  11.578  18.160  1.00  7.27           H  
ATOM   2744  HA  SER A 214       4.290  13.409  20.207  1.00  7.27           H  
ATOM   2745  HB3 SER A 214       5.312  12.712  17.430  1.00  7.27           H  
ATOM   2746  HB2 SER A 214       6.021  12.224  18.991  1.00  7.27           H  
ATOM   2747  HG  SER A 214       6.337  14.485  19.429  1.00  9.55           H  
ATOM   2748  N   TRP A 215       3.047  14.387  17.273  1.00 10.86           N  
ATOM   2749  CA  TRP A 215       2.329  15.539  16.669  1.00 10.86           C  
ATOM   2750  C   TRP A 215       1.654  15.202  15.337  1.00 10.86           C  
ATOM   2751  O   TRP A 215       1.683  14.037  14.871  1.00 10.86           O  
ATOM   2752  CB  TRP A 215       3.336  16.723  16.461  1.00 10.86           C  
ATOM   2753  CG  TRP A 215       4.510  16.418  15.507  1.00 13.93           C  
ATOM   2754  CD1 TRP A 215       5.718  15.873  15.778  1.00 13.93           C  
ATOM   2755  CD2 TRP A 215       4.592  16.821  14.164  1.00 13.93           C  
ATOM   2756  NE1 TRP A 215       6.548  15.861  14.628  1.00 13.93           N  
ATOM   2757  CE2 TRP A 215       5.882  16.445  13.688  1.00 13.93           C  
ATOM   2758  CE3 TRP A 215       3.683  17.517  13.362  1.00 13.93           C  
ATOM   2759  CZ2 TRP A 215       6.299  16.757  12.393  1.00 13.93           C  
ATOM   2760  CZ3 TRP A 215       4.100  17.802  12.091  1.00 13.93           C  
ATOM   2761  CH2 TRP A 215       5.362  17.434  11.615  1.00 13.93           C  
ATOM   2762  H   TRP A 215       3.315  13.591  16.712  1.00 10.86           H  
ATOM   2763  HA  TRP A 215       1.559  15.865  17.368  1.00 10.86           H  
ATOM   2764  HB3 TRP A 215       3.729  17.036  17.428  1.00 10.86           H  
ATOM   2765  HB2 TRP A 215       2.795  17.597  16.099  1.00 10.86           H  
ATOM   2766  HD1 TRP A 215       5.939  15.517  16.773  1.00 13.93           H  
ATOM   2767  HE1 TRP A 215       7.466  15.442  14.672  1.00 13.93           H  
ATOM   2768  HE3 TRP A 215       2.718  17.796  13.757  1.00 13.93           H  
ATOM   2769  HZ2 TRP A 215       7.287  16.474  12.061  1.00 13.93           H  
ATOM   2770  HZ3 TRP A 215       3.445  18.330  11.414  1.00 13.93           H  
ATOM   2771  HH2 TRP A 215       5.597  17.698  10.594  1.00 13.93           H  
ATOM   2772  N   GLY A 216       0.977  16.215  14.809  1.00 17.49           N  
ATOM   2773  CA  GLY A 216       0.325  16.062  13.504  1.00 17.49           C  
ATOM   2774  C   GLY A 216      -0.355  17.384  13.188  1.00 17.49           C  
ATOM   2775  O   GLY A 216      -0.430  18.242  14.118  1.00 17.49           O  
ATOM   2776  H   GLY A 216       0.911  17.092  15.306  1.00 17.49           H  
ATOM   2777  HA3 GLY A 216      -0.425  15.274  13.564  1.00 17.49           H  
ATOM   2778  HA2 GLY A 216       1.078  15.851  12.745  1.00 17.49           H  
ATOM   2779  N   SER A 217      -0.779  17.535  11.950  1.00 16.26           N  
ATOM   2780  CA  SER A 217      -1.519  18.756  11.582  1.00 16.26           C  
ATOM   2781  C   SER A 217      -3.023  18.565  11.800  1.00 16.26           C  
ATOM   2782  O   SER A 217      -3.668  17.835  11.005  1.00 16.26           O  
ATOM   2783  CB  SER A 217      -1.188  19.215  10.124  1.00 16.26           C  
ATOM   2784  OG  SER A 217      -2.001  20.350   9.795  0.00  0.00           O  
ATOM   2785  H   SER A 217      -0.596  16.818  11.263  1.00 16.26           H  
ATOM   2786  HA  SER A 217      -1.192  19.549  12.254  1.00 16.26           H  
ATOM   2787  HB3 SER A 217      -1.402  18.402   9.430  1.00 16.26           H  
ATOM   2788  HB2 SER A 217      -0.136  19.492  10.061  1.00 16.26           H  
ATOM   2789  HG  SER A 217      -2.928  20.108   9.855  1.00  0.00           H  
ATOM   2790  N   GLY A 219      -3.598  19.078  12.867  1.00 14.49           N  
ATOM   2791  CA  GLY A 219      -5.030  18.752  13.111  1.00 14.49           C  
ATOM   2792  C   GLY A 219      -5.159  17.280  13.548  1.00 14.49           C  
ATOM   2793  O   GLY A 219      -4.133  16.632  13.862  1.00 14.49           O  
ATOM   2794  H   GLY A 219      -3.069  19.672  13.489  1.00 14.49           H  
ATOM   2795  HA3 GLY A 219      -5.600  18.910  12.195  1.00 14.49           H  
ATOM   2796  HA2 GLY A 219      -5.421  19.399  13.896  1.00 14.49           H  
ATOM   2797  N   CYS A 220      -6.274  16.628  13.322  1.00 12.48           N  
ATOM   2798  CA  CYS A 220      -6.261  15.160  13.541  1.00 12.48           C  
ATOM   2799  C   CYS A 220      -7.087  14.477  12.462  1.00 12.48           C  
ATOM   2800  O   CYS A 220      -8.221  14.967  12.204  1.00 12.48           O  
ATOM   2801  CB  CYS A 220      -6.953  14.870  14.888  1.00 12.48           C  
ATOM   2802  SG  CYS A 220      -6.223  15.690  16.356  1.00 13.48           S  
ATOM   2803  H   CYS A 220      -7.096  17.126  13.012  1.00 12.48           H  
ATOM   2804  HA  CYS A 220      -5.239  14.780  13.543  1.00 12.48           H  
ATOM   2805  HB3 CYS A 220      -6.980  13.793  15.054  1.00 12.48           H  
ATOM   2806  HB2 CYS A 220      -8.008  15.135  14.815  1.00 12.48           H  
ATOM   2807  N   ALA A 221A     -6.650  13.363  11.959  1.00 11.46           N  
ATOM   2808  CA  ALA A 221A     -7.500  12.559  11.062  1.00 11.46           C  
ATOM   2809  C   ALA A 221A     -7.853  13.308   9.760  1.00 11.46           C  
ATOM   2810  O   ALA A 221A     -8.828  12.932   9.056  1.00 11.46           O  
ATOM   2811  CB  ALA A 221A     -8.798  12.053  11.750  1.00 11.46           C  
ATOM   2812  H   ALA A 221A     -5.719  13.039  12.181  1.00 11.46           H  
ATOM   2813  HA  ALA A 221A     -6.924  11.678  10.779  1.00 11.46           H  
ATOM   2814  HB1 ALA A 221A     -9.382  11.468  11.040  1.00 11.46           H  
ATOM   2815  HB2 ALA A 221A     -8.537  11.430  12.606  1.00 11.46           H  
ATOM   2816  HB3 ALA A 221A     -9.387  12.906  12.088  1.00 11.46           H  
ATOM   2817  N   GLN A 221      -7.100  14.390   9.469  1.00 18.73           N  
ATOM   2818  CA  GLN A 221      -7.303  15.150   8.208  1.00 18.73           C  
ATOM   2819  C   GLN A 221      -6.628  14.370   7.048  1.00 18.73           C  
ATOM   2820  O   GLN A 221      -5.554  13.731   7.211  1.00 18.73           O  
ATOM   2821  CB  GLN A 221      -6.744  16.640   8.372  1.00 18.73           C  
ATOM   2822  CG  GLN A 221      -7.772  17.727   8.931  1.00 26.23           C  
ATOM   2823  CD  GLN A 221      -8.959  17.170   9.745  1.00 26.23           C  
ATOM   2824  OE1 GLN A 221      -9.918  16.624   9.144  0.00  0.00           O  
ATOM   2825  NE2 GLN A 221      -8.998  17.527  11.024  0.00  0.00           N  
ATOM   2826  H   GLN A 221      -6.384  14.695  10.113  1.00 18.73           H  
ATOM   2827  HA  GLN A 221      -8.373  15.205   8.008  1.00 18.73           H  
ATOM   2828  HB3 GLN A 221      -6.345  16.981   7.417  1.00 18.73           H  
ATOM   2829  HB2 GLN A 221      -5.858  16.623   9.007  1.00 18.73           H  
ATOM   2830  HG3 GLN A 221      -8.153  18.323   8.101  1.00 26.23           H  
ATOM   2831  HG2 GLN A 221      -7.232  18.456   9.535  1.00 26.23           H  
ATOM   2832 HE22 GLN A 221      -9.747  17.199  11.617  1.00  0.00           H  
ATOM   2833 HE21 GLN A 221      -8.279  18.126  11.403  1.00  0.00           H  
ATOM   2834  N   LYS A 222      -7.199  14.447   5.873  1.00 15.08           N  
ATOM   2835  CA  LYS A 222      -6.620  13.843   4.655  1.00 15.08           C  
ATOM   2836  C   LYS A 222      -5.221  14.367   4.364  1.00 15.08           C  
ATOM   2837  O   LYS A 222      -4.945  15.579   4.558  1.00 15.08           O  
ATOM   2838  CB  LYS A 222      -7.494  14.254   3.448  1.00 15.08           C  
ATOM   2839  CG  LYS A 222      -7.066  13.566   2.151  1.00 19.72           C  
ATOM   2840  CD  LYS A 222      -7.896  14.098   0.973  0.00  0.00           C  
ATOM   2841  CE  LYS A 222      -7.488  13.470  -0.367  0.00  0.00           C  
ATOM   2842  NZ  LYS A 222      -8.294  14.065  -1.439  0.00  0.00           N1+
ATOM   2843  H   LYS A 222      -8.076  14.937   5.769  1.00 15.08           H  
ATOM   2844  HA  LYS A 222      -6.600  12.757   4.750  1.00 15.08           H  
ATOM   2845  HB3 LYS A 222      -7.446  15.335   3.317  1.00 15.08           H  
ATOM   2846  HB2 LYS A 222      -8.537  14.015   3.658  1.00 15.08           H  
ATOM   2847  HG3 LYS A 222      -7.216  12.490   2.244  1.00 19.72           H  
ATOM   2848  HG2 LYS A 222      -6.009  13.761   1.968  1.00 19.72           H  
ATOM   2849  HD3 LYS A 222      -7.788  15.181   0.913  1.00  0.00           H  
ATOM   2850  HD2 LYS A 222      -8.953  13.904   1.157  1.00  0.00           H  
ATOM   2851  HE3 LYS A 222      -7.666  12.395  -0.333  1.00  0.00           H  
ATOM   2852  HE2 LYS A 222      -6.432  13.667  -0.554  1.00  0.00           H  
ATOM   2853  HZ1 LYS A 222      -8.134  15.062  -1.468  1.00  0.00           H  
ATOM   2854  HZ2 LYS A 222      -8.031  13.657  -2.325  1.00  0.00           H  
ATOM   2855  HZ3 LYS A 222      -9.273  13.887  -1.264  1.00  0.00           H  
ATOM   2856  N   ASN A 223      -4.318  13.461   4.054  1.00 19.08           N  
ATOM   2857  CA  ASN A 223      -2.908  13.691   3.742  1.00 19.08           C  
ATOM   2858  C   ASN A 223      -2.105  14.248   4.907  1.00 19.08           C  
ATOM   2859  O   ASN A 223      -0.994  14.788   4.685  1.00 19.08           O  
ATOM   2860  CB  ASN A 223      -2.737  14.474   2.422  1.00 19.08           C  
ATOM   2861  CG  ASN A 223      -3.102  13.543   1.240  1.00 18.31           C  
ATOM   2862  OD1 ASN A 223      -2.368  12.550   1.002  0.00  0.00           O  
ATOM   2863  ND2 ASN A 223      -3.907  14.088   0.350  0.00  0.00           N  
ATOM   2864  H   ASN A 223      -4.575  12.485   4.013  1.00 19.08           H  
ATOM   2865  HA  ASN A 223      -2.490  12.703   3.549  1.00 19.08           H  
ATOM   2866  HB3 ASN A 223      -1.701  14.797   2.323  1.00 19.08           H  
ATOM   2867  HB2 ASN A 223      -3.403  15.337   2.423  1.00 19.08           H  
ATOM   2868 HD22 ASN A 223      -4.201  13.557  -0.457  1.00  0.00           H  
ATOM   2869 HD21 ASN A 223      -4.230  15.037   0.475  1.00  0.00           H  
ATOM   2870  N   LYS A 224      -2.639  14.141   6.123  1.00 15.43           N  
ATOM   2871  CA  LYS A 224      -1.873  14.646   7.269  1.00 15.43           C  
ATOM   2872  C   LYS A 224      -1.838  13.611   8.396  1.00 15.43           C  
ATOM   2873  O   LYS A 224      -2.604  13.722   9.376  1.00 15.43           O  
ATOM   2874  CB  LYS A 224      -2.466  15.965   7.833  1.00 15.43           C  
ATOM   2875  CG  LYS A 224      -2.266  17.171   6.858  1.00 27.47           C  
ATOM   2876  CD  LYS A 224      -0.753  17.464   6.597  1.00 27.47           C  
ATOM   2877  CE  LYS A 224      -0.540  18.817   5.851  1.00 27.47           C  
ATOM   2878  NZ  LYS A 224       0.890  19.214   5.733  1.00 27.47           N1+
ATOM   2879  H   LYS A 224      -3.550  13.720   6.239  1.00 15.43           H  
ATOM   2880  HA  LYS A 224      -0.850  14.838   6.944  1.00 15.43           H  
ATOM   2881  HB3 LYS A 224      -1.998  16.192   8.791  1.00 15.43           H  
ATOM   2882  HB2 LYS A 224      -3.530  15.830   8.029  1.00 15.43           H  
ATOM   2883  HG3 LYS A 224      -2.740  18.059   7.277  1.00 27.47           H  
ATOM   2884  HG2 LYS A 224      -2.763  16.958   5.911  1.00 27.47           H  
ATOM   2885  HD3 LYS A 224      -0.323  16.654   6.008  1.00 27.47           H  
ATOM   2886  HD2 LYS A 224      -0.219  17.486   7.547  1.00 27.47           H  
ATOM   2887  HE3 LYS A 224      -1.093  19.604   6.364  1.00 27.47           H  
ATOM   2888  HE2 LYS A 224      -0.981  18.755   4.856  1.00 27.47           H  
ATOM   2889  HZ1 LYS A 224       1.425  18.441   5.365  1.00 27.47           H  
ATOM   2890  HZ2 LYS A 224       0.970  20.005   5.110  1.00 27.47           H  
ATOM   2891  HZ3 LYS A 224       1.246  19.466   6.644  1.00 27.47           H  
ATOM   2892  N   PRO A 225      -1.056  12.557   8.192  1.00 20.41           N  
ATOM   2893  CA  PRO A 225      -1.022  11.433   9.170  1.00 20.41           C  
ATOM   2894  C   PRO A 225      -0.448  11.863  10.547  1.00 20.41           C  
ATOM   2895  O   PRO A 225       0.244  12.916  10.666  1.00 20.41           O  
ATOM   2896  CB  PRO A 225      -0.111  10.357   8.535  1.00 20.41           C  
ATOM   2897  CG  PRO A 225       0.604  11.020   7.335  1.00 17.83           C  
ATOM   2898  CD  PRO A 225      -0.044  12.397   7.127  1.00 17.83           C  
ATOM   2899  HA  PRO A 225      -2.027  11.031   9.301  1.00 20.41           H  
ATOM   2900  HB3 PRO A 225      -0.723   9.528   8.180  1.00 20.41           H  
ATOM   2901  HB2 PRO A 225       0.631  10.033   9.265  1.00 20.41           H  
ATOM   2902  HG3 PRO A 225       0.456  10.411   6.443  1.00 17.83           H  
ATOM   2903  HG2 PRO A 225       1.661  11.148   7.568  1.00 17.83           H  
ATOM   2904  HD2 PRO A 225       0.714  13.173   7.228  1.00 17.83           H  
ATOM   2905  HD3 PRO A 225      -0.535  12.423   6.154  1.00 17.83           H  
ATOM   2906  N   GLY A 226      -0.522  10.954  11.540  1.00 11.27           N  
ATOM   2907  CA  GLY A 226       0.154  11.219  12.794  1.00 11.27           C  
ATOM   2908  C   GLY A 226       1.648  10.983  12.683  1.00 11.27           C  
ATOM   2909  O   GLY A 226       2.071  10.190  11.800  1.00 11.27           O  
ATOM   2910  H   GLY A 226      -1.044  10.100  11.405  1.00 11.27           H  
ATOM   2911  HA3 GLY A 226      -0.258  10.575  13.571  1.00 11.27           H  
ATOM   2912  HA2 GLY A 226      -0.029  12.251  13.094  1.00 11.27           H  
ATOM   2913  N   VAL A 227       2.430  11.803  13.437  1.00  8.74           N  
ATOM   2914  CA  VAL A 227       3.877  11.731  13.501  1.00  8.74           C  
ATOM   2915  C   VAL A 227       4.341  11.321  14.911  1.00  8.74           C  
ATOM   2916  O   VAL A 227       3.705  11.744  15.921  1.00  8.74           O  
ATOM   2917  CB  VAL A 227       4.537  13.105  13.131  1.00  8.74           C  
ATOM   2918  CG1 VAL A 227       6.073  12.905  13.048  1.00 10.38           C  
ATOM   2919  CG2 VAL A 227       4.016  13.687  11.788  1.00 10.38           C  
ATOM   2920  H   VAL A 227       2.007  12.524  14.004  1.00  8.74           H  
ATOM   2921  HA  VAL A 227       4.219  10.979  12.790  1.00  8.74           H  
ATOM   2922  HB  VAL A 227       4.322  13.819  13.926  1.00  8.74           H  
ATOM   2923 HG11 VAL A 227       6.550  13.851  12.791  1.00 10.38           H  
ATOM   2924 HG12 VAL A 227       6.448  12.560  14.012  1.00 10.38           H  
ATOM   2925 HG13 VAL A 227       6.303  12.164  12.283  1.00 10.38           H  
ATOM   2926 HG21 VAL A 227       4.510  14.638  11.587  1.00 10.38           H  
ATOM   2927 HG22 VAL A 227       4.233  12.988  10.980  1.00 10.38           H  
ATOM   2928 HG23 VAL A 227       2.939  13.844  11.853  1.00 10.38           H  
ATOM   2929  N   TYR A 228       5.218  10.321  14.913  1.00  8.01           N  
ATOM   2930  CA  TYR A 228       5.582   9.535  16.122  1.00  8.01           C  
ATOM   2931  C   TYR A 228       7.082   9.565  16.384  1.00  8.01           C  
ATOM   2932  O   TYR A 228       7.901   9.519  15.422  1.00  8.01           O  
ATOM   2933  CB  TYR A 228       5.042   8.045  15.990  1.00  8.01           C  
ATOM   2934  CG  TYR A 228       3.493   8.051  15.823  1.00  5.12           C  
ATOM   2935  CD1 TYR A 228       2.700   8.036  16.944  1.00  5.12           C  
ATOM   2936  CD2 TYR A 228       2.906   8.146  14.558  1.00  5.12           C  
ATOM   2937  CE1 TYR A 228       1.316   8.067  16.859  1.00  5.12           C  
ATOM   2938  CE2 TYR A 228       1.496   8.198  14.443  1.00  5.12           C  
ATOM   2939  CZ  TYR A 228       0.720   8.160  15.596  1.00  5.12           C  
ATOM   2940  OH  TYR A 228      -0.678   8.149  15.530  1.00  5.12           O  
ATOM   2941  H   TYR A 228       5.682  10.055  14.056  1.00  8.01           H  
ATOM   2942  HA  TYR A 228       5.086   9.993  16.978  1.00  8.01           H  
ATOM   2943  HB3 TYR A 228       5.309   7.482  16.884  1.00  8.01           H  
ATOM   2944  HB2 TYR A 228       5.499   7.569  15.122  1.00  8.01           H  
ATOM   2945  HD1 TYR A 228       3.152   7.999  17.924  1.00  5.12           H  
ATOM   2946  HD2 TYR A 228       3.528   8.179  13.675  1.00  5.12           H  
ATOM   2947  HE1 TYR A 228       0.719   8.020  17.757  1.00  5.12           H  
ATOM   2948  HE2 TYR A 228       1.036   8.266  13.468  1.00  5.12           H  
ATOM   2949  HH  TYR A 228      -0.955   8.119  14.611  1.00  5.12           H  
ATOM   2950  N   THR A 229       7.449   9.710  17.623  1.00  7.35           N  
ATOM   2951  CA  THR A 229       8.871   9.567  17.980  1.00  7.35           C  
ATOM   2952  C   THR A 229       9.328   8.111  17.716  1.00  7.35           C  
ATOM   2953  O   THR A 229       8.586   7.169  18.063  1.00  7.35           O  
ATOM   2954  CB  THR A 229       9.115   9.951  19.491  1.00  7.35           C  
ATOM   2955  OG1 THR A 229       8.447  11.220  19.813  1.00  3.12           O  
ATOM   2956  CG2 THR A 229      10.617   9.993  19.824  1.00  3.12           C  
ATOM   2957  H   THR A 229       6.761   9.919  18.332  1.00  7.35           H  
ATOM   2958  HA  THR A 229       9.458  10.236  17.351  1.00  7.35           H  
ATOM   2959  HB  THR A 229       8.662   9.174  20.107  1.00  7.35           H  
ATOM   2960  HG1 THR A 229       8.708  11.505  20.692  1.00  3.12           H  
ATOM   2961 HG21 THR A 229      10.750  10.260  20.872  1.00  3.12           H  
ATOM   2962 HG22 THR A 229      11.058   9.013  19.641  1.00  3.12           H  
ATOM   2963 HG23 THR A 229      11.109  10.735  19.195  1.00  3.12           H  
ATOM   2964  N   LYS A 230      10.443   7.978  17.075  1.00  8.39           N  
ATOM   2965  CA  LYS A 230      10.989   6.674  16.633  1.00  8.39           C  
ATOM   2966  C   LYS A 230      11.867   6.088  17.747  1.00  8.39           C  
ATOM   2967  O   LYS A 230      13.079   6.412  17.878  1.00  8.39           O  
ATOM   2968  CB  LYS A 230      11.857   6.925  15.400  1.00  8.39           C  
ATOM   2969  CG  LYS A 230      12.190   5.630  14.644  1.00 21.92           C  
ATOM   2970  CD  LYS A 230      12.870   6.022  13.317  1.00 21.92           C  
ATOM   2971  CE  LYS A 230      12.660   4.959  12.243  1.00 21.92           C  
ATOM   2972  NZ  LYS A 230      13.317   5.374  11.000  0.00  0.00           N1+
ATOM   2973  H   LYS A 230      10.996   8.793  16.848  1.00  8.39           H  
ATOM   2974  HA  LYS A 230      10.178   5.987  16.391  1.00  8.39           H  
ATOM   2975  HB3 LYS A 230      12.782   7.416  15.702  1.00  8.39           H  
ATOM   2976  HB2 LYS A 230      11.344   7.614  14.730  1.00  8.39           H  
ATOM   2977  HG3 LYS A 230      11.269   5.086  14.433  1.00 21.92           H  
ATOM   2978  HG2 LYS A 230      12.877   5.028  15.240  1.00 21.92           H  
ATOM   2979  HD3 LYS A 230      13.938   6.163  13.484  1.00 21.92           H  
ATOM   2980  HD2 LYS A 230      12.466   6.973  12.970  1.00 21.92           H  
ATOM   2981  HE3 LYS A 230      11.593   4.830  12.064  1.00 21.92           H  
ATOM   2982  HE2 LYS A 230      13.085   4.013  12.580  1.00 21.92           H  
ATOM   2983  HZ1 LYS A 230      14.307   5.492  11.165  1.00  0.00           H  
ATOM   2984  HZ2 LYS A 230      13.176   4.668  10.292  1.00  0.00           H  
ATOM   2985  HZ3 LYS A 230      12.922   6.249  10.686  1.00  0.00           H  
ATOM   2986  N   VAL A 231      11.186   5.424  18.666  1.00  8.51           N  
ATOM   2987  CA  VAL A 231      11.822   4.890  19.882  1.00  8.51           C  
ATOM   2988  C   VAL A 231      13.069   4.019  19.626  1.00  8.51           C  
ATOM   2989  O   VAL A 231      13.997   4.034  20.467  1.00  8.51           O  
ATOM   2990  CB  VAL A 231      10.780   4.101  20.694  1.00  8.51           C  
ATOM   2991  CG1 VAL A 231      11.442   3.408  21.921  1.00  9.92           C  
ATOM   2992  CG2 VAL A 231       9.529   4.923  21.125  1.00  9.92           C  
ATOM   2993  H   VAL A 231      10.195   5.269  18.546  1.00  8.51           H  
ATOM   2994  HA  VAL A 231      12.135   5.740  20.488  1.00  8.51           H  
ATOM   2995  HB  VAL A 231      10.419   3.304  20.044  1.00  8.51           H  
ATOM   2996 HG11 VAL A 231      10.686   2.857  22.479  1.00  9.92           H  
ATOM   2997 HG12 VAL A 231      12.213   2.719  21.577  1.00  9.92           H  
ATOM   2998 HG13 VAL A 231      11.891   4.163  22.567  1.00  9.92           H  
ATOM   2999 HG21 VAL A 231       8.851   4.284  21.692  1.00  9.92           H  
ATOM   3000 HG22 VAL A 231       9.841   5.762  21.747  1.00  9.92           H  
ATOM   3001 HG23 VAL A 231       9.017   5.299  20.239  1.00  9.92           H  
ATOM   3002  N   CYS A 232      13.138   3.268  18.511  1.00 10.56           N  
ATOM   3003  CA  CYS A 232      14.318   2.402  18.274  1.00 10.56           C  
ATOM   3004  C   CYS A 232      15.606   3.205  18.199  1.00 10.56           C  
ATOM   3005  O   CYS A 232      16.662   2.645  18.505  1.00 10.56           O  
ATOM   3006  CB  CYS A 232      14.183   1.535  16.994  1.00 10.56           C  
ATOM   3007  SG  CYS A 232      14.050   2.585  15.509  1.00 14.09           S  
ATOM   3008  H   CYS A 232      12.386   3.295  17.837  1.00 10.56           H  
ATOM   3009  HA  CYS A 232      14.403   1.723  19.123  1.00 10.56           H  
ATOM   3010  HB3 CYS A 232      13.297   0.905  17.074  1.00 10.56           H  
ATOM   3011  HB2 CYS A 232      15.053   0.885  16.902  1.00 10.56           H  
ATOM   3012  N   ASN A 233      15.576   4.531  17.994  1.00  8.65           N  
ATOM   3013  CA  ASN A 233      16.762   5.392  17.982  1.00  8.65           C  
ATOM   3014  C   ASN A 233      17.271   5.798  19.375  1.00  8.65           C  
ATOM   3015  O   ASN A 233      18.472   6.204  19.486  1.00  8.65           O  
ATOM   3016  CB  ASN A 233      16.408   6.684  17.225  1.00  8.65           C  
ATOM   3017  CG  ASN A 233      16.379   6.458  15.701  1.00 13.36           C  
ATOM   3018  OD1 ASN A 233      16.332   5.319  15.182  1.00 13.36           O  
ATOM   3019  ND2 ASN A 233      16.063   7.566  15.039  1.00 13.36           N  
ATOM   3020  H   ASN A 233      14.695   4.998  17.834  1.00  8.65           H  
ATOM   3021  HA  ASN A 233      17.564   4.880  17.449  1.00  8.65           H  
ATOM   3022  HB3 ASN A 233      17.140   7.456  17.463  1.00  8.65           H  
ATOM   3023  HB2 ASN A 233      15.434   7.044  17.557  1.00  8.65           H  
ATOM   3024 HD22 ASN A 233      16.009   7.554  14.031  1.00 13.36           H  
ATOM   3025 HD21 ASN A 233      15.877   8.420  15.544  1.00 13.36           H  
ATOM   3026  N   TYR A 234      16.432   5.575  20.374  1.00  7.30           N  
ATOM   3027  CA  TYR A 234      16.726   6.007  21.763  1.00  7.30           C  
ATOM   3028  C   TYR A 234      17.041   4.888  22.779  1.00  7.30           C  
ATOM   3029  O   TYR A 234      17.104   5.122  23.997  1.00  7.30           O  
ATOM   3030  CB  TYR A 234      15.528   6.830  22.290  1.00  7.30           C  
ATOM   3031  CG  TYR A 234      15.299   8.046  21.381  1.00 13.64           C  
ATOM   3032  CD1 TYR A 234      16.129   9.152  21.533  1.00 13.64           C  
ATOM   3033  CD2 TYR A 234      14.308   8.014  20.394  1.00 13.64           C  
ATOM   3034  CE1 TYR A 234      15.976  10.243  20.689  1.00 13.64           C  
ATOM   3035  CE2 TYR A 234      14.156   9.099  19.528  1.00 13.64           C  
ATOM   3036  CZ  TYR A 234      14.991  10.214  19.676  1.00 13.64           C  
ATOM   3037  OH  TYR A 234      14.841  11.346  18.829  1.00 13.64           O  
ATOM   3038  H   TYR A 234      15.559   5.097  20.203  1.00  7.30           H  
ATOM   3039  HA  TYR A 234      17.590   6.670  21.726  1.00  7.30           H  
ATOM   3040  HB3 TYR A 234      15.739   7.169  23.304  1.00  7.30           H  
ATOM   3041  HB2 TYR A 234      14.634   6.207  22.295  1.00  7.30           H  
ATOM   3042  HD1 TYR A 234      16.886   9.157  22.304  1.00 13.64           H  
ATOM   3043  HD2 TYR A 234      13.664   7.152  20.304  1.00 13.64           H  
ATOM   3044  HE1 TYR A 234      16.609  11.110  20.808  1.00 13.64           H  
ATOM   3045  HE2 TYR A 234      13.402   9.072  18.756  1.00 13.64           H  
ATOM   3046  HH  TYR A 234      15.497  12.008  19.060  1.00 13.64           H  
ATOM   3047  N   VAL A 235      17.102   3.664  22.298  1.00 12.65           N  
ATOM   3048  CA  VAL A 235      17.225   2.509  23.212  1.00 12.65           C  
ATOM   3049  C   VAL A 235      18.431   2.621  24.155  1.00 12.65           C  
ATOM   3050  O   VAL A 235      18.304   2.352  25.376  1.00 12.65           O  
ATOM   3051  CB  VAL A 235      17.143   1.172  22.395  1.00 12.65           C  
ATOM   3052  CG1 VAL A 235      17.516   0.001  23.334  1.00 11.91           C  
ATOM   3053  CG2 VAL A 235      15.707   0.987  21.813  1.00 11.91           C  
ATOM   3054  H   VAL A 235      17.065   3.511  21.300  1.00 12.65           H  
ATOM   3055  HA  VAL A 235      16.340   2.530  23.848  1.00 12.65           H  
ATOM   3056  HB  VAL A 235      17.858   1.212  21.573  1.00 12.65           H  
ATOM   3057 HG11 VAL A 235      17.464  -0.938  22.783  1.00 11.91           H  
ATOM   3058 HG12 VAL A 235      18.528   0.145  23.711  1.00 11.91           H  
ATOM   3059 HG13 VAL A 235      16.818  -0.031  24.171  1.00 11.91           H  
ATOM   3060 HG21 VAL A 235      15.661   0.056  21.248  1.00 11.91           H  
ATOM   3061 HG22 VAL A 235      14.985   0.952  22.629  1.00 11.91           H  
ATOM   3062 HG23 VAL A 235      15.471   1.823  21.155  1.00 11.91           H  
ATOM   3063  N   SER A 236      19.545   2.974  23.563  1.00 15.62           N  
ATOM   3064  CA  SER A 236      20.809   3.047  24.249  1.00 15.62           C  
ATOM   3065  C   SER A 236      20.700   4.141  25.325  1.00 15.62           C  
ATOM   3066  O   SER A 236      21.189   3.971  26.477  1.00 15.62           O  
ATOM   3067  CB  SER A 236      21.956   3.364  23.231  1.00 15.62           C  
ATOM   3068  OG  SER A 236      22.013   2.335  22.236  0.00  0.00           O  
ATOM   3069  H   SER A 236      19.542   3.210  22.581  1.00 15.62           H  
ATOM   3070  HA  SER A 236      21.011   2.090  24.730  1.00 15.62           H  
ATOM   3071  HB3 SER A 236      22.908   3.411  23.760  1.00 15.62           H  
ATOM   3072  HB2 SER A 236      21.761   4.323  22.751  1.00 15.62           H  
ATOM   3073  HG  SER A 236      22.306   2.711  21.403  1.00  0.00           H  
ATOM   3074  N   TRP A 237      20.025   5.224  24.911  1.00 12.19           N  
ATOM   3075  CA  TRP A 237      19.841   6.383  25.850  1.00 12.19           C  
ATOM   3076  C   TRP A 237      18.911   6.012  27.006  1.00 12.19           C  
ATOM   3077  O   TRP A 237      19.273   6.213  28.189  1.00 12.19           O  
ATOM   3078  CB  TRP A 237      19.317   7.628  25.121  1.00 12.19           C  
ATOM   3079  CG  TRP A 237      18.949   8.744  26.137  1.00 11.02           C  
ATOM   3080  CD1 TRP A 237      19.785   9.557  26.867  1.00 11.02           C  
ATOM   3081  CD2 TRP A 237      17.640   9.133  26.498  1.00 11.02           C  
ATOM   3082  NE1 TRP A 237      19.002  10.447  27.668  1.00 11.02           N  
ATOM   3083  CE2 TRP A 237      17.758  10.199  27.449  1.00 11.02           C  
ATOM   3084  CE3 TRP A 237      16.393   8.685  26.084  1.00 11.02           C  
ATOM   3085  CZ2 TRP A 237      16.642  10.808  28.028  1.00 11.02           C  
ATOM   3086  CZ3 TRP A 237      15.253   9.318  26.669  1.00 11.02           C  
ATOM   3087  CH2 TRP A 237      15.384  10.353  27.622  1.00 11.02           C  
ATOM   3088  H   TRP A 237      19.646   5.256  23.975  1.00 12.19           H  
ATOM   3089  HA  TRP A 237      20.816   6.629  26.272  1.00 12.19           H  
ATOM   3090  HB3 TRP A 237      18.435   7.363  24.538  1.00 12.19           H  
ATOM   3091  HB2 TRP A 237      20.082   7.997  24.438  1.00 12.19           H  
ATOM   3092  HD1 TRP A 237      20.856   9.454  26.773  1.00 11.02           H  
ATOM   3093  HE1 TRP A 237      19.458  11.118  28.269  1.00 11.02           H  
ATOM   3094  HE3 TRP A 237      16.319   7.894  25.353  1.00 11.02           H  
ATOM   3095  HZ2 TRP A 237      16.773  11.595  28.756  1.00 11.02           H  
ATOM   3096  HZ3 TRP A 237      14.258   9.008  26.385  1.00 11.02           H  
ATOM   3097  HH2 TRP A 237      14.490  10.794  28.038  1.00 11.02           H  
ATOM   3098  N   ILE A 238      17.854   5.304  26.691  1.00  8.23           N  
ATOM   3099  CA  ILE A 238      16.973   4.795  27.746  1.00  8.23           C  
ATOM   3100  C   ILE A 238      17.722   3.826  28.682  1.00  8.23           C  
ATOM   3101  O   ILE A 238      17.648   3.983  29.918  1.00  8.23           O  
ATOM   3102  CB  ILE A 238      15.734   4.078  27.137  1.00  8.23           C  
ATOM   3103  CG1 ILE A 238      14.894   5.122  26.363  1.00  7.88           C  
ATOM   3104  CG2 ILE A 238      14.872   3.345  28.193  1.00  7.88           C  
ATOM   3105  CD1 ILE A 238      13.658   4.523  25.660  1.00  7.88           C  
ATOM   3106  H   ILE A 238      17.647   5.109  25.722  1.00  8.23           H  
ATOM   3107  HA  ILE A 238      16.623   5.641  28.338  1.00  8.23           H  
ATOM   3108  HB  ILE A 238      16.092   3.337  26.422  1.00  8.23           H  
ATOM   3109 HG13 ILE A 238      15.524   5.618  25.625  1.00  7.88           H  
ATOM   3110 HG12 ILE A 238      14.575   5.909  27.047  1.00  7.88           H  
ATOM   3111 HG21 ILE A 238      14.025   2.866  27.702  1.00  7.88           H  
ATOM   3112 HG22 ILE A 238      15.476   2.588  28.694  1.00  7.88           H  
ATOM   3113 HG23 ILE A 238      14.508   4.063  28.927  1.00  7.88           H  
ATOM   3114 HD11 ILE A 238      13.118   5.313  25.138  1.00  7.88           H  
ATOM   3115 HD12 ILE A 238      13.978   3.767  24.943  1.00  7.88           H  
ATOM   3116 HD13 ILE A 238      13.004   4.065  26.402  1.00  7.88           H  
ATOM   3117  N   LYS A 239      18.339   2.820  28.111  1.00 10.80           N  
ATOM   3118  CA  LYS A 239      19.006   1.841  28.982  1.00 10.80           C  
ATOM   3119  C   LYS A 239      20.063   2.406  29.947  1.00 10.80           C  
ATOM   3120  O   LYS A 239      20.058   2.165  31.205  1.00 10.80           O  
ATOM   3121  CB  LYS A 239      19.582   0.748  28.065  1.00 10.80           C  
ATOM   3122  CG  LYS A 239      18.447  -0.063  27.395  1.00 17.60           C  
ATOM   3123  CD  LYS A 239      18.969  -1.410  26.855  0.00  0.00           C  
ATOM   3124  CE  LYS A 239      20.364  -1.301  26.204  0.00  0.00           C  
ATOM   3125  NZ  LYS A 239      20.345  -0.445  25.011  0.00  0.00           N1+
ATOM   3126  H   LYS A 239      18.345   2.737  27.104  1.00 10.80           H  
ATOM   3127  HA  LYS A 239      18.232   1.374  29.591  1.00 10.80           H  
ATOM   3128  HB3 LYS A 239      20.211   0.077  28.651  1.00 10.80           H  
ATOM   3129  HB2 LYS A 239      20.202   1.209  27.296  1.00 10.80           H  
ATOM   3130  HG3 LYS A 239      18.022   0.516  26.575  1.00 17.60           H  
ATOM   3131  HG2 LYS A 239      17.654  -0.246  28.121  1.00 17.60           H  
ATOM   3132  HD3 LYS A 239      18.261  -1.808  26.128  1.00  0.00           H  
ATOM   3133  HD2 LYS A 239      19.004  -2.136  27.667  1.00  0.00           H  
ATOM   3134  HE3 LYS A 239      20.715  -2.296  25.931  1.00  0.00           H  
ATOM   3135  HE2 LYS A 239      21.072  -0.898  26.928  1.00  0.00           H  
ATOM   3136  HZ1 LYS A 239      19.740   0.347  25.174  1.00  0.00           H  
ATOM   3137  HZ2 LYS A 239      21.281  -0.118  24.816  1.00  0.00           H  
ATOM   3138  HZ3 LYS A 239      20.002  -0.974  24.222  1.00  0.00           H  
ATOM   3139  N   GLN A 240      20.882   3.280  29.367  1.00 16.18           N  
ATOM   3140  CA  GLN A 240      21.945   4.015  30.108  1.00 16.18           C  
ATOM   3141  C   GLN A 240      21.352   4.831  31.274  1.00 16.18           C  
ATOM   3142  O   GLN A 240      21.954   4.892  32.384  1.00 16.18           O  
ATOM   3143  CB  GLN A 240      22.672   4.993  29.126  1.00 16.18           C  
ATOM   3144  CG  GLN A 240      23.639   6.000  29.790  0.00  0.00           C  
ATOM   3145  CD  GLN A 240      24.773   5.283  30.518  0.00  0.00           C  
ATOM   3146  OE1 GLN A 240      25.406   4.366  29.937  0.00  0.00           O  
ATOM   3147  NE2 GLN A 240      24.774   5.468  31.824  0.00  0.00           N  
ATOM   3148  H   GLN A 240      20.799   3.471  28.379  1.00 16.18           H  
ATOM   3149  HA  GLN A 240      22.667   3.300  30.502  1.00 16.18           H  
ATOM   3150  HB3 GLN A 240      21.929   5.538  28.544  1.00 16.18           H  
ATOM   3151  HB2 GLN A 240      23.213   4.415  28.376  1.00 16.18           H  
ATOM   3152  HG3 GLN A 240      23.088   6.619  30.498  1.00  0.00           H  
ATOM   3153  HG2 GLN A 240      24.056   6.659  29.028  1.00  0.00           H  
ATOM   3154 HE22 GLN A 240      25.485   5.034  32.395  1.00  0.00           H  
ATOM   3155 HE21 GLN A 240      24.063   6.043  32.253  1.00  0.00           H  
ATOM   3156  N   THR A 241      20.271   5.555  30.892  1.00 12.30           N  
ATOM   3157  CA  THR A 241      19.640   6.449  31.852  1.00 12.30           C  
ATOM   3158  C   THR A 241      19.127   5.679  33.047  1.00 12.30           C  
ATOM   3159  O   THR A 241      19.397   6.107  34.209  1.00 12.30           O  
ATOM   3160  CB  THR A 241      18.558   7.414  31.263  1.00 12.30           C  
ATOM   3161  OG1 THR A 241      19.197   8.159  30.210  1.00 10.37           O  
ATOM   3162  CG2 THR A 241      18.088   8.464  32.289  1.00 10.37           C  
ATOM   3163  H   THR A 241      19.913   5.470  29.951  1.00 12.30           H  
ATOM   3164  HA  THR A 241      20.436   7.090  32.230  1.00 12.30           H  
ATOM   3165  HB  THR A 241      17.710   6.850  30.875  1.00 12.30           H  
ATOM   3166  HG1 THR A 241      19.291   7.601  29.434  1.00 10.37           H  
ATOM   3167 HG21 THR A 241      17.338   9.109  31.832  1.00 10.37           H  
ATOM   3168 HG22 THR A 241      17.655   7.960  33.153  1.00 10.37           H  
ATOM   3169 HG23 THR A 241      18.938   9.066  32.609  1.00 10.37           H  
ATOM   3170  N   ILE A 242      18.389   4.648  32.726  1.00 12.54           N  
ATOM   3171  CA  ILE A 242      17.711   3.915  33.784  1.00 12.54           C  
ATOM   3172  C   ILE A 242      18.746   3.196  34.642  1.00 12.54           C  
ATOM   3173  O   ILE A 242      18.540   3.065  35.889  1.00 12.54           O  
ATOM   3174  CB  ILE A 242      16.761   2.814  33.189  1.00 12.54           C  
ATOM   3175  CG1 ILE A 242      15.393   3.371  32.933  1.00 26.84           C  
ATOM   3176  CG2 ILE A 242      16.586   1.642  34.193  1.00 26.84           C  
ATOM   3177  CD1 ILE A 242      15.381   4.340  31.766  1.00 26.84           C  
ATOM   3178  H   ILE A 242      18.298   4.374  31.758  1.00 12.54           H  
ATOM   3179  HA  ILE A 242      17.135   4.605  34.401  1.00 12.54           H  
ATOM   3180  HB  ILE A 242      17.181   2.436  32.257  1.00 12.54           H  
ATOM   3181 HG13 ILE A 242      15.035   3.878  33.829  1.00 26.84           H  
ATOM   3182 HG12 ILE A 242      14.700   2.554  32.733  1.00 26.84           H  
ATOM   3183 HG21 ILE A 242      15.925   0.890  33.763  1.00 26.84           H  
ATOM   3184 HG22 ILE A 242      17.557   1.194  34.402  1.00 26.84           H  
ATOM   3185 HG23 ILE A 242      16.153   2.018  35.120  1.00 26.84           H  
ATOM   3186 HD11 ILE A 242      14.370   4.718  31.617  1.00 26.84           H  
ATOM   3187 HD12 ILE A 242      16.052   5.172  31.977  1.00 26.84           H  
ATOM   3188 HD13 ILE A 242      15.713   3.827  30.863  1.00 26.84           H  
ATOM   3189  N   ALA A 243      19.847   2.815  34.041  1.00 16.55           N  
ATOM   3190  CA  ALA A 243      20.925   2.121  34.801  1.00 16.55           C  
ATOM   3191  C   ALA A 243      21.633   3.042  35.812  1.00 16.55           C  
ATOM   3192  O   ALA A 243      22.249   2.521  36.788  1.00 16.55           O  
ATOM   3193  CB  ALA A 243      22.001   1.631  33.824  1.00 16.55           C  
ATOM   3194  H   ALA A 243      19.971   2.991  33.054  1.00 16.55           H  
ATOM   3195  HA  ALA A 243      20.501   1.266  35.328  1.00 16.55           H  
ATOM   3196  HB1 ALA A 243      22.791   1.123  34.377  1.00 16.55           H  
ATOM   3197  HB2 ALA A 243      21.556   0.939  33.109  1.00 16.55           H  
ATOM   3198  HB3 ALA A 243      22.422   2.483  33.290  1.00 16.55           H  
ATOM   3199  N   SER A 244      21.520   4.357  35.602  1.00 18.50           N  
ATOM   3200  CA  SER A 244      22.288   5.308  36.418  1.00 18.50           C  
ATOM   3201  C   SER A 244      21.419   6.233  37.249  1.00 18.50           C  
ATOM   3202  O   SER A 244      21.912   7.209  37.870  1.00 18.50           O  
ATOM   3203  CB  SER A 244      23.258   6.144  35.552  1.00 18.50           C  
ATOM   3204  OG  SER A 244      23.969   5.281  34.652  0.00  0.00           O  
ATOM   3205  H   SER A 244      20.904   4.702  34.879  1.00 18.50           H  
ATOM   3206  HA  SER A 244      22.894   4.724  37.111  1.00 18.50           H  
ATOM   3207  HB3 SER A 244      23.969   6.660  36.198  1.00 18.50           H  
ATOM   3208  HB2 SER A 244      22.692   6.879  34.979  1.00 18.50           H  
ATOM   3209  HG  SER A 244      23.419   5.090  33.889  1.00  0.00           H  
ATOM   3210  N   ASN A 245      20.140   6.014  37.228  1.00 16.03           N  
ATOM   3211  CA  ASN A 245      19.247   6.871  37.964  1.00 16.03           C  
ATOM   3212  C   ASN A 245      18.167   6.050  38.662  1.00 16.03           C  
ATOM   3213  O   ASN A 245      17.332   6.695  39.341  1.00 16.03           O  
ATOM   3214  CB  ASN A 245      18.546   7.785  36.941  1.00 16.03           C  
ATOM   3215  CG  ASN A 245      19.506   8.823  36.333  1.00 18.49           C  
ATOM   3216  OD1 ASN A 245      19.679   9.885  36.980  1.00 18.49           O  
ATOM   3217  ND2 ASN A 245      20.188   8.572  35.247  1.00 18.49           N  
ATOM   3218  H   ASN A 245      19.769   5.241  36.695  1.00 16.03           H  
ATOM   3219  HA  ASN A 245      19.802   7.466  38.689  1.00 16.03           H  
ATOM   3220  HB3 ASN A 245      17.715   8.299  37.424  1.00 16.03           H  
ATOM   3221  HB2 ASN A 245      18.119   7.176  36.144  1.00 16.03           H  
ATOM   3222 HD22 ASN A 245      20.811   9.271  34.869  1.00 18.49           H  
ATOM   3223 HD21 ASN A 245      20.092   7.679  34.785  1.00 18.49           H  
ATOM   3224  N   NMA A 245A     18.464   4.758  39.047  1.00  0.00           N  
ATOM   3225  CA  NMA A 245A     17.814   4.179  40.213  1.00  0.00           C  
ATOM   3226  H   NMA A 245A     19.132   4.216  38.520  1.00  0.00           H  
ATOM   3227 1HA  NMA A 245A     17.120   4.932  40.649  1.00  0.00           H  
ATOM   3228 2HA  NMA A 245A     17.243   3.271  39.914  1.00  0.00           H  
ATOM   3229 3HA  NMA A 245A     18.580   3.892  40.968  1.00  0.00           H  
TER    3230      NMA A 245A
HETATM 3231 CA    CA A 480     -10.300   4.358  36.895  1.00 10.61          Ca2+
HETATM 3232  O   HOH A 401      -2.927  13.819  40.756  1.00 24.70           O  
HETATM 3233  H1  HOH A 401      -3.377  13.850  39.863  1.00 24.70           H  
HETATM 3234  H2  HOH A 401      -2.769  12.867  41.018  1.00 24.70           H  
HETATM 3235  O   HOH A 406       4.889   5.909  25.265  1.00 10.10           O  
HETATM 3236  H1  HOH A 406       5.248   6.237  26.139  1.00 10.10           H  
HETATM 3237  H2  HOH A 406       4.270   6.594  24.880  1.00 10.10           H  
HETATM 3238  O   HOH A 408       8.850  13.873  17.142  1.00 12.46           O  
HETATM 3239  H1  HOH A 408       9.340  14.676  17.480  1.00 12.46           H  
HETATM 3240  H2  HOH A 408       7.927  13.858  17.527  1.00 12.46           H  
HETATM 3241  O   HOH A 410      -3.870   9.452  26.413  1.00  4.19           O  
HETATM 3242  H1  HOH A 410      -3.913  10.407  26.119  1.00  4.19           H  
HETATM 3243  H2  HOH A 410      -3.211   8.957  25.846  1.00  4.19           H  
HETATM 3244  O   HOH A 412     -11.374   0.654  26.976  1.00  4.60           O  
HETATM 3245  H1  HOH A 412     -11.048   1.415  26.415  1.00  4.60           H  
HETATM 3246  H2  HOH A 412     -11.127   0.815  27.932  1.00  4.60           H  
HETATM 3247  O   HOH A 415      -4.496  15.265  10.737  1.00 12.69           O  
HETATM 3248  H1  HOH A 415      -4.191  16.212  10.836  1.00 12.69           H  
HETATM 3249  H2  HOH A 415      -3.800  14.739  10.248  1.00 12.69           H  
HETATM 3250  O   HOH A 416       0.950  11.375  16.494  1.00  7.25           O  
HETATM 3251  H1  HOH A 416       1.921  11.505  16.292  1.00  7.25           H  
HETATM 3252  H2  HOH A 416       0.761  10.400  16.609  1.00  7.25           H  
HETATM 3253  O   HOH A 429     -12.070   6.651  18.466  1.00 12.69           O  
HETATM 3254  H1  HOH A 429     -11.491   7.456  18.597  1.00 12.69           H  
HETATM 3255  H2  HOH A 429     -12.335   6.282  19.357  1.00 12.69           H  
HETATM 3256  O   HOH A 430      -9.270   8.506  22.731  1.00  5.98           O  
HETATM 3257  H1  HOH A 430      -8.594   8.219  23.409  1.00  5.98           H  
HETATM 3258  H2  HOH A 430      -9.394   9.497  22.782  1.00  5.98           H  
HETATM 3259  O   HOH A 439      11.040  20.653  27.812  1.00 33.08           O  
HETATM 3260  H1  HOH A 439      10.054  20.561  27.675  1.00 33.08           H  
HETATM 3261  H2  HOH A 439      11.241  20.672  28.791  1.00 33.08           H  
HETATM 3262  O   HOH A 457      -5.843  10.561  34.958  1.00  7.31           O  
HETATM 3263  H1  HOH A 457      -5.360   9.973  34.309  1.00  7.31           H  
HETATM 3264  H2  HOH A 457      -6.476  10.010  35.501  1.00  7.31           H  
HETATM 3265  O   HOH A 470      -8.705   0.135  14.338  1.00 10.73           O  
HETATM 3266  H1  HOH A 470      -8.950  -0.729  14.778  1.00 10.73           H  
HETATM 3267  H2  HOH A 470      -8.737   0.024  13.345  1.00 10.73           H  
HETATM 3268  O   HOH A 473       7.336   7.289   8.139  1.00  8.89           O  
HETATM 3269  H1  HOH A 473       8.404   7.408   7.905  1.00  8.89           H  
HETATM 3270  H2  HOH A 473       6.869   6.623   7.399  1.00  8.89           H  
HETATM 3271  O   HOH A 482       7.664  21.532  24.985  1.00 24.39           O  
HETATM 3272  H1  HOH A 482       7.977  20.864  24.310  1.00 24.39           H  
HETATM 3273  H2  HOH A 482       7.830  21.179  25.906  1.00 24.39           H  
HETATM 3274  O   HOH A 499      17.457  20.536  24.689  1.00 24.73           O  
HETATM 3275  H1  HOH A 499      17.969  19.677  24.685  1.00 24.73           H  
HETATM 3276  H2  HOH A 499      16.658  20.452  24.093  1.00 24.73           H  
HETATM 3277  O   HOH A 516      -4.428  -1.630  32.617  1.00 14.74           O  
HETATM 3278  H1  HOH A 516      -3.904  -2.407  32.967  1.00 14.74           H  
HETATM 3279  H2  HOH A 516      -3.831  -1.045  32.068  1.00 14.74           H  
HETATM 3280  O   HOH A 530       2.122  11.727   1.634  1.00 28.70           O  
HETATM 3281  H1  HOH A 530       3.024  11.892   1.235  1.00 28.70           H  
HETATM 3282  H2  HOH A 530       2.191  11.740   2.632  1.00 28.70           H  
HETATM 3283  O   HOH A 561     -10.284  -2.115  35.691  1.00 25.93           O  
HETATM 3284  H1  HOH A 561      -9.901  -2.605  34.908  1.00 25.93           H  
HETATM 3285  H2  HOH A 561     -11.158  -2.528  35.948  1.00 25.93           H  
HETATM 3286  O   HOH A 562      -4.808  11.535   9.447  1.00 16.14           O  
HETATM 3287  H1  HOH A 562      -4.046  12.183   9.443  1.00 16.14           H  
HETATM 3288  H2  HOH A 562      -4.468  10.621   9.670  1.00 16.14           H  
HETATM 3289  O   HOH A 583      -3.359  -2.958  40.024  1.00 26.45           O  
HETATM 3290  H1  HOH A 583      -3.978  -2.332  39.551  1.00 26.45           H  
HETATM 3291  H2  HOH A 583      -3.466  -2.850  41.012  1.00 26.45           H  
HETATM 3292  O   HOH A 604      -8.098   0.011  30.017  1.00 11.83           O  
HETATM 3293  H1  HOH A 604      -7.626   0.555  30.711  1.00 11.83           H  
HETATM 3294  H2  HOH A 604      -9.010   0.389  29.861  1.00 11.83           H  
HETATM 3295  O   HOH A 700      -8.200  13.812  37.881  1.00  9.95           O  
HETATM 3296  H1  HOH A 700      -7.979  14.787  37.912  1.00  9.95           H  
HETATM 3297  H2  HOH A 700      -8.280  13.458  38.813  1.00  9.95           H  
HETATM 3298  O   HOH A 701      -1.973   7.926  24.818  1.00  1.53           O  
HETATM 3299  H1  HOH A 701      -2.281   7.231  24.169  1.00  1.53           H  
HETATM 3300  H2  HOH A 701      -1.586   8.701  24.318  1.00  1.53           H  
HETATM 3301  O   HOH A 702      -1.245  17.671  22.998  1.00  7.65           O  
HETATM 3302  H1  HOH A 702      -0.778  16.814  22.780  1.00  7.65           H  
HETATM 3303  H2  HOH A 702      -1.302  17.776  23.991  1.00  7.65           H  
HETATM 3304  O   HOH A 703      11.391  12.930  17.496  1.00  8.18           O  
HETATM 3305  H1  HOH A 703      11.369  12.073  16.982  1.00  8.18           H  
HETATM 3306  H2  HOH A 703      10.465  13.167  17.789  1.00  8.18           H  
HETATM 3307  O   HOH A 704      -1.935   8.071  13.249  1.00  5.41           O  
HETATM 3308  H1  HOH A 704      -1.285   7.928  12.503  1.00  5.41           H  
HETATM 3309  H2  HOH A 704      -2.278   9.010  13.217  1.00  5.41           H  
HETATM 3310  O   HOH A 705      -3.835   8.922  10.084  1.00 10.34           O  
HETATM 3311  H1  HOH A 705      -4.694   8.640  10.511  1.00 10.34           H  
HETATM 3312  H2  HOH A 705      -3.165   9.142  10.794  1.00 10.34           H  
HETATM 3313  O   HOH A 706      -9.067   0.122  36.996  1.00  8.60           O  
HETATM 3314  H1  HOH A 706      -8.184   0.193  36.532  1.00  8.60           H  
HETATM 3315  H2  HOH A 706      -9.586  -0.642  36.612  1.00  8.60           H  
HETATM 3316  O   HOH A 707      -7.612   9.020  36.477  1.00  7.89           O  
HETATM 3317  H1  HOH A 707      -8.591   9.105  36.291  1.00  7.89           H  
HETATM 3318  H2  HOH A 707      -7.380   8.057  36.611  1.00  7.89           H  
HETATM 3319  O   HOH A 708      -3.411   3.419  33.133  1.00  6.19           O  
HETATM 3320  H1  HOH A 708      -2.897   4.040  33.724  1.00  6.19           H  
HETATM 3321  H2  HOH A 708      -2.805   2.696  32.801  1.00  6.19           H  
HETATM 3322  O   HOH A 709      -4.364   0.823  31.016  1.00 14.93           O  
HETATM 3323  H1  HOH A 709      -5.244   1.142  31.369  1.00 14.93           H  
HETATM 3324  H2  HOH A 709      -3.629   1.139  31.616  1.00 14.93           H  
HETATM 3325  O   HOH A 710       1.643  17.857  19.582  1.00 13.54           O  
HETATM 3326  H1  HOH A 710       2.111  16.978  19.490  1.00 13.54           H  
HETATM 3327  H2  HOH A 710       1.527  18.074  20.551  1.00 13.54           H  
HETATM 3328  O   HOH A 711      -9.490   6.317  38.193  1.00 10.77           O  
HETATM 3329  H1  HOH A 711      -9.488   6.388  39.191  1.00 10.77           H  
HETATM 3330  H2  HOH A 711      -9.116   7.156  37.798  1.00 10.77           H  
HETATM 3331  O   HOH A 712      12.881  15.826  38.107  1.00 16.78           O  
HETATM 3332  H1  HOH A 712      13.854  15.917  38.611  1.00 16.78           H  
HETATM 3333  H2  HOH A 712      12.282  16.728  38.299  1.00 16.78           H  
HETATM 3334  O   HOH A 713      16.319   2.991  38.344  1.00 17.46           O  
HETATM 3335  H1  HOH A 713      16.252   2.819  39.327  1.00 17.46           H  
HETATM 3336  H2  HOH A 713      17.281   2.992  38.070  1.00 17.46           H  
HETATM 3337  O   HOH A 714     -10.352   2.286  35.742  1.00  9.07           O  
HETATM 3338  H1  HOH A 714     -11.217   1.989  35.338  1.00  9.07           H  
HETATM 3339  H2  HOH A 714      -9.906   1.508  36.184  1.00  9.07           H  
HETATM 3340  O   HOH A 715      -8.947  13.763  33.942  1.00 18.33           O  
HETATM 3341  H1  HOH A 715      -9.557  14.169  34.763  1.00 18.33           H  
HETATM 3342  H2  HOH A 715      -9.573  13.125  33.301  1.00 18.33           H  
HETATM 3343  O   HOH A 716      -1.261   0.368  33.097  1.00 11.30           O  
HETATM 3344  H1  HOH A 716      -0.893  -0.429  32.617  1.00 11.30           H  
HETATM 3345  H2  HOH A 716      -1.355   1.130  32.456  1.00 11.30           H  
HETATM 3346  O   HOH A 717      -5.709  -1.127  29.306  1.00 14.70           O  
HETATM 3347  H1  HOH A 717      -6.581  -0.712  29.565  1.00 14.70           H  
HETATM 3348  H2  HOH A 717      -4.961  -0.647  29.765  1.00 14.70           H  
HETATM 3349  O   HOH A 718     -13.888   0.087  28.304  1.00 17.89           O  
HETATM 3350  H1  HOH A 718     -13.386   0.272  29.149  1.00 17.89           H  
HETATM 3351  H2  HOH A 718     -13.275   0.196  27.521  1.00 17.89           H  
HETATM 3352  O   HOH A 719      12.450  22.857  26.008  1.00 16.95           O  
HETATM 3353  H1  HOH A 719      12.006  22.163  26.576  1.00 16.95           H  
HETATM 3354  H2  HOH A 719      12.886  23.539  26.595  1.00 16.95           H  
HETATM 3355  O   HOH A 720      13.546  22.707  23.451  1.00 17.22           O  
HETATM 3356  H1  HOH A 720      14.080  21.866  23.365  1.00 17.22           H  
HETATM 3357  H2  HOH A 720      13.153  22.761  24.369  1.00 17.22           H  
HETATM 3358  O   HOH A 721      -0.813   0.453  22.355  1.00  8.79           O  
HETATM 3359  H1  HOH A 721      -0.655   0.604  21.379  1.00  8.79           H  
HETATM 3360  H2  HOH A 721      -1.452   1.140  22.700  1.00  8.79           H  
HETATM 3361  O   HOH A 722      11.081   2.688  16.695  1.00  6.65           O  
HETATM 3362  H1  HOH A 722      10.573   3.451  17.095  1.00  6.65           H  
HETATM 3363  H2  HOH A 722      11.042   2.747  15.698  1.00  6.65           H  
HETATM 3364  O   HOH A 723       9.877  19.379  12.494  1.00 16.57           O  
HETATM 3365  H1  HOH A 723       9.810  19.078  13.445  1.00 16.57           H  
HETATM 3366  H2  HOH A 723       9.900  18.581  11.892  1.00 16.57           H  
HETATM 3367  O   HOH A 724      14.027  18.220   9.118  1.00 25.72           O  
HETATM 3368  H1  HOH A 724      13.357  18.910   8.845  1.00 25.72           H  
HETATM 3369  H2  HOH A 724      13.649  17.307   8.963  1.00 25.72           H  
HETATM 3370  O   HOH A 725       9.930  16.190   5.865  1.00 18.43           O  
HETATM 3371  H1  HOH A 725      10.475  15.487   5.407  1.00 18.43           H  
HETATM 3372  H2  HOH A 725       9.345  16.647   5.195  1.00 18.43           H  
HETATM 3373  O   HOH A 726       2.515   1.626   4.656  1.00 15.63           O  
HETATM 3374  H1  HOH A 726       2.943   1.720   5.555  1.00 15.63           H  
HETATM 3375  H2  HOH A 726       1.544   1.413   4.769  1.00 15.63           H  
HETATM 3376  O   HOH A 727       3.320   4.101   2.884  1.00 20.91           O  
HETATM 3377  H1  HOH A 727       3.064   3.315   3.447  1.00 20.91           H  
HETATM 3378  H2  HOH A 727       3.018   4.943   3.331  1.00 20.91           H  
HETATM 3379  O   HOH A 728     -14.059   9.003  16.556  1.00 19.27           O  
HETATM 3380  H1  HOH A 728     -13.787   9.928  16.822  1.00 19.27           H  
HETATM 3381  H2  HOH A 728     -14.220   8.454  17.376  1.00 19.27           H  
HETATM 3382  O   HOH A 729       8.286  -4.150  16.486  1.00 16.24           O  
HETATM 3383  H1  HOH A 729       7.414  -4.250  16.965  1.00 16.24           H  
HETATM 3384  H2  HOH A 729       8.709  -3.280  16.740  1.00 16.24           H  
HETATM 3385  O   HOH A 730     -11.173   1.601  14.409  1.00 21.46           O  
HETATM 3386  H1  HOH A 730     -11.178   2.584  14.225  1.00 21.46           H  
HETATM 3387  H2  HOH A 730     -10.238   1.253  14.343  1.00 21.46           H  
HETATM 3388  O   HOH A 731       4.054  21.913   4.296  1.00 17.68           O  
HETATM 3389  H1  HOH A 731       4.535  21.561   5.099  1.00 17.68           H  
HETATM 3390  H2  HOH A 731       3.283  22.478   4.590  1.00 17.68           H  
HETATM 3391  O   HOH A 800      16.519  19.931  15.883  1.00 25.07           O  
HETATM 3392  H1  HOH A 800      15.532  20.061  15.975  1.00 25.07           H  
HETATM 3393  H2  HOH A 800      16.934  19.876  16.791  1.00 25.07           H  
HETATM 3394  O   HOH A 801     -12.130  23.265  15.927  1.00 25.98           O  
HETATM 3395  H1  HOH A 801     -11.535  23.649  16.769  1.00 25.98           H  
HETATM 3396  H2  HOH A 801     -12.103  23.988  15.099  1.00 25.98           H  
HETATM 3397  O   HOH A 802     -10.358  18.093  16.449  1.00 28.23           O  
HETATM 3398  H1  HOH A 802     -10.637  18.094  15.489  1.00 28.23           H  
HETATM 3399  H2  HOH A 802     -10.914  17.435  16.957  1.00 28.23           H  
HETATM 3400  O   HOH A 803      16.477  -0.727  18.616  1.00 31.58           O  
HETATM 3401  H1  HOH A 803      16.028  -1.252  19.339  1.00 31.58           H  
HETATM 3402  H2  HOH A 803      16.394   0.250  18.813  1.00 31.58           H  
HETATM 3403  O   HOH A 804      12.812  -3.910  27.238  1.00 30.53           O  
HETATM 3404  H1  HOH A 804      13.487  -3.359  27.909  1.00 30.53           H  
HETATM 3405  H2  HOH A 804      12.958  -4.991  27.378  1.00 30.53           H  
HETATM 3406  O   HOH A 805       8.315  20.399  27.434  1.00 24.88           O  
HETATM 3407  H1  HOH A 805       8.414  19.416  27.277  1.00 24.88           H  
HETATM 3408  H2  HOH A 805       7.402  20.589  27.796  1.00 24.88           H  
HETATM 3409  O   HOH A 807       5.803  20.922  28.430  1.00 30.29           O  
HETATM 3410  H1  HOH A 807       5.421  20.338  27.714  1.00 30.29           H  
HETATM 3411  H2  HOH A 807       5.679  20.484  29.320  1.00 30.29           H  
HETATM 3412  O   HOH A 808      17.331  18.227  28.215  1.00 30.47           O  
HETATM 3413  H1  HOH A 808      17.010  17.634  27.476  1.00 30.47           H  
HETATM 3414  H2  HOH A 808      17.107  17.812  29.097  1.00 30.47           H  
HETATM 3415  O   HOH A 809      17.388  20.916  27.945  1.00 29.88           O  
HETATM 3416  H1  HOH A 809      17.415  21.153  26.974  1.00 29.88           H  
HETATM 3417  H2  HOH A 809      17.367  19.921  28.045  1.00 29.88           H  
CONECT 3232 3233 3234
CONECT 3233 3232
CONECT 3234 3232
CONECT 3235 3236 3237
CONECT 3236 3235
CONECT 3237 3235
CONECT 3238 3239 3240
CONECT 3239 3238
CONECT 3240 3238
CONECT 3241 3242 3243
CONECT 3242 3241
CONECT 3243 3241
CONECT 3244 3245 3246
CONECT 3245 3244
CONECT 3246 3244
CONECT 3247 3248 3249
CONECT 3248 3247
CONECT 3249 3247
CONECT 3250 3251 3252
CONECT 3251 3250
CONECT 3252 3250
CONECT 3253 3254 3255
CONECT 3254 3253
CONECT 3255 3253
CONECT 3256 3257 3258
CONECT 3257 3256
CONECT 3258 3256
CONECT 3259 3260 3261
CONECT 3260 3259
CONECT 3261 3259
CONECT 3262 3263 3264
CONECT 3263 3262
CONECT 3264 3262
CONECT 3265 3266 3267
CONECT 3266 3265
CONECT 3267 3265
CONECT 3268 3269 3270
CONECT 3269 3268
CONECT 3270 3268
CONECT 3271 3272 3273
CONECT 3272 3271
CONECT 3273 3271
CONECT 3274 3275 3276
CONECT 3275 3274
CONECT 3276 3274
CONECT 3277 3278 3279
CONECT 3278 3277
CONECT 3279 3277
CONECT 3280 3281 3282
CONECT 3281 3280
CONECT 3282 3280
CONECT 3283 3284 3285
CONECT 3284 3283
CONECT 3285 3283
CONECT 3286 3287 3288
CONECT 3287 3286
CONECT 3288 3286
CONECT 3289 3290 3291
CONECT 3290 3289
CONECT 3291 3289
CONECT 3292 3293 3294
CONECT 3293 3292
CONECT 3294 3292
CONECT 3295 3296 3297
CONECT 3296 3295
CONECT 3297 3295
CONECT 3298 3299 3300
CONECT 3299 3298
CONECT 3300 3298
CONECT 3301 3302 3303
CONECT 3302 3301
CONECT 3303 3301
CONECT 3304 3305 3306
CONECT 3305 3304
CONECT 3306 3304
CONECT 3307 3308 3309
CONECT 3308 3307
CONECT 3309 3307
CONECT 3310 3311 3312
CONECT 3311 3310
CONECT 3312 3310
CONECT 3313 3314 3315
CONECT 3314 3313
CONECT 3315 3313
CONECT 3316 3317 3318
CONECT 3317 3316
CONECT 3318 3316
CONECT 3319 3320 3321
CONECT 3320 3319
CONECT 3321 3319
CONECT 3322 3323 3324
CONECT 3323 3322
CONECT 3324 3322
CONECT 3325 3326 3327
CONECT 3326 3325
CONECT 3327 3325
CONECT 3328 3329 3330
CONECT 3329 3328
CONECT 3330 3328
CONECT 3331 3332 3333
CONECT 3332 3331
CONECT 3333 3331
CONECT 3334 3335 3336
CONECT 3335 3334
CONECT 3336 3334
CONECT 3337 3338 3339
CONECT 3338 3337
CONECT 3339 3337
CONECT 3340 3341 3342
CONECT 3341 3340
CONECT 3342 3340
CONECT 3343 3344 3345
CONECT 3344 3343
CONECT 3345 3343
CONECT 3346 3347 3348
CONECT 3347 3346
CONECT 3348 3346
CONECT 3349 3350 3351
CONECT 3350 3349
CONECT 3351 3349
CONECT 3352 3353 3354
CONECT 3353 3352
CONECT 3354 3352
CONECT 3355 3356 3357
CONECT 3356 3355
CONECT 3357 3355
CONECT 3358 3359 3360
CONECT 3359 3358
CONECT 3360 3358
CONECT 3361 3362 3363
CONECT 3362 3361
CONECT 3363 3361
CONECT 3364 3365 3366
CONECT 3365 3364
CONECT 3366 3364
CONECT 3367 3368 3369
CONECT 3368 3367
CONECT 3369 3367
CONECT 3370 3371 3372
CONECT 3371 3370
CONECT 3372 3370
CONECT 3373 3374 3375
CONECT 3374 3373
CONECT 3375 3373
CONECT 3376 3377 3378
CONECT 3377 3376
CONECT 3378 3376
CONECT 3379 3380 3381
CONECT 3380 3379
CONECT 3381 3379
CONECT 3382 3383 3384
CONECT 3383 3382
CONECT 3384 3382
CONECT 3385 3386 3387
CONECT 3386 3385
CONECT 3387 3385
CONECT 3388 3389 3390
CONECT 3389 3388
CONECT 3390 3388
CONECT 3391 3392 3393
CONECT 3392 3391
CONECT 3393 3391
CONECT 3394 3395 3396
CONECT 3395 3394
CONECT 3396 3394
CONECT 3397 3398 3399
CONECT 3398 3397
CONECT 3399 3397
CONECT 3400 3401 3402
CONECT 3401 3400
CONECT 3402 3400
CONECT 3403 3404 3405
CONECT 3404 3403
CONECT 3405 3403
CONECT 3406 3407 3408
CONECT 3407 3406
CONECT 3408 3406
CONECT 3409 3410 3411
CONECT 3410 3409
CONECT 3411 3409
CONECT 3412 3413 3414
CONECT 3413 3412
CONECT 3414 3412
CONECT 3415 3416 3417
CONECT 3416 3415
CONECT 3417 3415
CONECT    1    4    5    6
CONECT    4    1
CONECT    5    1
CONECT    6    1
CONECT   96 1991
CONECT  262  274
CONECT  274  262
CONECT  355  574
CONECT  574  355
CONECT  718  735
CONECT  735  718
CONECT 1579 1591
CONECT 1591 1579
CONECT 1607 3007
CONECT 1624 1633
CONECT 1633 1624
CONECT 1686 2614
CONECT 1991   96
CONECT 2149 2356
CONECT 2356 2149
CONECT 2373 2378
CONECT 2378 2373
CONECT 2442 2447
CONECT 2447 2442
CONECT 2497 2802
CONECT 2614 1686
CONECT 2639 2659
CONECT 2659 2639
CONECT 2781 2790
CONECT 2790 2781
CONECT 2802 2497
CONECT 2809 2817
CONECT 2817 2809
CONECT 3007 1607
CONECT 3212 3224
CONECT 3224 3212
CONECT 3231  749  772  819  892
END   
