# Supplementary material for: ModBinddG: A simulation-based absolute predictor of free energy of binding based on population reweighting
Source: Proc Natl Acad Sci U S A. 2026 Jun 15;123(25):e2513285123. doi: 10.1073/pnas.2513285123 (PMC13291613; doi:10.1073/pnas.2513285123)
Supplement: Supplementary file 2 — Dataset S01 (GZ) [file pnas.2513285123.sd01.gz › SI_PNAS_V2/MK14_Enrichment/ZINC63350242.sdf]

ZINC63350242
                    3D
 Schrodinger Suite 2022-1.
 57 62  0  0  1  0            999 V2000
   -3.8030   -0.6150   24.3880 C   0  0  0  0  0  0
   -2.3870   -0.0700   24.1830 C   0  0  2  0  0  0
   -2.1510    0.8570   25.3330 C   0  0  1  0  0  0
   -0.7940    0.5650   25.9510 C   0  0  1  0  0  0
   -0.3680   -0.8500   26.2560 C   0  0  0  0  0  0
   -0.4090   -1.6030   24.9220 C   0  0  0  0  0  0
   -0.1620    1.7250   26.0460 C   0  0  0  0  0  0
    1.1370    2.0940   26.6290 C   0  0  0  0  0  0
    1.4850    3.4050   26.5420 C   0  0  0  0  0  0
    0.6790    4.3760   25.9370 C   0  0  0  0  0  0
   -0.5330    4.1260   25.3790 C   0  0  0  0  0  0
   -1.0100    2.7850   25.4160 C   0  0  0  0  0  0
   -2.1070    2.2740   24.9770 N   0  0  0  0  0  0
   -2.7920    2.7600   24.4910 H   0  0  0  0  0  0
   -2.4290    0.6270   22.8490 C   0  0  0  0  0  0
   -2.2710    1.8240   22.7360 O   0  0  0  0  0  0
   -2.6570   -0.1860   21.7720 N   0  0  0  0  0  0
   -2.8860   -1.6140   22.0610 C   0  0  0  0  0  0
   -1.8310   -2.0850   23.0390 C   0  0  0  0  0  0
   -1.2710   -3.1520   22.9060 O   0  0  0  0  0  0
   -1.5390   -1.2440   24.0880 N   0  0  0  0  0  0
   -2.6740    0.3370   20.4040 C   0  0  0  0  0  0
   -3.7940    1.3700   20.2670 C   0  0  0  0  0  0
   -4.7140    0.9670   19.1430 C   0  0  0  0  0  0
   -4.4390    0.9900   17.8180 C   0  0  0  0  0  0
   -3.2460    1.3830   17.0570 C   0  0  0  0  0  0
   -3.2710    1.2950   15.7080 C   0  0  0  0  0  0
   -4.4040    0.8400   15.0200 C   0  0  0  0  0  0
   -5.5370    0.4610   15.6490 C   0  0  0  0  0  0
   -5.6220    0.5120   17.0680 C   0  0  0  0  0  0
   -6.5910    0.2070   17.8960 N   0  0  0  0  0  0
   -7.4660   -0.1290   17.6440 H   0  0  0  0  0  0
   -6.1300    0.4500   19.2670 C   0  0  0  0  0  0
   -4.0479   -1.3047   23.5802 H   0  0  0  0  0  0
   -3.8563   -1.1398   25.3419 H   0  0  0  0  0  0
   -4.5143    0.2109   24.3881 H   0  0  0  0  0  0
   -2.9264    0.7008   26.0830 H   0  0  0  0  0  0
   -1.2024    0.6811   26.9549 H   0  0  0  0  0  0
   -1.0789   -1.3009   26.9484 H   0  0  0  0  0  0
    0.6526   -0.8464   26.6386 H   0  0  0  0  0  0
   -0.4267   -2.6760   25.1127 H   0  0  0  0  0  0
    0.5163   -1.4210   24.3753 H   0  0  0  0  0  0
    1.7547    1.3392   27.0928 H   0  0  0  0  0  0
    2.4255    3.7424   26.9520 H   0  0  0  0  0  0
    1.0113    5.4027   25.8929 H   0  0  0  0  0  0
   -1.0967    4.9301   24.9294 H   0  0  0  0  0  0
   -2.8075   -2.1883   21.1379 H   0  0  0  0  0  0
   -3.8739   -1.7409   22.5037 H   0  0  0  0  0  0
   -2.8470   -0.4810   19.7047 H   0  0  0  0  0  0
   -1.7163    0.8085   20.1836 H   0  0  0  0  0  0
   -3.3622    2.3471   20.0502 H   0  0  0  0  0  0
   -4.3584    1.4193   21.1982 H   0  0  0  0  0  0
   -2.3667    1.7357   17.5755 H   0  0  0  0  0  0
   -2.4027    1.5792   15.1321 H   0  0  0  0  0  0
   -4.3937    0.7816   13.9416 H   0  0  0  0  0  0
   -6.3844    0.1170   15.0745 H   0  0  0  0  0  0
   -6.5796    0.3354   20.2423 H   0  0  0  0  0  0
  1  2  1  0  0  0
  1 34  1  0  0  0
  1 35  1  0  0  0
  1 36  1  0  0  0
  2  3  1  0  0  0
  2 15  1  0  0  0
  2 21  1  0  0  0
  3 13  1  0  0  0
  3  4  1  0  0  0
  3 37  1  0  0  0
  4  7  1  0  0  0
  4  5  1  0  0  0
  4 38  1  0  0  0
  5  6  1  0  0  0
  5 39  1  0  0  0
  5 40  1  0  0  0
  6 21  1  0  0  0
  6 41  1  0  0  0
  6 42  1  0  0  0
  7  8  2  0  0  0
  7 12  1  0  0  0
  8  9  1  0  0  0
  8 43  1  0  0  0
  9 10  2  0  0  0
  9 44  1  0  0  0
 10 11  1  0  0  0
 10 45  1  0  0  0
 11 12  2  0  0  0
 11 46  1  0  0  0
 12 13  1  0  0  0
 13 14  1  0  0  0
 15 16  2  0  0  0
 15 17  1  0  0  0
 17 18  1  0  0  0
 17 22  1  0  0  0
 18 19  1  0  0  0
 18 47  1  0  0  0
 18 48  1  0  0  0
 19 21  1  0  0  0
 19 20  2  0  0  0
 22 23  1  0  0  0
 22 49  1  0  0  0
 22 50  1  0  0  0
 23 24  1  0  0  0
 23 51  1  0  0  0
 23 52  1  0  0  0
 24 33  2  0  0  0
 24 25  1  0  0  0
 25 26  1  0  0  0
 25 30  2  0  0  0
 26 27  2  0  0  0
 26 53  1  0  0  0
 27 28  1  0  0  0
 27 54  1  0  0  0
 28 29  2  0  0  0
 28 55  1  0  0  0
 29 30  1  0  0  0
 29 56  1  0  0  0
 30 31  1  0  0  0
 31 33  1  0  0  0
 31 32  1  0  0  0
 33 57  1  0  0  0
M  END
> <s_m_entry_id>
408418

> <s_m_entry_name>
decoys_final_20_docked_vina.sdf.235

> <MODEL>
1

> <REMARK>
  Name = ZINC63350242
                            x       y       z     vdW  Elec       q    Type
                         _______ _______ _______ _____ _____    ______ ____

> <TORSDO>
F 3

> <minimizedAffinity>
-10.707190120222

> <s_m_Source_Path>
/Users/sinko/Documents/Modulus/DUD-AD_Enrichment/docked_dude/mk14

> <s_m_Source_File>
decoys_final_20_docked_vina.sdf.gz

> <i_m_Source_File_Index>
235

> <s_m_subgroup_title>
Top100Docking

> <s_m_subgroupid>
Top100Docking_copy1

> <b_m_subgroup_collapsed>
0

$$$$
