# Supplementary material for: ModBinddG: A simulation-based absolute predictor of free energy of binding based on population reweighting
Source: Proc Natl Acad Sci U S A. 2026 Jun 15;123(25):e2513285123. doi: 10.1073/pnas.2513285123 (PMC13291613; doi:10.1073/pnas.2513285123)
Supplement: Supplementary file 2 — Dataset S01 (GZ) [file pnas.2513285123.sd01.gz › SI_PNAS_V2/MK14_Enrichment/ZINC39411806.sdf]

ZINC39411806
                    3D
 Schrodinger Suite 2022-1.
 46 49  0  0  1  0            999 V2000
   -1.2900   -0.7310   22.3650 N   0  0  0  0  0  0
   -1.8010    0.4100   21.9310 C   0  0  0  0  0  0
   -2.8370    0.3090   20.8720 C   0  0  0  0  0  0
   -2.9220   -1.4630   20.6550 S   0  0  0  0  0  0
   -3.5400    1.3080   20.2320 C   0  0  0  0  0  0
   -1.4400    1.4820   22.3750 O   0  0  0  0  0  0
   -1.6890   -1.9180   21.8630 C   0  0  0  0  0  0
   -1.3040   -3.0310   22.1650 O   0  0  0  0  0  0
   -4.4830    0.9820   19.2520 C   0  0  0  0  0  0
   -4.3070    1.0130   17.8700 C   0  0  0  0  0  0
   -3.2080    1.3550   17.0550 C   0  0  0  0  0  0
   -3.3260    1.2920   15.7040 C   0  0  0  0  0  0
   -4.5170    0.8920   15.0890 C   0  0  0  0  0  0
   -5.6120    0.5490   15.8070 C   0  0  0  0  0  0
   -5.5670    0.5910   17.2290 C   0  0  0  0  0  0
   -6.4760    0.3120   18.1360 N   0  0  0  0  0  0
   -7.3790    0.0130   17.9510 H   0  0  0  0  0  0
   -5.9050    0.5160   19.4710 C   0  0  0  0  0  0
   -0.2630   -0.7040   23.4080 C   0  0  0  0  0  0
   -1.8410   -0.5710   25.3070 N   0  0  0  0  0  0
   -2.2440    0.2020   24.8810 H   0  0  0  0  0  0
   -0.8400   -1.2340   24.6960 C   0  0  0  0  0  0
   -0.4030   -2.2550   25.1820 O   0  0  0  0  0  0
   -3.7120   -2.3090   30.3730 C   0  0  0  0  0  0
   -3.2150   -1.8470   29.0270 C   0  0  0  0  0  0
   -3.6900   -2.4440   27.8740 C   0  0  0  0  0  0
   -3.2370   -2.0230   26.6390 C   0  0  0  0  0  0
   -2.3030   -0.9990   26.5560 C   0  0  0  0  0  0
   -1.8280   -0.4010   27.7160 C   0  0  0  0  0  0
   -2.2880   -0.8230   28.9480 C   0  0  0  0  0  0
   -2.8342    2.0283   19.8183 H   0  0  0  0  0  0
   -4.0129    1.9435   20.9807 H   0  0  0  0  0  0
   -2.2771    1.6655   17.5061 H   0  0  0  0  0  0
   -2.4875    1.5544   15.0759 H   0  0  0  0  0  0
   -4.5810    0.8504   14.0117 H   0  0  0  0  0  0
   -6.5161    0.2447   15.3007 H   0  0  0  0  0  0
   -6.2874    0.4019   20.4746 H   0  0  0  0  0  0
    0.0764    0.3211   23.5569 H   0  0  0  0  0  0
    0.5792   -1.3258   23.1044 H   0  0  0  0  0  0
   -3.2295   -1.7272   31.1583 H   0  0  0  0  0  0
   -4.7916   -2.1698   30.4296 H   0  0  0  0  0  0
   -3.4748   -3.3646   30.5057 H   0  0  0  0  0  0
   -4.4163   -3.2407   27.9382 H   0  0  0  0  0  0
   -3.6093   -2.4902   25.7393 H   0  0  0  0  0  0
   -1.0992    0.3937   27.6544 H   0  0  0  0  0  0
   -1.9239   -0.3534   29.8499 H   0  0  0  0  0  0
  1 19  1  0  0  0
  1  2  1  0  0  0
  1  7  1  0  0  0
  2  6  2  0  0  0
  2  3  1  0  0  0
  3  4  2  0  0  0
  3  5  1  0  0  0
  4  7  1  0  0  0
  5  9  1  0  0  0
  5 31  1  0  0  0
  5 32  1  0  0  0
  7  8  2  0  0  0
  9 18  2  0  0  0
  9 10  1  0  0  0
 10 11  2  0  0  0
 10 15  1  0  0  0
 11 12  1  0  0  0
 11 33  1  0  0  0
 12 13  2  0  0  0
 12 34  1  0  0  0
 13 14  1  0  0  0
 13 35  1  0  0  0
 14 15  2  0  0  0
 14 36  1  0  0  0
 15 16  1  0  0  0
 16 18  1  0  0  0
 16 17  1  0  0  0
 18 37  1  0  0  0
 19 22  1  0  0  0
 19 38  1  0  0  0
 19 39  1  0  0  0
 20 28  1  0  0  0
 20 21  1  0  0  0
 20 22  1  0  0  0
 22 23  2  0  0  0
 24 25  1  0  0  0
 24 40  1  0  0  0
 24 41  1  0  0  0
 24 42  1  0  0  0
 25 26  2  0  0  0
 25 30  1  0  0  0
 26 27  1  0  0  0
 26 43  1  0  0  0
 27 28  2  0  0  0
 27 44  1  0  0  0
 28 29  1  0  0  0
 29 30  2  0  0  0
 29 45  1  0  0  0
 30 46  1  0  0  0
M  END
> <s_m_entry_id>
408450

> <s_m_entry_name>
decoys_final_16_docked_vina.sdf.136

> <MODEL>
1

> <REMARK>
  Name = ZINC39411806
                            x       y       z     vdW  Elec       q    Type
                         _______ _______ _______ _____ _____    ______ ____

> <TORSDO>
F 4

> <minimizedAffinity>
-10.5361103475773

> <s_m_Source_Path>
/Users/sinko/Documents/Modulus/DUD-AD_Enrichment/docked_dude/mk14

> <s_m_Source_File>
decoys_final_16_docked_vina.sdf.gz

> <i_m_Source_File_Index>
136

> <s_m_subgroup_title>
Top100Docking

> <s_m_subgroupid>
Top100Docking_copy1

> <b_m_subgroup_collapsed>
0

$$$$
