# Supplementary material for: ModBinddG: A simulation-based absolute predictor of free energy of binding based on population reweighting
Source: Proc Natl Acad Sci U S A. 2026 Jun 15;123(25):e2513285123. doi: 10.1073/pnas.2513285123 (PMC13291613; doi:10.1073/pnas.2513285123)
Supplement: Supplementary file 2 — Dataset S01 (GZ) [file pnas.2513285123.sd01.gz › SI_PNAS_V2/MK14_Enrichment/CHEMBL1092012.sdf]

CHEMBL1092012
                    3D
 Schrodinger Suite 2022-1.
 51 55  0  0  1  0            999 V2000
   -3.1030    0.0830   20.1440 C   0  0  0  0  0  0
   -2.9390   -1.2790   20.2970 C   0  0  0  0  0  0
   -2.4740   -1.7760   21.5330 C   0  0  0  0  0  0
   -2.2030   -3.0800   22.0140 C   0  0  0  0  0  0
   -1.7900   -2.9840   23.2460 N   0  0  0  0  0  0
   -1.7700   -1.6360   23.6270 N   0  0  0  0  0  0
   -2.1910   -0.8870   22.5740 C   0  0  0  0  0  0
   -2.3620    0.4590   22.3970 N   0  0  0  0  0  0
   -2.0610    1.3770   23.4980 C   0  0  0  0  0  0
   -2.7980    0.9500   21.2220 C   0  0  0  0  0  0
   -2.9380    2.1550   21.0870 O   0  0  0  0  0  0
   -1.3810   -1.1450   24.8820 C   0  0  0  0  0  0
   -0.0600   -0.7790   25.1090 C   0  0  0  0  0  0
    0.8520   -0.8950   24.1190 F   0  0  0  0  0  0
    0.3200   -0.2960   26.3480 C   0  0  0  0  0  0
   -0.6130   -0.1780   27.3610 C   0  0  0  0  0  0
   -1.9290   -0.5420   27.1410 C   0  0  0  0  0  0
   -2.3180   -1.0200   25.9020 C   0  0  0  0  0  0
   -3.6040   -1.3700   25.6850 F   0  0  0  0  0  0
   -5.9240    0.5930   19.7830 C   0  0  0  0  0  0
   -4.9480    0.8840   18.6720 C   0  0  0  0  0  0
   -5.4020    1.4040   17.4750 C   0  0  0  0  0  0
   -4.5160    1.6740   16.4530 C   0  0  0  0  0  0
   -3.1530    1.4230   16.6220 C   0  0  0  0  0  0
   -2.6890    0.8990   17.8280 C   0  0  0  0  0  0
   -3.5890    0.6350   18.8570 C   0  0  0  0  0  0
   -2.2030    1.7120   15.5270 C   0  0  0  0  0  0
   -1.4870    2.8550   15.5410 N   0  0  0  0  0  0
   -1.5960    3.4860   16.2690 H   0  0  0  0  0  0
   -2.0670    0.9220   14.6150 O   0  0  0  0  0  0
   -0.5910    3.1290   14.5080 C   0  0  0  0  0  0
   -0.6470    4.2350   13.6310 C   0  0  0  0  0  0
    0.3900    4.1450   12.7800 C   0  0  0  0  0  0
    1.0870    3.0390   13.0840 O   0  0  0  0  0  0
    0.4540    2.4120   14.1850 N   0  0  0  0  0  0
   -3.1656   -1.9456   19.4780 H   0  0  0  0  0  0
   -2.3527   -3.9347   21.3710 H   0  0  0  0  0  0
   -2.2537    2.4017   23.1803 H   0  0  0  0  0  0
   -2.6920    1.1378   24.3540 H   0  0  0  0  0  0
   -1.0130    1.2756   23.7801 H   0  0  0  0  0  0
    1.3465   -0.0106   26.5247 H   0  0  0  0  0  0
   -0.3153    0.1995   28.3281 H   0  0  0  0  0  0
   -2.6540   -0.4533   27.9365 H   0  0  0  0  0  0
   -6.9324    0.8488   19.4577 H   0  0  0  0  0  0
   -5.8821   -0.4664   20.0359 H   0  0  0  0  0  0
   -5.6643    1.1859   20.6600 H   0  0  0  0  0  0
   -6.4548    1.6008   17.3365 H   0  0  0  0  0  0
   -4.8761    2.0805   15.5195 H   0  0  0  0  0  0
   -1.6358    0.6998   17.9606 H   0  0  0  0  0  0
   -1.4393    4.9624   13.7291 H   0  0  0  0  0  0
    0.5324    4.8996   12.0206 H   0  0  0  0  0  0
  1  2  2  0  0  0
  1 10  1  0  0  0
  1 26  1  0  0  0
  2  3  1  0  0  0
  2 36  1  0  0  0
  3  4  1  0  0  0
  3  7  2  0  0  0
  4  5  2  0  0  0
  4 37  1  0  0  0
  5  6  1  0  0  0
  6 12  1  0  0  0
  6  7  1  0  0  0
  7  8  1  0  0  0
  8  9  1  0  0  0
  8 10  1  0  0  0
  9 38  1  0  0  0
  9 39  1  0  0  0
  9 40  1  0  0  0
 10 11  2  0  0  0
 12 13  2  0  0  0
 12 18  1  0  0  0
 13 15  1  0  0  0
 13 14  1  0  0  0
 15 16  2  0  0  0
 15 41  1  0  0  0
 16 17  1  0  0  0
 16 42  1  0  0  0
 17 18  2  0  0  0
 17 43  1  0  0  0
 18 19  1  0  0  0
 20 21  1  0  0  0
 20 44  1  0  0  0
 20 45  1  0  0  0
 20 46  1  0  0  0
 21 26  1  0  0  0
 21 22  2  0  0  0
 22 23  1  0  0  0
 22 47  1  0  0  0
 23 24  2  0  0  0
 23 48  1  0  0  0
 24 25  1  0  0  0
 24 27  1  0  0  0
 25 26  2  0  0  0
 25 49  1  0  0  0
 27 28  1  0  0  0
 27 30  2  0  0  0
 28 29  1  0  0  0
 28 31  1  0  0  0
 31 32  1  0  0  0
 31 35  2  0  0  0
 32 33  2  0  0  0
 32 50  1  0  0  0
 33 34  1  0  0  0
 33 51  1  0  0  0
 34 35  1  0  0  0
M  END
> <s_m_entry_id>
408391

> <s_m_entry_name>
actives_final_docked_vina.sdf.5963

> <MODEL>
1

> <REMARK>
  Name = CHEMBL1092012
                            x       y       z     vdW  Elec       q    Type
                         _______ _______ _______ _____ _____    ______ ____

> <TORSDO>
F 4

> <minimizedAffinity>
-11.1254955323612

> <s_m_Source_Path>
/Users/sinko/Documents/Modulus/DUD-AD_Enrichment/docked_dude/mk14

> <s_m_Source_File>
actives_final_docked_vina.sdf.gz

> <i_m_Source_File_Index>
5963

> <s_user_duplicate_titles>
CHEMBL1092012,CHEMBL1092012,CHEMBL1092012,CHEMBL1092012,CHEMBL1092012,CHEMBL1092012,CHEMBL1092012,CHEMBL1092012

> <s_m_subgroup_title>
Top100Docking

> <s_m_subgroupid>
Top100Docking_copy1

> <b_m_subgroup_collapsed>
0

$$$$
