# Supplementary material for: ModBinddG: A simulation-based absolute predictor of free energy of binding based on population reweighting
Source: Proc Natl Acad Sci U S A. 2026 Jun 15;123(25):e2513285123. doi: 10.1073/pnas.2513285123 (PMC13291613; doi:10.1073/pnas.2513285123)
Supplement: Supplementary file 2 — Dataset S01 (GZ) [file pnas.2513285123.sd01.gz › SI_PNAS_V2/MK14_Enrichment/ZINC09012098.sdf]

ZINC09012098
                    3D
 Schrodinger Suite 2022-1.
 54 60  0  0  1  0            999 V2000
   -3.0560    0.6850   21.5450 N   0  0  0  0  0  0
   -3.2800   -0.2840   22.4880 C   0  0  0  0  0  0
   -2.7520    0.3000   23.7760 C   0  0  1  0  0  0
   -2.0360   -0.6000   24.7790 C   0  0  2  0  0  0
   -0.6730   -0.0380   24.9230 N   0  0  2  0  0  0
   -0.4270    0.0530   25.9150 H   0  0  0  0  0  0
   -0.6440    1.2870   24.2600 C   0  0  1  0  0  0
   -1.1140    2.3750   25.1800 C   0  0  0  0  0  0
   -2.3030    2.6270   25.8280 C   0  0  0  0  0  0
   -2.4350    3.7460   26.6300 C   0  0  0  0  0  0
   -1.3700    4.6150   26.7800 C   0  0  0  0  0  0
   -0.1770    4.3690   26.1350 C   0  0  0  0  0  0
   -0.0360    3.2450   25.3240 C   0  0  0  0  0  0
    1.0540    2.7920   24.5770 N   0  0  0  0  0  0
    1.9100    3.2490   24.5350 H   0  0  0  0  0  0
    0.7800    1.6490   23.9220 C   0  0  0  0  0  0
    1.5330    1.0290   23.2020 O   0  0  0  0  0  0
    0.2730   -0.9280   24.2410 C   0  0  0  0  0  0
   -0.3690   -2.3370   24.3430 C   0  0  0  0  0  0
   -1.8790   -2.0280   24.2340 C   0  0  0  0  0  0
   -1.5010    1.0010   23.1100 C   0  0  2  0  0  0
   -3.7900   -1.3720   22.3240 O   0  0  0  0  0  0
   -2.1070    1.5850   21.9420 C   0  0  0  0  0  0
   -1.8350    2.6440   21.4170 O   0  0  0  0  0  0
   -5.0520    1.0830   15.5220 C   0  0  0  0  0  0
   -3.6620    1.1770   15.5490 C   0  0  0  0  0  0
   -2.9780    1.1200   16.7240 C   0  0  0  0  0  0
   -3.6820    0.9630   17.9310 C   0  0  0  0  0  0
   -3.0110    0.9050   19.1630 C   0  0  0  0  0  0
   -3.7270    0.7470   20.3160 C   0  0  0  0  0  0
   -5.1230    0.6530   20.2860 C   0  0  0  0  0  0
   -5.8020    0.7100   19.1090 C   0  0  0  0  0  0
   -5.0950    0.8670   17.9040 C   0  0  0  0  0  0
   -5.7660    0.9310   16.6710 C   0  0  0  0  0  0
   -3.4409    1.0032   24.2440 H   0  0  0  0  0  0
   -2.5568   -0.6052   25.7365 H   0  0  0  0  0  0
   -3.1360    1.9497   25.7107 H   0  0  0  0  0  0
   -3.3685    3.9396   27.1375 H   0  0  0  0  0  0
   -1.4711    5.4904   27.4044 H   0  0  0  0  0  0
    0.6532    5.0489   26.2573 H   0  0  0  0  0  0
    1.2225   -0.9242   24.7762 H   0  0  0  0  0  0
    0.3478   -0.6402   23.1923 H   0  0  0  0  0  0
   -0.1585   -2.7572   25.3265 H   0  0  0  0  0  0
   -0.0618   -2.9346   23.4847 H   0  0  0  0  0  0
   -2.1777   -2.0498   23.1860 H   0  0  0  0  0  0
   -2.4360   -2.7195   24.8662 H   0  0  0  0  0  0
   -0.9878    0.1440   22.6738 H   0  0  0  0  0  0
   -5.5783    1.1305   14.5801 H   0  0  0  0  0  0
   -3.1109    1.2971   14.6280 H   0  0  0  0  0  0
   -1.9006    1.1952   16.7259 H   0  0  0  0  0  0
   -1.9345    0.9851   19.1959 H   0  0  0  0  0  0
   -5.6761    0.5334   21.2059 H   0  0  0  0  0  0
   -6.8794    0.6347   19.1029 H   0  0  0  0  0  0
   -6.8430    0.8602   16.6322 H   0  0  0  0  0  0
  1 23  1  0  0  0
  1  2  1  0  0  0
  1 30  1  0  0  0
  2  3  1  0  0  0
  2 22  2  0  0  0
  3  4  1  0  0  0
  3 21  1  0  0  0
  3 35  1  0  0  0
  4 20  1  0  0  0
  4  5  1  0  0  0
  4 36  1  0  0  0
  5  6  1  0  0  0
  5  7  1  0  0  0
  5 18  1  0  0  0
  7 16  1  0  0  0
  7  8  1  0  0  0
  7 21  1  0  0  0
  8 13  2  0  0  0
  8  9  1  0  0  0
  9 10  2  0  0  0
  9 37  1  0  0  0
 10 11  1  0  0  0
 10 38  1  0  0  0
 11 12  2  0  0  0
 11 39  1  0  0  0
 12 13  1  0  0  0
 12 40  1  0  0  0
 13 14  1  0  0  0
 14 15  1  0  0  0
 14 16  1  0  0  0
 16 17  2  0  0  0
 18 19  1  0  0  0
 18 41  1  0  0  0
 18 42  1  0  0  0
 19 20  1  0  0  0
 19 43  1  0  0  0
 19 44  1  0  0  0
 20 45  1  0  0  0
 20 46  1  0  0  0
 21 23  1  0  0  0
 21 47  1  0  0  0
 23 24  2  0  0  0
 25 26  2  0  0  0
 25 34  1  0  0  0
 25 48  1  0  0  0
 26 27  1  0  0  0
 26 49  1  0  0  0
 27 28  2  0  0  0
 27 50  1  0  0  0
 28 29  1  0  0  0
 28 33  1  0  0  0
 29 30  2  0  0  0
 29 51  1  0  0  0
 30 31  1  0  0  0
 31 32  2  0  0  0
 31 52  1  0  0  0
 32 33  1  0  0  0
 32 53  1  0  0  0
 33 34  2  0  0  0
 34 54  1  0  0  0
M  END
> <s_m_entry_id>
408386

> <s_m_entry_name>
decoys_final_23_docked_vina.sdf.2593

> <MODEL>
1

> <REMARK>
  Name = ZINC09012098
                            x       y       z     vdW  Elec       q    Type
                         _______ _______ _______ _____ _____    ______ ____

> <TORSDO>
F 1

> <minimizedAffinity>
-11.2397532865314

> <s_m_Source_Path>
/Users/sinko/Documents/Modulus/DUD-AD_Enrichment/docked_dude/mk14

> <s_m_Source_File>
decoys_final_23_docked_vina.sdf.gz

> <i_m_Source_File_Index>
2593

> <s_m_subgroup_title>
Top100Docking

> <s_m_subgroupid>
Top100Docking_copy1

> <b_m_subgroup_collapsed>
0

$$$$
