# Supplementary material for: ModBinddG: A simulation-based absolute predictor of free energy of binding based on population reweighting
Source: Proc Natl Acad Sci U S A. 2026 Jun 15;123(25):e2513285123. doi: 10.1073/pnas.2513285123 (PMC13291613; doi:10.1073/pnas.2513285123)
Supplement: Supplementary file 2 — Dataset S01 (GZ) [file pnas.2513285123.sd01.gz › SI_PNAS_V2/MK14_Enrichment/ZINC40804531.sdf]

ZINC40804531
                    3D
 Schrodinger Suite 2022-1.
 63 67  0  0  1  0            999 V2000
   -3.2060    0.2690   22.7180 N   0  0  0  0  0  0
   -2.2060   -0.4640   23.1010 C   0  0  0  0  0  0
   -1.5420   -1.4820   22.1840 C   0  0  0  0  0  0
   -1.2710   -2.7540   22.9960 C   0  0  0  0  0  0
   -0.2610   -2.4770   24.1110 C   0  0  0  0  0  0
   -0.7280   -1.2990   24.9290 C   0  0  0  0  0  0
   -0.3880   -0.9510   26.1680 O   0  0  0  0  0  0
   -1.0350    0.1870   26.5180 C   0  0  0  0  0  0
   -1.8240    0.5760   25.4720 C   0  0  0  0  0  0
   -2.7290    1.7810   25.4200 C   0  0  0  0  0  0
   -1.6250   -0.3680   24.4580 C   0  0  0  0  0  0
   -0.9180    0.8780   27.8070 C   0  0  0  0  0  0
   -1.5040    0.3610   28.9040 N   0  0  0  0  0  0
   -2.3290   -0.7690   28.8070 C   0  0  0  0  0  0
   -2.7640   -1.1820   27.5520 C   0  0  0  0  0  0
   -3.5730   -2.2940   27.4330 C   0  0  0  0  0  0
   -3.9500   -2.9990   28.5650 C   0  0  0  0  0  0
   -4.7410   -4.0870   28.4500 F   0  0  0  0  0  0
   -3.5180   -2.5870   29.8130 C   0  0  0  0  0  0
   -2.7090   -1.4710   29.9390 C   0  0  0  0  0  0
   -2.2650   -1.0450   31.3140 C   0  0  0  0  0  0
   -1.0230   -0.1580   31.2260 C   0  0  0  0  0  0
   -1.2860    0.9680   30.2240 C   0  0  1  0  0  0
   -0.0780    1.9050   30.1700 C   0  0  0  0  0  0
   -0.2910    1.9180   27.8840 O   0  0  0  0  0  0
   -3.5620    1.1350   20.5280 C   0  0  0  0  0  0
   -3.7160    0.1350   21.4200 N   0  0  0  0  0  0
   -4.1810   -0.6760   21.1620 H   0  0  0  0  0  0
   -2.9800    2.1530   20.8520 O   0  0  0  0  0  0
   -5.6600    0.5830   15.1990 C   0  0  0  0  0  0
   -5.1100    0.7280   16.5950 C   0  0  0  0  0  0
   -5.9290    0.4920   17.6850 C   0  0  0  0  0  0
   -5.4320    0.6220   18.9650 C   0  0  0  0  0  0
   -4.1000    0.9930   19.1600 C   0  0  0  0  0  0
   -3.2800    1.2290   18.0550 C   0  0  0  0  0  0
   -3.7880    1.0910   16.7800 C   0  0  0  0  0  0
   -0.5987   -1.0783   21.8163 H   0  0  0  0  0  0
   -2.2114   -1.7156   21.3561 H   0  0  0  0  0  0
   -0.8803   -3.5291   22.3367 H   0  0  0  0  0  0
   -2.2037   -3.1120   23.4319 H   0  0  0  0  0  0
    0.7112   -2.2520   23.6725 H   0  0  0  0  0  0
   -0.1784   -3.3545   24.7523 H   0  0  0  0  0  0
   -3.2262    1.8211   24.4508 H   0  0  0  0  0  0
   -3.4775    1.7082   26.2090 H   0  0  0  0  0  0
   -2.1384    2.6860   25.5626 H   0  0  0  0  0  0
   -2.4688   -0.6325   26.6703 H   0  0  0  0  0  0
   -3.9115   -2.6138   26.4585 H   0  0  0  0  0  0
   -3.8119   -3.1369   30.6949 H   0  0  0  0  0  0
   -2.0390   -1.9277   31.9122 H   0  0  0  0  0  0
   -3.0701   -0.4950   31.8012 H   0  0  0  0  0  0
   -0.1747   -0.7535   30.8885 H   0  0  0  0  0  0
   -0.8124    0.2700   32.2061 H   0  0  0  0  0  0
   -2.1726    1.5272   30.5230 H   0  0  0  0  0  0
    0.0794    2.3526   31.1513 H   0  0  0  0  0  0
    0.8085    1.3396   29.8827 H   0  0  0  0  0  0
   -0.2600    2.6914   29.4375 H   0  0  0  0  0  0
   -6.7097    0.2939   15.2497 H   0  0  0  0  0  0
   -5.5704    1.5330   14.6721 H   0  0  0  0  0  0
   -5.0982   -0.1828   14.6643 H   0  0  0  0  0  0
   -6.9593    0.2055   17.5343 H   0  0  0  0  0  0
   -6.0728    0.4369   19.8145 H   0  0  0  0  0  0
   -2.2497    1.5191   18.1992 H   0  0  0  0  0  0
   -3.1516    1.2669   15.9253 H   0  0  0  0  0  0
  1  2  2  0  0  0
  1 27  1  0  0  0
  2 11  1  0  0  0
  2  3  1  0  0  0
  3  4  1  0  0  0
  3 37  1  0  0  0
  3 38  1  0  0  0
  4  5  1  0  0  0
  4 39  1  0  0  0
  4 40  1  0  0  0
  5  6  1  0  0  0
  5 41  1  0  0  0
  5 42  1  0  0  0
  6  7  1  0  0  0
  6 11  2  0  0  0
  7  8  1  0  0  0
  8 12  1  0  0  0
  8  9  2  0  0  0
  9 10  1  0  0  0
  9 11  1  0  0  0
 10 43  1  0  0  0
 10 44  1  0  0  0
 10 45  1  0  0  0
 12 25  2  0  0  0
 12 13  1  0  0  0
 13 23  1  0  0  0
 13 14  1  0  0  0
 14 20  2  0  0  0
 14 15  1  0  0  0
 15 16  2  0  0  0
 15 46  1  0  0  0
 16 17  1  0  0  0
 16 47  1  0  0  0
 17 19  2  0  0  0
 17 18  1  0  0  0
 19 20  1  0  0  0
 19 48  1  0  0  0
 20 21  1  0  0  0
 21 22  1  0  0  0
 21 49  1  0  0  0
 21 50  1  0  0  0
 22 23  1  0  0  0
 22 51  1  0  0  0
 22 52  1  0  0  0
 23 24  1  0  0  0
 23 53  1  0  0  0
 24 54  1  0  0  0
 24 55  1  0  0  0
 24 56  1  0  0  0
 26 29  2  0  0  0
 26 27  1  0  0  0
 26 34  1  0  0  0
 27 28  1  0  0  0
 30 31  1  0  0  0
 30 57  1  0  0  0
 30 58  1  0  0  0
 30 59  1  0  0  0
 31 36  2  0  0  0
 31 32  1  0  0  0
 32 33  2  0  0  0
 32 60  1  0  0  0
 33 34  1  0  0  0
 33 61  1  0  0  0
 34 35  2  0  0  0
 35 36  1  0  0  0
 35 62  1  0  0  0
 36 63  1  0  0  0
M  END
> <s_m_entry_id>
408425

> <s_m_entry_name>
decoys_final_12_docked_vina.sdf.3625

> <MODEL>
1

> <REMARK>
  Name = ZINC40804531
                            x       y       z     vdW  Elec       q    Type
                         _______ _______ _______ _____ _____    ______ ____

> <TORSDO>
F 3

> <minimizedAffinity>
-10.6668284242766

> <s_m_Source_Path>
/Users/sinko/Documents/Modulus/DUD-AD_Enrichment/docked_dude/mk14

> <s_m_Source_File>
decoys_final_12_docked_vina.sdf.gz

> <i_m_Source_File_Index>
3625

> <s_m_subgroup_title>
Top100Docking

> <s_m_subgroupid>
Top100Docking_copy1

> <b_m_subgroup_collapsed>
0

$$$$
