# Supplementary material for: ModBinddG: A simulation-based absolute predictor of free energy of binding based on population reweighting
Source: Proc Natl Acad Sci U S A. 2026 Jun 15;123(25):e2513285123. doi: 10.1073/pnas.2513285123 (PMC13291613; doi:10.1073/pnas.2513285123)
Supplement: Supplementary file 2 — Dataset S01 (GZ) [file pnas.2513285123.sd01.gz › SI_PNAS_V2/MK14_Enrichment/CHEMBL1092013.sdf]

CHEMBL1092013
                    3D
 Schrodinger Suite 2022-1.
 52 56  0  0  1  0            999 V2000
   -2.7460    0.2500   19.2900 C   0  0  0  0  0  0
   -2.4220   -1.0910   19.3260 C   0  0  0  0  0  0
   -2.1600   -1.6970   20.5740 C   0  0  0  0  0  0
   -1.8080   -3.0140   20.9590 C   0  0  0  0  0  0
   -1.6790   -3.0410   22.2540 N   0  0  0  0  0  0
   -1.9350   -1.7670   22.7750 N   0  0  0  0  0  0
   -2.2320   -0.9340   21.7440 C   0  0  0  0  0  0
   -2.5560    0.3940   21.6800 N   0  0  0  0  0  0
   -2.6270    1.1810   22.9140 C   0  0  0  0  0  0
   -2.8040    0.9890   20.4980 C   0  0  0  0  0  0
   -3.0850    2.1750   20.4670 O   0  0  0  0  0  0
   -5.4810    0.5890   18.4240 C   0  0  0  0  0  0
   -4.3440    1.0820   17.5670 C   0  0  0  0  0  0
   -4.6090    1.7050   16.3630 C   0  0  0  0  0  0
   -3.5730    2.1590   15.5720 C   0  0  0  0  0  0
   -2.2500    1.9910   15.9860 C   0  0  0  0  0  0
   -1.9770    1.3640   17.2000 C   0  0  0  0  0  0
   -3.0270    0.9140   17.9950 C   0  0  0  0  0  0
   -1.1400    2.4770   15.1370 C   0  0  0  0  0  0
   -1.3040    3.5830   14.3830 N   0  0  0  0  0  0
   -2.1480    4.0590   14.3970 H   0  0  0  0  0  0
   -0.0820    1.8800   15.1190 O   0  0  0  0  0  0
   -0.2040    4.0640   13.5420 C   0  0  0  0  0  0
   -0.4940    4.2820   12.0560 C   0  0  0  0  0  0
    0.3640    3.0970   12.5020 C   0  0  0  0  0  0
   -1.8930   -1.4110   24.1310 C   0  0  0  0  0  0
   -3.0640   -1.3670   24.8750 C   0  0  0  0  0  0
   -3.0190   -1.0170   26.2110 C   0  0  0  0  0  0
   -1.8100   -0.7100   26.8080 C   0  0  0  0  0  0
   -0.6410   -0.7520   26.0700 C   0  0  0  0  0  0
   -0.6770   -1.1080   24.7340 C   0  0  0  0  0  0
    0.4650   -1.1540   24.0150 F   0  0  0  0  0  0
   -2.3722   -1.6593   18.4090 H   0  0  0  0  0  0
   -1.6945   -3.7835   20.2098 H   0  0  0  0  0  0
   -2.8961    2.2098   22.6745 H   0  0  0  0  0  0
   -3.3806    0.7535   23.5754 H   0  0  0  0  0  0
   -1.6572    1.1660   23.4114 H   0  0  0  0  0  0
   -6.4287    0.8060   17.9312 H   0  0  0  0  0  0
   -5.3863   -0.4870   18.5704 H   0  0  0  0  0  0
   -5.4517    1.0908   19.3912 H   0  0  0  0  0  0
   -5.6300    1.8385   16.0373 H   0  0  0  0  0  0
   -3.7849    2.6451   14.6312 H   0  0  0  0  0  0
   -0.9544    1.2291   17.5202 H   0  0  0  0  0  0
    0.5027    4.7509   14.0077 H   0  0  0  0  0  0
    0.3000    4.9932   11.8283 H   0  0  0  0  0  0
   -1.4601    3.7811   11.9940 H   0  0  0  0  0  0
   -0.4091    2.3296   12.5403 H   0  0  0  0  0  0
    1.3510    3.5416   12.3746 H   0  0  0  0  0  0
   -4.0088   -1.6062   24.4096 H   0  0  0  0  0  0
   -3.9293   -0.9828   26.7912 H   0  0  0  0  0  0
   -1.7774   -0.4368   27.8524 H   0  0  0  0  0  0
    0.3015   -0.5066   26.5369 H   0  0  0  0  0  0
  1  2  2  0  0  0
  1 10  1  0  0  0
  1 18  1  0  0  0
  2  3  1  0  0  0
  2 33  1  0  0  0
  3  4  1  0  0  0
  3  7  2  0  0  0
  4  5  2  0  0  0
  4 34  1  0  0  0
  5  6  1  0  0  0
  6 26  1  0  0  0
  6  7  1  0  0  0
  7  8  1  0  0  0
  8  9  1  0  0  0
  8 10  1  0  0  0
  9 35  1  0  0  0
  9 36  1  0  0  0
  9 37  1  0  0  0
 10 11  2  0  0  0
 12 13  1  0  0  0
 12 38  1  0  0  0
 12 39  1  0  0  0
 12 40  1  0  0  0
 13 18  1  0  0  0
 13 14  2  0  0  0
 14 15  1  0  0  0
 14 41  1  0  0  0
 15 16  2  0  0  0
 15 42  1  0  0  0
 16 17  1  0  0  0
 16 19  1  0  0  0
 17 18  2  0  0  0
 17 43  1  0  0  0
 19 20  1  0  0  0
 19 22  2  0  0  0
 20 21  1  0  0  0
 20 23  1  0  0  0
 23 24  1  0  0  0
 23 25  1  0  0  0
 23 44  1  0  0  0
 24 25  1  0  0  0
 24 45  1  0  0  0
 24 46  1  0  0  0
 25 47  1  0  0  0
 25 48  1  0  0  0
 26 31  2  0  0  0
 26 27  1  0  0  0
 27 28  2  0  0  0
 27 49  1  0  0  0
 28 29  1  0  0  0
 28 50  1  0  0  0
 29 30  2  0  0  0
 29 51  1  0  0  0
 30 31  1  0  0  0
 30 52  1  0  0  0
 31 32  1  0  0  0
M  END
> <s_m_entry_id>
408438

> <s_m_entry_name>
actives_final_docked_vina.sdf.5954

> <MODEL>
1

> <REMARK>
  Name = CHEMBL1092013
                            x       y       z     vdW  Elec       q    Type
                         _______ _______ _______ _____ _____    ______ ____

> <TORSDO>
F 4

> <minimizedAffinity>
-10.6094707351951

> <s_m_Source_Path>
/Users/sinko/Documents/Modulus/DUD-AD_Enrichment/docked_dude/mk14

> <s_m_Source_File>
actives_final_docked_vina.sdf.gz

> <i_m_Source_File_Index>
5954

> <s_user_duplicate_titles>
CHEMBL1092013,CHEMBL1092013,CHEMBL1092013,CHEMBL1092013,CHEMBL1092013,CHEMBL1092013,CHEMBL1092013,CHEMBL1092013,CHEMBL1092013

> <s_m_subgroup_title>
Top100Docking

> <s_m_subgroupid>
Top100Docking_copy1

> <b_m_subgroup_collapsed>
0

$$$$
