# Supplementary material for: ModBinddG: A simulation-based absolute predictor of free energy of binding based on population reweighting
Source: Proc Natl Acad Sci U S A. 2026 Jun 15;123(25):e2513285123. doi: 10.1073/pnas.2513285123 (PMC13291613; doi:10.1073/pnas.2513285123)
Supplement: Supplementary file 2 — Dataset S01 (GZ) [file pnas.2513285123.sd01.gz › SI_PNAS_V2/MK14_Enrichment/ZINC63383743.sdf]

ZINC63383743
                    3D
 Schrodinger Suite 2022-1.
 67 72  0  0  1  0            999 V2000
    0.6820    0.7920   26.1380 C   0  0  2  0  0  0
    1.0620   -0.1380   24.9690 C   0  0  0  0  0  0
   -0.2090   -0.7980   24.4950 C   0  0  2  0  0  0
   -0.7450   -0.8790   23.2800 C   0  0  0  0  0  0
   -0.2530   -0.4440   21.9630 C   0  0  0  0  0  0
   -1.0820   -0.6700   20.9100 C   0  0  0  0  0  0
   -2.3350   -1.2780   21.0330 C   0  0  0  0  0  0
   -2.8630   -1.7160   22.2040 C   0  0  0  0  0  0
   -2.0810   -1.5410   23.3820 C   0  0  0  0  0  0
   -2.3270   -1.8780   24.6130 N   0  0  0  0  0  0
   -3.1430   -2.2930   24.9340 H   0  0  0  0  0  0
   -1.1670   -1.5250   25.4310 C   0  0  2  0  0  0
   -1.5360   -0.5260   26.5340 C   0  0  1  0  0  0
   -2.1270   -1.2290   27.7130 C   0  0  0  0  0  0
   -3.2600   -2.0000   27.8480 C   0  0  0  0  0  0
   -3.5300   -2.5110   29.1140 C   0  0  0  0  0  0
   -2.7030   -2.2610   30.1910 C   0  0  0  0  0  0
   -1.5180   -1.4700   30.0830 C   0  0  0  0  0  0
   -1.2500   -0.9580   28.8100 C   0  0  0  0  0  0
   -0.1520   -0.1180   28.3300 C   0  0  0  0  0  0
    0.7390    0.3280   29.0260 O   0  0  0  0  0  0
   -0.2710    0.0900   27.0060 N   0  0  0  0  0  0
    0.3500    2.4790   24.3590 N   0  0  0  0  0  0
    0.9760    1.9800   23.8120 H   0  0  0  0  0  0
    0.0470    2.0490   25.6000 C   0  0  0  0  0  0
   -0.7360    2.6730   26.2850 O   0  0  0  0  0  0
    0.6530    4.3300   22.7900 C   0  0  0  0  0  0
   -0.2680    3.7000   23.8370 C   0  0  1  0  0  0
   -1.5920    3.3610   23.2020 C   0  0  0  0  0  0
   -1.6270    2.6910   22.0330 N   0  0  0  0  0  0
   -0.8000    2.4270   21.6010 H   0  0  0  0  0  0
   -2.6260    3.6910   23.7430 O   0  0  0  0  0  0
   -2.9150    2.3620   21.4170 C   0  0  0  0  0  0
   -2.8880    2.7570   19.9380 C   0  0  0  0  0  0
   -3.8990    1.9370   19.1800 C   0  0  0  0  0  0
   -4.8940    1.2630   19.8630 C   0  0  0  0  0  0
   -5.8210    0.5100   19.1680 C   0  0  0  0  0  0
   -5.7550    0.4310   17.7880 C   0  0  0  0  0  0
   -4.7620    1.1040   17.1050 C   0  0  0  0  0  0
   -3.8350    1.8630   17.7990 C   0  0  0  0  0  0
   -2.8660    2.5250   17.1310 F   0  0  0  0  0  0
    1.5755    1.0481   26.7073 H   0  0  0  0  0  0
    1.7562   -0.9002   25.3229 H   0  0  0  0  0  0
    1.4874    0.4537   24.1584 H   0  0  0  0  0  0
    0.3335   -1.7274   24.3219 H   0  0  0  0  0  0
    0.7163    0.0244   21.8764 H   0  0  0  0  0  0
   -0.7836   -0.3751   19.9148 H   0  0  0  0  0  0
   -2.9518   -1.4255   20.1588 H   0  0  0  0  0  0
   -3.8400   -2.1762   22.2172 H   0  0  0  0  0  0
   -0.7006   -2.4159   25.8516 H   0  0  0  0  0  0
   -2.2187    0.2344   26.1547 H   0  0  0  0  0  0
   -3.8931   -2.1839   26.9926 H   0  0  0  0  0  0
   -4.4064   -3.1214   29.2743 H   0  0  0  0  0  0
   -2.9422   -2.6694   31.1618 H   0  0  0  0  0  0
   -0.8988   -1.3036   30.9521 H   0  0  0  0  0  0
    0.1937    5.2388   22.4011 H   0  0  0  0  0  0
    1.6110    4.5752   23.2485 H   0  0  0  0  0  0
    0.8113    3.6254   21.9735 H   0  0  0  0  0  0
   -0.4262    4.4049   24.6532 H   0  0  0  0  0  0
   -3.7102    2.9083   21.9243 H   0  0  0  0  0  0
   -3.0957    1.2906   21.5034 H   0  0  0  0  0  0
   -1.8935    2.5737   19.5313 H   0  0  0  0  0  0
   -3.1318    3.8149   19.8402 H   0  0  0  0  0  0
   -4.9469    1.3249   20.9399 H   0  0  0  0  0  0
   -6.5977   -0.0174   19.7018 H   0  0  0  0  0  0
   -6.4804   -0.1572   17.2455 H   0  0  0  0  0  0
   -4.7077    1.0388   16.0283 H   0  0  0  0  0  0
  1 25  1  0  0  0
  1 22  1  0  0  0
  1  2  1  0  0  0
  1 42  1  0  0  0
  2  3  1  0  0  0
  2 43  1  0  0  0
  2 44  1  0  0  0
  3  4  1  0  0  0
  3 12  1  0  0  0
  3 45  1  0  0  0
  4  9  1  0  0  0
  4  5  2  0  0  0
  5  6  1  0  0  0
  5 46  1  0  0  0
  6  7  2  0  0  0
  6 47  1  0  0  0
  7  8  1  0  0  0
  7 48  1  0  0  0
  8  9  2  0  0  0
  8 49  1  0  0  0
  9 10  1  0  0  0
 10 11  1  0  0  0
 10 12  1  0  0  0
 12 13  1  0  0  0
 12 50  1  0  0  0
 13 22  1  0  0  0
 13 14  1  0  0  0
 13 51  1  0  0  0
 14 15  2  0  0  0
 14 19  1  0  0  0
 15 16  1  0  0  0
 15 52  1  0  0  0
 16 17  2  0  0  0
 16 53  1  0  0  0
 17 18  1  0  0  0
 17 54  1  0  0  0
 18 19  2  0  0  0
 18 55  1  0  0  0
 19 20  1  0  0  0
 20 21  2  0  0  0
 20 22  1  0  0  0
 23 25  1  0  0  0
 23 24  1  0  0  0
 23 28  1  0  0  0
 25 26  2  0  0  0
 27 28  1  0  0  0
 27 56  1  0  0  0
 27 57  1  0  0  0
 27 58  1  0  0  0
 28 29  1  0  0  0
 28 59  1  0  0  0
 29 32  2  0  0  0
 29 30  1  0  0  0
 30 31  1  0  0  0
 30 33  1  0  0  0
 33 34  1  0  0  0
 33 60  1  0  0  0
 33 61  1  0  0  0
 34 35  1  0  0  0
 34 62  1  0  0  0
 34 63  1  0  0  0
 35 36  1  0  0  0
 35 40  2  0  0  0
 36 37  2  0  0  0
 36 64  1  0  0  0
 37 38  1  0  0  0
 37 65  1  0  0  0
 38 39  2  0  0  0
 38 66  1  0  0  0
 39 40  1  0  0  0
 39 67  1  0  0  0
 40 41  1  0  0  0
M  END
> <s_m_entry_id>
408469

> <s_m_entry_name>
decoys_final_18_docked_vina.sdf.2229

> <MODEL>
1

> <REMARK>
  Name = ZINC63383743
                            x       y       z     vdW  Elec       q    Type
                         _______ _______ _______ _____ _____    ______ ____

> <TORSDO>
F 6

> <minimizedAffinity>
-10.4629650246475

> <s_m_Source_Path>
/Users/sinko/Documents/Modulus/DUD-AD_Enrichment/docked_dude/mk14

> <s_m_Source_File>
decoys_final_18_docked_vina.sdf.gz

> <i_m_Source_File_Index>
2229

> <s_m_subgroup_title>
Top100Docking

> <s_m_subgroupid>
Top100Docking_copy1

> <b_m_subgroup_collapsed>
0

$$$$
