# Supplementary material for: ModBinddG: A simulation-based absolute predictor of free energy of binding based on population reweighting
Source: Proc Natl Acad Sci U S A. 2026 Jun 15;123(25):e2513285123. doi: 10.1073/pnas.2513285123 (PMC13291613; doi:10.1073/pnas.2513285123)
Supplement: Supplementary file 2 — Dataset S01 (GZ) [file pnas.2513285123.sd01.gz › SI_PNAS_V2/MK14_Enrichment/ZINC63490955.sdf]

ZINC63490955
                    3D
 Schrodinger Suite 2022-1.
 53 56  0  0  1  0            999 V2000
   -1.2790    0.3330   22.4160 C   0  0  0  0  0  0
   -2.4510    0.8180   21.9620 N   0  0  0  0  0  0
   -3.1300    1.1140   22.5890 H   0  0  0  0  0  0
   -0.4310   -0.0370   21.6330 O   0  0  0  0  0  0
   -1.0230    0.2500   23.8990 C   0  0  0  0  0  0
   -3.3680   -0.9980   30.0200 C   0  0  0  0  0  0
   -2.4110   -1.0040   28.8560 C   0  0  0  0  0  0
   -1.1230   -0.5290   29.0170 C   0  0  0  0  0  0
   -0.2440   -0.5400   27.9450 C   0  0  0  0  0  0
   -0.6530   -1.0230   26.7070 C   0  0  0  0  0  0
   -1.9430   -1.4910   26.5480 C   0  0  0  0  0  0
   -2.3970   -1.9550   25.3520 O   0  0  0  0  0  0
   -1.4890   -2.1510   24.3750 C   0  0  0  0  0  0
   -0.4000   -1.1070   24.2340 C   0  0  2  0  0  0
   -1.5400   -3.1140   23.6470 O   0  0  0  0  0  0
    0.3400   -1.0250   25.5720 C   0  0  1  0  0  0
    1.1670    0.2610   25.6180 C   0  0  0  0  0  0
   -2.8200   -1.4880   27.6300 C   0  0  0  0  0  0
    1.0220   -0.0730   28.1050 O   0  0  0  0  0  0
    1.6820   -0.7670   28.2440 H   0  0  0  0  0  0
   -2.7020    0.8970   20.5200 C   0  0  0  0  0  0
   -3.8870    1.8280   20.2590 C   0  0  0  0  0  0
   -4.7420    1.2560   19.1570 C   0  0  0  0  0  0
   -4.4780    1.2720   17.8310 C   0  0  0  0  0  0
   -3.3590    1.8070   17.0470 C   0  0  0  0  0  0
   -3.3760    1.6690   15.6990 C   0  0  0  0  0  0
   -2.3470    2.1610   14.9740 F   0  0  0  0  0  0
   -4.4350    1.0280   15.0380 C   0  0  0  0  0  0
   -5.4970    0.5120   15.6910 C   0  0  0  0  0  0
   -5.5820    0.6010   17.1080 C   0  0  0  0  0  0
   -6.4930    0.1860   17.9550 N   0  0  0  0  0  0
   -7.3100   -0.2810   17.7230 H   0  0  0  0  0  0
   -6.0660    0.5420   19.3130 C   0  0  0  0  0  0
   -1.9648    0.3598   24.4367 H   0  0  0  0  0  0
   -0.3397    1.0461   24.1946 H   0  0  0  0  0  0
   -4.3278   -1.4068   29.7040 H   0  0  0  0  0  0
   -2.9624   -1.6073   30.8277 H   0  0  0  0  0  0
   -3.5071    0.0244   30.3714 H   0  0  0  0  0  0
   -0.8031   -0.1503   29.9765 H   0  0  0  0  0  0
    0.2932   -1.4002   23.4456 H   0  0  0  0  0  0
    1.0024   -1.8848   25.6724 H   0  0  0  0  0  0
    1.8853    0.2612   24.7982 H   0  0  0  0  0  0
    0.5060    1.1223   25.5214 H   0  0  0  0  0  0
    1.6998    0.3172   26.5672 H   0  0  0  0  0  0
   -3.8239   -1.8666   27.5065 H   0  0  0  0  0  0
   -2.9301   -0.0974   20.1362 H   0  0  0  0  0  0
   -1.8165    1.2870   20.0182 H   0  0  0  0  0  0
   -3.5187    2.8095   19.9605 H   0  0  0  0  0  0
   -4.4814    1.9226   21.1677 H   0  0  0  0  0  0
   -2.5384    2.3018   17.5452 H   0  0  0  0  0  0
   -4.4210    0.9319   13.9624 H   0  0  0  0  0  0
   -6.2883    0.0282   15.1376 H   0  0  0  0  0  0
   -6.4889    0.3973   20.2962 H   0  0  0  0  0  0
  1  5  1  0  0  0
  1  2  1  0  0  0
  1  4  2  0  0  0
  2  3  1  0  0  0
  2 21  1  0  0  0
  5 14  1  0  0  0
  5 34  1  0  0  0
  5 35  1  0  0  0
  6  7  1  0  0  0
  6 36  1  0  0  0
  6 37  1  0  0  0
  6 38  1  0  0  0
  7  8  1  0  0  0
  7 18  2  0  0  0
  8  9  2  0  0  0
  8 39  1  0  0  0
  9 19  1  0  0  0
  9 10  1  0  0  0
 10 11  2  0  0  0
 10 16  1  0  0  0
 11 18  1  0  0  0
 11 12  1  0  0  0
 12 13  1  0  0  0
 13 14  1  0  0  0
 13 15  2  0  0  0
 14 16  1  0  0  0
 14 40  1  0  0  0
 16 17  1  0  0  0
 16 41  1  0  0  0
 17 42  1  0  0  0
 17 43  1  0  0  0
 17 44  1  0  0  0
 18 45  1  0  0  0
 19 20  1  0  0  0
 21 22  1  0  0  0
 21 46  1  0  0  0
 21 47  1  0  0  0
 22 23  1  0  0  0
 22 48  1  0  0  0
 22 49  1  0  0  0
 23 33  2  0  0  0
 23 24  1  0  0  0
 24 25  1  0  0  0
 24 30  2  0  0  0
 25 26  2  0  0  0
 25 50  1  0  0  0
 26 27  1  0  0  0
 26 28  1  0  0  0
 28 29  2  0  0  0
 28 51  1  0  0  0
 29 30  1  0  0  0
 29 52  1  0  0  0
 30 31  1  0  0  0
 31 33  1  0  0  0
 31 32  1  0  0  0
 33 53  1  0  0  0
M  END
> <s_m_entry_id>
408445

> <s_m_entry_name>
decoys_final_12_docked_vina.sdf.4768

> <MODEL>
1

> <REMARK>
  Name = ZINC63490955
                            x       y       z     vdW  Elec       q    Type
                         _______ _______ _______ _____ _____    ______ ____

> <TORSDO>
F 6

> <minimizedAffinity>
-10.5577625998936

> <s_m_Source_Path>
/Users/sinko/Documents/Modulus/DUD-AD_Enrichment/docked_dude/mk14

> <s_m_Source_File>
decoys_final_12_docked_vina.sdf.gz

> <i_m_Source_File_Index>
4768

> <s_m_subgroup_title>
Top100Docking

> <s_m_subgroupid>
Top100Docking_copy1

> <b_m_subgroup_collapsed>
0

$$$$
