# Supplementary material for: ModBinddG: A simulation-based absolute predictor of free energy of binding based on population reweighting
Source: Proc Natl Acad Sci U S A. 2026 Jun 15;123(25):e2513285123. doi: 10.1073/pnas.2513285123 (PMC13291613; doi:10.1073/pnas.2513285123)
Supplement: Supplementary file 2 — Dataset S01 (GZ) [file pnas.2513285123.sd01.gz › SI_PNAS_V2/MK14_Enrichment/ZINC09319407.sdf]

ZINC09319407
                    3D
 Schrodinger Suite 2022-1.
 61 67  0  0  1  0            999 V2000
   -0.7640    2.9610   23.0870 N   0  0  0  0  0  0
   -0.0780    1.9300   23.6650 C   0  0  0  0  0  0
   -0.3960    0.7120   22.8350 C   0  0  1  0  0  0
   -0.6390   -0.6440   23.4990 C   0  0  2  0  0  0
   -1.5690   -1.1720   22.5100 N   0  0  2  0  0  0
   -0.9870   -1.4160   21.6990 H   0  0  0  0  0  0
   -2.5000   -0.0970   22.0040 C   0  0  1  0  0  0
   -2.2130   -2.4950   22.9300 C   0  0  0  0  0  0
   -2.3500   -2.7600   24.2600 C   0  0  0  0  0  0
   -2.0940   -1.6640   25.2220 C   0  0  0  0  0  0
   -2.6870   -1.6920   26.4840 C   0  0  0  0  0  0
   -2.4410   -0.6780   27.3860 C   0  0  0  0  0  0
   -1.6020    0.3690   27.0460 C   0  0  0  0  0  0
   -1.0120    0.4050   25.7930 C   0  0  0  0  0  0
   -1.2490   -0.5860   24.8850 C   0  0  0  0  0  0
   -1.8840    1.1260   22.5280 C   0  0  2  0  0  0
    0.6390    1.9830   24.6420 O   0  0  0  0  0  0
   -1.7260    2.5280   22.2020 C   0  0  0  0  0  0
   -2.3030    3.1690   21.3510 O   0  0  0  0  0  0
   -2.2040    6.1650   26.7140 C   0  0  0  0  0  0
   -2.4630    4.8210   26.4560 C   0  0  0  0  0  0
   -1.9240    4.1980   25.3710 C   0  0  0  0  0  0
   -1.0940    4.9200   24.4980 C   0  0  0  0  0  0
   -0.8300    6.2870   24.7600 C   0  0  0  0  0  0
    0.0010    7.0100   23.8880 C   0  0  0  0  0  0
    0.5460    6.3950   22.8020 C   0  0  0  0  0  0
    0.2970    5.0520   22.5370 C   0  0  0  0  0  0
   -0.5170    4.3100   23.3650 C   0  0  0  0  0  0
   -1.4040    6.8950   25.8890 C   0  0  0  0  0  0
   -2.2570   -0.2140   20.5220 C   0  0  0  0  0  0
   -1.2140   -0.6780   20.1130 O   0  0  0  0  0  0
   -3.2860    0.2350   19.5700 C   0  0  0  0  0  0
   -4.6040    0.4230   19.9970 C   0  0  0  0  0  0
   -5.5630    0.8440   19.0990 C   0  0  0  0  0  0
   -5.2230    1.0790   17.7780 C   0  0  0  0  0  0
   -3.9200    0.8950   17.3480 C   0  0  0  0  0  0
   -2.9500    0.4790   18.2350 C   0  0  0  0  0  0
   -3.5680    1.1500   15.9330 N   0  3  0  0  0  0
   -2.7690    2.0270   15.6540 O   0  0  0  0  0  0
   -4.0740    0.4840   15.0500 O   0  5  0  0  0  0
    0.2173    0.6398   21.9368 H   0  0  0  0  0  0
    0.2787   -1.2321   23.5110 H   0  0  0  0  0  0
   -3.5408   -0.2336   22.2977 H   0  0  0  0  0  0
   -2.5557   -3.2118   22.1985 H   0  0  0  0  0  0
   -2.6382   -3.7482   24.5868 H   0  0  0  0  0  0
   -3.3397   -2.5083   26.7560 H   0  0  0  0  0  0
   -2.9037   -0.6991   28.3616 H   0  0  0  0  0  0
   -1.4073    1.1579   27.7575 H   0  0  0  0  0  0
   -0.3579    1.2223   25.5274 H   0  0  0  0  0  0
   -2.3110    1.1779   23.5296 H   0  0  0  0  0  0
   -2.6402    6.6426   27.5789 H   0  0  0  0  0  0
   -3.0998    4.2564   27.1210 H   0  0  0  0  0  0
   -2.1359    3.1552   25.1865 H   0  0  0  0  0  0
    0.2072    8.0528   24.0791 H   0  0  0  0  0  0
    1.1831    6.9507   22.1299 H   0  0  0  0  0  0
    0.7436    4.5800   21.6744 H   0  0  0  0  0  0
   -1.2134    7.9361   26.1039 H   0  0  0  0  0  0
   -4.8692    0.2387   21.0276 H   0  0  0  0  0  0
   -6.5817    0.9909   19.4262 H   0  0  0  0  0  0
   -5.9759    1.4076   17.0769 H   0  0  0  0  0  0
   -1.9324    0.3415   17.9005 H   0  0  0  0  0  0
  1 28  1  0  0  0
  1  2  1  0  0  0
  1 18  1  0  0  0
  2 17  2  0  0  0
  2  3  1  0  0  0
  3  4  1  0  0  0
  3 16  1  0  0  0
  3 41  1  0  0  0
  4  5  1  0  0  0
  4 15  1  0  0  0
  4 42  1  0  0  0
  5  8  1  0  0  0
  5  6  1  0  0  0
  5  7  1  0  0  0
  7 30  1  0  0  0
  7 16  1  0  0  0
  7 43  1  0  0  0
  8  9  2  0  0  0
  8 44  1  0  0  0
  9 10  1  0  0  0
  9 45  1  0  0  0
 10 11  1  0  0  0
 10 15  2  0  0  0
 11 12  2  0  0  0
 11 46  1  0  0  0
 12 13  1  0  0  0
 12 47  1  0  0  0
 13 14  2  0  0  0
 13 48  1  0  0  0
 14 15  1  0  0  0
 14 49  1  0  0  0
 16 18  1  0  0  0
 16 50  1  0  0  0
 18 19  2  0  0  0
 20 21  1  0  0  0
 20 29  2  0  0  0
 20 51  1  0  0  0
 21 22  2  0  0  0
 21 52  1  0  0  0
 22 23  1  0  0  0
 22 53  1  0  0  0
 23 24  1  0  0  0
 23 28  2  0  0  0
 24 29  1  0  0  0
 24 25  2  0  0  0
 25 26  1  0  0  0
 25 54  1  0  0  0
 26 27  2  0  0  0
 26 55  1  0  0  0
 27 28  1  0  0  0
 27 56  1  0  0  0
 29 57  1  0  0  0
 30 31  2  0  0  0
 30 32  1  0  0  0
 32 33  1  0  0  0
 32 37  2  0  0  0
 33 34  2  0  0  0
 33 58  1  0  0  0
 34 35  1  0  0  0
 34 59  1  0  0  0
 35 36  2  0  0  0
 35 60  1  0  0  0
 36 37  1  0  0  0
 36 38  1  0  0  0
 37 61  1  0  0  0
 38 39  2  0  0  0
 38 40  1  0  0  0
M  CHG  2  38   1  40  -1
M  END
> <s_m_entry_id>
408448

> <s_m_entry_name>
decoys_final_7_docked_vina.sdf.4269

> <MODEL>
1

> <REMARK>
  Name = ZINC09319407
                            x       y       z     vdW  Elec       q    Type
                         _______ _______ _______ _____ _____    ______ ____

> <TORSDO>
F 4

> <minimizedAffinity>
-10.5387416433932

> <s_m_Source_Path>
/Users/sinko/Documents/Modulus/DUD-AD_Enrichment/docked_dude/mk14

> <s_m_Source_File>
decoys_final_7_docked_vina.sdf.gz

> <i_m_Source_File_Index>
4269

> <s_m_subgroup_title>
Top100Docking

> <s_m_subgroupid>
Top100Docking_copy1

> <b_m_subgroup_collapsed>
0

$$$$
