# Supplementary material for: ModBinddG: A simulation-based absolute predictor of free energy of binding based on population reweighting
Source: Proc Natl Acad Sci U S A. 2026 Jun 15;123(25):e2513285123. doi: 10.1073/pnas.2513285123 (PMC13291613; doi:10.1073/pnas.2513285123)
Supplement: Supplementary file 2 — Dataset S01 (GZ) [file pnas.2513285123.sd01.gz › SI_PNAS_V2/MK14_Enrichment/CHEMBL559885.sdf]

CHEMBL559885
                    3D
 Schrodinger Suite 2022-1.
 53 57  0  0  1  0            999 V2000
   -2.8330    0.5820   20.7230 C   0  0  0  0  0  0
   -3.1980   -0.6650   20.2540 C   0  0  0  0  0  0
   -2.7700   -1.8050   20.9140 C   0  0  0  0  0  0
   -1.9790   -1.7090   22.0420 C   0  0  0  0  0  0
   -1.6040   -0.4620   22.5280 C   0  0  0  0  0  0
   -0.8270   -0.0960   23.6230 N   0  0  0  0  0  0
   -0.7060    1.2390   23.7160 C   0  0  0  0  0  0
   -0.0880    1.8460   24.5690 O   0  0  0  0  0  0
   -1.4750    1.8430   22.5970 C   0  0  0  0  0  0
   -1.6250    3.1080   22.3280 N   0  0  0  0  0  0
   -2.0340    0.6870   21.8550 C   0  0  0  0  0  0
   -1.0140    4.0840   23.1510 O   0  0  0  0  0  0
   -0.1210    4.3310   22.8720 H   0  0  0  0  0  0
   -3.2980    1.8250   20.0060 C   0  0  0  0  0  0
   -4.7070    1.5960   19.4530 C   0  0  0  0  0  0
   -4.4760    0.8060   15.2610 C   0  0  0  0  0  0
   -5.6190    0.4760   15.9650 C   0  0  0  0  0  0
   -5.6940    0.7310   17.3210 C   0  0  0  0  0  0
   -4.6250    1.3170   17.9740 C   0  0  0  0  0  0
   -3.4820    1.6470   17.2710 C   0  0  0  0  0  0
   -3.4080    1.3930   15.9140 C   0  0  0  0  0  0
   -0.2080   -1.0460   24.5500 C   0  0  0  0  0  0
   -1.0420   -1.1420   25.8030 C   0  0  0  0  0  0
   -2.2820   -1.7500   25.7620 C   0  0  0  0  0  0
   -3.0470   -1.8380   26.9120 C   0  0  0  0  0  0
   -4.2590   -2.4320   26.8710 F   0  0  0  0  0  0
   -2.5710   -1.3160   28.1030 C   0  0  0  0  0  0
   -1.3320   -0.7080   28.1470 C   0  0  0  0  0  0
   -0.8250   -0.1400   29.4480 C   0  0  0  0  0  0
    0.5900    0.0720   29.3510 O   0  0  0  0  0  0
    0.9630    0.7800   28.1630 C   0  0  0  0  0  0
    0.6680   -0.0420   27.0300 O   0  0  0  0  0  0
   -0.5600   -0.6260   26.9980 C   0  0  0  0  0  0
   -3.8168   -0.7507   19.3730 H   0  0  0  0  0  0
   -3.0546   -2.7802   20.5474 H   0  0  0  0  0  0
   -1.6502   -2.6043   22.5488 H   0  0  0  0  0  0
   -2.6170    2.0464   19.1842 H   0  0  0  0  0  0
   -3.3134    2.6623   20.7037 H   0  0  0  0  0  0
   -5.3123    2.4867   19.6214 H   0  0  0  0  0  0
   -5.1614    0.7439   19.9586 H   0  0  0  0  0  0
   -4.4170    0.6055   14.2014 H   0  0  0  0  0  0
   -6.4540    0.0186   15.4552 H   0  0  0  0  0  0
   -6.5872    0.4727   17.8705 H   0  0  0  0  0  0
   -2.6468    2.1032   17.7816 H   0  0  0  0  0  0
   -2.5157    1.6532   15.3640 H   0  0  0  0  0  0
    0.7942   -0.7026   24.8064 H   0  0  0  0  0  0
   -0.1474   -2.0267   24.0781 H   0  0  0  0  0  0
   -2.6538   -2.1562   24.8329 H   0  0  0  0  0  0
   -3.1691   -1.3840   28.9997 H   0  0  0  0  0  0
   -1.0325   -0.8417   30.2559 H   0  0  0  0  0  0
   -1.3216    0.8096   29.6476 H   0  0  0  0  0  0
    2.0316    0.9936   28.1881 H   0  0  0  0  0  0
    0.3920    1.7062   28.0980 H   0  0  0  0  0  0
  1 11  1  0  0  0
  1  2  2  0  0  0
  1 14  1  0  0  0
  2  3  1  0  0  0
  2 34  1  0  0  0
  3  4  2  0  0  0
  3 35  1  0  0  0
  4  5  1  0  0  0
  4 36  1  0  0  0
  5  6  1  0  0  0
  5 11  2  0  0  0
  6  7  1  0  0  0
  6 22  1  0  0  0
  7  8  2  0  0  0
  7  9  1  0  0  0
  9 10  2  0  0  0
  9 11  1  0  0  0
 10 12  1  0  0  0
 12 13  1  0  0  0
 14 15  1  0  0  0
 14 37  1  0  0  0
 14 38  1  0  0  0
 15 19  1  0  0  0
 15 39  1  0  0  0
 15 40  1  0  0  0
 16 21  2  0  0  0
 16 17  1  0  0  0
 16 41  1  0  0  0
 17 18  2  0  0  0
 17 42  1  0  0  0
 18 19  1  0  0  0
 18 43  1  0  0  0
 19 20  2  0  0  0
 20 21  1  0  0  0
 20 44  1  0  0  0
 21 45  1  0  0  0
 22 23  1  0  0  0
 22 46  1  0  0  0
 22 47  1  0  0  0
 23 33  1  0  0  0
 23 24  2  0  0  0
 24 25  1  0  0  0
 24 48  1  0  0  0
 25 27  2  0  0  0
 25 26  1  0  0  0
 27 28  1  0  0  0
 27 49  1  0  0  0
 28 29  1  0  0  0
 28 33  2  0  0  0
 29 30  1  0  0  0
 29 50  1  0  0  0
 29 51  1  0  0  0
 30 31  1  0  0  0
 31 32  1  0  0  0
 31 52  1  0  0  0
 31 53  1  0  0  0
 32 33  1  0  0  0
M  END
> <s_m_entry_id>
408470

> <s_m_entry_name>
actives_final_docked_vina.sdf.5523

> <MODEL>
1

> <REMARK>
  Name = CHEMBL559885
                            x       y       z     vdW  Elec       q    Type
                         _______ _______ _______ _____ _____    ______ ____

> <TORSDO>
F 6

> <minimizedAffinity>
-10.4611282739081

> <s_m_Source_Path>
/Users/sinko/Documents/Modulus/DUD-AD_Enrichment/docked_dude/mk14

> <s_m_Source_File>
actives_final_docked_vina.sdf.gz

> <i_m_Source_File_Index>
5523

> <s_user_duplicate_titles>
CHEMBL559885,CHEMBL559885,CHEMBL559885,CHEMBL559885,CHEMBL559885,CHEMBL559885,CHEMBL559885,CHEMBL559885,CHEMBL559885

> <s_m_subgroup_title>
Top100Docking

> <s_m_subgroupid>
Top100Docking_copy1

> <b_m_subgroup_collapsed>
0

$$$$
