# Supplementary material for: ModBinddG: A simulation-based absolute predictor of free energy of binding based on population reweighting
Source: Proc Natl Acad Sci U S A. 2026 Jun 15;123(25):e2513285123. doi: 10.1073/pnas.2513285123 (PMC13291613; doi:10.1073/pnas.2513285123)
Supplement: Supplementary file 2 — Dataset S01 (GZ) [file pnas.2513285123.sd01.gz › SI_PNAS_V2/MK14_Enrichment/ZINC39674956.sdf]

ZINC39674956
                    3D
 Schrodinger Suite 2022-1.
 65 68  0  0  1  0            999 V2000
   -0.9990    1.2940   22.8380 C   0  0  2  0  0  0
   -2.0030    2.3990   22.4390 C   0  0  0  0  0  0
   -2.7380    1.8370   21.2820 N   0  0  0  0  0  0
   -3.1360    2.4790   20.1650 C   0  0  0  0  0  0
   -2.7860    3.6260   19.9660 O   0  0  0  0  0  0
   -2.9350    0.4100   21.6280 C   0  0  0  0  0  0
   -1.6160   -0.0100   22.3050 C   0  0  0  0  0  0
   -1.8970   -0.9720   23.4560 C   0  0  0  0  0  0
   -2.4540   -2.2830   22.8960 C   0  0  0  0  0  0
   -1.4830   -2.8720   21.9660 N   0  0  0  0  0  0
   -1.8260   -3.7650   21.6450 H   0  0  0  0  0  0
   -0.6020   -3.0030   22.4390 H   0  0  0  0  0  0
   -1.2890   -1.9820   20.8150 C   0  0  0  0  0  0
   -0.6820   -0.6580   21.2860 C   0  0  0  0  0  0
   -3.9970    1.7880   19.1830 C   0  0  0  0  0  0
   -5.1220    1.0800   19.6130 C   0  0  0  0  0  0
   -5.9210    0.4380   18.6940 C   0  0  0  0  0  0
   -5.6120    0.4940   17.3420 C   0  0  0  0  0  0
   -6.4000   -0.1380   16.4450 F   0  0  0  0  0  0
   -4.4980    1.1960   16.9110 C   0  0  0  0  0  0
   -3.6940    1.8470   17.8220 C   0  0  0  0  0  0
   -4.1670    1.2530   15.4410 C   0  0  0  0  0  0
   -2.9460    1.9120   15.2640 F   0  0  0  0  0  0
   -5.1740    1.9470   14.7630 F   0  0  0  0  0  0
   -4.0730   -0.0470   14.9340 F   0  0  0  0  0  0
    0.3160    0.8570   24.8870 N   0  0  0  0  0  0
    1.0670    0.6270   24.3170 H   0  0  0  0  0  0
   -0.8560    1.2330   24.3370 C   0  0  0  0  0  0
   -1.7960    1.5190   25.0490 O   0  0  0  0  0  0
    0.4560    0.7970   26.3440 C   0  0  0  0  0  0
    0.2830   -0.6480   26.8130 C   0  0  0  0  0  0
   -0.8680   -0.2370   31.6820 C   0  0  0  0  0  0
   -0.9620   -0.4820   30.1980 C   0  0  0  0  0  0
   -2.1050   -0.8900   29.5040 C   0  0  0  0  0  0
   -1.7820   -0.9970   28.1940 C   0  0  0  0  0  0
   -2.7100   -1.4110   27.0810 C   0  0  0  0  0  0
   -0.4800   -0.6680   28.0640 N   0  0  0  0  0  0
    0.0120   -0.3430   29.3350 N   0  0  0  0  0  0
   -0.0306    1.4744   22.3713 H   0  0  0  0  0  0
   -1.4558    3.2869   22.1224 H   0  0  0  0  0  0
   -2.6986    2.5688   23.2608 H   0  0  0  0  0  0
   -3.0715   -0.1677   20.7138 H   0  0  0  0  0  0
   -3.7523    0.3215   22.3437 H   0  0  0  0  0  0
   -2.6272   -0.5264   24.1315 H   0  0  0  0  0  0
   -0.9716   -1.1720   23.9962 H   0  0  0  0  0  0
   -3.3875   -2.0852   22.3692 H   0  0  0  0  0  0
   -2.6398   -2.9778   23.7151 H   0  0  0  0  0  0
   -2.2501   -1.7913   20.3375 H   0  0  0  0  0  0
   -0.6168   -2.4553   20.0993 H   0  0  0  0  0  0
    0.2862   -0.8470   21.7497 H   0  0  0  0  0  0
   -0.5575    0.0083   20.4324 H   0  0  0  0  0  0
   -5.3635    1.0370   20.6648 H   0  0  0  0  0  0
   -6.7905   -0.1108   19.0244 H   0  0  0  0  0  0
   -2.8311    2.4019   17.4844 H   0  0  0  0  0  0
   -0.3061    1.4230   26.8081 H   0  0  0  0  0  0
    1.4453    1.1552   26.6287 H   0  0  0  0  0  0
    1.2629   -1.0959   26.9782 H   0  0  0  0  0  0
   -0.2528   -1.2151   26.0518 H   0  0  0  0  0  0
    0.1460    0.0714   31.9363 H   0  0  0  0  0  0
   -1.5682    0.5485   31.9662 H   0  0  0  0  0  0
   -1.1138   -1.1535   32.2184 H   0  0  0  0  0  0
   -3.0291   -1.0584   30.0371 H   0  0  0  0  0  0
   -2.1687   -1.4055   26.1349 H   0  0  0  0  0  0
   -3.0881   -2.4144   27.2768 H   0  0  0  0  0  0
   -3.5453   -0.7130   27.0251 H   0  0  0  0  0  0
  1 28  1  0  0  0
  1  2  1  0  0  0
  1  7  1  0  0  0
  1 39  1  0  0  0
  2  3  1  0  0  0
  2 40  1  0  0  0
  2 41  1  0  0  0
  3  6  1  0  0  0
  3  4  1  0  0  0
  4  5  2  0  0  0
  4 15  1  0  0  0
  6  7  1  0  0  0
  6 42  1  0  0  0
  6 43  1  0  0  0
  7  8  1  0  0  0
  7 14  1  0  0  0
  8  9  1  0  0  0
  8 44  1  0  0  0
  8 45  1  0  0  0
  9 10  1  0  0  0
  9 46  1  0  0  0
  9 47  1  0  0  0
 10 12  1  0  0  0
 10 11  1  0  0  0
 10 13  1  0  0  0
 13 14  1  0  0  0
 13 48  1  0  0  0
 13 49  1  0  0  0
 14 50  1  0  0  0
 14 51  1  0  0  0
 15 16  1  0  0  0
 15 21  2  0  0  0
 16 17  2  0  0  0
 16 52  1  0  0  0
 17 18  1  0  0  0
 17 53  1  0  0  0
 18 19  1  0  0  0
 18 20  2  0  0  0
 20 21  1  0  0  0
 20 22  1  0  0  0
 21 54  1  0  0  0
 22 23  1  0  0  0
 22 24  1  0  0  0
 22 25  1  0  0  0
 26 30  1  0  0  0
 26 27  1  0  0  0
 26 28  1  0  0  0
 28 29  2  0  0  0
 30 31  1  0  0  0
 30 55  1  0  0  0
 30 56  1  0  0  0
 31 37  1  0  0  0
 31 57  1  0  0  0
 31 58  1  0  0  0
 32 33  1  0  0  0
 32 59  1  0  0  0
 32 60  1  0  0  0
 32 61  1  0  0  0
 33 34  1  0  0  0
 33 38  2  0  0  0
 34 35  2  0  0  0
 34 62  1  0  0  0
 35 36  1  0  0  0
 35 37  1  0  0  0
 36 63  1  0  0  0
 36 64  1  0  0  0
 36 65  1  0  0  0
 37 38  1  0  0  0
M  END
> <s_m_entry_id>
408457

> <s_m_entry_name>
decoys_final_5_docked_vina.sdf.1161

> <MODEL>
1

> <REMARK>
  Name = ZINC39674956
                            x       y       z     vdW  Elec       q    Type
                         _______ _______ _______ _____ _____    ______ ____

> <TORSDO>
F 6

> <minimizedAffinity>
-10.4998122523022

> <s_m_Source_Path>
/Users/sinko/Documents/Modulus/DUD-AD_Enrichment/docked_dude/mk14

> <s_m_Source_File>
decoys_final_5_docked_vina.sdf.gz

> <i_m_Source_File_Index>
1161

> <s_m_subgroup_title>
Top100Docking

> <s_m_subgroupid>
Top100Docking_copy1

> <b_m_subgroup_collapsed>
0

$$$$
