# Supplementary material for: ModBinddG: A simulation-based absolute predictor of free energy of binding based on population reweighting
Source: Proc Natl Acad Sci U S A. 2026 Jun 15;123(25):e2513285123. doi: 10.1073/pnas.2513285123 (PMC13291613; doi:10.1073/pnas.2513285123)
Supplement: Supplementary file 2 — Dataset S01 (GZ) [file pnas.2513285123.sd01.gz › SI_PNAS_V2/MK14_Enrichment/CHEMBL564912.sdf]

CHEMBL564912
                    3D
 Schrodinger Suite 2022-1.
 56 60  0  0  1  0            999 V2000
   -1.4000   -0.9160   22.9670 N   0  0  0  0  0  0
   -1.8110    0.2160   22.2540 C   0  0  0  0  0  0
   -1.4750    1.4840   22.7130 C   0  0  0  0  0  0
   -1.8660    2.6050   22.0060 C   0  0  0  0  0  0
   -2.5920    2.4720   20.8380 C   0  0  0  0  0  0
   -2.9370    1.2040   20.3740 C   0  0  0  0  0  0
   -2.5500    0.0750   21.0910 C   0  0  0  0  0  0
   -2.9510   -1.2960   20.6100 C   0  0  0  0  0  0
   -1.8620   -2.3070   20.9700 C   0  0  0  0  0  0
   -1.4620   -2.1370   22.4110 C   0  0  0  0  0  0
   -1.1950   -3.1150   23.0790 O   0  0  0  0  0  0
    0.0450   -0.4860   26.8550 C   0  0  0  0  0  0
   -1.2770   -0.8290   26.6450 C   0  0  0  0  0  0
   -1.7600   -0.9720   25.3580 C   0  0  0  0  0  0
   -3.4220   -1.4020   25.0950 Cl  0  0  0  0  0  0
   -0.9140   -0.7720   24.2740 C   0  0  0  0  0  0
    0.4140   -0.4280   24.4890 C   0  0  0  0  0  0
    1.4760   -0.1770   23.1380 Cl  0  0  0  0  0  0
    0.8910   -0.2860   25.7790 C   0  0  0  0  0  0
   -1.5000    3.9780   22.5100 C   0  0  0  0  0  0
   -0.2470    4.4720   21.7840 C   0  0  0  0  0  0
    0.1650    5.8300   22.3560 C   0  0  0  0  0  0
    0.4490    5.6950   23.7890 N   0  0  0  0  0  0
    0.7720    6.5800   24.1530 H   0  0  0  0  0  0
    1.1660    4.9970   23.9250 H   0  0  0  0  0  0
   -0.7670    5.2890   24.5030 C   0  0  0  0  0  0
   -1.2140    3.9100   24.0130 C   0  0  0  0  0  0
   -3.7160    1.0580   19.1190 C   0  0  0  0  0  0
   -3.0800    1.1650   17.8840 C   0  0  0  0  0  0
   -3.8080    1.0280   16.7210 C   0  0  0  0  0  0
   -5.1710    0.7860   16.7770 C   0  0  0  0  0  0
   -5.8790    0.6530   15.6340 F   0  0  0  0  0  0
   -5.8110    0.6790   18.0010 C   0  0  0  0  0  0
   -5.0880    0.8080   19.1730 C   0  0  0  0  0  0
   -5.7110    0.6970   20.3670 F   0  0  0  0  0  0
   -0.9067    1.5953   23.6246 H   0  0  0  0  0  0
   -2.8916    3.3502   20.2855 H   0  0  0  0  0  0
   -3.0851   -1.2765   19.5285 H   0  0  0  0  0  0
   -3.8881   -1.5875   21.0843 H   0  0  0  0  0  0
   -0.9934   -2.1480   20.3309 H   0  0  0  0  0  0
   -2.2393   -3.3178   20.8148 H   0  0  0  0  0  0
    0.4203   -0.3734   27.8614 H   0  0  0  0  0  0
   -1.9346   -0.9858   27.4873 H   0  0  0  0  0  0
    1.9240   -0.0190   25.9466 H   0  0  0  0  0  0
   -2.3245    4.6667   22.3257 H   0  0  0  0  0  0
   -0.4609    4.5759   20.7203 H   0  0  0  0  0  0
    0.5624    3.7564   21.9288 H   0  0  0  0  0  0
   -0.6448    6.5453   22.2122 H   0  0  0  0  0  0
    1.0575    6.1853   21.8409 H   0  0  0  0  0  0
   -1.5579    6.0151   24.3150 H   0  0  0  0  0  0
   -0.5625    5.2455   25.5728 H   0  0  0  0  0  0
   -0.4224    3.1843   24.1995 H   0  0  0  0  0  0
   -2.1196    3.6128   24.5418 H   0  0  0  0  0  0
   -2.0178    1.3551   17.8383 H   0  0  0  0  0  0
   -3.3158    1.1093   15.7631 H   0  0  0  0  0  0
   -6.8745    0.4949   18.0400 H   0  0  0  0  0  0
  1 16  1  0  0  0
  1  2  1  0  0  0
  1 10  1  0  0  0
  2  3  1  0  0  0
  2  7  2  0  0  0
  3  4  2  0  0  0
  3 36  1  0  0  0
  4 20  1  0  0  0
  4  5  1  0  0  0
  5  6  2  0  0  0
  5 37  1  0  0  0
  6  7  1  0  0  0
  6 28  1  0  0  0
  7  8  1  0  0  0
  8  9  1  0  0  0
  8 38  1  0  0  0
  8 39  1  0  0  0
  9 10  1  0  0  0
  9 40  1  0  0  0
  9 41  1  0  0  0
 10 11  2  0  0  0
 12 13  1  0  0  0
 12 19  2  0  0  0
 12 42  1  0  0  0
 13 14  2  0  0  0
 13 43  1  0  0  0
 14 15  1  0  0  0
 14 16  1  0  0  0
 16 17  2  0  0  0
 17 19  1  0  0  0
 17 18  1  0  0  0
 19 44  1  0  0  0
 20 27  1  0  0  0
 20 21  1  0  0  0
 20 45  1  0  0  0
 21 22  1  0  0  0
 21 46  1  0  0  0
 21 47  1  0  0  0
 22 23  1  0  0  0
 22 48  1  0  0  0
 22 49  1  0  0  0
 23 25  1  0  0  0
 23 24  1  0  0  0
 23 26  1  0  0  0
 26 27  1  0  0  0
 26 50  1  0  0  0
 26 51  1  0  0  0
 27 52  1  0  0  0
 27 53  1  0  0  0
 28 34  1  0  0  0
 28 29  2  0  0  0
 29 30  1  0  0  0
 29 54  1  0  0  0
 30 31  2  0  0  0
 30 55  1  0  0  0
 31 33  1  0  0  0
 31 32  1  0  0  0
 33 34  2  0  0  0
 33 56  1  0  0  0
 34 35  1  0  0  0
M  END
> <s_m_entry_id>
408407

> <s_m_entry_name>
actives_final_docked_vina.sdf.1378

> <MODEL>
1

> <REMARK>
  Name = CHEMBL564912
                            x       y       z     vdW  Elec       q    Type
                         _______ _______ _______ _____ _____    ______ ____

> <TORSDO>
F 3

> <minimizedAffinity>
-10.7643702104984

> <s_m_Source_Path>
/Users/sinko/Documents/Modulus/DUD-AD_Enrichment/docked_dude/mk14

> <s_m_Source_File>
actives_final_docked_vina.sdf.gz

> <i_m_Source_File_Index>
1378

> <s_user_duplicate_titles>
CHEMBL564912,CHEMBL564912,CHEMBL564912,CHEMBL564912,CHEMBL564912,CHEMBL564912

> <s_m_subgroup_title>
Top100Docking

> <s_m_subgroupid>
Top100Docking_copy1

> <b_m_subgroup_collapsed>
0

$$$$
