# Supplementary material for: ModBinddG: A simulation-based absolute predictor of free energy of binding based on population reweighting
Source: Proc Natl Acad Sci U S A. 2026 Jun 15;123(25):e2513285123. doi: 10.1073/pnas.2513285123 (PMC13291613; doi:10.1073/pnas.2513285123)
Supplement: Supplementary file 2 — Dataset S01 (GZ) [file pnas.2513285123.sd01.gz › SI_PNAS_V2/MK14_Enrichment/ZINC04085121.sdf]

ZINC04085121
                    3D
 Schrodinger Suite 2022-1.
 63 68  0  0  1  0            999 V2000
   -1.6960    0.8200   26.9570 C   0  0  0  0  0  0
   -0.6980    0.4000   25.8770 C   0  0  1  0  0  0
    0.7180    0.7330   26.3390 C   0  0  0  0  0  0
    0.8020    2.2170   26.7070 C   0  0  0  0  0  0
    0.5110    3.0710   25.4690 C   0  0  0  0  0  0
   -0.8460    2.6710   24.8890 C   0  0  2  0  0  0
   -1.5610    3.6640   23.9770 C   0  0  0  0  0  0
   -1.9980    3.3960   25.3110 O   0  0  0  0  0  0
   -0.8430   -1.0900   25.6100 C   0  0  0  0  0  0
    0.1370   -1.5690   24.5380 C   0  0  1  0  0  0
   -0.3940   -2.8610   24.0500 O   0  0  0  0  0  0
   -1.4710   -2.5830   23.2820 C   0  0  0  0  0  0
   -1.2920   -1.2080   22.6600 C   0  0  1  0  0  0
   -2.4210   -3.3110   23.1180 O   0  0  0  0  0  0
    0.0350   -0.7110   23.2610 C   0  0  1  0  0  0
    0.0280    0.7760   23.5360 C   0  0  0  0  0  0
   -1.0070    1.1760   24.5880 C   0  0  1  0  0  0
   -1.1890   -1.3150   21.1370 C   0  0  0  0  0  0
   -1.7860   -0.1140   20.5260 N   0  0  0  0  0  0
   -1.1890    0.6980   20.7200 H   0  0  0  0  0  0
   -1.8600   -0.2510   19.5110 H   0  0  0  0  0  0
   -3.1310    0.1280   21.0830 C   0  0  0  0  0  0
   -3.7160    1.3920   20.4480 C   0  0  0  0  0  0
   -4.6590    1.0060   19.3380 C   0  0  0  0  0  0
   -5.9070    0.5320   19.4790 C   0  0  0  0  0  0
   -6.4610    0.3050   18.2480 N   0  0  0  0  0  0
   -5.5570    0.6230   17.2610 C   0  0  0  0  0  0
   -5.5970    0.5730   15.8710 C   0  0  0  0  0  0
   -4.5000    0.9720   15.1400 C   0  0  0  0  0  0
   -3.3520    1.4250   15.7750 C   0  0  0  0  0  0
   -3.2910    1.4830   17.1390 C   0  0  0  0  0  0
   -7.3550   -0.0390   18.0950 H   0  0  0  0  0  0
   -4.3880    1.0780   17.9000 C   0  0  0  0  0  0
   -2.7081    0.5831   26.6291 H   0  0  0  0  0  0
   -1.4792    0.2840   27.8810 H   0  0  0  0  0  0
   -1.6130    1.8927   27.1317 H   0  0  0  0  0  0
    1.4222    0.5178   25.5353 H   0  0  0  0  0  0
    0.9671    0.1281   27.2108 H   0  0  0  0  0  0
    1.8019    2.4432   27.0773 H   0  0  0  0  0  0
    0.0697    2.4407   27.4827 H   0  0  0  0  0  0
    1.2879    2.9052   24.7227 H   0  0  0  0  0  0
    0.4893    4.1237   25.7510 H   0  0  0  0  0  0
   -2.2087    2.9575   23.4579 H   0  0  0  0  0  0
   -0.9459    4.5385   24.1892 H   0  0  0  0  0  0
   -1.8630   -1.3036   25.2905 H   0  0  0  0  0  0
   -0.6691   -1.6425   26.5333 H   0  0  0  0  0  0
    1.1587   -1.6488   24.9093 H   0  0  0  0  0  0
   -2.1124   -0.5488   22.9437 H   0  0  0  0  0  0
    0.8568   -0.9557   22.5881 H   0  0  0  0  0  0
   -0.1704    1.3148   22.6095 H   0  0  0  0  0  0
    1.0189    1.0881   23.8658 H   0  0  0  0  0  0
   -2.0165    0.9588   24.2389 H   0  0  0  0  0  0
   -1.7269   -2.2004   20.7980 H   0  0  0  0  0  0
   -0.1404   -1.3862   20.8481 H   0  0  0  0  0  0
   -3.0580    0.2642   22.1620 H   0  0  0  0  0  0
   -3.7751   -0.7223   20.8590 H   0  0  0  0  0  0
   -2.9085    2.0018   20.0428 H   0  0  0  0  0  0
   -4.2581    1.9605   21.2037 H   0  0  0  0  0  0
   -6.3212    0.3867   20.4658 H   0  0  0  0  0  0
   -6.4863    0.2221   15.3686 H   0  0  0  0  0  0
   -4.5273    0.9343   14.0610 H   0  0  0  0  0  0
   -2.4982    1.7349   15.1907 H   0  0  0  0  0  0
   -2.3955    1.8415   17.6247 H   0  0  0  0  0  0
  1  2  1  0  0  0
  1 34  1  0  0  0
  1 35  1  0  0  0
  1 36  1  0  0  0
  2  3  1  0  0  0
  2  9  1  0  0  0
  2 17  1  0  0  0
  3  4  1  0  0  0
  3 37  1  0  0  0
  3 38  1  0  0  0
  4  5  1  0  0  0
  4 39  1  0  0  0
  4 40  1  0  0  0
  5  6  1  0  0  0
  5 41  1  0  0  0
  5 42  1  0  0  0
  6  7  1  0  0  0
  6  8  1  0  0  0
  6 17  1  0  0  0
  7  8  1  0  0  0
  7 43  1  0  0  0
  7 44  1  0  0  0
  9 10  1  0  0  0
  9 45  1  0  0  0
  9 46  1  0  0  0
 10 11  1  0  0  0
 10 15  1  0  0  0
 10 47  1  0  0  0
 11 12  1  0  0  0
 12 13  1  0  0  0
 12 14  2  0  0  0
 13 18  1  0  0  0
 13 15  1  0  0  0
 13 48  1  0  0  0
 15 16  1  0  0  0
 15 49  1  0  0  0
 16 17  1  0  0  0
 16 50  1  0  0  0
 16 51  1  0  0  0
 17 52  1  0  0  0
 18 19  1  0  0  0
 18 53  1  0  0  0
 18 54  1  0  0  0
 19 20  1  0  0  0
 19 22  1  0  0  0
 19 21  1  0  0  0
 22 23  1  0  0  0
 22 55  1  0  0  0
 22 56  1  0  0  0
 23 24  1  0  0  0
 23 57  1  0  0  0
 23 58  1  0  0  0
 24 25  2  0  0  0
 24 33  1  0  0  0
 25 26  1  0  0  0
 25 59  1  0  0  0
 26 27  1  0  0  0
 26 32  1  0  0  0
 27 33  1  0  0  0
 27 28  2  0  0  0
 28 29  1  0  0  0
 28 60  1  0  0  0
 29 30  2  0  0  0
 29 61  1  0  0  0
 30 31  1  0  0  0
 30 62  1  0  0  0
 31 33  2  0  0  0
 31 63  1  0  0  0
M  END
> <s_m_entry_id>
408472

> <s_m_entry_name>
decoys_final_2_docked_vina.sdf.4421

> <MODEL>
1

> <REMARK>
  Name = ZINC04085121
                            x       y       z     vdW  Elec       q    Type
                         _______ _______ _______ _____ _____    ______ ____

> <TORSDO>
F 5

> <minimizedAffinity>
-10.4584820908068

> <s_m_Source_Path>
/Users/sinko/Documents/Modulus/DUD-AD_Enrichment/docked_dude/mk14

> <s_m_Source_File>
decoys_final_2_docked_vina.sdf.gz

> <i_m_Source_File_Index>
4421

> <s_m_subgroup_title>
Top100Docking

> <s_m_subgroupid>
Top100Docking_copy1

> <b_m_subgroup_collapsed>
0

$$$$
