# Supplementary material for: ModBinddG: A simulation-based absolute predictor of free energy of binding based on population reweighting
Source: Proc Natl Acad Sci U S A. 2026 Jun 15;123(25):e2513285123. doi: 10.1073/pnas.2513285123 (PMC13291613; doi:10.1073/pnas.2513285123)
Supplement: Supplementary file 2 — Dataset S01 (GZ) [file pnas.2513285123.sd01.gz › SI_PNAS_V2/MK14_Enrichment/ZINC00282315.sdf]

ZINC00282315
                    3D
 Schrodinger Suite 2022-1.
 50 54  0  0  1  0            999 V2000
   -3.0070    2.8060   20.1240 C   0  0  0  0  0  0
   -2.1530    2.8290   21.2120 C   0  0  0  0  0  0
   -1.7590    1.6010   21.7380 C   0  0  0  0  0  0
   -2.2310    0.3830   21.1630 C   0  0  0  0  0  0
   -1.6360   -0.6750   21.9320 C   0  0  0  0  0  0
   -0.8470   -0.0810   22.8500 C   0  0  0  0  0  0
   -0.0280   -0.8940   23.8310 C   0  0  2  0  0  0
   -0.9100   -2.0080   24.3680 C   0  0  0  0  0  0
   -1.8090   -2.6800   23.3580 C   0  0  0  0  0  0
    0.3460    0.0530   24.9010 N   0  0  0  0  0  0
    0.2390   -0.2820   26.2030 C   0  0  0  0  0  0
    0.6630    0.5710   27.1550 N   0  0  0  0  0  0
    0.6550    0.3020   28.0870 H   0  0  0  0  0  0
    0.9790    1.4550   26.9090 H   0  0  0  0  0  0
   -0.2410   -1.3540   26.5160 O   0  0  0  0  0  0
    0.8380    1.3770   24.4890 C   0  0  0  0  0  0
   -0.2560    2.1690   23.7680 C   0  0  0  0  0  0
   -1.7320   -2.1760   21.9240 C   0  0  0  0  0  0
   -3.1000    0.3960   20.0680 C   0  0  0  0  0  0
   -0.9470    1.2910   22.8120 N   0  0  0  0  0  0
   -3.4700    1.6230   19.5750 C   0  0  0  0  0  0
   -4.4050    1.6810   18.3940 C   0  0  0  0  0  0
   -3.5910    1.6830   17.0990 C   0  0  0  0  0  0
   -4.5400    1.7400   15.9000 C   0  0  0  0  0  0
   -5.4640    0.5210   15.9210 C   0  0  0  0  0  0
   -6.2770    0.5200   17.2160 C   0  0  0  0  0  0
   -5.3290    0.4620   18.4140 C   0  0  0  0  0  0
   -3.3341    3.7320   19.6746 H   0  0  0  0  0  0
   -1.8204    3.7731   21.6176 H   0  0  0  0  0  0
    0.8599   -1.3024   23.3483 H   0  0  0  0  0  0
   -0.9223   -2.3283   25.3993 H   0  0  0  0  0  0
   -2.4663   -3.4791   23.6675 H   0  0  0  0  0  0
    1.6948    1.2556   23.8262 H   0  0  0  0  0  0
    1.1679    1.9311   25.3678 H   0  0  0  0  0  0
    0.1939    3.0054   23.2331 H   0  0  0  0  0  0
   -0.9723    2.5460   24.4980 H   0  0  0  0  0  0
   -0.8496   -2.5937   21.4393 H   0  0  0  0  0  0
   -2.6287   -2.4796   21.3838 H   0  0  0  0  0  0
   -3.4511   -0.5342   19.6461 H   0  0  0  0  0  0
   -5.0029    2.5908   18.4485 H   0  0  0  0  0  0
   -2.9922    0.7738   17.0452 H   0  0  0  0  0  0
   -2.9345    2.5530   17.0841 H   0  0  0  0  0  0
   -3.9597    1.7399   14.9773 H   0  0  0  0  0  0
   -5.1380    2.6498   15.9532 H   0  0  0  0  0  0
   -4.8661   -0.3888   15.8670 H   0  0  0  0  0  0
   -6.1407    0.5636   15.0675 H   0  0  0  0  0  0
   -6.9348   -0.3490   17.2311 H   0  0  0  0  0  0
   -6.8750    1.4297   17.2699 H   0  0  0  0  0  0
   -5.9094    0.4615   19.3366 H   0  0  0  0  0  0
   -4.7311   -0.4478   18.3601 H   0  0  0  0  0  0
  1  2  2  0  0  0
  1 21  1  0  0  0
  1 28  1  0  0  0
  2  3  1  0  0  0
  2 29  1  0  0  0
  3 20  1  0  0  0
  3  4  2  0  0  0
  4  5  1  0  0  0
  4 19  1  0  0  0
  5  6  2  0  0  0
  5 18  1  0  0  0
  6  7  1  0  0  0
  6 20  1  0  0  0
  7  8  1  0  0  0
  7 10  1  0  0  0
  7 30  1  0  0  0
  8  9  2  0  0  0
  8 31  1  0  0  0
  9 18  1  0  0  0
  9 32  1  0  0  0
 10 11  1  0  0  0
 10 16  1  0  0  0
 11 15  2  0  0  0
 11 12  1  0  0  0
 12 13  1  0  0  0
 12 14  1  0  0  0
 16 17  1  0  0  0
 16 33  1  0  0  0
 16 34  1  0  0  0
 17 20  1  0  0  0
 17 35  1  0  0  0
 17 36  1  0  0  0
 18 37  1  0  0  0
 18 38  1  0  0  0
 19 21  2  0  0  0
 19 39  1  0  0  0
 21 22  1  0  0  0
 22 27  1  0  0  0
 22 23  1  0  0  0
 22 40  1  0  0  0
 23 24  1  0  0  0
 23 41  1  0  0  0
 23 42  1  0  0  0
 24 25  1  0  0  0
 24 43  1  0  0  0
 24 44  1  0  0  0
 25 26  1  0  0  0
 25 45  1  0  0  0
 25 46  1  0  0  0
 26 27  1  0  0  0
 26 47  1  0  0  0
 26 48  1  0  0  0
 27 49  1  0  0  0
 27 50  1  0  0  0
M  END
> <s_m_entry_id>
408396

> <s_m_entry_name>
decoys_final_13_docked_vina.sdf.8458

> <MODEL>
1

> <REMARK>
  Name = ZINC00282315
                            x       y       z     vdW  Elec       q    Type
                         _______ _______ _______ _____ _____    ______ ____

> <TORSDO>
F 1

> <minimizedAffinity>
-10.8629252269565

> <s_m_Source_Path>
/Users/sinko/Documents/Modulus/DUD-AD_Enrichment/docked_dude/mk14

> <s_m_Source_File>
decoys_final_13_docked_vina.sdf.gz

> <i_m_Source_File_Index>
8458

> <s_m_subgroup_title>
Top100Docking

> <s_m_subgroupid>
Top100Docking_copy1

> <b_m_subgroup_collapsed>
0

$$$$
