# Supplementary material for: ModBinddG: A simulation-based absolute predictor of free energy of binding based on population reweighting
Source: Proc Natl Acad Sci U S A. 2026 Jun 15;123(25):e2513285123. doi: 10.1073/pnas.2513285123 (PMC13291613; doi:10.1073/pnas.2513285123)
Supplement: Supplementary file 2 — Dataset S01 (GZ) [file pnas.2513285123.sd01.gz › SI_PNAS_V2/MK14_Enrichment/ZINC16010115.sdf]

ZINC16010115
                    3D
 Schrodinger Suite 2022-1.
 54 60  0  0  1  0            999 V2000
   -2.1040    0.4980   21.0900 N   0  0  0  0  0  0
   -1.2700   -0.5470   21.1570 C   0  0  0  0  0  0
   -0.4250   -0.4350   22.4060 C   0  0  2  0  0  0
   -0.8160   -1.5540   23.3900 C   0  0  2  0  0  0
   -1.4440   -2.7230   22.6100 C   0  0  0  0  0  0
   -2.9590   -2.4410   22.5930 C   0  0  0  0  0  0
   -3.1280   -1.1030   23.3400 C   0  0  0  0  0  0
   -1.9300   -0.9870   24.2070 N   0  0  2  0  0  0
   -2.1080   -1.4620   25.1830 H   0  0  0  0  0  0
   -1.5740    0.4310   24.3810 C   0  0  2  0  0  0
   -0.6420    0.6270   25.5430 C   0  0  0  0  0  0
    0.6110    0.1420   25.8450 C   0  0  0  0  0  0
    1.2310    0.5110   27.0250 C   0  0  0  0  0  0
    0.5890    1.3700   27.9010 C   0  0  0  0  0  0
   -0.6660    1.8590   27.6020 C   0  0  0  0  0  0
   -1.2960    1.4910   26.4160 C   0  0  0  0  0  0
   -2.5440    1.8450   25.8990 N   0  0  0  0  0  0
   -3.2000    2.5270   26.4610 H   0  0  0  0  0  0
   -2.7840    1.2660   24.7070 C   0  0  0  0  0  0
   -3.7800    1.3920   24.0270 O   0  0  0  0  0  0
   -0.9290    0.8780   23.0630 C   0  0  2  0  0  0
   -1.2030   -1.4420   20.3430 O   0  0  0  0  0  0
   -1.9940    1.3620   22.1060 C   0  0  0  0  0  0
   -2.6480    2.3740   22.2380 O   0  0  0  0  0  0
   -5.3270    1.7040   15.7450 C   0  0  0  0  0  0
   -3.9950    2.0740   15.5670 C   0  0  0  0  0  0
   -3.0850    1.9160   16.5670 C   0  0  0  0  0  0
   -3.4930    1.3780   17.8000 C   0  0  0  0  0  0
   -2.5810    1.2010   18.8540 C   0  0  0  0  0  0
   -3.0140    0.6750   20.0380 C   0  0  0  0  0  0
   -4.3530    0.3100   20.2160 C   0  0  0  0  0  0
   -5.2590    0.4690   19.2140 C   0  0  0  0  0  0
   -4.8490    1.0080   17.9820 C   0  0  0  0  0  0
   -5.7590    1.1850   16.9260 C   0  0  0  0  0  0
    0.6436   -0.4162   22.1919 H   0  0  0  0  0  0
    0.0249   -1.8738   24.0054 H   0  0  0  0  0  0
   -1.2555   -3.6555   23.1420 H   0  0  0  0  0  0
   -1.0643   -2.7216   21.5883 H   0  0  0  0  0  0
   -3.4793   -3.2280   23.1389 H   0  0  0  0  0  0
   -3.2934   -2.3243   21.5622 H   0  0  0  0  0  0
   -4.0218   -1.1467   23.9623 H   0  0  0  0  0  0
   -3.1336   -0.2850   22.6197 H   0  0  0  0  0  0
    1.1105   -0.5272   25.1601 H   0  0  0  0  0  0
    2.2133    0.1293   27.2612 H   0  0  0  0  0  0
    1.0706    1.6601   28.8231 H   0  0  0  0  0  0
   -1.1622    2.5289   28.2886 H   0  0  0  0  0  0
   -0.1326    1.6075   23.2103 H   0  0  0  0  0  0
   -6.0200    1.8350   14.9270 H   0  0  0  0  0  0
   -3.6721    2.4928   14.6253 H   0  0  0  0  0  0
   -2.0557    2.2034   16.4109 H   0  0  0  0  0  0
   -1.5457    1.4802   18.7249 H   0  0  0  0  0  0
   -4.6791   -0.1041   21.1586 H   0  0  0  0  0  0
   -6.2888    0.1816   19.3665 H   0  0  0  0  0  0
   -6.7966    0.9114   17.0483 H   0  0  0  0  0  0
  1  2  1  0  0  0
  1 23  1  0  0  0
  1 30  1  0  0  0
  2  3  1  0  0  0
  2 22  2  0  0  0
  3 21  1  0  0  0
  3  4  1  0  0  0
  3 35  1  0  0  0
  4  5  1  0  0  0
  4  8  1  0  0  0
  4 36  1  0  0  0
  5  6  1  0  0  0
  5 37  1  0  0  0
  5 38  1  0  0  0
  6  7  1  0  0  0
  6 39  1  0  0  0
  6 40  1  0  0  0
  7  8  1  0  0  0
  7 41  1  0  0  0
  7 42  1  0  0  0
  8 10  1  0  0  0
  8  9  1  0  0  0
 10 19  1  0  0  0
 10 11  1  0  0  0
 10 21  1  0  0  0
 11 12  2  0  0  0
 11 16  1  0  0  0
 12 13  1  0  0  0
 12 43  1  0  0  0
 13 14  2  0  0  0
 13 44  1  0  0  0
 14 15  1  0  0  0
 14 45  1  0  0  0
 15 16  2  0  0  0
 15 46  1  0  0  0
 16 17  1  0  0  0
 17 18  1  0  0  0
 17 19  1  0  0  0
 19 20  2  0  0  0
 21 23  1  0  0  0
 21 47  1  0  0  0
 23 24  2  0  0  0
 25 34  1  0  0  0
 25 26  2  0  0  0
 25 48  1  0  0  0
 26 27  1  0  0  0
 26 49  1  0  0  0
 27 28  2  0  0  0
 27 50  1  0  0  0
 28 33  1  0  0  0
 28 29  1  0  0  0
 29 30  2  0  0  0
 29 51  1  0  0  0
 30 31  1  0  0  0
 31 32  2  0  0  0
 31 52  1  0  0  0
 32 33  1  0  0  0
 32 53  1  0  0  0
 33 34  2  0  0  0
 34 54  1  0  0  0
M  END
> <s_m_entry_id>
408385

> <s_m_entry_name>
decoys_final_29_docked_vina.sdf.2593

> <MODEL>
1

> <REMARK>
  Name = ZINC16010115
                            x       y       z     vdW  Elec       q    Type
                         _______ _______ _______ _____ _____    ______ ____

> <TORSDO>
F 1

> <minimizedAffinity>
-11.240568111187

> <s_m_Source_Path>
/Users/sinko/Documents/Modulus/DUD-AD_Enrichment/docked_dude/mk14

> <s_m_Source_File>
decoys_final_29_docked_vina.sdf.gz

> <i_m_Source_File_Index>
2593

> <s_m_subgroup_title>
Top100Docking

> <s_m_subgroupid>
Top100Docking_copy1

> <b_m_subgroup_collapsed>
0

$$$$
