# Supplementary material for: ModBinddG: A simulation-based absolute predictor of free energy of binding based on population reweighting
Source: Proc Natl Acad Sci U S A. 2026 Jun 15;123(25):e2513285123. doi: 10.1073/pnas.2513285123 (PMC13291613; doi:10.1073/pnas.2513285123)
Supplement: Supplementary file 2 — Dataset S01 (GZ) [file pnas.2513285123.sd01.gz › SI_PNAS_V2/MK14_Enrichment/CHEMBL1082159.sdf]

CHEMBL1082159
                    3D
 Schrodinger Suite 2022-1.
 48 52  0  0  1  0            999 V2000
   -3.0160    0.5620   19.8140 C   0  0  0  0  0  0
   -2.2630   -0.1950   20.7260 C   0  0  0  0  0  0
   -1.8290   -1.5350   20.8020 C   0  0  0  0  0  0
   -1.1420   -1.6900   21.8990 N   0  0  0  0  0  0
   -1.0880   -0.4770   22.5980 N   0  0  0  0  0  0
   -1.7780    0.4590   21.8810 C   0  0  0  0  0  0
   -2.0800    1.8110   22.0380 C   0  0  0  0  0  0
   -2.7950    2.4250   21.1200 N   0  0  0  0  0  0
   -3.2330    1.8410   20.0670 N   0  0  0  0  0  0
   -0.4370   -0.2600   23.8210 C   0  0  0  0  0  0
    0.9210    0.0340   23.8450 C   0  0  0  0  0  0
    1.6180    0.1100   22.6900 F   0  0  0  0  0  0
    1.5600    0.2480   25.0550 C   0  0  0  0  0  0
    0.8480    0.1690   26.2370 C   0  0  0  0  0  0
   -0.5030   -0.1230   26.2170 C   0  0  0  0  0  0
   -1.1500   -0.3330   25.0120 C   0  0  0  0  0  0
   -2.4710   -0.6130   24.9930 F   0  0  0  0  0  0
   -3.5070   -0.0090   18.6860 O   0  0  0  0  0  0
   -6.0810    0.5410   17.6700 C   0  0  0  0  0  0
   -4.8250    1.0610   17.0190 C   0  0  0  0  0  0
   -4.9120    1.8440   15.8820 C   0  0  0  0  0  0
   -3.7670    2.3230   15.2810 C   0  0  0  0  0  0
   -2.5150    2.0170   15.8190 C   0  0  0  0  0  0
   -2.4300    1.2270   16.9660 C   0  0  0  0  0  0
   -3.5860    0.7560   17.5660 C   0  0  0  0  0  0
   -1.2850    2.5280   15.1780 C   0  0  0  0  0  0
   -1.3630    3.5220   14.2710 N   0  0  0  0  0  0
   -2.2250    3.9020   14.0400 H   0  0  0  0  0  0
   -0.2060    2.0510   15.4670 O   0  0  0  0  0  0
   -0.1440    4.0290   13.6350 C   0  0  0  0  0  0
   -0.1870    4.2840   12.1270 C   0  0  0  0  0  0
    0.5960    3.0910   12.6790 C   0  0  0  0  0  0
   -2.0859   -2.2311   20.0173 H   0  0  0  0  0  0
   -1.7276    2.3456   22.9078 H   0  0  0  0  0  0
    2.6153    0.4768   25.0753 H   0  0  0  0  0  0
    1.3470    0.3356   27.1802 H   0  0  0  0  0  0
   -1.0553   -0.1875   27.1429 H   0  0  0  0  0  0
   -6.9501    0.8792   17.1057 H   0  0  0  0  0  0
   -6.0591   -0.5487   17.6842 H   0  0  0  0  0  0
   -6.1434    0.9159   18.6916 H   0  0  0  0  0  0
   -5.8785    2.0817   15.4627 H   0  0  0  0  0  0
   -3.8382    2.9350   14.3940 H   0  0  0  0  0  0
   -1.4643    0.9841   17.3840 H   0  0  0  0  0  0
    0.4706    4.7066   14.2276 H   0  0  0  0  0  0
    0.6277    5.0042   12.0510 H   0  0  0  0  0  0
   -1.1255    3.7809   11.8941 H   0  0  0  0  0  0
   -0.1665    2.3197   12.5703 H   0  0  0  0  0  0
    1.5867    3.5429   12.7272 H   0  0  0  0  0  0
  1  9  2  0  0  0
  1  2  1  0  0  0
  1 18  1  0  0  0
  2  3  1  0  0  0
  2  6  2  0  0  0
  3  4  2  0  0  0
  3 33  1  0  0  0
  4  5  1  0  0  0
  5 10  1  0  0  0
  5  6  1  0  0  0
  6  7  1  0  0  0
  7  8  2  0  0  0
  7 34  1  0  0  0
  8  9  1  0  0  0
 10 11  2  0  0  0
 10 16  1  0  0  0
 11 13  1  0  0  0
 11 12  1  0  0  0
 13 14  2  0  0  0
 13 35  1  0  0  0
 14 15  1  0  0  0
 14 36  1  0  0  0
 15 16  2  0  0  0
 15 37  1  0  0  0
 16 17  1  0  0  0
 18 25  1  0  0  0
 19 20  1  0  0  0
 19 38  1  0  0  0
 19 39  1  0  0  0
 19 40  1  0  0  0
 20 25  1  0  0  0
 20 21  2  0  0  0
 21 22  1  0  0  0
 21 41  1  0  0  0
 22 23  2  0  0  0
 22 42  1  0  0  0
 23 24  1  0  0  0
 23 26  1  0  0  0
 24 25  2  0  0  0
 24 43  1  0  0  0
 26 29  2  0  0  0
 26 27  1  0  0  0
 27 28  1  0  0  0
 27 30  1  0  0  0
 30 31  1  0  0  0
 30 32  1  0  0  0
 30 44  1  0  0  0
 31 32  1  0  0  0
 31 45  1  0  0  0
 31 46  1  0  0  0
 32 47  1  0  0  0
 32 48  1  0  0  0
M  END
> <s_m_entry_id>
408455

> <s_m_entry_name>
actives_final_docked_vina.sdf.3044

> <MODEL>
1

> <REMARK>
  Name = CHEMBL1082159
                            x       y       z     vdW  Elec       q    Type
                         _______ _______ _______ _____ _____    ______ ____

> <TORSDO>
F 5

> <minimizedAffinity>
-10.5070490387836

> <s_m_Source_Path>
/Users/sinko/Documents/Modulus/DUD-AD_Enrichment/docked_dude/mk14

> <s_m_Source_File>
actives_final_docked_vina.sdf.gz

> <i_m_Source_File_Index>
3044

> <s_user_duplicate_titles>
CHEMBL1082159,CHEMBL1082159,CHEMBL1082159,CHEMBL1082159,CHEMBL1082159,CHEMBL1082159,CHEMBL1082159,CHEMBL1082159,CHEMBL1082159

> <s_m_subgroup_title>
Top100Docking

> <s_m_subgroupid>
Top100Docking_copy1

> <b_m_subgroup_collapsed>
0

$$$$
