# Supplementary material for: ModBinddG: A simulation-based absolute predictor of free energy of binding based on population reweighting
Source: Proc Natl Acad Sci U S A. 2026 Jun 15;123(25):e2513285123. doi: 10.1073/pnas.2513285123 (PMC13291613; doi:10.1073/pnas.2513285123)
Supplement: Supplementary file 2 — Dataset S01 (GZ) [file pnas.2513285123.sd01.gz › SI_PNAS_V2/MK14_Enrichment/2QD9_Prep_Capped_protein.pdb]

TITLE     2QD9_Prep_Capped_protein
REMARK   4      COMPLIES WITH FORMAT V. 3.0, 1-DEC-2006
REMARK 888
REMARK 888 WRITTEN BY MAESTRO (A PRODUCT OF SCHRODINGER, LLC)
ATOM      1  CH3 ACE A   5     -24.140  -2.954   8.298  1.00  0.00           C  
ATOM      2  C   ACE A   5     -24.523  -3.363   9.720  1.00  0.00           C  
ATOM      3  O   ACE A   5     -25.706  -3.529  10.009  1.00  0.00           O  
ATOM      4 1H   ACE A   5     -25.060  -2.857   7.679  1.00  0.00           H  
ATOM      5 2H   ACE A   5     -23.602  -1.980   8.323  1.00  0.00           H  
ATOM      6 3H   ACE A   5     -23.472  -3.725   7.855  1.00  0.00           H  
ATOM      7  N   PRO A   6     -23.547  -3.547  10.678  1.00 30.00           N  
ATOM      8  CA  PRO A   6     -23.747  -3.936  12.074  1.00 30.00           C  
ATOM      9  C   PRO A   6     -24.744  -3.030  12.793  1.00 30.00           C  
ATOM     10  O   PRO A   6     -24.927  -1.861  12.417  1.00 30.00           O  
ATOM     11  CB  PRO A   6     -22.355  -3.749  12.682  1.00 30.00           C  
ATOM     12  CG  PRO A   6     -21.394  -3.873  11.515  1.00 30.00           C  
ATOM     13  CD  PRO A   6     -22.121  -3.347  10.330  1.00 30.00           C  
ATOM     14  HA  PRO A   6     -24.066  -4.979  12.108  1.00110.00           H  
ATOM     15  HB2 PRO A   6     -22.243  -2.767  13.149  1.00110.00           H  
ATOM     16  HB3 PRO A   6     -22.180  -4.518  13.432  1.00110.00           H  
ATOM     17  HG2 PRO A   6     -20.449  -3.358  11.695  1.00110.00           H  
ATOM     18  HG3 PRO A   6     -21.161  -4.927  11.358  1.00110.00           H  
ATOM     19  HD2 PRO A   6     -21.888  -2.289  10.227  1.00110.00           H  
ATOM     20  HD3 PRO A   6     -21.826  -3.875   9.422  1.00110.00           H  
ATOM     21  N   THR A   7     -25.348  -3.548  13.862  1.00 30.00           N  
ATOM     22  CA  THR A   7     -26.051  -2.692  14.811  1.00 30.00           C  
ATOM     23  C   THR A   7     -25.055  -2.140  15.803  1.00 30.00           C  
ATOM     24  O   THR A   7     -24.227  -2.878  16.279  1.00 30.00           O  
ATOM     25  CB  THR A   7     -27.072  -3.518  15.541  1.00 30.00           C  
ATOM     26  OG1 THR A   7     -28.154  -3.747  14.634  1.00 30.00           O  
ATOM     27  CG2 THR A   7     -27.686  -2.733  16.771  1.00 30.00           C  
ATOM     28  H   THR A   7     -25.156  -4.494  14.145  1.00110.00           H  
ATOM     29  HA  THR A   7     -26.553  -1.866  14.302  1.00110.00           H  
ATOM     30  HB  THR A   7     -26.657  -4.471  15.864  1.00110.00           H  
ATOM     31  HG1 THR A   7     -28.742  -4.380  15.027  1.00110.00           H  
ATOM     32 HG21 THR A   7     -28.539  -3.272  17.184  1.00110.00           H  
ATOM     33 HG22 THR A   7     -26.979  -2.624  17.595  1.00110.00           H  
ATOM     34 HG23 THR A   7     -28.035  -1.739  16.488  1.00110.00           H  
ATOM     35  N   PHE A   8     -25.167  -0.854  16.112  1.00 30.00           N  
ATOM     36  CA  PHE A   8     -24.221  -0.182  16.964  1.00 30.00           C  
ATOM     37  C   PHE A   8     -24.864   0.091  18.291  1.00 30.00           C  
ATOM     38  O   PHE A   8     -26.095   0.133  18.396  1.00 30.00           O  
ATOM     39  CB  PHE A   8     -23.841   1.148  16.335  1.00 30.00           C  
ATOM     40  CG  PHE A   8     -22.769   1.056  15.272  1.00 30.00           C  
ATOM     41  CD1 PHE A   8     -23.048   0.565  13.991  1.00 30.00           C  
ATOM     42  CD2 PHE A   8     -21.498   1.531  15.542  1.00 30.00           C  
ATOM     43  CE1 PHE A   8     -22.067   0.521  13.014  1.00 30.00           C  
ATOM     44  CE2 PHE A   8     -20.504   1.475  14.569  1.00 30.00           C  
ATOM     45  CZ  PHE A   8     -20.801   0.993  13.303  1.00 30.00           C  
ATOM     46  H   PHE A   8     -25.945  -0.318  15.760  1.00110.00           H  
ATOM     47  HA  PHE A   8     -23.329  -0.775  17.134  1.00110.00           H  
ATOM     48  HB2 PHE A   8     -24.717   1.642  15.911  1.00110.00           H  
ATOM     49  HB3 PHE A   8     -23.475   1.841  17.096  1.00110.00           H  
ATOM     50  HD1 PHE A   8     -24.040   0.211  13.750  1.00110.00           H  
ATOM     51  HD2 PHE A   8     -21.271   1.953  16.506  1.00110.00           H  
ATOM     52  HE1 PHE A   8     -22.300   0.138  12.031  1.00110.00           H  
ATOM     53  HE2 PHE A   8     -19.520   1.856  14.796  1.00110.00           H  
ATOM     54  HZ  PHE A   8     -20.036   0.981  12.540  1.00110.00           H  
ATOM     55  N   TYR A   9     -24.025   0.306  19.294  1.00 30.00           N  
ATOM     56  CA  TYR A   9     -24.468   0.739  20.590  1.00 30.00           C  
ATOM     57  C   TYR A   9     -23.507   1.786  21.147  1.00 30.00           C  
ATOM     58  O   TYR A   9     -22.316   1.827  20.761  1.00 30.00           O  
ATOM     59  CB  TYR A   9     -24.690  -0.489  21.513  1.00 30.00           C  
ATOM     60  CG  TYR A   9     -23.448  -1.125  22.105  1.00 30.00           C  
ATOM     61  CD1 TYR A   9     -22.577  -1.888  21.322  1.00 30.00           C  
ATOM     62  CD2 TYR A   9     -23.156  -0.950  23.442  1.00 30.00           C  
ATOM     63  CE1 TYR A   9     -21.421  -2.490  21.875  1.00 30.00           C  
ATOM     64  CE2 TYR A   9     -22.002  -1.535  24.021  1.00 30.00           C  
ATOM     65  CZ  TYR A   9     -21.135  -2.299  23.224  1.00 30.00           C  
ATOM     66  OH  TYR A   9     -19.997  -2.896  23.796  1.00 30.00           O  
ATOM     67  H   TYR A   9     -23.019   0.240  19.149  1.00110.00           H  
ATOM     68  HA  TYR A   9     -25.430   1.246  20.487  1.00110.00           H  
ATOM     69  HB2 TYR A   9     -25.340  -0.184  22.334  1.00110.00           H  
ATOM     70  HB3 TYR A   9     -25.252  -1.259  20.983  1.00110.00           H  
ATOM     71  HD1 TYR A   9     -22.778  -2.020  20.269  1.00110.00           H  
ATOM     72  HD2 TYR A   9     -23.807  -0.358  24.069  1.00110.00           H  
ATOM     73  HE1 TYR A   9     -20.753  -3.069  21.256  1.00110.00           H  
ATOM     74  HE2 TYR A   9     -21.802  -1.386  25.072  1.00110.00           H  
ATOM     75  HH  TYR A   9     -20.047  -2.935  24.742  1.00110.00           H  
ATOM     76  N   ARG A  10     -24.024   2.657  22.015  1.00 30.00           N  
ATOM     77  CA  ARG A  10     -23.233   3.745  22.581  1.00 30.00           C  
ATOM     78  C   ARG A  10     -23.072   3.630  24.069  1.00 30.00           C  
ATOM     79  O   ARG A  10     -23.982   3.183  24.785  1.00 30.00           O  
ATOM     80  CB  ARG A  10     -23.840   5.131  22.292  1.00 30.00           C  
ATOM     81  CG  ARG A  10     -25.032   5.159  21.376  1.00 30.00           C  
ATOM     82  CD  ARG A  10     -25.811   6.473  21.470  1.00 30.00           C  
ATOM     83  NE  ARG A  10     -24.984   7.665  21.246  1.00 30.00           N  
ATOM     84  CZ  ARG A  10     -24.641   8.565  22.178  1.00 30.00           C  
ATOM     85  NH1 ARG A  10     -25.015   8.417  23.447  1.00 30.00           N  
ATOM     86  NH2 ARG A  10     -23.899   9.619  21.836  1.00 30.00           N1+
ATOM     87  H   ARG A  10     -24.949   2.512  22.389  1.00110.00           H  
ATOM     88  HA  ARG A  10     -22.290   3.740  22.087  1.00110.00           H  
ATOM     89  HB2 ARG A  10     -24.133   5.631  23.219  1.00110.00           H  
ATOM     90  HB3 ARG A  10     -23.057   5.770  21.878  1.00110.00           H  
ATOM     91  HG2 ARG A  10     -24.722   4.967  20.348  1.00110.00           H  
ATOM     92  HG3 ARG A  10     -25.750   4.381  21.635  1.00110.00           H  
ATOM     93  HD2 ARG A  10     -26.593   6.472  20.710  1.00110.00           H  
ATOM     94  HD3 ARG A  10     -26.337   6.529  22.422  1.00110.00           H  
ATOM     95  HE  ARG A  10     -24.646   7.783  20.298  1.00110.00           H  
ATOM     96 HH11 ARG A  10     -24.754   9.091  24.152  1.00110.00           H  
ATOM     97 HH12 ARG A  10     -25.573   7.625  23.725  1.00110.00           H  
ATOM     98 HH21 ARG A  10     -23.626  10.310  22.519  1.00110.00           H  
ATOM     99 HH22 ARG A  10     -23.600   9.747  20.880  1.00110.00           H  
ATOM    100  N   GLN A  11     -21.920   4.076  24.541  1.00 30.00           N  
ATOM    101  CA  GLN A  11     -21.739   4.291  25.958  1.00 30.00           C  
ATOM    102  C   GLN A  11     -20.836   5.498  26.151  1.00 30.00           C  
ATOM    103  O   GLN A  11     -20.257   6.031  25.185  1.00 30.00           O  
ATOM    104  CB  GLN A  11     -21.185   3.038  26.635  1.00 30.00           C  
ATOM    105  CG  GLN A  11     -19.777   2.688  26.209  1.00 30.00           C  
ATOM    106  CD  GLN A  11     -19.454   1.257  26.487  1.00 30.00           C  
ATOM    107  OE1 GLN A  11     -19.004   0.984  27.710  1.00 30.00           O  
ATOM    108  NE2 GLN A  11     -19.618   0.389  25.607  1.00 30.00           N  
ATOM    109  H   GLN A  11     -21.200   4.408  23.902  1.00110.00           H  
ATOM    110  HA  GLN A  11     -22.693   4.546  26.425  1.00110.00           H  
ATOM    111  HB2 GLN A  11     -21.202   3.160  27.718  1.00110.00           H  
ATOM    112  HB3 GLN A  11     -21.862   2.206  26.431  1.00110.00           H  
ATOM    113  HG2 GLN A  11     -19.637   2.865  25.142  1.00110.00           H  
ATOM    114  HG3 GLN A  11     -19.052   3.324  26.714  1.00110.00           H  
ATOM    115 HE21 GLN A  11     -19.373  -0.564  25.814  1.00110.00           H  
ATOM    116 HE22 GLN A  11     -19.973   0.633  24.694  1.00110.00           H  
ATOM    117  N   GLU A  12     -20.740   5.935  27.397  1.00 30.00           N  
ATOM    118  CA  GLU A  12     -19.799   6.971  27.791  1.00 30.00           C  
ATOM    119  C   GLU A  12     -18.696   6.270  28.572  1.00 30.00           C  
ATOM    120  O   GLU A  12     -18.975   5.482  29.482  1.00 30.00           O  
ATOM    121  CB  GLU A  12     -20.515   8.012  28.663  1.00 30.00           C  
ATOM    122  CG  GLU A  12     -19.767   9.308  28.936  1.00 30.00           C  
ATOM    123  CD  GLU A  12     -20.723  10.464  29.196  1.00 30.00           C  
ATOM    124  OE1 GLU A  12     -20.685  11.470  28.448  1.00 30.00           O  
ATOM    125  OE2 GLU A  12     -21.534  10.360  30.140  1.00 30.00           O1-
ATOM    126  H   GLU A  12     -21.162   5.401  28.142  1.00110.00           H  
ATOM    127  HA  GLU A  12     -19.376   7.481  26.924  1.00110.00           H  
ATOM    128  HB2 GLU A  12     -21.451   8.256  28.156  1.00110.00           H  
ATOM    129  HB3 GLU A  12     -20.817   7.566  29.613  1.00110.00           H  
ATOM    130  HG2 GLU A  12     -19.089   9.193  29.782  1.00110.00           H  
ATOM    131  HG3 GLU A  12     -19.150   9.571  28.075  1.00110.00           H  
ATOM    132  N   LEU A  13     -17.448   6.520  28.192  1.00 30.00           N  
ATOM    133  CA  LEU A  13     -16.321   6.132  29.027  1.00 30.00           C  
ATOM    134  C   LEU A  13     -15.331   7.285  29.129  1.00 30.00           C  
ATOM    135  O   LEU A  13     -14.721   7.687  28.129  1.00 30.00           O  
ATOM    136  CB  LEU A  13     -15.625   4.865  28.515  1.00 30.00           C  
ATOM    137  CG  LEU A  13     -16.385   3.539  28.397  1.00 30.00           C  
ATOM    138  CD1 LEU A  13     -15.863   2.799  27.180  1.00 30.00           C  
ATOM    139  CD2 LEU A  13     -16.261   2.673  29.661  1.00 30.00           C  
ATOM    140  H   LEU A  13     -17.262   7.104  27.377  1.00110.00           H  
ATOM    141  HA  LEU A  13     -16.655   5.907  30.043  1.00110.00           H  
ATOM    142  HB2 LEU A  13     -15.242   5.127  27.525  1.00110.00           H  
ATOM    143  HB3 LEU A  13     -14.720   4.692  29.101  1.00110.00           H  
ATOM    144  HG  LEU A  13     -17.441   3.736  28.226  1.00110.00           H  
ATOM    145 HD11 LEU A  13     -16.391   1.855  27.048  1.00110.00           H  
ATOM    146 HD12 LEU A  13     -16.000   3.374  26.263  1.00110.00           H  
ATOM    147 HD13 LEU A  13     -14.803   2.570  27.283  1.00110.00           H  
ATOM    148 HD21 LEU A  13     -16.785   1.724  29.536  1.00110.00           H  
ATOM    149 HD22 LEU A  13     -15.229   2.451  29.912  1.00110.00           H  
ATOM    150 HD23 LEU A  13     -16.708   3.178  30.518  1.00110.00           H  
ATOM    151  N   ASN A  14     -15.181   7.808  30.347  1.00 30.00           N  
ATOM    152  CA  ASN A  14     -14.264   8.912  30.621  1.00 30.00           C  
ATOM    153  C   ASN A  14     -14.639  10.159  29.834  1.00 30.00           C  
ATOM    154  O   ASN A  14     -13.794  10.792  29.200  1.00 30.00           O  
ATOM    155  CB  ASN A  14     -12.810   8.502  30.348  1.00 30.00           C  
ATOM    156  CG  ASN A  14     -12.233   7.629  31.447  1.00 30.00           C  
ATOM    157  OD1 ASN A  14     -10.954   7.834  31.749  1.00 30.00           O  
ATOM    158  ND2 ASN A  14     -12.919   6.774  32.007  1.00 30.00           N  
ATOM    159  H   ASN A  14     -15.785   7.484  31.088  1.00110.00           H  
ATOM    160  HA  ASN A  14     -14.366   9.185  31.673  1.00110.00           H  
ATOM    161  HB2 ASN A  14     -12.651   8.023  29.383  1.00110.00           H  
ATOM    162  HB3 ASN A  14     -12.169   9.385  30.331  1.00110.00           H  
ATOM    163 HD21 ASN A  14     -12.508   6.203  32.730  1.00110.00           H  
ATOM    164 HD22 ASN A  14     -13.866   6.615  31.707  1.00110.00           H  
ATOM    165  N   LYS A  15     -15.925  10.494  29.884  1.00 30.00           N  
ATOM    166  CA  LYS A  15     -16.481  11.670  29.216  1.00 30.00           C  
ATOM    167  C   LYS A  15     -16.456  11.552  27.690  1.00 30.00           C  
ATOM    168  O   LYS A  15     -16.919  12.453  26.993  1.00 30.00           O  
ATOM    169  CB  LYS A  15     -15.784  12.962  29.684  1.00 30.00           C  
ATOM    170  CG  LYS A  15     -16.627  13.847  30.597  1.00 30.00           C  
ATOM    171  CD  LYS A  15     -15.962  14.061  31.961  1.00 30.00           C  
ATOM    172  CE  LYS A  15     -15.118  15.333  31.968  1.00 30.00           C  
ATOM    173  NZ  LYS A  15     -14.113  15.336  33.072  1.00 30.00           N1+
ATOM    174  H   LYS A  15     -16.557   9.897  30.394  1.00110.00           H  
ATOM    175  HA  LYS A  15     -17.542  11.693  29.467  1.00110.00           H  
ATOM    176  HB2 LYS A  15     -14.811  12.791  30.139  1.00110.00           H  
ATOM    177  HB3 LYS A  15     -15.526  13.579  28.821  1.00110.00           H  
ATOM    178  HG2 LYS A  15     -16.845  14.802  30.114  1.00110.00           H  
ATOM    179  HG3 LYS A  15     -17.604  13.396  30.773  1.00110.00           H  
ATOM    180  HD2 LYS A  15     -16.728  14.158  32.731  1.00110.00           H  
ATOM    181  HD3 LYS A  15     -15.372  13.188  32.247  1.00110.00           H  
ATOM    182  HE2 LYS A  15     -14.563  15.421  31.034  1.00110.00           H  
ATOM    183  HE3 LYS A  15     -15.751  16.217  32.045  1.00110.00           H  
ATOM    184  HZ1 LYS A  15     -13.572  16.187  33.033  1.00110.00           H  
ATOM    185  HZ2 LYS A  15     -14.586  15.282  33.961  1.00110.00           H  
ATOM    186  HZ3 LYS A  15     -13.497  14.544  32.972  1.00110.00           H  
ATOM    187  N   THR A  16     -15.944  10.451  27.157  1.00 30.00           N  
ATOM    188  CA  THR A  16     -15.992  10.279  25.700  1.00 30.00           C  
ATOM    189  C   THR A  16     -17.010   9.226  25.180  1.00 30.00           C  
ATOM    190  O   THR A  16     -17.118   8.124  25.713  1.00 30.00           O  
ATOM    191  CB  THR A  16     -14.561  10.165  25.058  1.00 30.00           C  
ATOM    192  OG1 THR A  16     -14.602   9.290  23.925  1.00 30.00           O  
ATOM    193  CG2 THR A  16     -13.556   9.514  25.995  1.00 30.00           C  
ATOM    194  H   THR A  16     -15.527   9.717  27.714  1.00110.00           H  
ATOM    195  HA  THR A  16     -16.349  11.183  25.206  1.00110.00           H  
ATOM    196  HB  THR A  16     -14.200  11.150  24.760  1.00110.00           H  
ATOM    197  HG1 THR A  16     -13.723   9.170  23.595  1.00110.00           H  
ATOM    198 HG21 THR A  16     -12.562   9.540  25.550  1.00110.00           H  
ATOM    199 HG22 THR A  16     -13.457  10.018  26.949  1.00110.00           H  
ATOM    200 HG23 THR A  16     -13.787   8.464  26.146  1.00110.00           H  
ATOM    201  N   ILE A  17     -17.772   9.594  24.153  1.00 30.00           N  
ATOM    202  CA  ILE A  17     -18.769   8.684  23.579  1.00 30.00           C  
ATOM    203  C   ILE A  17     -18.100   7.620  22.707  1.00 30.00           C  
ATOM    204  O   ILE A  17     -17.317   7.956  21.827  1.00 30.00           O  
ATOM    205  CB  ILE A  17     -19.847   9.460  22.746  1.00 30.00           C  
ATOM    206  CG1 ILE A  17     -20.538  10.551  23.597  1.00 30.00           C  
ATOM    207  CG2 ILE A  17     -20.870   8.462  22.130  1.00 30.00           C  
ATOM    208  CD1 ILE A  17     -20.120  12.008  23.249  1.00 30.00           C  
ATOM    209  H   ILE A  17     -17.598  10.471  23.693  1.00110.00           H  
ATOM    210  HA  ILE A  17     -19.292   8.196  24.402  1.00110.00           H  
ATOM    211  HB  ILE A  17     -19.342   9.942  21.907  1.00110.00           H  
ATOM    212 HG12 ILE A  17     -21.618  10.483  23.467  1.00110.00           H  
ATOM    213 HG13 ILE A  17     -20.376  10.370  24.661  1.00110.00           H  
ATOM    214 HG21 ILE A  17     -21.522   8.994  21.444  1.00110.00           H  
ATOM    215 HG22 ILE A  17     -20.421   7.679  21.520  1.00110.00           H  
ATOM    216 HG23 ILE A  17     -21.481   7.981  22.896  1.00110.00           H  
ATOM    217 HD11 ILE A  17     -20.657  12.724  23.872  1.00110.00           H  
ATOM    218 HD12 ILE A  17     -19.053  12.164  23.411  1.00110.00           H  
ATOM    219 HD13 ILE A  17     -20.340  12.243  22.207  1.00110.00           H  
ATOM    220  N   TRP A  18     -18.424   6.354  22.966  1.00 30.00           N  
ATOM    221  CA  TRP A  18     -17.988   5.221  22.151  1.00 30.00           C  
ATOM    222  C   TRP A  18     -19.236   4.581  21.560  1.00 30.00           C  
ATOM    223  O   TRP A  18     -20.174   4.194  22.286  1.00 30.00           O  
ATOM    224  CB  TRP A  18     -17.224   4.196  22.992  1.00 30.00           C  
ATOM    225  CG  TRP A  18     -15.871   4.685  23.377  1.00 30.00           C  
ATOM    226  CD1 TRP A  18     -15.576   5.623  24.324  1.00 30.00           C  
ATOM    227  CD2 TRP A  18     -14.617   4.305  22.778  1.00 30.00           C  
ATOM    228  NE1 TRP A  18     -14.208   5.835  24.371  1.00 30.00           N  
ATOM    229  CE3 TRP A  18     -14.244   3.378  21.785  1.00 30.00           C  
ATOM    230  CE2 TRP A  18     -13.598   5.037  23.437  1.00 30.00           C  
ATOM    231  CZ3 TRP A  18     -12.871   3.254  21.457  1.00 30.00           C  
ATOM    232  CZ2 TRP A  18     -12.229   4.923  23.089  1.00 30.00           C  
ATOM    233  CH2 TRP A  18     -11.895   3.995  22.122  1.00 30.00           C  
ATOM    234  H   TRP A  18     -19.079   6.170  23.724  1.00110.00           H  
ATOM    235  HA  TRP A  18     -17.330   5.541  21.342  1.00110.00           H  
ATOM    236  HB2 TRP A  18     -17.780   3.958  23.900  1.00110.00           H  
ATOM    237  HB3 TRP A  18     -17.110   3.256  22.451  1.00110.00           H  
ATOM    238  HD1 TRP A  18     -16.319   6.089  24.946  1.00110.00           H  
ATOM    239  HE1 TRP A  18     -13.781   6.506  24.996  1.00110.00           H  
ATOM    240  HE3 TRP A  18     -14.987   2.779  21.281  1.00110.00           H  
ATOM    241  HZ3 TRP A  18     -12.559   2.545  20.715  1.00110.00           H  
ATOM    242  HZ2 TRP A  18     -11.475   5.469  23.615  1.00110.00           H  
ATOM    243  HH2 TRP A  18     -10.862   3.830  21.869  1.00110.00           H  
ATOM    244  N   GLU A  19     -19.247   4.522  20.238  1.00 30.00           N  
ATOM    245  CA  GLU A  19     -20.333   3.969  19.480  1.00 30.00           C  
ATOM    246  C   GLU A  19     -19.756   2.928  18.549  1.00 30.00           C  
ATOM    247  O   GLU A  19     -19.172   3.281  17.536  1.00 30.00           O  
ATOM    248  CB  GLU A  19     -20.980   5.109  18.674  1.00 30.00           C  
ATOM    249  CG  GLU A  19     -22.202   4.713  17.848  1.00 30.00           C  
ATOM    250  CD  GLU A  19     -23.255   5.824  17.672  1.00 30.00           C  
ATOM    251  OE1 GLU A  19     -23.065   6.987  18.157  1.00 30.00           O  
ATOM    252  OE2 GLU A  19     -24.303   5.508  17.047  1.00 30.00           O1-
ATOM    253  H   GLU A  19     -18.475   4.883  19.688  1.00110.00           H  
ATOM    254  HA  GLU A  19     -21.089   3.569  20.124  1.00110.00           H  
ATOM    255  HB2 GLU A  19     -21.259   5.875  19.399  1.00110.00           H  
ATOM    256  HB3 GLU A  19     -20.248   5.588  18.022  1.00110.00           H  
ATOM    257  HG2 GLU A  19     -21.906   4.277  16.907  1.00110.00           H  
ATOM    258  HG3 GLU A  19     -22.724   3.914  18.376  1.00110.00           H  
ATOM    259  N   VAL A  20     -19.941   1.643  18.868  1.00 30.00           N  
ATOM    260  CA  VAL A  20     -19.192   0.613  18.157  1.00 30.00           C  
ATOM    261  C   VAL A  20     -20.176  -0.461  17.829  1.00 30.00           C  
ATOM    262  O   VAL A  20     -21.275  -0.475  18.418  1.00 30.00           O  
ATOM    263  CB  VAL A  20     -18.122  -0.023  19.099  1.00 30.00           C  
ATOM    264  CG1 VAL A  20     -17.179   1.010  19.626  1.00 30.00           C  
ATOM    265  CG2 VAL A  20     -18.858  -0.733  20.300  1.00 30.00           C  
ATOM    266  H   VAL A  20     -20.549   1.374  19.635  1.00110.00           H  
ATOM    267  HA  VAL A  20     -18.732   0.978  17.245  1.00110.00           H  
ATOM    268  HB  VAL A  20     -17.545  -0.767  18.548  1.00110.00           H  
ATOM    269 HG11 VAL A  20     -16.305   0.544  20.081  1.00110.00           H  
ATOM    270 HG12 VAL A  20     -16.825   1.675  18.838  1.00110.00           H  
ATOM    271 HG13 VAL A  20     -17.649   1.637  20.385  1.00110.00           H  
ATOM    272 HG21 VAL A  20     -18.135  -1.041  21.057  1.00110.00           H  
ATOM    273 HG22 VAL A  20     -19.574  -0.086  20.810  1.00110.00           H  
ATOM    274 HG23 VAL A  20     -19.372  -1.648  20.026  1.00110.00           H  
ATOM    275  N   PRO A  21     -19.878  -1.335  16.888  1.00 30.00           N  
ATOM    276  CA  PRO A  21     -20.818  -2.430  16.644  1.00 30.00           C  
ATOM    277  C   PRO A  21     -20.958  -3.321  17.859  1.00 30.00           C  
ATOM    278  O   PRO A  21     -20.032  -3.492  18.626  1.00 30.00           O  
ATOM    279  CB  PRO A  21     -20.173  -3.195  15.486  1.00 30.00           C  
ATOM    280  CG  PRO A  21     -19.368  -2.139  14.792  1.00 30.00           C  
ATOM    281  CD  PRO A  21     -18.804  -1.336  15.898  1.00 30.00           C  
ATOM    282  HA  PRO A  21     -21.773  -2.022  16.316  1.00110.00           H  
ATOM    283  HB2 PRO A  21     -19.498  -3.972  15.849  1.00110.00           H  
ATOM    284  HB3 PRO A  21     -20.905  -3.675  14.855  1.00110.00           H  
ATOM    285  HG2 PRO A  21     -18.595  -2.551  14.142  1.00110.00           H  
ATOM    286  HG3 PRO A  21     -20.025  -1.527  14.173  1.00110.00           H  
ATOM    287  HD2 PRO A  21     -17.886  -1.753  16.300  1.00110.00           H  
ATOM    288  HD3 PRO A  21     -18.588  -0.340  15.527  1.00110.00           H  
ATOM    289  N   GLU A  22     -22.156  -3.870  18.032  1.00 30.00           N  
ATOM    290  CA  GLU A  22     -22.423  -4.809  19.119  1.00 30.00           C  
ATOM    291  C   GLU A  22     -21.499  -6.082  19.098  1.00 30.00           C  
ATOM    292  O   GLU A  22     -21.365  -6.751  20.112  1.00 30.00           O  
ATOM    293  CB  GLU A  22     -23.936  -5.160  19.148  1.00 30.00           C  
ATOM    294  CG  GLU A  22     -24.359  -6.125  18.049  1.00 30.00           C  
ATOM    295  CD  GLU A  22     -25.872  -6.223  17.824  1.00 30.00           C  
ATOM    296  OE1 GLU A  22     -26.663  -5.451  18.447  1.00 30.00           O  
ATOM    297  OE2 GLU A  22     -26.244  -7.090  16.974  1.00 30.00           O1-
ATOM    298  H   GLU A  22     -22.916  -3.628  17.399  1.00110.00           H  
ATOM    299  HA  GLU A  22     -22.200  -4.304  20.054  1.00110.00           H  
ATOM    300  HB2 GLU A  22     -24.177  -5.606  20.114  1.00110.00           H  
ATOM    301  HB3 GLU A  22     -24.510  -4.233  19.097  1.00110.00           H  
ATOM    302  HG2 GLU A  22     -23.924  -5.815  17.098  1.00110.00           H  
ATOM    303  HG3 GLU A  22     -23.981  -7.127  18.254  1.00110.00           H  
ATOM    304  N   ARG A  23     -20.878  -6.388  17.955  1.00 30.00           N  
ATOM    305  CA  ARG A  23     -19.780  -7.382  17.865  1.00 30.00           C  
ATOM    306  C   ARG A  23     -18.763  -7.223  18.981  1.00 30.00           C  
ATOM    307  O   ARG A  23     -18.245  -8.207  19.523  1.00 30.00           O  
ATOM    308  CB  ARG A  23     -19.057  -7.164  16.537  1.00 30.00           C  
ATOM    309  CG  ARG A  23     -17.894  -8.096  16.179  1.00 30.00           C  
ATOM    310  CD  ARG A  23     -17.329  -7.724  14.814  1.00 30.00           C  
ATOM    311  NE  ARG A  23     -16.070  -8.413  14.604  1.00 30.00           N  
ATOM    312  CZ  ARG A  23     -15.355  -8.352  13.510  1.00 30.00           C  
ATOM    313  NH1 ARG A  23     -15.738  -7.607  12.493  1.00 30.00           N  
ATOM    314  NH2 ARG A  23     -14.229  -9.047  13.434  1.00 30.00           N1+
ATOM    315  H   ARG A  23     -21.062  -5.788  17.168  1.00110.00           H  
ATOM    316  HA  ARG A  23     -20.208  -8.384  17.906  1.00110.00           H  
ATOM    317  HB2 ARG A  23     -19.796  -7.235  15.738  1.00110.00           H  
ATOM    318  HB3 ARG A  23     -18.687  -6.137  16.504  1.00110.00           H  
ATOM    319  HG2 ARG A  23     -17.107  -8.015  16.930  1.00110.00           H  
ATOM    320  HG3 ARG A  23     -18.231  -9.133  16.189  1.00110.00           H  
ATOM    321  HD2 ARG A  23     -18.034  -7.980  14.022  1.00110.00           H  
ATOM    322  HD3 ARG A  23     -17.137  -6.652  14.757  1.00110.00           H  
ATOM    323  HE  ARG A  23     -15.673  -8.876  15.428  1.00110.00           H  
ATOM    324 HH11 ARG A  23     -15.158  -7.502  11.675  1.00110.00           H  
ATOM    325 HH12 ARG A  23     -16.540  -7.002  12.581  1.00110.00           H  
ATOM    326 HH21 ARG A  23     -13.631  -8.997  12.623  1.00110.00           H  
ATOM    327 HH22 ARG A  23     -13.857  -9.458  14.289  1.00110.00           H  
ATOM    328  N   TYR A  24     -18.453  -5.974  19.309  1.00 30.00           N  
ATOM    329  CA  TYR A  24     -17.425  -5.641  20.289  1.00 30.00           C  
ATOM    330  C   TYR A  24     -17.995  -5.372  21.665  1.00 30.00           C  
ATOM    331  O   TYR A  24     -18.752  -4.407  21.869  1.00 30.00           O  
ATOM    332  CB  TYR A  24     -16.646  -4.405  19.820  1.00 30.00           C  
ATOM    333  CG  TYR A  24     -15.969  -4.659  18.485  1.00 30.00           C  
ATOM    334  CD1 TYR A  24     -14.823  -5.452  18.403  1.00 30.00           C  
ATOM    335  CD2 TYR A  24     -16.457  -4.085  17.304  1.00 30.00           C  
ATOM    336  CE1 TYR A  24     -14.231  -5.693  17.192  1.00 30.00           C  
ATOM    337  CE2 TYR A  24     -15.823  -4.321  16.072  1.00 30.00           C  
ATOM    338  CZ  TYR A  24     -14.712  -5.128  16.048  1.00 30.00           C  
ATOM    339  OH  TYR A  24     -14.023  -5.412  14.879  1.00 30.00           O  
ATOM    340  H   TYR A  24     -19.000  -5.203  18.942  1.00110.00           H  
ATOM    341  HA  TYR A  24     -16.704  -6.455  20.355  1.00110.00           H  
ATOM    342  HB2 TYR A  24     -17.309  -3.540  19.740  1.00110.00           H  
ATOM    343  HB3 TYR A  24     -15.883  -4.136  20.553  1.00110.00           H  
ATOM    344  HD1 TYR A  24     -14.411  -5.908  19.292  1.00110.00           H  
ATOM    345  HD2 TYR A  24     -17.347  -3.480  17.351  1.00110.00           H  
ATOM    346  HE1 TYR A  24     -13.361  -6.332  17.143  1.00110.00           H  
ATOM    347  HE2 TYR A  24     -16.206  -3.871  15.167  1.00110.00           H  
ATOM    348  HH  TYR A  24     -14.343  -4.930  14.113  1.00110.00           H  
ATOM    349  N   GLN A  25     -17.621  -6.217  22.628  1.00 30.00           N  
ATOM    350  CA  GLN A  25     -18.166  -6.139  23.968  1.00 30.00           C  
ATOM    351  C   GLN A  25     -17.155  -5.813  25.069  1.00 30.00           C  
ATOM    352  O   GLN A  25     -15.935  -5.919  24.878  1.00 30.00           O  
ATOM    353  CB  GLN A  25     -18.873  -7.467  24.268  1.00 30.00           C  
ATOM    354  CG  GLN A  25     -20.083  -7.740  23.353  1.00 30.00           C  
ATOM    355  CD  GLN A  25     -21.264  -6.859  23.717  1.00 30.00           C  
ATOM    356  OE1 GLN A  25     -21.570  -6.811  25.002  1.00 30.00           O  
ATOM    357  NE2 GLN A  25     -21.852  -6.167  22.857  1.00 30.00           N  
ATOM    358  H   GLN A  25     -16.977  -6.973  22.400  1.00110.00           H  
ATOM    359  HA  GLN A  25     -18.916  -5.350  24.040  1.00110.00           H  
ATOM    360  HB2 GLN A  25     -18.158  -8.282  24.145  1.00110.00           H  
ATOM    361  HB3 GLN A  25     -19.178  -7.519  25.315  1.00110.00           H  
ATOM    362  HG2 GLN A  25     -19.827  -7.635  22.298  1.00110.00           H  
ATOM    363  HG3 GLN A  25     -20.401  -8.775  23.481  1.00110.00           H  
ATOM    364 HE21 GLN A  25     -22.566  -5.513  23.136  1.00110.00           H  
ATOM    365 HE22 GLN A  25     -21.572  -6.246  21.880  1.00110.00           H  
ATOM    366  N   ASN A  26     -17.665  -5.410  26.218  1.00 30.00           N  
ATOM    367  CA  ASN A  26     -16.804  -5.208  27.395  1.00 30.00           C  
ATOM    368  C   ASN A  26     -15.677  -4.189  27.198  1.00 30.00           C  
ATOM    369  O   ASN A  26     -14.517  -4.416  27.628  1.00 30.00           O  
ATOM    370  CB  ASN A  26     -16.190  -6.534  27.843  1.00 30.00           C  
ATOM    371  CG  ASN A  26     -17.239  -7.540  28.221  1.00 30.00           C  
ATOM    372  OD1 ASN A  26     -18.218  -7.213  28.917  1.00 30.00           O  
ATOM    373  ND2 ASN A  26     -17.070  -8.761  27.749  1.00 30.00           N  
ATOM    374  H   ASN A  26     -18.667  -5.353  26.327  1.00110.00           H  
ATOM    375  HA  ASN A  26     -17.433  -4.818  28.196  1.00110.00           H  
ATOM    376  HB2 ASN A  26     -15.497  -6.943  27.107  1.00110.00           H  
ATOM    377  HB3 ASN A  26     -15.597  -6.380  28.746  1.00110.00           H  
ATOM    378 HD21 ASN A  26     -17.752  -9.472  27.967  1.00110.00           H  
ATOM    379 HD22 ASN A  26     -16.266  -8.991  27.187  1.00110.00           H  
ATOM    380  N   LEU A  27     -16.042  -3.063  26.598  1.00 30.00           N  
ATOM    381  CA  LEU A  27     -15.116  -1.982  26.365  1.00 30.00           C  
ATOM    382  C   LEU A  27     -14.580  -1.506  27.705  1.00 30.00           C  
ATOM    383  O   LEU A  27     -15.337  -1.259  28.654  1.00 30.00           O  
ATOM    384  CB  LEU A  27     -15.792  -0.824  25.633  1.00 30.00           C  
ATOM    385  CG  LEU A  27     -16.196  -0.824  24.152  1.00 30.00           C  
ATOM    386  CD1 LEU A  27     -15.438   0.262  23.392  1.00 30.00           C  
ATOM    387  CD2 LEU A  27     -16.154  -2.152  23.406  1.00 30.00           C  
ATOM    388  H   LEU A  27     -16.993  -2.961  26.287  1.00110.00           H  
ATOM    389  HA  LEU A  27     -14.350  -2.358  25.709  1.00110.00           H  
ATOM    390  HB2 LEU A  27     -16.685  -0.567  26.206  1.00110.00           H  
ATOM    391  HB3 LEU A  27     -15.156   0.051  25.789  1.00110.00           H  
ATOM    392  HG  LEU A  27     -17.241  -0.512  24.118  1.00110.00           H  
ATOM    393 HD11 LEU A  27     -15.796   0.344  22.366  1.00110.00           H  
ATOM    394 HD12 LEU A  27     -15.567   1.243  23.853  1.00110.00           H  
ATOM    395 HD13 LEU A  27     -14.370   0.046  23.351  1.00110.00           H  
ATOM    396 HD21 LEU A  27     -16.339  -2.036  22.338  1.00110.00           H  
ATOM    397 HD22 LEU A  27     -15.191  -2.610  23.543  1.00110.00           H  
ATOM    398 HD23 LEU A  27     -16.903  -2.846  23.790  1.00110.00           H  
ATOM    399  N   SER A  28     -13.265  -1.373  27.769  1.00 30.00           N  
ATOM    400  CA  SER A  28     -12.596  -0.954  28.975  1.00 30.00           C  
ATOM    401  C   SER A  28     -11.399  -0.064  28.583  1.00 30.00           C  
ATOM    402  O   SER A  28     -10.544  -0.498  27.814  1.00 30.00           O  
ATOM    403  CB  SER A  28     -12.096  -2.181  29.708  1.00 30.00           C  
ATOM    404  OG  SER A  28     -11.553  -1.810  30.944  1.00 30.00           O  
ATOM    405  H   SER A  28     -12.706  -1.717  26.990  1.00110.00           H  
ATOM    406  HA  SER A  28     -13.297  -0.435  29.625  1.00110.00           H  
ATOM    407  HB2 SER A  28     -12.916  -2.879  29.886  1.00110.00           H  
ATOM    408  HB3 SER A  28     -11.347  -2.719  29.124  1.00110.00           H  
ATOM    409  HG  SER A  28     -11.230  -2.592  31.374  1.00110.00           H  
ATOM    410  N   PRO A  29     -11.328   1.155  29.113  1.00 30.00           N  
ATOM    411  CA  PRO A  29     -10.277   2.104  28.708  1.00 30.00           C  
ATOM    412  C   PRO A  29      -8.886   1.635  29.098  1.00 30.00           C  
ATOM    413  O   PRO A  29      -8.732   1.032  30.168  1.00 30.00           O  
ATOM    414  CB  PRO A  29     -10.659   3.397  29.441  1.00 30.00           C  
ATOM    415  CG  PRO A  29     -11.547   2.959  30.567  1.00 30.00           C  
ATOM    416  CD  PRO A  29     -12.233   1.718  30.135  1.00 30.00           C  
ATOM    417  HA  PRO A  29     -10.316   2.283  27.636  1.00110.00           H  
ATOM    418  HB2 PRO A  29      -9.802   3.978  29.787  1.00110.00           H  
ATOM    419  HB3 PRO A  29     -11.225   4.037  28.762  1.00110.00           H  
ATOM    420  HG2 PRO A  29     -10.923   2.733  31.433  1.00110.00           H  
ATOM    421  HG3 PRO A  29     -12.247   3.737  30.874  1.00110.00           H  
ATOM    422  HD2 PRO A  29     -12.396   1.049  30.982  1.00110.00           H  
ATOM    423  HD3 PRO A  29     -13.183   1.943  29.657  1.00110.00           H  
ATOM    424  N   VAL A  30      -7.892   1.858  28.222  1.00110.00           N  
ATOM    425  CA  VAL A  30      -6.494   1.472  28.389  1.00110.00           C  
ATOM    426  C   VAL A  30      -5.570   2.542  27.775  1.00110.00           C  
ATOM    427  O   VAL A  30      -5.576   2.737  26.565  1.00110.00           O  
ATOM    428  CB  VAL A  30      -6.217   0.021  27.872  1.00110.00           C  
ATOM    429  CG1 VAL A  30      -7.011  -1.058  28.625  1.00110.00           C  
ATOM    430  CG2 VAL A  30      -6.397  -0.196  26.356  1.00110.00           C  
ATOM    431  H   VAL A  30      -8.101   2.346  27.351  1.00110.00           H  
ATOM    432  HA  VAL A  30      -6.283   1.469  29.461  1.00110.00           H  
ATOM    433  HB  VAL A  30      -5.165  -0.161  28.083  1.00110.00           H  
ATOM    434 HG11 VAL A  30      -6.591  -2.051  28.469  1.00110.00           H  
ATOM    435 HG12 VAL A  30      -7.022  -0.855  29.691  1.00110.00           H  
ATOM    436 HG13 VAL A  30      -8.050  -1.088  28.296  1.00110.00           H  
ATOM    437 HG21 VAL A  30      -6.263  -1.246  26.091  1.00110.00           H  
ATOM    438 HG22 VAL A  30      -7.390   0.107  26.027  1.00110.00           H  
ATOM    439 HG23 VAL A  30      -5.666   0.363  25.773  1.00110.00           H  
ATOM    440  N   GLY A  31      -4.735   3.202  28.587  1.00110.00           N  
ATOM    441  CA  GLY A  31      -3.674   4.109  28.142  1.00110.00           C  
ATOM    442  C   GLY A  31      -4.131   5.310  27.289  1.00110.00           C  
ATOM    443  O   GLY A  31      -5.203   5.876  27.505  1.00110.00           O  
ATOM    444  H   GLY A  31      -4.798   3.024  29.578  1.00110.00           H  
ATOM    445  HA2 GLY A  31      -3.159   4.498  29.019  1.00110.00           H  
ATOM    446  HA3 GLY A  31      -2.941   3.525  27.582  1.00110.00           H  
ATOM    447  N   SER A  32      -3.290   5.696  26.327  1.00110.00           N  
ATOM    448  CA  SER A  32      -3.495   6.768  25.365  1.00110.00           C  
ATOM    449  C   SER A  32      -2.896   6.311  24.027  1.00110.00           C  
ATOM    450  O   SER A  32      -1.744   5.869  24.004  1.00110.00           O  
ATOM    451  CB  SER A  32      -2.904   8.079  25.932  1.00110.00           C  
ATOM    452  OG  SER A  32      -1.526   7.943  26.260  1.00110.00           O  
ATOM    453  H   SER A  32      -2.414   5.203  26.211  1.00110.00           H  
ATOM    454  HA  SER A  32      -4.566   6.919  25.217  1.00110.00           H  
ATOM    455  HB2 SER A  32      -3.013   8.882  25.200  1.00110.00           H  
ATOM    456  HB3 SER A  32      -3.452   8.392  26.821  1.00110.00           H  
ATOM    457  HG  SER A  32      -1.081   7.573  25.505  1.00110.00           H  
ATOM    458  N   GLY A  33      -3.654   6.410  22.929  1.00110.00           N  
ATOM    459  CA  GLY A  33      -3.181   6.110  21.580  1.00110.00           C  
ATOM    460  C   GLY A  33      -2.773   7.397  20.866  1.00110.00           C  
ATOM    461  O   GLY A  33      -3.048   8.495  21.356  1.00110.00           O  
ATOM    462  H   GLY A  33      -4.538   6.895  22.994  1.00110.00           H  
ATOM    463  HA2 GLY A  33      -2.345   5.408  21.588  1.00110.00           H  
ATOM    464  HA3 GLY A  33      -3.983   5.640  21.012  1.00110.00           H  
ATOM    465  N   ALA A  34      -2.142   7.283  19.691  1.00 30.00           N  
ATOM    466  CA  ALA A  34      -1.746   8.476  18.885  1.00 30.00           C  
ATOM    467  C   ALA A  34      -3.003   9.124  18.344  1.00 30.00           C  
ATOM    468  O   ALA A  34      -3.731   8.470  17.614  1.00 30.00           O  
ATOM    469  CB  ALA A  34      -0.849   8.092  17.729  1.00 30.00           C  
ATOM    470  H   ALA A  34      -1.879   6.371  19.347  1.00110.00           H  
ATOM    471  HA  ALA A  34      -1.203   9.172  19.522  1.00110.00           H  
ATOM    472  HB1 ALA A  34      -0.687   8.938  17.058  1.00110.00           H  
ATOM    473  HB2 ALA A  34       0.132   7.796  18.095  1.00110.00           H  
ATOM    474  HB3 ALA A  34      -1.245   7.272  17.131  1.00110.00           H  
ATOM    475  N   TYR A  35      -3.246  10.404  18.684  1.00 30.00           N  
ATOM    476  CA  TYR A  35      -4.398  11.178  18.149  1.00 30.00           C  
ATOM    477  C   TYR A  35      -5.776  10.641  18.581  1.00 30.00           C  
ATOM    478  O   TYR A  35      -6.811  10.903  17.925  1.00 30.00           O  
ATOM    479  CB  TYR A  35      -4.414  11.167  16.604  1.00 30.00           C  
ATOM    480  CG  TYR A  35      -3.110  11.453  15.897  1.00 30.00           C  
ATOM    481  CD1 TYR A  35      -2.771  10.742  14.746  1.00 30.00           C  
ATOM    482  CD2 TYR A  35      -2.240  12.440  16.350  1.00 30.00           C  
ATOM    483  CE1 TYR A  35      -1.596  11.008  14.054  1.00 30.00           C  
ATOM    484  CE2 TYR A  35      -1.067  12.716  15.681  1.00 30.00           C  
ATOM    485  CZ  TYR A  35      -0.743  11.982  14.536  1.00 30.00           C  
ATOM    486  OH  TYR A  35       0.426  12.239  13.849  1.00 30.00           O  
ATOM    487  H   TYR A  35      -2.582  10.882  19.288  1.00110.00           H  
ATOM    488  HA  TYR A  35      -4.307  12.202  18.511  1.00110.00           H  
ATOM    489  HB2 TYR A  35      -4.803  10.221  16.224  1.00110.00           H  
ATOM    490  HB3 TYR A  35      -5.122  11.919  16.251  1.00110.00           H  
ATOM    491  HD1 TYR A  35      -3.432   9.973  14.373  1.00110.00           H  
ATOM    492  HD2 TYR A  35      -2.478  13.011  17.235  1.00110.00           H  
ATOM    493  HE1 TYR A  35      -1.353  10.448  13.164  1.00110.00           H  
ATOM    494  HE2 TYR A  35      -0.407  13.486  16.055  1.00110.00           H  
ATOM    495  HH  TYR A  35       1.049  12.728  14.368  1.00110.00           H  
ATOM    496  N   GLY A  36      -5.822   9.857  19.646  1.00 30.00           N  
ATOM    497  CA  GLY A  36      -7.105   9.256  20.005  1.00 30.00           C  
ATOM    498  C   GLY A  36      -7.122   8.613  21.394  1.00 30.00           C  
ATOM    499  O   GLY A  36      -6.200   8.767  22.178  1.00 30.00           O  
ATOM    500  H   GLY A  36      -4.997   9.636  20.192  1.00110.00           H  
ATOM    501  HA2 GLY A  36      -7.908   9.995  19.987  1.00110.00           H  
ATOM    502  HA3 GLY A  36      -7.346   8.493  19.263  1.00110.00           H  
ATOM    503  N   SER A  37      -8.190   7.903  21.701  1.00 30.00           N  
ATOM    504  CA  SER A  37      -8.336   7.198  22.983  1.00 30.00           C  
ATOM    505  C   SER A  37      -8.500   5.740  22.682  1.00 30.00           C  
ATOM    506  O   SER A  37      -9.066   5.428  21.695  1.00 30.00           O  
ATOM    507  CB  SER A  37      -9.594   7.648  23.700  1.00 30.00           C  
ATOM    508  OG  SER A  37      -9.198   8.487  24.770  1.00 30.00           O  
ATOM    509  H   SER A  37      -8.913   7.767  21.002  1.00110.00           H  
ATOM    510  HA  SER A  37      -7.460   7.302  23.628  1.00110.00           H  
ATOM    511  HB2 SER A  37     -10.311   8.143  23.042  1.00110.00           H  
ATOM    512  HB3 SER A  37     -10.109   6.833  24.201  1.00110.00           H  
ATOM    513  HG  SER A  37      -9.975   8.762  25.240  1.00110.00           H  
ATOM    514  N   VAL A  38      -8.075   4.875  23.594  1.00 30.00           N  
ATOM    515  CA  VAL A  38      -8.019   3.426  23.327  1.00 30.00           C  
ATOM    516  C   VAL A  38      -8.712   2.670  24.423  1.00 30.00           C  
ATOM    517  O   VAL A  38      -8.507   2.935  25.617  1.00 30.00           O  
ATOM    518  CB  VAL A  38      -6.590   2.911  23.235  1.00 30.00           C  
ATOM    519  CG1 VAL A  38      -6.555   1.474  22.825  1.00 30.00           C  
ATOM    520  CG2 VAL A  38      -5.801   3.696  22.156  1.00 30.00           C  
ATOM    521  H   VAL A  38      -7.717   5.186  24.486  1.00110.00           H  
ATOM    522  HA  VAL A  38      -8.503   3.219  22.384  1.00110.00           H  
ATOM    523  HB  VAL A  38      -6.077   3.033  24.187  1.00110.00           H  
ATOM    524 HG11 VAL A  38      -5.530   1.144  22.651  1.00110.00           H  
ATOM    525 HG12 VAL A  38      -6.954   0.804  23.586  1.00110.00           H  
ATOM    526 HG13 VAL A  38      -7.107   1.297  21.901  1.00110.00           H  
ATOM    527 HG21 VAL A  38      -4.776   3.334  22.075  1.00110.00           H  
ATOM    528 HG22 VAL A  38      -6.268   3.598  21.178  1.00110.00           H  
ATOM    529 HG23 VAL A  38      -5.744   4.756  22.394  1.00110.00           H  
ATOM    530  N   CYS A  39      -9.530   1.750  23.991  1.00 30.00           N  
ATOM    531  CA  CYS A  39     -10.270   0.835  24.866  1.00 30.00           C  
ATOM    532  C   CYS A  39      -9.900  -0.597  24.509  1.00 30.00           C  
ATOM    533  O   CYS A  39      -9.679  -0.931  23.366  1.00 30.00           O  
ATOM    534  CB  CYS A  39     -11.775   1.028  24.646  1.00 30.00           C  
ATOM    535  SG  CYS A  39     -12.430   2.388  25.592  1.00 30.00           S  
ATOM    536  H   CYS A  39      -9.601   1.598  22.989  1.00110.00           H  
ATOM    537  HA  CYS A  39     -10.013   0.995  25.909  1.00110.00           H  
ATOM    538  HB2 CYS A  39     -11.999   1.180  23.589  1.00110.00           H  
ATOM    539  HB3 CYS A  39     -12.331   0.140  24.953  1.00110.00           H  
ATOM    540  HG  CYS A  39     -13.583   2.499  24.925  1.00110.00           H  
ATOM    541  N   ALA A  40      -9.862  -1.466  25.500  1.00 30.00           N  
ATOM    542  CA  ALA A  40      -9.791  -2.873  25.203  1.00 30.00           C  
ATOM    543  C   ALA A  40     -11.235  -3.357  25.068  1.00 30.00           C  
ATOM    544  O   ALA A  40     -12.152  -2.805  25.666  1.00 30.00           O  
ATOM    545  CB  ALA A  40      -9.109  -3.651  26.334  1.00 30.00           C  
ATOM    546  H   ALA A  40     -10.095  -1.162  26.449  1.00110.00           H  
ATOM    547  HA  ALA A  40      -9.233  -3.082  24.289  1.00110.00           H  
ATOM    548  HB1 ALA A  40      -9.125  -4.723  26.141  1.00110.00           H  
ATOM    549  HB2 ALA A  40      -8.066  -3.351  26.438  1.00110.00           H  
ATOM    550  HB3 ALA A  40      -9.601  -3.479  27.292  1.00110.00           H  
ATOM    551  N   ALA A  41     -11.393  -4.409  24.282  1.00 30.00           N  
ATOM    552  CA  ALA A  41     -12.702  -4.963  24.001  1.00 30.00           C  
ATOM    553  C   ALA A  41     -12.639  -6.437  23.683  1.00 30.00           C  
ATOM    554  O   ALA A  41     -11.562  -7.007  23.391  1.00 30.00           O  
ATOM    555  CB  ALA A  41     -13.337  -4.211  22.859  1.00 30.00           C  
ATOM    556  H   ALA A  41     -10.597  -4.800  23.782  1.00110.00           H  
ATOM    557  HA  ALA A  41     -13.336  -4.857  24.884  1.00110.00           H  
ATOM    558  HB1 ALA A  41     -14.386  -4.489  22.748  1.00110.00           H  
ATOM    559  HB2 ALA A  41     -13.258  -3.132  22.988  1.00110.00           H  
ATOM    560  HB3 ALA A  41     -12.848  -4.443  21.914  1.00110.00           H  
ATOM    561  N   PHE A  42     -13.789  -7.119  23.809  1.00 30.00           N  
ATOM    562  CA  PHE A  42     -13.880  -8.489  23.370  1.00 30.00           C  
ATOM    563  C   PHE A  42     -14.600  -8.616  22.034  1.00 30.00           C  
ATOM    564  O   PHE A  42     -15.747  -8.174  21.884  1.00 30.00           O  
ATOM    565  CB  PHE A  42     -14.557  -9.407  24.423  1.00 30.00           C  
ATOM    566  CG  PHE A  42     -14.606 -10.852  23.984  1.00 30.00           C  
ATOM    567  CD1 PHE A  42     -13.457 -11.654  24.049  1.00 30.00           C  
ATOM    568  CD2 PHE A  42     -15.783 -11.406  23.473  1.00 30.00           C  
ATOM    569  CE1 PHE A  42     -13.484 -12.987  23.632  1.00 30.00           C  
ATOM    570  CE2 PHE A  42     -15.823 -12.734  23.053  1.00 30.00           C  
ATOM    571  CZ  PHE A  42     -14.666 -13.526  23.128  1.00 30.00           C  
ATOM    572  H   PHE A  42     -14.641  -6.633  24.098  1.00110.00           H  
ATOM    573  HA  PHE A  42     -12.888  -8.925  23.232  1.00110.00           H  
ATOM    574  HB2 PHE A  42     -14.014  -9.349  25.367  1.00110.00           H  
ATOM    575  HB3 PHE A  42     -15.569  -9.053  24.630  1.00110.00           H  
ATOM    576  HD1 PHE A  42     -12.531 -11.244  24.425  1.00110.00           H  
ATOM    577  HD2 PHE A  42     -16.677 -10.802  23.399  1.00110.00           H  
ATOM    578  HE1 PHE A  42     -12.593 -13.595  23.698  1.00110.00           H  
ATOM    579  HE2 PHE A  42     -16.745 -13.163  22.691  1.00110.00           H  
ATOM    580  HZ  PHE A  42     -14.698 -14.560  22.816  1.00110.00           H  
ATOM    581  N   ASP A  43     -13.953  -9.271  21.089  1.00 30.00           N  
ATOM    582  CA  ASP A  43     -14.505  -9.340  19.752  1.00 30.00           C  
ATOM    583  C   ASP A  43     -15.242 -10.681  19.697  1.00 30.00           C  
ATOM    584  O   ASP A  43     -14.624 -11.725  19.487  1.00 30.00           O  
ATOM    585  CB  ASP A  43     -13.375  -9.322  18.729  1.00 30.00           C  
ATOM    586  CG  ASP A  43     -13.849  -9.484  17.349  1.00 30.00           C  
ATOM    587  OD1 ASP A  43     -15.075  -9.669  17.117  1.00 30.00           O  
ATOM    588  OD2 ASP A  43     -13.085  -9.440  16.384  1.00 30.00           O1-
ATOM    589  H   ASP A  43     -13.048  -9.705  21.250  1.00110.00           H  
ATOM    590  HA  ASP A  43     -15.190  -8.517  19.531  1.00110.00           H  
ATOM    591  HB2 ASP A  43     -12.825  -8.384  18.795  1.00110.00           H  
ATOM    592  HB3 ASP A  43     -12.655 -10.119  18.913  1.00110.00           H  
ATOM    593  N   THR A  44     -16.566 -10.629  19.820  1.00 30.00           N  
ATOM    594  CA  THR A  44     -17.367 -11.849  19.815  1.00 30.00           C  
ATOM    595  C   THR A  44     -17.221 -12.654  18.562  1.00 30.00           C  
ATOM    596  O   THR A  44     -17.403 -13.866  18.591  1.00 30.00           O  
ATOM    597  CB  THR A  44     -18.861 -11.567  19.995  1.00 30.00           C  
ATOM    598  OG1 THR A  44     -19.296 -10.709  18.941  1.00 30.00           O  
ATOM    599  CG2 THR A  44     -19.121 -10.788  21.265  1.00 30.00           C  
ATOM    600  H   THR A  44     -17.059  -9.741  19.880  1.00110.00           H  
ATOM    601  HA  THR A  44     -17.029 -12.480  20.633  1.00110.00           H  
ATOM    602  HB  THR A  44     -19.449 -12.487  19.992  1.00110.00           H  
ATOM    603  HG1 THR A  44     -20.123 -10.320  19.201  1.00110.00           H  
ATOM    604 HG21 THR A  44     -20.176 -10.535  21.368  1.00110.00           H  
ATOM    605 HG22 THR A  44     -18.851 -11.386  22.136  1.00110.00           H  
ATOM    606 HG23 THR A  44     -18.555  -9.860  21.337  1.00110.00           H  
ATOM    607  N   LYS A  45     -16.889 -12.003  17.457  1.00 30.00           N  
ATOM    608  CA  LYS A  45     -16.945 -12.687  16.187  1.00 30.00           C  
ATOM    609  C   LYS A  45     -15.743 -13.591  15.990  1.00 30.00           C  
ATOM    610  O   LYS A  45     -15.850 -14.656  15.356  1.00 30.00           O  
ATOM    611  CB  LYS A  45     -17.132 -11.702  15.028  1.00 30.00           C  
ATOM    612  CG  LYS A  45     -16.849 -12.258  13.658  1.00 30.00           C  
ATOM    613  CD  LYS A  45     -17.422 -11.371  12.568  1.00 30.00           C  
ATOM    614  CE  LYS A  45     -16.623 -11.485  11.271  1.00 30.00           C  
ATOM    615  NZ  LYS A  45     -17.529 -11.346  10.067  1.00 30.00           N1+
ATOM    616  H   LYS A  45     -16.681 -11.014  17.513  1.00110.00           H  
ATOM    617  HA  LYS A  45     -17.821 -13.340  16.167  1.00110.00           H  
ATOM    618  HB2 LYS A  45     -18.151 -11.316  15.072  1.00110.00           H  
ATOM    619  HB3 LYS A  45     -16.471 -10.855  15.188  1.00110.00           H  
ATOM    620  HG2 LYS A  45     -15.770 -12.353  13.529  1.00110.00           H  
ATOM    621  HG3 LYS A  45     -17.268 -13.260  13.547  1.00110.00           H  
ATOM    622  HD2 LYS A  45     -18.466 -11.646  12.410  1.00110.00           H  
ATOM    623  HD3 LYS A  45     -17.428 -10.324  12.874  1.00110.00           H  
ATOM    624  HE2 LYS A  45     -15.829 -10.738  11.235  1.00110.00           H  
ATOM    625  HE3 LYS A  45     -16.146 -12.463  11.193  1.00110.00           H  
ATOM    626  HZ1 LYS A  45     -16.984 -11.435   9.223  1.00110.00           H  
ATOM    627  HZ2 LYS A  45     -18.233 -12.068  10.088  1.00110.00           H  
ATOM    628  HZ3 LYS A  45     -17.976 -10.441  10.083  1.00110.00           H  
ATOM    629  N   THR A  46     -14.596 -13.191  16.540  1.00 30.00           N  
ATOM    630  CA  THR A  46     -13.384 -13.960  16.279  1.00 30.00           C  
ATOM    631  C   THR A  46     -12.852 -14.601  17.544  1.00 30.00           C  
ATOM    632  O   THR A  46     -12.033 -15.510  17.464  1.00 30.00           O  
ATOM    633  CB  THR A  46     -12.303 -13.110  15.547  1.00 30.00           C  
ATOM    634  OG1 THR A  46     -11.879 -12.046  16.402  1.00 30.00           O  
ATOM    635  CG2 THR A  46     -12.877 -12.413  14.300  1.00 30.00           C  
ATOM    636  H   THR A  46     -14.527 -12.311  17.036  1.00110.00           H  
ATOM    637  HA  THR A  46     -13.557 -14.808  15.614  1.00110.00           H  
ATOM    638  HB  THR A  46     -11.443 -13.726  15.276  1.00110.00           H  
ATOM    639  HG1 THR A  46     -11.600 -11.305  15.878  1.00110.00           H  
ATOM    640 HG21 THR A  46     -12.099 -11.874  13.758  1.00110.00           H  
ATOM    641 HG22 THR A  46     -13.306 -13.143  13.613  1.00110.00           H  
ATOM    642 HG23 THR A  46     -13.657 -11.694  14.554  1.00110.00           H  
ATOM    643  N   GLY A  47     -13.351 -14.159  18.697  1.00 30.00           N  
ATOM    644  CA  GLY A  47     -12.901 -14.622  19.998  1.00 30.00           C  
ATOM    645  C   GLY A  47     -11.665 -13.885  20.503  1.00 30.00           C  
ATOM    646  O   GLY A  47     -11.208 -14.138  21.626  1.00 30.00           O  
ATOM    647  H   GLY A  47     -13.992 -13.370  18.692  1.00110.00           H  
ATOM    648  HA2 GLY A  47     -13.712 -14.459  20.705  1.00110.00           H  
ATOM    649  HA3 GLY A  47     -12.703 -15.695  19.989  1.00110.00           H  
ATOM    650  N   LEU A  48     -11.163 -12.953  19.684  1.00 30.00           N  
ATOM    651  CA  LEU A  48      -9.918 -12.204  19.974  1.00 30.00           C  
ATOM    652  C   LEU A  48     -10.140 -11.065  20.950  1.00 30.00           C  
ATOM    653  O   LEU A  48     -11.216 -10.405  20.955  1.00 30.00           O  
ATOM    654  CB  LEU A  48      -9.311 -11.637  18.671  1.00 30.00           C  
ATOM    655  CG  LEU A  48      -8.900 -12.535  17.487  1.00 30.00           C  
ATOM    656  CD1 LEU A  48      -8.121 -11.718  16.437  1.00 30.00           C  
ATOM    657  CD2 LEU A  48      -8.074 -13.729  17.955  1.00 30.00           C  
ATOM    658  H   LEU A  48     -11.647 -12.752  18.819  1.00110.00           H  
ATOM    659  HA  LEU A  48      -9.201 -12.898  20.416  1.00110.00           H  
ATOM    660  HB2 LEU A  48     -10.003 -10.888  18.279  1.00110.00           H  
ATOM    661  HB3 LEU A  48      -8.426 -11.064  18.955  1.00110.00           H  
ATOM    662  HG  LEU A  48      -9.779 -12.965  17.023  1.00110.00           H  
ATOM    663 HD11 LEU A  48      -7.852 -12.334  15.578  1.00110.00           H  
ATOM    664 HD12 LEU A  48      -8.723 -10.888  16.065  1.00110.00           H  
ATOM    665 HD13 LEU A  48      -7.200 -11.303  16.848  1.00110.00           H  
ATOM    666 HD21 LEU A  48      -7.757 -14.340  17.110  1.00110.00           H  
ATOM    667 HD22 LEU A  48      -7.178 -13.411  18.489  1.00110.00           H  
ATOM    668 HD23 LEU A  48      -8.650 -14.377  18.616  1.00110.00           H  
ATOM    669  N   ARG A  49      -9.127 -10.813  21.784  1.00 30.00           N  
ATOM    670  CA  ARG A  49      -9.123  -9.632  22.614  1.00 30.00           C  
ATOM    671  C   ARG A  49      -8.488  -8.533  21.765  1.00 30.00           C  
ATOM    672  O   ARG A  49      -7.358  -8.719  21.265  1.00 30.00           O  
ATOM    673  CB  ARG A  49      -8.324  -9.826  23.900  1.00 30.00           C  
ATOM    674  CG  ARG A  49      -9.073 -10.646  24.948  1.00 30.00           C  
ATOM    675  CD  ARG A  49      -9.996  -9.818  25.822  1.00 30.00           C  
ATOM    676  NE  ARG A  49      -9.230  -9.035  26.803  1.00 30.00           N  
ATOM    677  CZ  ARG A  49      -9.596  -7.840  27.289  1.00 30.00           C  
ATOM    678  NH1 ARG A  49     -10.715  -7.260  26.885  1.00 30.00           N  
ATOM    679  NH2 ARG A  49      -8.830  -7.217  28.180  1.00 30.00           N1+
ATOM    680  H   ARG A  49      -8.261 -11.316  21.672  1.00110.00           H  
ATOM    681  HA  ARG A  49     -10.138  -9.329  22.881  1.00110.00           H  
ATOM    682  HB2 ARG A  49      -7.379 -10.318  23.662  1.00110.00           H  
ATOM    683  HB3 ARG A  49      -8.044  -8.860  24.325  1.00110.00           H  
ATOM    684  HG2 ARG A  49      -9.635 -11.450  24.470  1.00110.00           H  
ATOM    685  HG3 ARG A  49      -8.344 -11.147  25.586  1.00110.00           H  
ATOM    686  HD2 ARG A  49     -10.621  -9.180  25.197  1.00110.00           H  
ATOM    687  HD3 ARG A  49     -10.672 -10.472  26.374  1.00110.00           H  
ATOM    688  HE  ARG A  49      -8.391  -9.472  27.159  1.00110.00           H  
ATOM    689 HH11 ARG A  49     -11.006  -6.366  27.254  1.00110.00           H  
ATOM    690 HH12 ARG A  49     -11.288  -7.695  26.178  1.00110.00           H  
ATOM    691 HH21 ARG A  49      -9.087  -6.316  28.554  1.00110.00           H  
ATOM    692 HH22 ARG A  49      -7.965  -7.629  28.498  1.00110.00           H  
ATOM    693  N   VAL A  50      -9.189  -7.401  21.645  1.00 30.00           N  
ATOM    694  CA  VAL A  50      -8.803  -6.374  20.714  1.00 30.00           C  
ATOM    695  C   VAL A  50      -8.642  -5.074  21.346  1.00 30.00           C  
ATOM    696  O   VAL A  50      -9.137  -4.835  22.421  1.00 30.00           O  
ATOM    697  CB  VAL A  50      -9.756  -6.216  19.484  1.00 30.00           C  
ATOM    698  CG1 VAL A  50      -9.757  -7.516  18.621  1.00 30.00           C  
ATOM    699  CG2 VAL A  50     -11.162  -5.797  19.855  1.00 30.00           C  
ATOM    700  H   VAL A  50     -10.054  -7.266  22.161  1.00110.00           H  
ATOM    701  HA  VAL A  50      -7.819  -6.597  20.297  1.00110.00           H  
ATOM    702  HB  VAL A  50      -9.356  -5.436  18.835  1.00110.00           H  
ATOM    703 HG11 VAL A  50     -10.322  -7.377  17.699  1.00110.00           H  
ATOM    704 HG12 VAL A  50      -8.743  -7.808  18.346  1.00110.00           H  
ATOM    705 HG13 VAL A  50     -10.208  -8.351  19.158  1.00110.00           H  
ATOM    706 HG21 VAL A  50     -11.786  -5.716  18.965  1.00110.00           H  
ATOM    707 HG22 VAL A  50     -11.634  -6.520  20.521  1.00110.00           H  
ATOM    708 HG23 VAL A  50     -11.183  -4.823  20.341  1.00110.00           H  
ATOM    709  N   ALA A  51      -7.920  -4.182  20.661  1.00 30.00           N  
ATOM    710  CA  ALA A  51      -7.853  -2.825  21.106  1.00 30.00           C  
ATOM    711  C   ALA A  51      -8.523  -1.931  20.095  1.00 30.00           C  
ATOM    712  O   ALA A  51      -8.371  -2.140  18.882  1.00 30.00           O  
ATOM    713  CB  ALA A  51      -6.419  -2.423  21.241  1.00 30.00           C  
ATOM    714  H   ALA A  51      -7.546  -4.414  19.742  1.00110.00           H  
ATOM    715  HA  ALA A  51      -8.317  -2.663  22.079  1.00110.00           H  
ATOM    716  HB1 ALA A  51      -6.339  -1.390  21.583  1.00110.00           H  
ATOM    717  HB2 ALA A  51      -5.899  -3.050  21.962  1.00110.00           H  
ATOM    718  HB3 ALA A  51      -5.891  -2.512  20.290  1.00110.00           H  
ATOM    719  N   VAL A  52      -9.347  -1.012  20.581  1.00 30.00           N  
ATOM    720  CA  VAL A  52     -10.102  -0.175  19.633  1.00 30.00           C  
ATOM    721  C   VAL A  52      -9.613   1.305  19.830  1.00 30.00           C  
ATOM    722  O   VAL A  52      -9.594   1.804  20.934  1.00 30.00           O  
ATOM    723  CB  VAL A  52     -11.640  -0.353  19.893  1.00 30.00           C  
ATOM    724  CG1 VAL A  52     -12.518   0.594  18.979  1.00 30.00           C  
ATOM    725  CG2 VAL A  52     -12.114  -1.814  19.838  1.00 30.00           C  
ATOM    726  H   VAL A  52      -9.468  -0.884  21.584  1.00110.00           H  
ATOM    727  HA  VAL A  52      -9.935  -0.434  18.589  1.00110.00           H  
ATOM    728  HB  VAL A  52     -11.817  -0.017  20.916  1.00110.00           H  
ATOM    729 HG11 VAL A  52     -13.546   0.641  19.342  1.00110.00           H  
ATOM    730 HG12 VAL A  52     -12.142   1.614  18.915  1.00110.00           H  
ATOM    731 HG13 VAL A  52     -12.553   0.216  17.956  1.00110.00           H  
ATOM    732 HG21 VAL A  52     -13.188  -1.886  20.010  1.00110.00           H  
ATOM    733 HG22 VAL A  52     -11.902  -2.264  18.868  1.00110.00           H  
ATOM    734 HG23 VAL A  52     -11.626  -2.422  20.599  1.00110.00           H  
ATOM    735  N   LYS A  53      -9.287   2.058  18.750  1.00 30.00           N  
ATOM    736  CA  LYS A  53      -8.850   3.426  19.075  1.00 30.00           C  
ATOM    737  C   LYS A  53      -9.863   4.342  18.376  1.00 30.00           C  
ATOM    738  O   LYS A  53     -10.090   4.144  17.178  1.00 30.00           O  
ATOM    739  CB  LYS A  53      -7.422   3.715  18.512  1.00 30.00           C  
ATOM    740  CG  LYS A  53      -6.884   5.261  18.637  1.00 30.00           C  
ATOM    741  CD  LYS A  53      -6.094   5.819  17.411  1.00 30.00           C  
ATOM    742  CE  LYS A  53      -4.741   5.213  17.291  1.00 30.00           C  
ATOM    743  NZ  LYS A  53      -3.613   6.128  16.847  1.00 30.00           N1+
ATOM    744  H   LYS A  53      -9.276   1.682  17.802  1.00110.00           H  
ATOM    745  HA  LYS A  53      -8.794   3.708  20.117  1.00110.00           H  
ATOM    746  HB2 LYS A  53      -6.705   3.050  18.988  1.00110.00           H  
ATOM    747  HB3 LYS A  53      -7.415   3.438  17.456  1.00110.00           H  
ATOM    748  HG2 LYS A  53      -7.729   5.932  18.783  1.00110.00           H  
ATOM    749  HG3 LYS A  53      -6.300   5.373  19.551  1.00110.00           H  
ATOM    750  HD2 LYS A  53      -6.659   5.714  16.487  1.00110.00           H  
ATOM    751  HD3 LYS A  53      -5.954   6.885  17.588  1.00110.00           H  
ATOM    752  HE2 LYS A  53      -4.425   4.832  18.262  1.00110.00           H  
ATOM    753  HE3 LYS A  53      -4.773   4.347  16.629  1.00110.00           H  
ATOM    754  HZ1 LYS A  53      -2.720   5.686  17.021  1.00110.00           H  
ATOM    755  HZ2 LYS A  53      -3.693   6.273  15.842  1.00110.00           H  
ATOM    756  HZ3 LYS A  53      -3.661   7.028  17.316  1.00110.00           H  
ATOM    757  N   LYS A  54     -10.431   5.322  19.115  1.00 30.00           N  
ATOM    758  CA  LYS A  54     -11.330   6.295  18.508  1.00 30.00           C  
ATOM    759  C   LYS A  54     -10.515   7.542  18.238  1.00 30.00           C  
ATOM    760  O   LYS A  54      -9.914   8.124  19.134  1.00 30.00           O  
ATOM    761  CB  LYS A  54     -12.489   6.594  19.420  1.00 30.00           C  
ATOM    762  CG  LYS A  54     -13.446   7.676  18.826  1.00 30.00           C  
ATOM    763  CD  LYS A  54     -14.388   8.255  19.897  1.00 30.00           C  
ATOM    764  CE  LYS A  54     -15.589   8.872  19.216  1.00 30.00           C  
ATOM    765  NZ  LYS A  54     -16.173   9.826  20.249  1.00 30.00           N1+
ATOM    766  H   LYS A  54     -10.130   5.453  20.077  1.00110.00           H  
ATOM    767  HA  LYS A  54     -11.748   5.918  17.572  1.00110.00           H  
ATOM    768  HB2 LYS A  54     -13.041   5.681  19.639  1.00110.00           H  
ATOM    769  HB3 LYS A  54     -12.106   6.945  20.381  1.00110.00           H  
ATOM    770  HG2 LYS A  54     -12.921   8.516  18.374  1.00110.00           H  
ATOM    771  HG3 LYS A  54     -14.016   7.218  18.015  1.00110.00           H  
ATOM    772  HD2 LYS A  54     -14.724   7.477  20.585  1.00110.00           H  
ATOM    773  HD3 LYS A  54     -13.839   8.985  20.495  1.00110.00           H  
ATOM    774  HE2 LYS A  54     -15.227   9.514  18.413  1.00110.00           H  
ATOM    775  HE3 LYS A  54     -16.326   8.270  18.745  1.00110.00           H  
ATOM    776  HZ1 LYS A  54     -16.910  10.369  19.822  1.00110.00           H  
ATOM    777  HZ2 LYS A  54     -16.553   9.285  21.017  1.00110.00           H  
ATOM    778  HZ3 LYS A  54     -15.451  10.443  20.592  1.00110.00           H  
ATOM    779  N   LEU A  55     -10.425   7.913  16.959  1.00 30.00           N  
ATOM    780  CA  LEU A  55      -9.685   9.126  16.628  1.00 30.00           C  
ATOM    781  C   LEU A  55     -10.317  10.379  17.285  1.00 30.00           C  
ATOM    782  O   LEU A  55     -11.530  10.535  17.277  1.00 30.00           O  
ATOM    783  CB  LEU A  55      -9.531   9.238  15.108  1.00 30.00           C  
ATOM    784  CG  LEU A  55      -8.530   8.182  14.549  1.00 30.00           C  
ATOM    785  CD1 LEU A  55      -8.306   8.491  13.124  1.00 30.00           C  
ATOM    786  CD2 LEU A  55      -7.194   8.228  15.269  1.00 30.00           C  
ATOM    787  H   LEU A  55     -10.938   7.414  16.237  1.00110.00           H  
ATOM    788  HA  LEU A  55      -8.707   9.072  17.102  1.00110.00           H  
ATOM    789  HB2 LEU A  55     -10.504   9.150  14.622  1.00110.00           H  
ATOM    790  HB3 LEU A  55      -9.165  10.240  14.871  1.00110.00           H  
ATOM    791  HG  LEU A  55      -8.956   7.180  14.642  1.00110.00           H  
ATOM    792 HD11 LEU A  55      -7.615   7.782  12.666  1.00110.00           H  
ATOM    793 HD12 LEU A  55      -9.238   8.432  12.569  1.00110.00           H  
ATOM    794 HD13 LEU A  55      -7.891   9.491  12.981  1.00110.00           H  
ATOM    795 HD21 LEU A  55      -6.475   7.554  14.801  1.00110.00           H  
ATOM    796 HD22 LEU A  55      -6.761   9.231  15.265  1.00110.00           H  
ATOM    797 HD23 LEU A  55      -7.284   7.905  16.301  1.00110.00           H  
ATOM    798  N   SER A  56      -9.510  11.258  17.872  1.00 30.00           N  
ATOM    799  CA  SER A  56     -10.093  12.469  18.499  1.00 30.00           C  
ATOM    800  C   SER A  56     -10.208  13.556  17.401  1.00 30.00           C  
ATOM    801  O   SER A  56      -9.169  13.889  16.795  1.00 30.00           O  
ATOM    802  CB  SER A  56      -9.090  13.021  19.535  1.00 30.00           C  
ATOM    803  OG  SER A  56      -9.477  14.347  19.943  1.00 30.00           O  
ATOM    804  H   SER A  56      -8.496  11.157  17.818  1.00110.00           H  
ATOM    805  HA  SER A  56     -11.056  12.281  18.978  1.00110.00           H  
ATOM    806  HB2 SER A  56      -9.043  12.367  20.406  1.00110.00           H  
ATOM    807  HB3 SER A  56      -8.082  13.070  19.118  1.00110.00           H  
ATOM    808  HG  SER A  56      -8.815  14.677  20.538  1.00110.00           H  
ATOM    809  N   ARG A  57     -11.421  14.045  17.119  1.00 30.00           N  
ATOM    810  CA  ARG A  57     -11.704  15.149  16.139  1.00 30.00           C  
ATOM    811  C   ARG A  57     -10.979  15.019  14.813  1.00 30.00           C  
ATOM    812  O   ARG A  57     -10.240  15.903  14.418  1.00 30.00           O  
ATOM    813  CB  ARG A  57     -11.380  16.544  16.724  1.00 30.00           C  
ATOM    814  CG  ARG A  57     -11.901  16.883  18.175  1.00 30.00           C  
ATOM    815  CD  ARG A  57     -13.308  16.426  18.476  1.00 30.00           C  
ATOM    816  NE  ARG A  57     -13.950  17.235  19.515  1.00 30.00           N  
ATOM    817  CZ  ARG A  57     -15.268  17.452  19.597  1.00 30.00           C  
ATOM    818  NH1 ARG A  57     -16.121  16.929  18.711  1.00 30.00           N  
ATOM    819  NH2 ARG A  57     -15.745  18.196  20.575  1.00 30.00           N1+
ATOM    820  H   ARG A  57     -12.202  13.609  17.584  1.00110.00           H  
ATOM    821  HA  ARG A  57     -12.774  15.135  15.937  1.00110.00           H  
ATOM    822  HB2 ARG A  57     -10.299  16.699  16.749  1.00110.00           H  
ATOM    823  HB3 ARG A  57     -11.774  17.299  16.042  1.00110.00           H  
ATOM    824  HG2 ARG A  57     -11.233  16.408  18.895  1.00110.00           H  
ATOM    825  HG3 ARG A  57     -11.808  17.955  18.348  1.00110.00           H  
ATOM    826  HD2 ARG A  57     -13.893  16.519  17.562  1.00110.00           H  
ATOM    827  HD3 ARG A  57     -13.331  15.375  18.764  1.00110.00           H  
ATOM    828  HE  ARG A  57     -13.343  17.598  20.237  1.00110.00           H  
ATOM    829 HH11 ARG A  57     -17.114  17.098  18.780  1.00110.00           H  
ATOM    830 HH12 ARG A  57     -15.789  16.344  17.959  1.00110.00           H  
ATOM    831 HH21 ARG A  57     -16.735  18.373  20.660  1.00110.00           H  
ATOM    832 HH22 ARG A  57     -15.130  18.608  21.261  1.00110.00           H  
ATOM    833  N   PRO A  58     -11.223  13.931  14.109  1.00 30.00           N  
ATOM    834  CA  PRO A  58     -10.387  13.549  12.963  1.00 30.00           C  
ATOM    835  C   PRO A  58     -10.432  14.561  11.782  1.00 30.00           C  
ATOM    836  O   PRO A  58      -9.491  14.547  10.983  1.00 30.00           O  
ATOM    837  CB  PRO A  58     -10.962  12.199  12.571  1.00 30.00           C  
ATOM    838  CG  PRO A  58     -12.418  12.227  13.136  1.00 30.00           C  
ATOM    839  CD  PRO A  58     -12.286  12.947  14.423  1.00 30.00           C  
ATOM    840  HA  PRO A  58      -9.349  13.435  13.281  1.00110.00           H  
ATOM    841  HB2 PRO A  58     -10.961  12.033  11.494  1.00110.00           H  
ATOM    842  HB3 PRO A  58     -10.386  11.395  13.031  1.00110.00           H  
ATOM    843  HG2 PRO A  58     -13.071  12.780  12.459  1.00110.00           H  
ATOM    844  HG3 PRO A  58     -12.842  11.230  13.255  1.00110.00           H  
ATOM    845  HD2 PRO A  58     -13.246  13.380  14.707  1.00110.00           H  
ATOM    846  HD3 PRO A  58     -11.958  12.262  15.205  1.00110.00           H  
ATOM    847  N   PHE A  59     -11.451  15.438  11.732  1.00 30.00           N  
ATOM    848  CA  PHE A  59     -11.556  16.480  10.678  1.00 30.00           C  
ATOM    849  C   PHE A  59     -11.651  17.933  11.208  1.00 30.00           C  
ATOM    850  O   PHE A  59     -12.223  18.846  10.565  1.00 30.00           O  
ATOM    851  CB  PHE A  59     -12.681  16.117   9.698  1.00 30.00           C  
ATOM    852  CG  PHE A  59     -12.645  14.643   9.290  1.00 30.00           C  
ATOM    853  CD1 PHE A  59     -11.605  14.123   8.514  1.00 30.00           C  
ATOM    854  CD2 PHE A  59     -13.633  13.780   9.695  1.00 30.00           C  
ATOM    855  CE1 PHE A  59     -11.548  12.744   8.194  1.00 30.00           C  
ATOM    856  CE2 PHE A  59     -13.594  12.407   9.378  1.00 30.00           C  
ATOM    857  CZ  PHE A  59     -12.547  11.895   8.614  1.00 30.00           C  
ATOM    858  H   PHE A  59     -12.204  15.352  12.395  1.00110.00           H  
ATOM    859  HA  PHE A  59     -10.638  16.489  10.088  1.00110.00           H  
ATOM    860  HB2 PHE A  59     -13.651  16.342  10.146  1.00110.00           H  
ATOM    861  HB3 PHE A  59     -12.613  16.735   8.801  1.00110.00           H  
ATOM    862  HD1 PHE A  59     -10.814  14.773   8.183  1.00110.00           H  
ATOM    863  HD2 PHE A  59     -14.458  14.149  10.289  1.00110.00           H  
ATOM    864  HE1 PHE A  59     -10.719  12.362   7.618  1.00110.00           H  
ATOM    865  HE2 PHE A  59     -14.385  11.752   9.715  1.00110.00           H  
ATOM    866  HZ  PHE A  59     -12.513  10.843   8.374  1.00110.00           H  
ATOM    867  N   GLN A  60     -10.962  18.161  12.311  1.00 30.00           N  
ATOM    868  CA  GLN A  60     -10.863  19.482  12.965  1.00 30.00           C  
ATOM    869  C   GLN A  60     -10.202  20.594  12.094  1.00 30.00           C  
ATOM    870  O   GLN A  60     -10.443  21.780  12.331  1.00 30.00           O  
ATOM    871  CB  GLN A  60     -10.006  19.356  14.219  1.00 30.00           C  
ATOM    872  CG  GLN A  60     -10.469  20.138  15.457  1.00 30.00           C  
ATOM    873  CD  GLN A  60      -9.349  20.226  16.475  1.00 30.00           C  
ATOM    874  OE1 GLN A  60      -8.303  20.851  16.223  1.00 30.00           O  
ATOM    875  NE2 GLN A  60      -9.539  19.611  17.596  1.00 30.00           N  
ATOM    876  H   GLN A  60     -10.519  17.369  12.762  1.00110.00           H  
ATOM    877  HA  GLN A  60     -11.873  19.800  13.231  1.00110.00           H  
ATOM    878  HB2 GLN A  60      -9.970  18.319  14.535  1.00110.00           H  
ATOM    879  HB3 GLN A  60      -8.961  19.589  13.993  1.00110.00           H  
ATOM    880  HG2 GLN A  60     -10.723  21.159  15.170  1.00110.00           H  
ATOM    881  HG3 GLN A  60     -11.373  19.700  15.880  1.00110.00           H  
ATOM    882 HE21 GLN A  60      -8.814  19.644  18.297  1.00110.00           H  
ATOM    883 HE22 GLN A  60     -10.393  19.113  17.773  1.00110.00           H  
ATOM    884  N   SER A  61      -9.322  20.198  11.171  1.00 30.00           N  
ATOM    885  CA  SER A  61      -8.425  21.076  10.462  1.00 30.00           C  
ATOM    886  C   SER A  61      -7.861  20.237   9.335  1.00 30.00           C  
ATOM    887  O   SER A  61      -7.994  19.022   9.365  1.00 30.00           O  
ATOM    888  CB  SER A  61      -7.270  21.470  11.353  1.00 30.00           C  
ATOM    889  OG  SER A  61      -6.550  20.325  11.799  1.00 30.00           O  
ATOM    890  H   SER A  61      -9.179  19.215  10.989  1.00110.00           H  
ATOM    891  HA  SER A  61      -8.951  21.953  10.085  1.00110.00           H  
ATOM    892  HB2 SER A  61      -6.587  22.149  10.840  1.00110.00           H  
ATOM    893  HB3 SER A  61      -7.638  22.015  12.224  1.00110.00           H  
ATOM    894  HG  SER A  61      -6.106  20.569  12.604  1.00110.00           H  
ATOM    895  N   ILE A  62      -7.199  20.854   8.376  1.00 30.00           N  
ATOM    896  CA  ILE A  62      -6.617  20.112   7.237  1.00 30.00           C  
ATOM    897  C   ILE A  62      -5.596  19.089   7.753  1.00 30.00           C  
ATOM    898  O   ILE A  62      -5.474  17.965   7.222  1.00 30.00           O  
ATOM    899  CB  ILE A  62      -5.940  21.141   6.258  1.00 30.00           C  
ATOM    900  CG1 ILE A  62      -6.830  21.403   5.038  1.00 30.00           C  
ATOM    901  CG2 ILE A  62      -4.466  20.757   5.893  1.00 30.00           C  
ATOM    902  CD1 ILE A  62      -6.768  22.873   4.522  1.00 30.00           C  
ATOM    903  H   ILE A  62      -7.126  21.859   8.382  1.00110.00           H  
ATOM    904  HA  ILE A  62      -7.395  19.545   6.723  1.00110.00           H  
ATOM    905  HB  ILE A  62      -5.852  22.090   6.789  1.00110.00           H  
ATOM    906 HG12 ILE A  62      -6.546  20.717   4.242  1.00110.00           H  
ATOM    907 HG13 ILE A  62      -7.857  21.182   5.227  1.00110.00           H  
ATOM    908 HG21 ILE A  62      -4.074  21.466   5.163  1.00110.00           H  
ATOM    909 HG22 ILE A  62      -3.786  20.813   6.740  1.00110.00           H  
ATOM    910 HG23 ILE A  62      -4.388  19.773   5.427  1.00110.00           H  
ATOM    911 HD11 ILE A  62      -7.389  22.996   3.634  1.00110.00           H  
ATOM    912 HD12 ILE A  62      -7.122  23.576   5.277  1.00110.00           H  
ATOM    913 HD13 ILE A  62      -5.749  23.152   4.251  1.00110.00           H  
ATOM    914  N   ILE A  63      -4.863  19.525   8.773  1.00 30.00           N  
ATOM    915  CA  ILE A  63      -3.824  18.742   9.453  1.00 30.00           C  
ATOM    916  C   ILE A  63      -4.357  17.454  10.017  1.00 30.00           C  
ATOM    917  O   ILE A  63      -3.734  16.411   9.771  1.00 30.00           O  
ATOM    918  CB  ILE A  63      -3.257  19.520  10.644  1.00 30.00           C  
ATOM    919  CG1 ILE A  63      -2.441  20.742  10.223  1.00 30.00           C  
ATOM    920  CG2 ILE A  63      -2.420  18.579  11.557  1.00 30.00           C  
ATOM    921  CD1 ILE A  63      -1.512  20.549   9.035  1.00 30.00           C  
ATOM    922  H   ILE A  63      -5.077  20.439   9.137  1.00110.00           H  
ATOM    923  HA  ILE A  63      -3.050  18.476   8.732  1.00110.00           H  
ATOM    924  HB  ILE A  63      -4.070  19.891  11.266  1.00110.00           H  
ATOM    925 HG12 ILE A  63      -3.132  21.546   9.968  1.00110.00           H  
ATOM    926 HG13 ILE A  63      -1.872  21.120  11.073  1.00110.00           H  
ATOM    927 HG21 ILE A  63      -1.840  19.158  12.277  1.00110.00           H  
ATOM    928 HG22 ILE A  63      -3.017  17.901  12.169  1.00110.00           H  
ATOM    929 HG23 ILE A  63      -1.699  17.988  10.988  1.00110.00           H  
ATOM    930 HD11 ILE A  63      -0.903  21.441   8.880  1.00110.00           H  
ATOM    931 HD12 ILE A  63      -0.828  19.715   9.199  1.00110.00           H  
ATOM    932 HD13 ILE A  63      -2.049  20.369   8.105  1.00110.00           H  
ATOM    933  N   HIS A  64      -5.444  17.550  10.827  1.00 30.00           N  
ATOM    934  CA  HIS A  64      -6.076  16.382  11.444  1.00 30.00           C  
ATOM    935  C   HIS A  64      -6.626  15.510  10.334  1.00 30.00           C  
ATOM    936  O   HIS A  64      -6.569  14.313  10.393  1.00 30.00           O  
ATOM    937  CB  HIS A  64      -7.258  16.763  12.372  1.00 30.00           C  
ATOM    938  CG  HIS A  64      -6.874  17.157  13.759  1.00 30.00           C  
ATOM    939  ND1 HIS A  64      -7.651  16.816  14.851  1.00 30.00           N  
ATOM    940  CD2 HIS A  64      -5.837  17.892  14.239  1.00 30.00           C  
ATOM    941  CE1 HIS A  64      -7.091  17.306  15.944  1.00 30.00           C  
ATOM    942  NE2 HIS A  64      -5.995  17.960  15.601  1.00 30.00           N  
ATOM    943  H   HIS A  64      -5.873  18.460  10.966  1.00110.00           H  
ATOM    944  HA  HIS A  64      -5.336  15.804  12.000  1.00110.00           H  
ATOM    945  HB2 HIS A  64      -7.876  17.545  11.929  1.00110.00           H  
ATOM    946  HB3 HIS A  64      -7.909  15.897  12.492  1.00110.00           H  
ATOM    947  HD1 HIS A  64      -8.518  16.286  14.823  1.00110.00           H  
ATOM    948  HD2 HIS A  64      -5.014  18.366  13.724  1.00110.00           H  
ATOM    949  HE1 HIS A  64      -7.474  17.198  16.949  1.00110.00           H  
ATOM    950  N   ALA A  65      -7.202  16.128   9.309  1.00 30.00           N  
ATOM    951  CA  ALA A  65      -7.819  15.333   8.329  1.00 30.00           C  
ATOM    952  C   ALA A  65      -6.757  14.592   7.563  1.00 30.00           C  
ATOM    953  O   ALA A  65      -7.027  13.493   7.221  1.00 30.00           O  
ATOM    954  CB  ALA A  65      -8.703  16.179   7.369  1.00 30.00           C  
ATOM    955  H   ALA A  65      -7.272  17.139   9.273  1.00110.00           H  
ATOM    956  HA  ALA A  65      -8.478  14.595   8.786  1.00110.00           H  
ATOM    957  HB1 ALA A  65      -9.231  15.539   6.663  1.00110.00           H  
ATOM    958  HB2 ALA A  65      -9.450  16.751   7.919  1.00110.00           H  
ATOM    959  HB3 ALA A  65      -8.105  16.886   6.792  1.00110.00           H  
ATOM    960  N   LYS A  66      -5.598  15.213   7.285  1.00 30.00           N  
ATOM    961  CA  LYS A  66      -4.702  14.514   6.380  1.00 30.00           C  
ATOM    962  C   LYS A  66      -3.988  13.440   7.274  1.00 30.00           C  
ATOM    963  O   LYS A  66      -3.654  12.341   6.742  1.00 30.00           O  
ATOM    964  CB  LYS A  66      -3.655  15.461   5.766  1.00 30.00           C  
ATOM    965  CG  LYS A  66      -2.559  14.834   4.862  1.00 30.00           C  
ATOM    966  CD  LYS A  66      -1.458  15.911   4.519  1.00 30.00           C  
ATOM    967  CE  LYS A  66      -0.538  15.432   3.392  1.00 30.00           C  
ATOM    968  NZ  LYS A  66       0.173  16.499   2.504  1.00 30.00           N1+
ATOM    969  H   LYS A  66      -5.485  16.209   7.469  1.00110.00           H  
ATOM    970  HA  LYS A  66      -5.239  14.021   5.565  1.00110.00           H  
ATOM    971  HB2 LYS A  66      -4.177  16.235   5.206  1.00110.00           H  
ATOM    972  HB3 LYS A  66      -3.160  15.989   6.583  1.00110.00           H  
ATOM    973  HG2 LYS A  66      -2.072  13.994   5.356  1.00110.00           H  
ATOM    974  HG3 LYS A  66      -3.024  14.423   3.969  1.00110.00           H  
ATOM    975  HD2 LYS A  66      -1.963  16.817   4.180  1.00110.00           H  
ATOM    976  HD3 LYS A  66      -0.882  16.190   5.402  1.00110.00           H  
ATOM    977  HE2 LYS A  66       0.229  14.785   3.815  1.00110.00           H  
ATOM    978  HE3 LYS A  66      -1.097  14.806   2.696  1.00110.00           H  
ATOM    979  HZ1 LYS A  66       0.846  16.043   1.900  1.00110.00           H  
ATOM    980  HZ2 LYS A  66      -0.503  16.991   1.933  1.00110.00           H  
ATOM    981  HZ3 LYS A  66       0.662  17.160   3.090  1.00110.00           H  
ATOM    982  N   ARG A  67      -3.823  13.730   8.579  1.00 30.00           N  
ATOM    983  CA  ARG A  67      -3.203  12.755   9.539  1.00 30.00           C  
ATOM    984  C   ARG A  67      -4.129  11.542   9.687  1.00 30.00           C  
ATOM    985  O   ARG A  67      -3.675  10.426   9.854  1.00 30.00           O  
ATOM    986  CB  ARG A  67      -3.147  13.269  10.980  1.00 30.00           C  
ATOM    987  CG  ARG A  67      -2.287  14.428  11.222  1.00 30.00           C  
ATOM    988  CD  ARG A  67      -2.117  14.683  12.763  1.00 30.00           C  
ATOM    989  NE  ARG A  67      -0.879  15.389  13.163  1.00 30.00           N  
ATOM    990  CZ  ARG A  67      -0.827  16.253  14.161  1.00 30.00           C  
ATOM    991  NH1 ARG A  67      -1.936  16.479  14.880  1.00 30.00           N  
ATOM    992  NH2 ARG A  67       0.317  16.867  14.470  1.00 30.00           N1+
ATOM    993  H   ARG A  67      -4.124  14.639   8.916  1.00110.00           H  
ATOM    994  HA  ARG A  67      -2.235  12.421   9.183  1.00110.00           H  
ATOM    995  HB2 ARG A  67      -4.149  13.534  11.324  1.00110.00           H  
ATOM    996  HB3 ARG A  67      -2.817  12.454  11.631  1.00110.00           H  
ATOM    997  HG2 ARG A  67      -1.310  14.009  10.979  1.00110.00           H  
ATOM    998  HG3 ARG A  67      -2.184  15.279  10.583  1.00110.00           H  
ATOM    999  HD2 ARG A  67      -2.999  15.253  13.051  1.00110.00           H  
ATOM   1000  HD3 ARG A  67      -2.178  13.758  13.328  1.00110.00           H  
ATOM   1001  HE  ARG A  67      -0.036  15.143  12.664  1.00110.00           H  
ATOM   1002 HH11 ARG A  67      -1.932  17.130  15.651  1.00110.00           H  
ATOM   1003 HH12 ARG A  67      -2.795  15.994  14.672  1.00110.00           H  
ATOM   1004 HH21 ARG A  67       0.361  17.520  15.238  1.00110.00           H  
ATOM   1005 HH22 ARG A  67       1.176  16.664  13.978  1.00110.00           H  
ATOM   1006  N   THR A  68      -5.441  11.773   9.712  1.00 30.00           N  
ATOM   1007  CA  THR A  68      -6.401  10.665   9.778  1.00 30.00           C  
ATOM   1008  C   THR A  68      -6.275   9.782   8.575  1.00 30.00           C  
ATOM   1009  O   THR A  68      -6.184   8.596   8.710  1.00 30.00           O  
ATOM   1010  CB  THR A  68      -7.873  11.268   9.895  1.00 30.00           C  
ATOM   1011  OG1 THR A  68      -7.896  11.944  11.120  1.00 30.00           O  
ATOM   1012  CG2 THR A  68      -8.933  10.227   9.962  1.00 30.00           C  
ATOM   1013  H   THR A  68      -5.809  12.719   9.752  1.00110.00           H  
ATOM   1014  HA  THR A  68      -6.191  10.068  10.667  1.00110.00           H  
ATOM   1015  HB  THR A  68      -8.083  11.968   9.085  1.00110.00           H  
ATOM   1016  HG1 THR A  68      -8.224  12.828  10.962  1.00110.00           H  
ATOM   1017 HG21 THR A  68      -9.914  10.652  10.163  1.00110.00           H  
ATOM   1018 HG22 THR A  68      -9.015   9.694   9.015  1.00110.00           H  
ATOM   1019 HG23 THR A  68      -8.715   9.484  10.721  1.00110.00           H  
ATOM   1020  N   TYR A  69      -6.254  10.381   7.366  1.00 30.00           N  
ATOM   1021  CA  TYR A  69      -6.011   9.578   6.208  1.00 30.00           C  
ATOM   1022  C   TYR A  69      -4.713   8.802   6.166  1.00 30.00           C  
ATOM   1023  O   TYR A  69      -4.690   7.643   5.772  1.00 30.00           O  
ATOM   1024  CB  TYR A  69      -6.030  10.547   4.989  1.00 30.00           C  
ATOM   1025  CG  TYR A  69      -5.892   9.822   3.656  1.00 30.00           C  
ATOM   1026  CD1 TYR A  69      -6.890   9.013   3.196  1.00 30.00           C  
ATOM   1027  CD2 TYR A  69      -4.801  10.059   2.815  1.00 30.00           C  
ATOM   1028  CE1 TYR A  69      -6.848   8.386   2.007  1.00 30.00           C  
ATOM   1029  CE2 TYR A  69      -4.719   9.358   1.571  1.00 30.00           C  
ATOM   1030  CZ  TYR A  69      -5.726   8.569   1.190  1.00 30.00           C  
ATOM   1031  OH  TYR A  69      -5.597   7.906  -0.043  1.00 30.00           O  
ATOM   1032  H   TYR A  69      -6.336  11.388   7.286  1.00110.00           H  
ATOM   1033  HA  TYR A  69      -6.836   8.870   6.107  1.00110.00           H  
ATOM   1034  HB2 TYR A  69      -6.973  11.096   4.967  1.00110.00           H  
ATOM   1035  HB3 TYR A  69      -5.249  11.302   5.067  1.00110.00           H  
ATOM   1036  HD1 TYR A  69      -7.767   8.874   3.811  1.00110.00           H  
ATOM   1037  HD2 TYR A  69      -3.999  10.715   3.123  1.00110.00           H  
ATOM   1038  HE1 TYR A  69      -7.669   7.765   1.681  1.00110.00           H  
ATOM   1039  HE2 TYR A  69      -3.849   9.490   0.948  1.00110.00           H  
ATOM   1040  HH  TYR A  69      -5.048   8.366  -0.662  1.00110.00           H  
ATOM   1041  N   ARG A  70      -3.678   9.488   6.614  1.00 30.00           N  
ATOM   1042  CA  ARG A  70      -2.337   8.949   6.642  1.00 30.00           C  
ATOM   1043  C   ARG A  70      -2.335   7.716   7.537  1.00 30.00           C  
ATOM   1044  O   ARG A  70      -1.751   6.669   7.227  1.00 30.00           O  
ATOM   1045  CB  ARG A  70      -1.431  10.003   7.291  1.00 30.00           C  
ATOM   1046  CG  ARG A  70      -0.039   9.388   7.504  1.00 30.00           C  
ATOM   1047  CD  ARG A  70       0.807  10.365   8.247  1.00 30.00           C  
ATOM   1048  NE  ARG A  70       1.059  11.495   7.359  1.00 30.00           N  
ATOM   1049  CZ  ARG A  70       0.713  12.762   7.630  1.00 30.00           C  
ATOM   1050  NH1 ARG A  70       0.159  13.105   8.802  1.00 30.00           N  
ATOM   1051  NH2 ARG A  70       0.940  13.734   6.716  1.00 30.00           N1+
ATOM   1052  H   ARG A  70      -3.817  10.463   6.863  1.00110.00           H  
ATOM   1053  HA  ARG A  70      -2.009   8.685   5.636  1.00110.00           H  
ATOM   1054  HB2 ARG A  70      -1.381  10.882   6.648  1.00110.00           H  
ATOM   1055  HB3 ARG A  70      -1.828  10.330   8.246  1.00110.00           H  
ATOM   1056  HG2 ARG A  70      -0.023   8.493   8.122  1.00110.00           H  
ATOM   1057  HG3 ARG A  70       0.422   9.115   6.554  1.00110.00           H  
ATOM   1058  HD2 ARG A  70       0.368  10.633   9.208  1.00110.00           H  
ATOM   1059  HD3 ARG A  70       1.769   9.920   8.456  1.00110.00           H  
ATOM   1060  HE  ARG A  70       1.497  11.271   6.462  1.00110.00           H  
ATOM   1061 HH11 ARG A  70      -0.095  14.062   8.996  1.00110.00           H  
ATOM   1062 HH12 ARG A  70       0.031  12.410   9.522  1.00110.00           H  
ATOM   1063 HH21 ARG A  70       0.708  14.698   6.897  1.00110.00           H  
ATOM   1064 HH22 ARG A  70       1.368  13.491   5.822  1.00110.00           H  
ATOM   1065  N   GLU A  71      -3.012   7.838   8.677  1.00 30.00           N  
ATOM   1066  CA  GLU A  71      -2.882   6.655   9.612  1.00 30.00           C  
ATOM   1067  C   GLU A  71      -3.703   5.490   9.123  1.00 30.00           C  
ATOM   1068  O   GLU A  71      -3.347   4.306   9.264  1.00 30.00           O  
ATOM   1069  CB  GLU A  71      -3.377   7.062  11.012  1.00 30.00           C  
ATOM   1070  CG  GLU A  71      -3.404   5.853  12.044  1.00 30.00           C  
ATOM   1071  CD  GLU A  71      -3.642   6.359  13.454  1.00 30.00           C  
ATOM   1072  OE1 GLU A  71      -4.099   7.556  13.783  1.00 30.00           O  
ATOM   1073  OE2 GLU A  71      -3.379   5.443  14.395  1.00 30.00           O1-
ATOM   1074  H   GLU A  71      -3.479   8.695   8.960  1.00110.00           H  
ATOM   1075  HA  GLU A  71      -1.841   6.337   9.702  1.00110.00           H  
ATOM   1076  HB2 GLU A  71      -2.734   7.857  11.393  1.00110.00           H  
ATOM   1077  HB3 GLU A  71      -4.377   7.495  10.944  1.00110.00           H  
ATOM   1078  HG2 GLU A  71      -4.208   5.160  11.804  1.00110.00           H  
ATOM   1079  HG3 GLU A  71      -2.464   5.300  12.017  1.00110.00           H  
ATOM   1080  N   LEU A  72      -4.833   5.806   8.499  1.00 30.00           N  
ATOM   1081  CA  LEU A  72      -5.704   4.749   8.002  1.00 30.00           C  
ATOM   1082  C   LEU A  72      -4.921   4.087   6.857  1.00 30.00           C  
ATOM   1083  O   LEU A  72      -4.889   2.868   6.760  1.00 30.00           O  
ATOM   1084  CB  LEU A  72      -7.041   5.269   7.480  1.00 30.00           C  
ATOM   1085  CG  LEU A  72      -8.117   4.226   7.049  1.00 30.00           C  
ATOM   1086  CD1 LEU A  72      -8.218   2.964   8.016  1.00 30.00           C  
ATOM   1087  CD2 LEU A  72      -9.494   4.958   6.669  1.00 30.00           C  
ATOM   1088  H   LEU A  72      -5.109   6.778   8.416  1.00110.00           H  
ATOM   1089  HA  LEU A  72      -5.869   4.031   8.807  1.00110.00           H  
ATOM   1090  HB2 LEU A  72      -7.479   5.874   8.274  1.00110.00           H  
ATOM   1091  HB3 LEU A  72      -6.872   5.967   6.658  1.00110.00           H  
ATOM   1092  HG  LEU A  72      -7.758   3.812   6.105  1.00110.00           H  
ATOM   1093 HD11 LEU A  72      -8.954   2.252   7.646  1.00110.00           H  
ATOM   1094 HD12 LEU A  72      -7.263   2.448   8.067  1.00110.00           H  
ATOM   1095 HD13 LEU A  72      -8.508   3.257   9.023  1.00110.00           H  
ATOM   1096 HD21 LEU A  72     -10.194   4.258   6.214  1.00110.00           H  
ATOM   1097 HD22 LEU A  72      -9.975   5.375   7.554  1.00110.00           H  
ATOM   1098 HD23 LEU A  72      -9.329   5.775   5.967  1.00110.00           H  
ATOM   1099  N   ARG A  73      -4.338   4.888   6.002  1.00 30.00           N  
ATOM   1100  CA  ARG A  73      -3.621   4.234   4.862  1.00 30.00           C  
ATOM   1101  C   ARG A  73      -2.450   3.359   5.323  1.00 30.00           C  
ATOM   1102  O   ARG A  73      -2.241   2.242   4.736  1.00 30.00           O  
ATOM   1103  CB  ARG A  73      -3.051   5.233   3.878  1.00 30.00           C  
ATOM   1104  CG  ARG A  73      -4.188   5.893   3.016  1.00 30.00           C  
ATOM   1105  CD  ARG A  73      -4.681   5.031   1.867  1.00 30.00           C  
ATOM   1106  NE  ARG A  73      -3.516   4.448   1.178  1.00 30.00           N  
ATOM   1107  CZ  ARG A  73      -2.732   5.063   0.316  1.00 30.00           C  
ATOM   1108  NH1 ARG A  73      -2.953   6.322  -0.073  1.00 30.00           N  
ATOM   1109  NH2 ARG A  73      -1.718   4.381  -0.188  1.00 30.00           N1+
ATOM   1110  H   ARG A  73      -4.403   5.902   6.079  1.00110.00           H  
ATOM   1111  HA  ARG A  73      -4.317   3.579   4.334  1.00110.00           H  
ATOM   1112  HB2 ARG A  73      -2.532   6.018   4.431  1.00110.00           H  
ATOM   1113  HB3 ARG A  73      -2.288   4.786   3.245  1.00110.00           H  
ATOM   1114  HG2 ARG A  73      -5.033   6.177   3.644  1.00110.00           H  
ATOM   1115  HG3 ARG A  73      -3.806   6.830   2.612  1.00110.00           H  
ATOM   1116  HD2 ARG A  73      -5.269   4.208   2.266  1.00110.00           H  
ATOM   1117  HD3 ARG A  73      -5.311   5.591   1.177  1.00110.00           H  
ATOM   1118  HE  ARG A  73      -3.299   3.497   1.443  1.00110.00           H  
ATOM   1119 HH11 ARG A  73      -2.339   6.773  -0.736  1.00110.00           H  
ATOM   1120 HH12 ARG A  73      -3.771   6.811   0.267  1.00110.00           H  
ATOM   1121 HH21 ARG A  73      -1.033   4.848  -0.773  1.00110.00           H  
ATOM   1122 HH22 ARG A  73      -1.537   3.430   0.095  1.00110.00           H  
ATOM   1123  N   LEU A  74      -1.691   3.889   6.289  1.00 30.00           N  
ATOM   1124  CA  LEU A  74      -0.565   3.097   6.893  1.00 30.00           C  
ATOM   1125  C   LEU A  74      -1.041   1.815   7.527  1.00 30.00           C  
ATOM   1126  O   LEU A  74      -0.518   0.723   7.298  1.00 30.00           O  
ATOM   1127  CB  LEU A  74       0.189   3.915   7.927  1.00 30.00           C  
ATOM   1128  CG  LEU A  74       1.244   4.843   7.456  1.00 30.00           C  
ATOM   1129  CD1 LEU A  74       1.481   5.889   8.564  1.00 30.00           C  
ATOM   1130  CD2 LEU A  74       2.556   4.162   6.961  1.00 30.00           C  
ATOM   1131  H   LEU A  74      -1.901   4.814   6.652  1.00110.00           H  
ATOM   1132  HA  LEU A  74       0.118   2.817   6.089  1.00110.00           H  
ATOM   1133  HB2 LEU A  74      -0.558   4.460   8.507  1.00110.00           H  
ATOM   1134  HB3 LEU A  74       0.656   3.258   8.661  1.00110.00           H  
ATOM   1135  HG  LEU A  74       0.831   5.389   6.607  1.00110.00           H  
ATOM   1136 HD11 LEU A  74       2.174   6.659   8.228  1.00110.00           H  
ATOM   1137 HD12 LEU A  74       0.559   6.390   8.857  1.00110.00           H  
ATOM   1138 HD13 LEU A  74       1.899   5.428   9.460  1.00110.00           H  
ATOM   1139 HD21 LEU A  74       3.282   4.902   6.625  1.00110.00           H  
ATOM   1140 HD22 LEU A  74       3.009   3.584   7.766  1.00110.00           H  
ATOM   1141 HD23 LEU A  74       2.354   3.494   6.123  1.00110.00           H  
ATOM   1142  N   LEU A  75      -2.112   1.903   8.287  1.00 30.00           N  
ATOM   1143  CA  LEU A  75      -2.495   0.711   9.050  1.00 30.00           C  
ATOM   1144  C   LEU A  75      -3.082  -0.348   8.099  1.00 30.00           C  
ATOM   1145  O   LEU A  75      -3.008  -1.539   8.364  1.00 30.00           O  
ATOM   1146  CB  LEU A  75      -3.584   1.108  10.128  1.00 30.00           C  
ATOM   1147  CG  LEU A  75      -2.943   1.824  11.348  1.00 30.00           C  
ATOM   1148  CD1 LEU A  75      -4.037   2.362  12.247  1.00 30.00           C  
ATOM   1149  CD2 LEU A  75      -2.010   0.924  12.182  1.00 30.00           C  
ATOM   1150  H   LEU A  75      -2.559   2.798   8.479  1.00110.00           H  
ATOM   1151  HA  LEU A  75      -1.629   0.260   9.536  1.00110.00           H  
ATOM   1152  HB2 LEU A  75      -4.393   1.687   9.679  1.00110.00           H  
ATOM   1153  HB3 LEU A  75      -4.000   0.196  10.542  1.00110.00           H  
ATOM   1154  HG  LEU A  75      -2.359   2.674  10.993  1.00110.00           H  
ATOM   1155 HD11 LEU A  75      -3.627   2.976  13.049  1.00110.00           H  
ATOM   1156 HD12 LEU A  75      -4.733   2.980  11.681  1.00110.00           H  
ATOM   1157 HD13 LEU A  75      -4.616   1.557  12.701  1.00110.00           H  
ATOM   1158 HD21 LEU A  75      -1.653   1.446  13.071  1.00110.00           H  
ATOM   1159 HD22 LEU A  75      -2.518   0.017  12.515  1.00110.00           H  
ATOM   1160 HD23 LEU A  75      -1.122   0.620  11.629  1.00110.00           H  
ATOM   1161  N   LYS A  76      -3.682   0.118   7.031  1.00 30.00           N  
ATOM   1162  CA  LYS A  76      -4.230  -0.782   6.050  1.00 30.00           C  
ATOM   1163  C   LYS A  76      -3.184  -1.492   5.266  1.00 30.00           C  
ATOM   1164  O   LYS A  76      -3.458  -2.573   4.728  1.00 30.00           O  
ATOM   1165  CB  LYS A  76      -5.157   0.003   5.107  1.00 30.00           C  
ATOM   1166  CG  LYS A  76      -6.614   0.087   5.663  1.00 30.00           C  
ATOM   1167  CD  LYS A  76      -7.581   0.809   4.658  1.00 30.00           C  
ATOM   1168  CE  LYS A  76      -8.180  -0.111   3.487  1.00 30.00           C  
ATOM   1169  NZ  LYS A  76      -8.940   0.735   2.402  1.00 30.00           N1+
ATOM   1170  H   LYS A  76      -3.771   1.121   6.904  1.00110.00           H  
ATOM   1171  HA  LYS A  76      -4.818  -1.554   6.553  1.00110.00           H  
ATOM   1172  HB2 LYS A  76      -4.756   0.996   4.901  1.00110.00           H  
ATOM   1173  HB3 LYS A  76      -5.207  -0.494   4.136  1.00110.00           H  
ATOM   1174  HG2 LYS A  76      -6.990  -0.908   5.890  1.00110.00           H  
ATOM   1175  HG3 LYS A  76      -6.585   0.660   6.589  1.00110.00           H  
ATOM   1176  HD2 LYS A  76      -8.423   1.221   5.217  1.00110.00           H  
ATOM   1177  HD3 LYS A  76      -7.072   1.673   4.228  1.00110.00           H  
ATOM   1178  HE2 LYS A  76      -7.378  -0.654   2.988  1.00110.00           H  
ATOM   1179  HE3 LYS A  76      -8.859  -0.842   3.897  1.00110.00           H  
ATOM   1180  HZ1 LYS A  76      -9.271   0.142   1.654  1.00110.00           H  
ATOM   1181  HZ2 LYS A  76      -9.735   1.189   2.834  1.00110.00           H  
ATOM   1182  HZ3 LYS A  76      -8.321   1.448   2.028  1.00110.00           H  
ATOM   1183  N   HIS A  77      -2.020  -0.865   5.117  1.00 30.00           N  
ATOM   1184  CA  HIS A  77      -0.965  -1.495   4.327  1.00 30.00           C  
ATOM   1185  C   HIS A  77      -0.094  -2.476   5.138  1.00 30.00           C  
ATOM   1186  O   HIS A  77       0.440  -3.413   4.539  1.00 30.00           O  
ATOM   1187  CB  HIS A  77      -0.127  -0.405   3.707  1.00 30.00           C  
ATOM   1188  CG  HIS A  77       0.911  -0.898   2.757  1.00 30.00           C  
ATOM   1189  ND1 HIS A  77       0.610  -1.304   1.471  1.00 30.00           N  
ATOM   1190  CD2 HIS A  77       2.245  -1.035   2.903  1.00 30.00           C  
ATOM   1191  CE1 HIS A  77       1.725  -1.695   0.873  1.00 30.00           C  
ATOM   1192  NE2 HIS A  77       2.733  -1.543   1.718  1.00 30.00           N  
ATOM   1193  H   HIS A  77      -1.867   0.038   5.552  1.00110.00           H  
ATOM   1194  HA  HIS A  77      -1.401  -2.060   3.500  1.00110.00           H  
ATOM   1195  HB2 HIS A  77      -0.762   0.304   3.174  1.00110.00           H  
ATOM   1196  HB3 HIS A  77       0.373   0.170   4.489  1.00110.00           H  
ATOM   1197  HD1 HIS A  77      -0.311  -1.344   1.058  1.00110.00           H  
ATOM   1198  HD2 HIS A  77       2.883  -0.823   3.749  1.00110.00           H  
ATOM   1199  HE1 HIS A  77       1.781  -2.148  -0.103  1.00110.00           H  
ATOM   1200  N   MET A  78       0.043  -2.285   6.443  1.00 30.00           N  
ATOM   1201  CA  MET A  78       0.963  -3.107   7.262  1.00 30.00           C  
ATOM   1202  C   MET A  78       0.434  -4.444   7.653  1.00 30.00           C  
ATOM   1203  O   MET A  78      -0.553  -4.565   8.419  1.00 30.00           O  
ATOM   1204  CB  MET A  78       1.320  -2.392   8.565  1.00 30.00           C  
ATOM   1205  CG  MET A  78       2.043  -1.089   8.402  1.00 30.00           C  
ATOM   1206  SD  MET A  78       3.434  -1.162   7.361  1.00 30.00           S  
ATOM   1207  CE  MET A  78       4.337   0.317   7.774  1.00 30.00           C  
ATOM   1208  H   MET A  78      -0.452  -1.520   6.883  1.00110.00           H  
ATOM   1209  HA  MET A  78       1.875  -3.257   6.686  1.00110.00           H  
ATOM   1210  HB2 MET A  78       0.425  -2.218   9.168  1.00110.00           H  
ATOM   1211  HB3 MET A  78       1.953  -3.047   9.169  1.00110.00           H  
ATOM   1212  HG2 MET A  78       1.407  -0.266   8.114  1.00110.00           H  
ATOM   1213  HG3 MET A  78       2.455  -0.868   9.371  1.00110.00           H  
ATOM   1214  HE1 MET A  78       5.301   0.377   7.284  1.00110.00           H  
ATOM   1215  HE2 MET A  78       3.666   1.146   7.603  1.00110.00           H  
ATOM   1216  HE3 MET A  78       4.510   0.334   8.845  1.00110.00           H  
ATOM   1217  N   LYS A  79       1.096  -5.473   7.114  1.00 30.00           N  
ATOM   1218  CA  LYS A  79       0.738  -6.884   7.289  1.00 30.00           C  
ATOM   1219  C   LYS A  79       1.955  -7.706   7.720  1.00 30.00           C  
ATOM   1220  O   LYS A  79       2.646  -8.315   6.867  1.00 30.00           O  
ATOM   1221  CB  LYS A  79       0.139  -7.397   5.953  1.00 30.00           C  
ATOM   1222  CG  LYS A  79      -1.071  -6.508   5.516  1.00 30.00           C  
ATOM   1223  CD  LYS A  79      -2.056  -7.280   4.628  1.00 30.00           C  
ATOM   1224  CE  LYS A  79      -2.985  -6.218   4.017  1.00 30.00           C  
ATOM   1225  NZ  LYS A  79      -4.414  -6.588   4.147  1.00 30.00           N1+
ATOM   1226  H   LYS A  79       1.876  -5.310   6.483  1.00110.00           H  
ATOM   1227  HA  LYS A  79      -0.021  -6.995   8.067  1.00110.00           H  
ATOM   1228  HB2 LYS A  79       0.889  -7.414   5.160  1.00110.00           H  
ATOM   1229  HB3 LYS A  79      -0.186  -8.429   6.094  1.00110.00           H  
ATOM   1230  HG2 LYS A  79      -1.611  -6.140   6.390  1.00110.00           H  
ATOM   1231  HG3 LYS A  79      -0.683  -5.635   4.992  1.00110.00           H  
ATOM   1232  HD2 LYS A  79      -1.536  -7.824   3.838  1.00110.00           H  
ATOM   1233  HD3 LYS A  79      -2.603  -8.012   5.225  1.00110.00           H  
ATOM   1234  HE2 LYS A  79      -2.878  -5.243   4.496  1.00110.00           H  
ATOM   1235  HE3 LYS A  79      -2.747  -6.068   2.964  1.00110.00           H  
ATOM   1236  HZ1 LYS A  79      -4.987  -5.866   3.736  1.00110.00           H  
ATOM   1237  HZ2 LYS A  79      -4.583  -7.462   3.672  1.00110.00           H  
ATOM   1238  HZ3 LYS A  79      -4.650  -6.684   5.123  1.00110.00           H  
ATOM   1239  N   HIS A  80       2.236  -7.735   9.032  1.00 30.00           N  
ATOM   1240  CA  HIS A  80       3.546  -8.290   9.550  1.00 30.00           C  
ATOM   1241  C   HIS A  80       3.349  -8.546  11.016  1.00 30.00           C  
ATOM   1242  O   HIS A  80       2.681  -7.792  11.694  1.00 30.00           O  
ATOM   1243  CB  HIS A  80       4.716  -7.301   9.297  1.00 30.00           C  
ATOM   1244  CG  HIS A  80       6.080  -7.866   9.601  1.00 30.00           C  
ATOM   1245  ND1 HIS A  80       6.599  -7.850  10.885  1.00 30.00           N  
ATOM   1246  CD2 HIS A  80       7.058  -8.347   8.808  1.00 30.00           C  
ATOM   1247  CE1 HIS A  80       7.807  -8.408  10.880  1.00 30.00           C  
ATOM   1248  NE2 HIS A  80       8.114  -8.719   9.625  1.00 30.00           N  
ATOM   1249  H   HIS A  80       1.632  -7.282   9.708  1.00110.00           H  
ATOM   1250  HA  HIS A  80       3.748  -9.235   9.041  1.00110.00           H  
ATOM   1251  HB2 HIS A  80       4.723  -7.027   8.243  1.00110.00           H  
ATOM   1252  HB3 HIS A  80       4.572  -6.372   9.846  1.00110.00           H  
ATOM   1253  HD1 HIS A  80       6.191  -7.360  11.666  1.00110.00           H  
ATOM   1254  HD2 HIS A  80       7.086  -8.481   7.737  1.00110.00           H  
ATOM   1255  HE1 HIS A  80       8.487  -8.475  11.713  1.00110.00           H  
ATOM   1256  N   GLU A  81       3.973  -9.616  11.519  1.00 30.00           N  
ATOM   1257  CA  GLU A  81       3.701 -10.080  12.849  1.00 30.00           C  
ATOM   1258  C   GLU A  81       4.231  -9.134  13.922  1.00 30.00           C  
ATOM   1259  O   GLU A  81       3.792  -9.194  15.085  1.00 30.00           O  
ATOM   1260  CB  GLU A  81       4.306 -11.437  13.033  1.00 30.00           C  
ATOM   1261  CG  GLU A  81       3.904 -12.450  11.953  1.00 30.00           C  
ATOM   1262  CD  GLU A  81       4.757 -13.716  11.935  1.00 30.00           C  
ATOM   1263  OE1 GLU A  81       5.894 -13.744  12.479  1.00 30.00           O  
ATOM   1264  OE2 GLU A  81       4.267 -14.722  11.359  1.00 30.00           O1-
ATOM   1265  H   GLU A  81       4.511 -10.212  10.909  1.00110.00           H  
ATOM   1266  HA  GLU A  81       2.620 -10.161  12.981  1.00110.00           H  
ATOM   1267  HB2 GLU A  81       5.393 -11.335  13.063  1.00110.00           H  
ATOM   1268  HB3 GLU A  81       4.027 -11.834  14.011  1.00110.00           H  
ATOM   1269  HG2 GLU A  81       2.863 -12.737  12.074  1.00110.00           H  
ATOM   1270  HG3 GLU A  81       3.987 -12.042  10.947  1.00110.00           H  
ATOM   1271  N   ASN A  82       5.211  -8.320  13.552  1.00 30.00           N  
ATOM   1272  CA  ASN A  82       5.792  -7.379  14.579  1.00 30.00           C  
ATOM   1273  C   ASN A  82       5.455  -5.924  14.289  1.00 30.00           C  
ATOM   1274  O   ASN A  82       6.210  -5.038  14.692  1.00 30.00           O  
ATOM   1275  CB  ASN A  82       7.315  -7.496  14.634  1.00 30.00           C  
ATOM   1276  CG  ASN A  82       7.771  -8.913  14.765  1.00 30.00           C  
ATOM   1277  OD1 ASN A  82       8.418  -9.493  13.887  1.00 30.00           O  
ATOM   1278  ND2 ASN A  82       7.508  -9.465  15.906  1.00 30.00           N  
ATOM   1279  H   ASN A  82       5.579  -8.395  12.619  1.00110.00           H  
ATOM   1280  HA  ASN A  82       5.409  -7.576  15.576  1.00110.00           H  
ATOM   1281  HB2 ASN A  82       7.771  -7.082  13.734  1.00110.00           H  
ATOM   1282  HB3 ASN A  82       7.725  -6.925  15.470  1.00110.00           H  
ATOM   1283 HD21 ASN A  82       7.800 -10.412  16.092  1.00110.00           H  
ATOM   1284 HD22 ASN A  82       6.986  -8.962  16.619  1.00110.00           H  
ATOM   1285  N   VAL A  83       4.377  -5.700  13.558  1.00 30.00           N  
ATOM   1286  CA  VAL A  83       3.888  -4.347  13.203  1.00 30.00           C  
ATOM   1287  C   VAL A  83       2.360  -4.285  13.457  1.00 30.00           C  
ATOM   1288  O   VAL A  83       1.579  -5.131  12.950  1.00 30.00           O  
ATOM   1289  CB  VAL A  83       4.198  -3.968  11.693  1.00 30.00           C  
ATOM   1290  CG1 VAL A  83       3.800  -2.450  11.432  1.00 30.00           C  
ATOM   1291  CG2 VAL A  83       5.721  -4.132  11.369  1.00 30.00           C  
ATOM   1292  H   VAL A  83       3.781  -6.472  13.277  1.00110.00           H  
ATOM   1293  HA  VAL A  83       4.359  -3.601  13.847  1.00110.00           H  
ATOM   1294  HB  VAL A  83       3.616  -4.605  11.026  1.00110.00           H  
ATOM   1295 HG11 VAL A  83       4.118  -2.129  10.440  1.00110.00           H  
ATOM   1296 HG12 VAL A  83       2.724  -2.297  11.491  1.00110.00           H  
ATOM   1297 HG13 VAL A  83       4.281  -1.793  12.157  1.00110.00           H  
ATOM   1298 HG21 VAL A  83       5.939  -3.826  10.348  1.00110.00           H  
ATOM   1299 HG22 VAL A  83       6.338  -3.529  12.036  1.00110.00           H  
ATOM   1300 HG23 VAL A  83       6.047  -5.165  11.467  1.00110.00           H  
ATOM   1301  N   ILE A  84       1.888  -3.289  14.158  1.00 30.00           N  
ATOM   1302  CA  ILE A  84       0.434  -3.151  14.329  1.00 30.00           C  
ATOM   1303  C   ILE A  84      -0.201  -2.897  12.982  1.00 30.00           C  
ATOM   1304  O   ILE A  84       0.240  -2.045  12.226  1.00 30.00           O  
ATOM   1305  CB  ILE A  84       0.183  -1.977  15.303  1.00 30.00           C  
ATOM   1306  CG1 ILE A  84       0.850  -2.308  16.628  1.00 30.00           C  
ATOM   1307  CG2 ILE A  84      -1.274  -1.660  15.462  1.00 30.00           C  
ATOM   1308  CD1 ILE A  84      -0.019  -3.192  17.567  1.00 30.00           C  
ATOM   1309  H   ILE A  84       2.496  -2.556  14.510  1.00110.00           H  
ATOM   1310  HA  ILE A  84       0.035  -4.071  14.759  1.00110.00           H  
ATOM   1311  HB  ILE A  84       0.670  -1.089  14.896  1.00110.00           H  
ATOM   1312 HG12 ILE A  84       1.849  -2.714  16.536  1.00110.00           H  
ATOM   1313 HG13 ILE A  84       1.010  -1.367  17.153  1.00110.00           H  
ATOM   1314 HG21 ILE A  84      -1.423  -0.894  16.223  1.00110.00           H  
ATOM   1315 HG22 ILE A  84      -1.721  -1.274  14.546  1.00110.00           H  
ATOM   1316 HG23 ILE A  84      -1.834  -2.536  15.761  1.00110.00           H  
ATOM   1317 HD11 ILE A  84       0.543  -3.467  18.460  1.00110.00           H  
ATOM   1318 HD12 ILE A  84      -0.912  -2.670  17.912  1.00110.00           H  
ATOM   1319 HD13 ILE A  84      -0.338  -4.113  17.083  1.00110.00           H  
ATOM   1320  N   GLY A  85      -1.288  -3.612  12.740  1.00 30.00           N  
ATOM   1321  CA  GLY A  85      -2.032  -3.523  11.477  1.00 30.00           C  
ATOM   1322  C   GLY A  85      -3.494  -3.535  11.856  1.00 30.00           C  
ATOM   1323  O   GLY A  85      -3.801  -3.603  13.020  1.00 30.00           O  
ATOM   1324  H   GLY A  85      -1.652  -4.241  13.442  1.00110.00           H  
ATOM   1325  HA2 GLY A  85      -1.809  -2.617  10.909  1.00110.00           H  
ATOM   1326  HA3 GLY A  85      -1.795  -4.383  10.849  1.00110.00           H  
ATOM   1327  N   LEU A  86      -4.367  -3.529  10.858  1.00 30.00           N  
ATOM   1328  CA  LEU A  86      -5.803  -3.327  11.049  1.00 30.00           C  
ATOM   1329  C   LEU A  86      -6.570  -4.613  11.107  1.00 30.00           C  
ATOM   1330  O   LEU A  86      -6.502  -5.440  10.181  1.00 30.00           O  
ATOM   1331  CB  LEU A  86      -6.365  -2.504   9.900  1.00 30.00           C  
ATOM   1332  CG  LEU A  86      -6.625  -1.027  10.068  1.00 30.00           C  
ATOM   1333  CD1 LEU A  86      -7.563  -0.483   9.032  1.00 30.00           C  
ATOM   1334  CD2 LEU A  86      -6.997  -0.609  11.503  1.00 30.00           C  
ATOM   1335  H   LEU A  86      -4.017  -3.530   9.910  1.00110.00           H  
ATOM   1336  HA  LEU A  86      -5.962  -2.825  12.001  1.00110.00           H  
ATOM   1337  HB2 LEU A  86      -5.773  -2.666   8.999  1.00110.00           H  
ATOM   1338  HB3 LEU A  86      -7.346  -2.904   9.629  1.00110.00           H  
ATOM   1339  HG  LEU A  86      -5.692  -0.548   9.825  1.00110.00           H  
ATOM   1340 HD11 LEU A  86      -7.594   0.600   9.071  1.00110.00           H  
ATOM   1341 HD12 LEU A  86      -7.268  -0.809   8.043  1.00110.00           H  
ATOM   1342 HD13 LEU A  86      -8.578  -0.847   9.198  1.00110.00           H  
ATOM   1343 HD21 LEU A  86      -7.338   0.427  11.533  1.00110.00           H  
ATOM   1344 HD22 LEU A  86      -7.797  -1.226  11.912  1.00110.00           H  
ATOM   1345 HD23 LEU A  86      -6.143  -0.674  12.181  1.00110.00           H  
ATOM   1346  N   LEU A  87      -7.341  -4.796  12.163  1.00 30.00           N  
ATOM   1347  CA  LEU A  87      -8.247  -5.931  12.198  1.00 30.00           C  
ATOM   1348  C   LEU A  87      -9.657  -5.498  11.733  1.00 30.00           C  
ATOM   1349  O   LEU A  87     -10.454  -6.311  11.227  1.00 30.00           O  
ATOM   1350  CB  LEU A  87      -8.344  -6.472  13.635  1.00 30.00           C  
ATOM   1351  CG  LEU A  87      -7.129  -7.262  14.153  1.00 30.00           C  
ATOM   1352  CD1 LEU A  87      -7.450  -7.779  15.513  1.00 30.00           C  
ATOM   1353  CD2 LEU A  87      -6.783  -8.419  13.193  1.00 30.00           C  
ATOM   1354  H   LEU A  87      -7.380  -4.103  12.913  1.00110.00           H  
ATOM   1355  HA  LEU A  87      -7.958  -6.742  11.529  1.00110.00           H  
ATOM   1356  HB2 LEU A  87      -8.572  -5.655  14.319  1.00110.00           H  
ATOM   1357  HB3 LEU A  87      -9.214  -7.131  13.691  1.00110.00           H  
ATOM   1358  HG  LEU A  87      -6.259  -6.608  14.214  1.00110.00           H  
ATOM   1359 HD11 LEU A  87      -6.591  -8.283  15.954  1.00110.00           H  
ATOM   1360 HD12 LEU A  87      -7.738  -6.975  16.190  1.00110.00           H  
ATOM   1361 HD13 LEU A  87      -8.273  -8.494  15.489  1.00110.00           H  
ATOM   1362 HD21 LEU A  87      -6.049  -9.094  13.633  1.00110.00           H  
ATOM   1363 HD22 LEU A  87      -7.661  -9.017  12.942  1.00110.00           H  
ATOM   1364 HD23 LEU A  87      -6.347  -8.051  12.262  1.00110.00           H  
ATOM   1365  N   ASP A  88      -9.943  -4.204  11.857  1.00 30.00           N  
ATOM   1366  CA  ASP A  88     -11.272  -3.709  11.464  1.00 30.00           C  
ATOM   1367  C   ASP A  88     -11.174  -2.201  11.483  1.00 30.00           C  
ATOM   1368  O   ASP A  88     -10.284  -1.643  12.124  1.00 30.00           O  
ATOM   1369  CB  ASP A  88     -12.337  -4.251  12.460  1.00 30.00           C  
ATOM   1370  CG  ASP A  88     -13.805  -3.995  11.994  1.00 30.00           C  
ATOM   1371  OD1 ASP A  88     -14.016  -3.664  10.807  1.00 30.00           O  
ATOM   1372  OD2 ASP A  88     -14.786  -4.139  12.777  1.00 30.00           O1-
ATOM   1373  H   ASP A  88      -9.283  -3.538  12.226  1.00110.00           H  
ATOM   1374  HA  ASP A  88     -11.500  -4.035  10.456  1.00110.00           H  
ATOM   1375  HB2 ASP A  88     -12.253  -5.323  12.629  1.00110.00           H  
ATOM   1376  HB3 ASP A  88     -12.252  -3.781  13.431  1.00110.00           H  
ATOM   1377  N   VAL A  89     -12.056  -1.512  10.769  1.00 30.00           N  
ATOM   1378  CA  VAL A  89     -12.153  -0.054  10.913  1.00 30.00           C  
ATOM   1379  C   VAL A  89     -13.620   0.281  10.642  1.00 30.00           C  
ATOM   1380  O   VAL A  89     -14.224  -0.305   9.740  1.00 30.00           O  
ATOM   1381  CB  VAL A  89     -11.254   0.735   9.878  1.00 30.00           C  
ATOM   1382  CG1 VAL A  89     -11.407   0.225   8.516  1.00 30.00           C  
ATOM   1383  CG2 VAL A  89     -11.606   2.248   9.908  1.00 30.00           C  
ATOM   1384  H   VAL A  89     -12.822  -1.985  10.299  1.00110.00           H  
ATOM   1385  HA  VAL A  89     -11.903   0.232  11.932  1.00110.00           H  
ATOM   1386  HB  VAL A  89     -10.214   0.616  10.182  1.00110.00           H  
ATOM   1387 HG11 VAL A  89     -10.731   0.739   7.834  1.00110.00           H  
ATOM   1388 HG12 VAL A  89     -11.157  -0.833   8.449  1.00110.00           H  
ATOM   1389 HG13 VAL A  89     -12.410   0.357   8.111  1.00110.00           H  
ATOM   1390 HG21 VAL A  89     -10.908   2.809   9.287  1.00110.00           H  
ATOM   1391 HG22 VAL A  89     -12.600   2.473   9.522  1.00110.00           H  
ATOM   1392 HG23 VAL A  89     -11.528   2.668  10.907  1.00110.00           H  
ATOM   1393  N   PHE A  90     -14.178   1.164  11.448  1.00 30.00           N  
ATOM   1394  CA  PHE A  90     -15.586   1.459  11.254  1.00 30.00           C  
ATOM   1395  C   PHE A  90     -15.985   2.833  11.646  1.00 30.00           C  
ATOM   1396  O   PHE A  90     -15.313   3.468  12.419  1.00 30.00           O  
ATOM   1397  CB  PHE A  90     -16.428   0.417  12.017  1.00 30.00           C  
ATOM   1398  CG  PHE A  90     -16.215   0.403  13.482  1.00 30.00           C  
ATOM   1399  CD1 PHE A  90     -16.820   1.382  14.272  1.00 30.00           C  
ATOM   1400  CD2 PHE A  90     -15.440  -0.582  14.116  1.00 30.00           C  
ATOM   1401  CE1 PHE A  90     -16.630   1.429  15.622  1.00 30.00           C  
ATOM   1402  CE2 PHE A  90     -15.273  -0.544  15.476  1.00 30.00           C  
ATOM   1403  CZ  PHE A  90     -15.875   0.479  16.256  1.00 30.00           C  
ATOM   1404  H   PHE A  90     -13.652   1.635  12.179  1.00110.00           H  
ATOM   1405  HA  PHE A  90     -15.842   1.394  10.194  1.00110.00           H  
ATOM   1406  HB2 PHE A  90     -17.490   0.581  11.829  1.00110.00           H  
ATOM   1407  HB3 PHE A  90     -16.229  -0.581  11.622  1.00110.00           H  
ATOM   1408  HD1 PHE A  90     -17.440   2.144  13.825  1.00110.00           H  
ATOM   1409  HD2 PHE A  90     -14.968  -1.365  13.538  1.00110.00           H  
ATOM   1410  HE1 PHE A  90     -17.084   2.225  16.197  1.00110.00           H  
ATOM   1411  HE2 PHE A  90     -14.672  -1.301  15.960  1.00110.00           H  
ATOM   1412  HZ  PHE A  90     -15.713   0.509  17.321  1.00110.00           H  
ATOM   1413  N   THR A  91     -17.143   3.272  11.138  1.00 30.00           N  
ATOM   1414  CA  THR A  91     -17.720   4.529  11.584  1.00 30.00           C  
ATOM   1415  C   THR A  91     -19.239   4.248  11.762  1.00 30.00           C  
ATOM   1416  O   THR A  91     -19.780   3.445  11.050  1.00 30.00           O  
ATOM   1417  CB  THR A  91     -17.530   5.618  10.523  1.00 30.00           C  
ATOM   1418  OG1 THR A  91     -18.221   6.811  10.955  1.00 30.00           O  
ATOM   1419  CG2 THR A  91     -18.207   5.191   9.182  1.00 30.00           C  
ATOM   1420  H   THR A  91     -17.730   2.693  10.554  1.00110.00           H  
ATOM   1421  HA  THR A  91     -17.264   4.854  12.517  1.00110.00           H  
ATOM   1422  HB  THR A  91     -16.469   5.820  10.369  1.00110.00           H  
ATOM   1423  HG1 THR A  91     -17.518   7.464  11.045  1.00110.00           H  
ATOM   1424 HG21 THR A  91     -17.971   5.918   8.405  1.00110.00           H  
ATOM   1425 HG22 THR A  91     -17.849   4.229   8.817  1.00110.00           H  
ATOM   1426 HG23 THR A  91     -19.295   5.154   9.230  1.00110.00           H  
ATOM   1427  N   PRO A  92     -19.860   4.838  12.757  1.00 30.00           N  
ATOM   1428  CA  PRO A  92     -21.327   4.761  12.878  1.00 30.00           C  
ATOM   1429  C   PRO A  92     -22.063   5.538  11.776  1.00 30.00           C  
ATOM   1430  O   PRO A  92     -23.235   5.217  11.498  1.00 30.00           O  
ATOM   1431  CB  PRO A  92     -21.587   5.325  14.271  1.00 30.00           C  
ATOM   1432  CG  PRO A  92     -20.404   6.200  14.549  1.00 30.00           C  
ATOM   1433  CD  PRO A  92     -19.232   5.567  13.870  1.00 30.00           C  
ATOM   1434  HA  PRO A  92     -21.664   3.723  12.833  1.00110.00           H  
ATOM   1435  HB2 PRO A  92     -22.545   5.836  14.379  1.00110.00           H  
ATOM   1436  HB3 PRO A  92     -21.584   4.469  14.934  1.00110.00           H  
ATOM   1437  HG2 PRO A  92     -20.582   7.188  14.121  1.00110.00           H  
ATOM   1438  HG3 PRO A  92     -20.235   6.341  15.618  1.00110.00           H  
ATOM   1439  HD2 PRO A  92     -18.517   6.330  13.560  1.00110.00           H  
ATOM   1440  HD3 PRO A  92     -18.733   4.857  14.532  1.00110.00           H  
ATOM   1441  N   ALA A  93     -21.402   6.488  11.124  1.00 30.00           N  
ATOM   1442  CA  ALA A  93     -22.021   7.200   9.994  1.00 30.00           C  
ATOM   1443  C   ALA A  93     -22.540   6.265   8.925  1.00 30.00           C  
ATOM   1444  O   ALA A  93     -21.919   5.272   8.597  1.00 30.00           O  
ATOM   1445  CB  ALA A  93     -21.029   8.157   9.375  1.00 30.00           C  
ATOM   1446  H   ALA A  93     -20.416   6.633  11.306  1.00110.00           H  
ATOM   1447  HA  ALA A  93     -22.854   7.777  10.398  1.00110.00           H  
ATOM   1448  HB1 ALA A  93     -21.479   8.736   8.568  1.00110.00           H  
ATOM   1449  HB2 ALA A  93     -20.702   8.852  10.145  1.00110.00           H  
ATOM   1450  HB3 ALA A  93     -20.154   7.641   8.976  1.00110.00           H  
ATOM   1451  N   ARG A  94     -23.702   6.582   8.361  1.00 30.00           N  
ATOM   1452  CA  ARG A  94     -24.263   5.744   7.293  1.00 30.00           C  
ATOM   1453  C   ARG A  94     -24.057   6.393   5.934  1.00 30.00           C  
ATOM   1454  O   ARG A  94     -24.423   5.806   4.908  1.00 30.00           O  
ATOM   1455  CB  ARG A  94     -25.766   5.527   7.485  1.00 30.00           C  
ATOM   1456  CG  ARG A  94     -26.252   5.388   8.939  1.00 30.00           C  
ATOM   1457  CD  ARG A  94     -27.741   5.063   8.983  1.00 30.00           C  
ATOM   1458  NE  ARG A  94     -28.103   4.056   9.979  1.00 30.00           N  
ATOM   1459  CZ  ARG A  94     -28.571   2.844   9.690  1.00 30.00           C  
ATOM   1460  NH1 ARG A  94     -28.727   2.452   8.421  1.00 30.00           N  
ATOM   1461  NH2 ARG A  94     -28.879   2.016  10.681  1.00 30.00           N1+
ATOM   1462  H   ARG A  94     -24.214   7.401   8.673  1.00110.00           H  
ATOM   1463  HA  ARG A  94     -23.808   4.754   7.267  1.00110.00           H  
ATOM   1464  HB2 ARG A  94     -26.323   6.357   7.043  1.00110.00           H  
ATOM   1465  HB3 ARG A  94     -26.056   4.643   6.914  1.00110.00           H  
ATOM   1466  HG2 ARG A  94     -25.675   4.610   9.442  1.00110.00           H  
ATOM   1467  HG3 ARG A  94     -26.071   6.308   9.497  1.00110.00           H  
ATOM   1468  HD2 ARG A  94     -28.285   5.974   9.236  1.00110.00           H  
ATOM   1469  HD3 ARG A  94     -28.115   4.798   7.996  1.00110.00           H  
ATOM   1470  HE  ARG A  94     -27.987   4.328  10.946  1.00110.00           H  
ATOM   1471 HH11 ARG A  94     -29.072   1.529   8.201  1.00110.00           H  
ATOM   1472 HH12 ARG A  94     -28.487   3.068   7.660  1.00110.00           H  
ATOM   1473 HH21 ARG A  94     -29.222   1.085  10.493  1.00110.00           H  
ATOM   1474 HH22 ARG A  94     -28.763   2.294  11.645  1.00110.00           H  
ATOM   1475  N   SER A  95     -23.500   7.608   5.940  1.00 30.00           N  
ATOM   1476  CA  SER A  95     -23.102   8.315   4.699  1.00 30.00           C  
ATOM   1477  C   SER A  95     -21.897   9.268   4.921  1.00 30.00           C  
ATOM   1478  O   SER A  95     -21.577   9.601   6.065  1.00 30.00           O  
ATOM   1479  CB  SER A  95     -24.305   9.093   4.125  1.00 30.00           C  
ATOM   1480  OG  SER A  95     -24.547  10.265   4.881  1.00 30.00           O  
ATOM   1481  H   SER A  95     -23.203   8.029   6.807  1.00110.00           H  
ATOM   1482  HA  SER A  95     -22.797   7.571   3.962  1.00110.00           H  
ATOM   1483  HB2 SER A  95     -24.106   9.384   3.093  1.00110.00           H  
ATOM   1484  HB3 SER A  95     -25.201   8.471   4.103  1.00110.00           H  
ATOM   1485  HG  SER A  95     -25.329  10.676   4.533  1.00110.00           H  
ATOM   1486  N   LEU A  96     -21.264   9.691   3.817  1.00 30.00           N  
ATOM   1487  CA  LEU A  96     -20.169  10.663   3.812  1.00 30.00           C  
ATOM   1488  C   LEU A  96     -20.539  11.953   4.510  1.00 30.00           C  
ATOM   1489  O   LEU A  96     -19.735  12.537   5.219  1.00 30.00           O  
ATOM   1490  CB  LEU A  96     -19.734  10.984   2.364  1.00 30.00           C  
ATOM   1491  CG  LEU A  96     -18.630  11.997   2.013  1.00 30.00           C  
ATOM   1492  CD1 LEU A  96     -17.339  11.701   2.766  1.00 30.00           C  
ATOM   1493  CD2 LEU A  96     -18.370  11.980   0.477  1.00 30.00           C  
ATOM   1494  H   LEU A  96     -21.569   9.331   2.927  1.00110.00           H  
ATOM   1495  HA  LEU A  96     -19.329  10.213   4.345  1.00110.00           H  
ATOM   1496  HB2 LEU A  96     -19.441  10.033   1.918  1.00110.00           H  
ATOM   1497  HB3 LEU A  96     -20.625  11.286   1.810  1.00110.00           H  
ATOM   1498  HG  LEU A  96     -18.970  12.996   2.292  1.00110.00           H  
ATOM   1499 HD11 LEU A  96     -16.596  12.469   2.556  1.00110.00           H  
ATOM   1500 HD12 LEU A  96     -17.490  11.695   3.845  1.00110.00           H  
ATOM   1501 HD13 LEU A  96     -16.931  10.732   2.481  1.00110.00           H  
ATOM   1502 HD21 LEU A  96     -17.644  12.742   0.193  1.00110.00           H  
ATOM   1503 HD22 LEU A  96     -17.983  11.015   0.144  1.00110.00           H  
ATOM   1504 HD23 LEU A  96     -19.285  12.183  -0.080  1.00110.00           H  
ATOM   1505  N   GLU A  97     -21.772  12.396   4.286  1.00 30.00           N  
ATOM   1506  CA  GLU A  97     -22.256  13.669   4.808  1.00 30.00           C  
ATOM   1507  C   GLU A  97     -22.219  13.674   6.328  1.00 30.00           C  
ATOM   1508  O   GLU A  97     -21.807  14.654   6.943  1.00 30.00           O  
ATOM   1509  CB  GLU A  97     -23.686  13.928   4.287  1.00 30.00           C  
ATOM   1510  CG  GLU A  97     -23.788  14.291   2.803  1.00 30.00           C  
ATOM   1511  CD  GLU A  97     -23.417  13.150   1.841  1.00 30.00           C  
ATOM   1512  OE1 GLU A  97     -23.903  12.003   2.028  1.00 30.00           O  
ATOM   1513  OE2 GLU A  97     -22.625  13.410   0.883  1.00 30.00           O1-
ATOM   1514  H   GLU A  97     -22.388  11.859   3.691  1.00110.00           H  
ATOM   1515  HA  GLU A  97     -21.598  14.467   4.457  1.00110.00           H  
ATOM   1516  HB2 GLU A  97     -24.329  13.075   4.510  1.00110.00           H  
ATOM   1517  HB3 GLU A  97     -24.114  14.759   4.850  1.00110.00           H  
ATOM   1518  HG2 GLU A  97     -24.811  14.591   2.574  1.00110.00           H  
ATOM   1519  HG3 GLU A  97     -23.161  15.158   2.589  1.00110.00           H  
ATOM   1520  N   GLU A  98     -22.605  12.541   6.906  1.00 30.00           N  
ATOM   1521  CA  GLU A  98     -22.708  12.286   8.348  1.00 30.00           C  
ATOM   1522  C   GLU A  98     -21.382  11.748   8.967  1.00 30.00           C  
ATOM   1523  O   GLU A  98     -21.310  11.542  10.178  1.00 30.00           O  
ATOM   1524  CB  GLU A  98     -23.835  11.236   8.544  1.00 30.00           C  
ATOM   1525  CG  GLU A  98     -24.364  10.998   9.968  1.00 30.00           C  
ATOM   1526  CD  GLU A  98     -25.092   9.656  10.114  1.00 30.00           C  
ATOM   1527  OE1 GLU A  98     -25.196   8.883   9.124  1.00 30.00           O  
ATOM   1528  OE2 GLU A  98     -25.572   9.365  11.230  1.00 30.00           O1-
ATOM   1529  H   GLU A  98     -22.848  11.772   6.292  1.00110.00           H  
ATOM   1530  HA  GLU A  98     -22.980  13.209   8.863  1.00110.00           H  
ATOM   1531  HB2 GLU A  98     -24.689  11.511   7.923  1.00110.00           H  
ATOM   1532  HB3 GLU A  98     -23.466  10.301   8.118  1.00110.00           H  
ATOM   1533  HG2 GLU A  98     -23.573  10.991  10.713  1.00110.00           H  
ATOM   1534  HG3 GLU A  98     -25.039  11.805  10.253  1.00110.00           H  
ATOM   1535  N   PHE A  99     -20.366  11.518   8.137  1.00 30.00           N  
ATOM   1536  CA  PHE A  99     -19.068  10.915   8.554  1.00 30.00           C  
ATOM   1537  C   PHE A  99     -18.179  11.886   9.343  1.00 30.00           C  
ATOM   1538  O   PHE A  99     -17.636  12.846   8.777  1.00 30.00           O  
ATOM   1539  CB  PHE A  99     -18.370  10.392   7.306  1.00 30.00           C  
ATOM   1540  CG  PHE A  99     -16.989   9.834   7.530  1.00 30.00           C  
ATOM   1541  CD1 PHE A  99     -16.713   8.927   8.533  1.00 30.00           C  
ATOM   1542  CD2 PHE A  99     -15.982  10.209   6.697  1.00 30.00           C  
ATOM   1543  CE1 PHE A  99     -15.445   8.406   8.666  1.00 30.00           C  
ATOM   1544  CE2 PHE A  99     -14.685   9.714   6.858  1.00 30.00           C  
ATOM   1545  CZ  PHE A  99     -14.442   8.800   7.833  1.00 30.00           C  
ATOM   1546  H   PHE A  99     -20.490  11.755   7.161  1.00110.00           H  
ATOM   1547  HA  PHE A  99     -19.262  10.064   9.195  1.00110.00           H  
ATOM   1548  HB2 PHE A  99     -18.975   9.612   6.843  1.00110.00           H  
ATOM   1549  HB3 PHE A  99     -18.289  11.190   6.576  1.00110.00           H  
ATOM   1550  HD1 PHE A  99     -17.494   8.585   9.194  1.00110.00           H  
ATOM   1551  HD2 PHE A  99     -16.171  10.911   5.898  1.00110.00           H  
ATOM   1552  HE1 PHE A  99     -15.246   7.678   9.438  1.00110.00           H  
ATOM   1553  HE2 PHE A  99     -13.894  10.035   6.197  1.00110.00           H  
ATOM   1554  HZ  PHE A  99     -13.455   8.388   7.958  1.00110.00           H  
ATOM   1555  N   ASN A 100     -18.081  11.653  10.652  1.00 30.00           N  
ATOM   1556  CA  ASN A 100     -17.293  12.487  11.555  1.00 30.00           C  
ATOM   1557  C   ASN A 100     -16.469  11.750  12.608  1.00 30.00           C  
ATOM   1558  O   ASN A 100     -15.800  12.382  13.435  1.00 30.00           O  
ATOM   1559  CB  ASN A 100     -18.158  13.519  12.281  1.00 30.00           C  
ATOM   1560  CG  ASN A 100     -17.458  14.881  12.393  1.00 30.00           C  
ATOM   1561  OD1 ASN A 100     -16.688  15.295  11.489  1.00 30.00           O  
ATOM   1562  ND2 ASN A 100     -17.682  15.570  13.508  1.00 30.00           N  
ATOM   1563  H   ASN A 100     -18.673  10.943  11.056  1.00110.00           H  
ATOM   1564  HA  ASN A 100     -16.527  12.973  10.949  1.00110.00           H  
ATOM   1565  HB2 ASN A 100     -19.072  13.698  11.714  1.00110.00           H  
ATOM   1566  HB3 ASN A 100     -18.482  13.162  13.261  1.00110.00           H  
ATOM   1567 HD21 ASN A 100     -17.231  16.463  13.633  1.00110.00           H  
ATOM   1568 HD22 ASN A 100     -18.274  15.197  14.233  1.00110.00           H  
ATOM   1569  N   ASP A 101     -16.534  10.434  12.586  1.00 30.00           N  
ATOM   1570  CA  ASP A 101     -15.829   9.610  13.555  1.00 30.00           C  
ATOM   1571  C   ASP A 101     -15.210   8.368  12.877  1.00 30.00           C  
ATOM   1572  O   ASP A 101     -15.811   7.766  12.008  1.00 30.00           O  
ATOM   1573  CB  ASP A 101     -16.788   9.222  14.701  1.00 30.00           C  
ATOM   1574  CG  ASP A 101     -16.835  10.284  15.778  1.00 30.00           C  
ATOM   1575  OD1 ASP A 101     -15.743  10.814  16.183  1.00 30.00           O  
ATOM   1576  OD2 ASP A 101     -17.913  10.689  16.260  1.00 30.00           O1-
ATOM   1577  H   ASP A 101     -16.992   9.966  11.819  1.00110.00           H  
ATOM   1578  HA  ASP A 101     -14.968  10.152  13.953  1.00110.00           H  
ATOM   1579  HB2 ASP A 101     -17.792   9.014  14.329  1.00110.00           H  
ATOM   1580  HB3 ASP A 101     -16.446   8.307  15.187  1.00110.00           H  
ATOM   1581  N   VAL A 102     -14.013   7.980  13.352  1.00 30.00           N  
ATOM   1582  CA  VAL A 102     -13.175   6.875  12.805  1.00 30.00           C  
ATOM   1583  C   VAL A 102     -12.700   6.010  14.008  1.00 30.00           C  
ATOM   1584  O   VAL A 102     -12.077   6.479  14.953  1.00 30.00           O  
ATOM   1585  CB  VAL A 102     -11.977   7.403  11.972  1.00 30.00           C  
ATOM   1586  CG1 VAL A 102     -11.075   6.297  11.566  1.00 30.00           C  
ATOM   1587  CG2 VAL A 102     -12.477   8.102  10.688  1.00 30.00           C  
ATOM   1588  H   VAL A 102     -13.629   8.466  14.149  1.00110.00           H  
ATOM   1589  HA  VAL A 102     -13.791   6.238  12.166  1.00110.00           H  
ATOM   1590  HB  VAL A 102     -11.422   8.123  12.571  1.00110.00           H  
ATOM   1591 HG11 VAL A 102     -10.307   6.648  10.875  1.00110.00           H  
ATOM   1592 HG12 VAL A 102     -10.537   5.872  12.413  1.00110.00           H  
ATOM   1593 HG13 VAL A 102     -11.614   5.488  11.070  1.00110.00           H  
ATOM   1594 HG21 VAL A 102     -11.646   8.493  10.101  1.00110.00           H  
ATOM   1595 HG22 VAL A 102     -13.028   7.404  10.060  1.00110.00           H  
ATOM   1596 HG23 VAL A 102     -13.131   8.945  10.911  1.00110.00           H  
ATOM   1597  N   TYR A 103     -12.987   4.704  13.971  1.00 30.00           N  
ATOM   1598  CA  TYR A 103     -12.546   3.790  15.020  1.00 30.00           C  
ATOM   1599  C   TYR A 103     -11.682   2.724  14.308  1.00 30.00           C  
ATOM   1600  O   TYR A 103     -12.062   2.235  13.244  1.00 30.00           O  
ATOM   1601  CB  TYR A 103     -13.747   3.066  15.678  1.00 30.00           C  
ATOM   1602  CG  TYR A 103     -14.671   3.952  16.482  1.00 30.00           C  
ATOM   1603  CD1 TYR A 103     -15.607   4.732  15.860  1.00 30.00           C  
ATOM   1604  CD2 TYR A 103     -14.612   3.954  17.879  1.00 30.00           C  
ATOM   1605  CE1 TYR A 103     -16.546   5.519  16.625  1.00 30.00           C  
ATOM   1606  CE2 TYR A 103     -15.504   4.787  18.650  1.00 30.00           C  
ATOM   1607  CZ  TYR A 103     -16.449   5.518  17.990  1.00 30.00           C  
ATOM   1608  OH  TYR A 103     -17.283   6.306  18.753  1.00 30.00           O  
ATOM   1609  H   TYR A 103     -13.520   4.305  13.206  1.00110.00           H  
ATOM   1610  HA  TYR A 103     -11.983   4.284  15.802  1.00110.00           H  
ATOM   1611  HB2 TYR A 103     -14.325   2.570  14.899  1.00110.00           H  
ATOM   1612  HB3 TYR A 103     -13.383   2.267  16.325  1.00110.00           H  
ATOM   1613  HD1 TYR A 103     -15.677   4.732  14.782  1.00110.00           H  
ATOM   1614  HD2 TYR A 103     -13.878   3.351  18.393  1.00110.00           H  
ATOM   1615  HE1 TYR A 103     -17.298   6.114  16.129  1.00110.00           H  
ATOM   1616  HE2 TYR A 103     -15.427   4.804  19.727  1.00110.00           H  
ATOM   1617  HH  TYR A 103     -16.947   6.511  19.617  1.00110.00           H  
ATOM   1618  N   LEU A 104     -10.514   2.461  14.874  1.00 30.00           N  
ATOM   1619  CA  LEU A 104      -9.549   1.530  14.315  1.00 30.00           C  
ATOM   1620  C   LEU A 104      -9.318   0.364  15.294  1.00 30.00           C  
ATOM   1621  O   LEU A 104      -9.060   0.616  16.477  1.00 30.00           O  
ATOM   1622  CB  LEU A 104      -8.258   2.326  14.026  1.00 30.00           C  
ATOM   1623  CG  LEU A 104      -8.441   3.578  13.152  1.00 30.00           C  
ATOM   1624  CD1 LEU A 104      -7.173   4.395  13.496  1.00 30.00           C  
ATOM   1625  CD2 LEU A 104      -8.383   3.301  11.821  1.00 30.00           C  
ATOM   1626  H   LEU A 104     -10.266   2.951  15.731  1.00110.00           H  
ATOM   1627  HA  LEU A 104      -9.899   1.114  13.367  1.00110.00           H  
ATOM   1628  HB2 LEU A 104      -7.851   2.611  14.999  1.00110.00           H  
ATOM   1629  HB3 LEU A 104      -7.508   1.660  13.596  1.00110.00           H  
ATOM   1630  HG  LEU A 104      -9.326   4.160  13.405  1.00110.00           H  
ATOM   1631 HD11 LEU A 104      -7.099   5.296  12.884  1.00110.00           H  
ATOM   1632 HD12 LEU A 104      -7.195   4.734  14.531  1.00110.00           H  
ATOM   1633 HD13 LEU A 104      -6.251   3.830  13.354  1.00110.00           H  
ATOM   1634 HD21 LEU A 104      -8.491   4.209  11.226  1.00110.00           H  
ATOM   1635 HD22 LEU A 104      -7.448   2.824  11.520  1.00110.00           H  
ATOM   1636 HD23 LEU A 104      -9.193   2.634  11.527  1.00110.00           H  
ATOM   1637  N   VAL A 105      -9.399  -0.859  14.769  1.00 30.00           N  
ATOM   1638  CA  VAL A 105      -9.281  -2.120  15.610  1.00 30.00           C  
ATOM   1639  C   VAL A 105      -8.035  -2.887  15.290  1.00 30.00           C  
ATOM   1640  O   VAL A 105      -7.700  -3.115  14.146  1.00 30.00           O  
ATOM   1641  CB  VAL A 105     -10.490  -3.003  15.396  1.00 30.00           C  
ATOM   1642  CG1 VAL A 105     -10.507  -4.148  16.411  1.00 30.00           C  
ATOM   1643  CG2 VAL A 105     -11.794  -2.173  15.586  1.00 30.00           C  
ATOM   1644  H   VAL A 105      -9.597  -0.986  13.779  1.00110.00           H  
ATOM   1645  HA  VAL A 105      -9.272  -1.832  16.658  1.00110.00           H  
ATOM   1646  HB  VAL A 105     -10.446  -3.423  14.396  1.00110.00           H  
ATOM   1647 HG11 VAL A 105     -11.407  -4.753  16.294  1.00110.00           H  
ATOM   1648 HG12 VAL A 105      -9.665  -4.831  16.299  1.00110.00           H  
ATOM   1649 HG13 VAL A 105     -10.498  -3.774  17.436  1.00110.00           H  
ATOM   1650 HG21 VAL A 105     -12.674  -2.817  15.586  1.00110.00           H  
ATOM   1651 HG22 VAL A 105     -11.788  -1.628  16.530  1.00110.00           H  
ATOM   1652 HG23 VAL A 105     -11.940  -1.450  14.782  1.00110.00           H  
ATOM   1653  N   THR A 106      -7.293  -3.210  16.344  1.00 30.00           N  
ATOM   1654  CA  THR A 106      -6.083  -4.033  16.160  1.00 30.00           C  
ATOM   1655  C   THR A 106      -5.933  -5.018  17.309  1.00 30.00           C  
ATOM   1656  O   THR A 106      -6.705  -5.027  18.204  1.00 30.00           O  
ATOM   1657  CB  THR A 106      -4.834  -3.150  15.988  1.00 30.00           C  
ATOM   1658  OG1 THR A 106      -3.740  -3.997  15.536  1.00 30.00           O  
ATOM   1659  CG2 THR A 106      -4.391  -2.522  17.317  1.00 30.00           C  
ATOM   1660  H   THR A 106      -7.603  -3.001  17.291  1.00110.00           H  
ATOM   1661  HA  THR A 106      -6.189  -4.648  15.268  1.00110.00           H  
ATOM   1662  HB  THR A 106      -5.019  -2.371  15.243  1.00110.00           H  
ATOM   1663  HG1 THR A 106      -3.644  -3.745  14.613  1.00110.00           H  
ATOM   1664 HG21 THR A 106      -3.663  -1.733  17.135  1.00110.00           H  
ATOM   1665 HG22 THR A 106      -5.231  -2.078  17.852  1.00110.00           H  
ATOM   1666 HG23 THR A 106      -3.916  -3.239  17.985  1.00110.00           H  
ATOM   1667  N   HIS A 107      -4.852  -5.791  17.321  1.00 30.00           N  
ATOM   1668  CA  HIS A 107      -4.595  -6.726  18.433  1.00 30.00           C  
ATOM   1669  C   HIS A 107      -4.388  -6.065  19.772  1.00 30.00           C  
ATOM   1670  O   HIS A 107      -3.829  -4.975  19.836  1.00 30.00           O  
ATOM   1671  CB  HIS A 107      -3.347  -7.583  18.060  1.00 30.00           C  
ATOM   1672  CG  HIS A 107      -3.548  -8.445  16.842  1.00 30.00           C  
ATOM   1673  ND1 HIS A 107      -3.073  -8.091  15.592  1.00 30.00           N  
ATOM   1674  CD2 HIS A 107      -4.217  -9.610  16.674  1.00 30.00           C  
ATOM   1675  CE1 HIS A 107      -3.385  -9.035  14.719  1.00 30.00           C  
ATOM   1676  NE2 HIS A 107      -4.099  -9.961  15.345  1.00 30.00           N  
ATOM   1677  H   HIS A 107      -4.134  -5.577  16.636  1.00110.00           H  
ATOM   1678  HA  HIS A 107      -5.456  -7.393  18.519  1.00110.00           H  
ATOM   1679  HB2 HIS A 107      -2.470  -6.949  17.922  1.00110.00           H  
ATOM   1680  HB3 HIS A 107      -3.104  -8.250  18.889  1.00110.00           H  
ATOM   1681  HD1 HIS A 107      -2.565  -7.249  15.364  1.00110.00           H  
ATOM   1682  HD2 HIS A 107      -4.756 -10.217  17.386  1.00110.00           H  
ATOM   1683  HE1 HIS A 107      -3.137  -9.033  13.668  1.00110.00           H  
ATOM   1684  N   LEU A 108      -4.858  -6.638  20.890  1.00 30.00           N  
ATOM   1685  CA  LEU A 108      -4.475  -6.021  22.162  1.00 30.00           C  
ATOM   1686  C   LEU A 108      -3.285  -6.784  22.702  1.00 30.00           C  
ATOM   1687  O   LEU A 108      -3.357  -7.973  22.817  1.00 30.00           O  
ATOM   1688  CB  LEU A 108      -5.588  -6.071  23.206  1.00 30.00           C  
ATOM   1689  CG  LEU A 108      -5.237  -5.587  24.609  1.00 30.00           C  
ATOM   1690  CD1 LEU A 108      -5.276  -4.138  24.588  1.00 30.00           C  
ATOM   1691  CD2 LEU A 108      -6.349  -6.121  25.538  1.00 30.00           C  
ATOM   1692  H   LEU A 108      -5.322  -7.538  20.892  1.00110.00           H  
ATOM   1693  HA  LEU A 108      -4.214  -4.965  22.083  1.00110.00           H  
ATOM   1694  HB2 LEU A 108      -6.450  -5.528  22.831  1.00110.00           H  
ATOM   1695  HB3 LEU A 108      -5.922  -7.109  23.269  1.00110.00           H  
ATOM   1696  HG  LEU A 108      -4.276  -5.946  24.979  1.00110.00           H  
ATOM   1697 HD11 LEU A 108      -5.094  -3.736  25.586  1.00110.00           H  
ATOM   1698 HD12 LEU A 108      -4.509  -3.714  23.941  1.00110.00           H  
ATOM   1699 HD13 LEU A 108      -6.244  -3.749  24.265  1.00110.00           H  
ATOM   1700 HD21 LEU A 108      -6.245  -5.726  26.550  1.00110.00           H  
ATOM   1701 HD22 LEU A 108      -7.342  -5.853  25.175  1.00110.00           H  
ATOM   1702 HD23 LEU A 108      -6.311  -7.208  25.613  1.00110.00           H  
ATOM   1703  N   MET A 109      -2.169  -6.098  22.863  1.00 30.00           N  
ATOM   1704  CA  MET A 109      -0.984  -6.707  23.420  1.00 30.00           C  
ATOM   1705  C   MET A 109      -0.977  -6.588  24.934  1.00 30.00           C  
ATOM   1706  O   MET A 109      -0.809  -7.594  25.677  1.00 30.00           O  
ATOM   1707  CB  MET A 109       0.268  -6.120  22.748  1.00 30.00           C  
ATOM   1708  CG  MET A 109       0.192  -6.211  21.224  1.00 30.00           C  
ATOM   1709  SD  MET A 109       0.279  -7.907  20.607  1.00 30.00           S  
ATOM   1710  CE  MET A 109       2.067  -8.392  20.989  1.00 30.00           C  
ATOM   1711  H   MET A 109      -2.170  -5.092  22.719  1.00110.00           H  
ATOM   1712  HA  MET A 109      -0.972  -7.777  23.204  1.00110.00           H  
ATOM   1713  HB2 MET A 109       0.370  -5.082  23.051  1.00110.00           H  
ATOM   1714  HB3 MET A 109       1.161  -6.622  23.116  1.00110.00           H  
ATOM   1715  HG2 MET A 109      -0.700  -5.727  20.825  1.00110.00           H  
ATOM   1716  HG3 MET A 109       1.034  -5.671  20.792  1.00110.00           H  
ATOM   1717  HE1 MET A 109       2.265  -9.413  20.663  1.00110.00           H  
ATOM   1718  HE2 MET A 109       2.763  -7.728  20.474  1.00110.00           H  
ATOM   1719  HE3 MET A 109       2.271  -8.330  22.054  1.00110.00           H  
ATOM   1720  N   GLY A 110      -1.165  -5.380  25.437  1.00 30.00           N  
ATOM   1721  CA  GLY A 110      -1.570  -5.187  26.817  1.00 30.00           C  
ATOM   1722  C   GLY A 110      -0.489  -4.595  27.685  1.00 30.00           C  
ATOM   1723  O   GLY A 110      -0.729  -4.368  28.837  1.00 30.00           O  
ATOM   1724  H   GLY A 110      -1.254  -4.602  24.796  1.00110.00           H  
ATOM   1725  HA2 GLY A 110      -2.423  -4.510  26.829  1.00110.00           H  
ATOM   1726  HA3 GLY A 110      -1.927  -6.105  27.288  1.00110.00           H  
ATOM   1727  N   ALA A 111       0.726  -4.374  27.165  1.00 30.00           N  
ATOM   1728  CA  ALA A 111       1.753  -3.685  27.963  1.00 30.00           C  
ATOM   1729  C   ALA A 111       2.673  -2.972  27.008  1.00 30.00           C  
ATOM   1730  O   ALA A 111       2.667  -3.260  25.832  1.00 30.00           O  
ATOM   1731  CB  ALA A 111       2.666  -4.695  28.707  1.00 30.00           C  
ATOM   1732  H   ALA A 111       0.959  -4.618  26.212  1.00110.00           H  
ATOM   1733  HA  ALA A 111       1.329  -2.953  28.649  1.00110.00           H  
ATOM   1734  HB1 ALA A 111       3.650  -4.310  28.956  1.00110.00           H  
ATOM   1735  HB2 ALA A 111       2.189  -5.033  29.629  1.00110.00           H  
ATOM   1736  HB3 ALA A 111       2.837  -5.584  28.098  1.00110.00           H  
ATOM   1737  N   ASP A 112       3.504  -2.106  27.545  1.00 30.00           N  
ATOM   1738  CA  ASP A 112       4.636  -1.591  26.786  1.00 30.00           C  
ATOM   1739  C   ASP A 112       5.975  -2.059  27.332  1.00 30.00           C  
ATOM   1740  O   ASP A 112       6.053  -2.819  28.317  1.00 30.00           O  
ATOM   1741  CB  ASP A 112       4.608  -0.077  26.580  1.00 30.00           C  
ATOM   1742  CG  ASP A 112       4.796   0.693  27.852  1.00 30.00           C  
ATOM   1743  OD1 ASP A 112       5.570   0.216  28.744  1.00 30.00           O  
ATOM   1744  OD2 ASP A 112       4.202   1.786  28.030  1.00 30.00           O1-
ATOM   1745  H   ASP A 112       3.442  -1.894  28.536  1.00110.00           H  
ATOM   1746  HA  ASP A 112       4.620  -2.010  25.787  1.00110.00           H  
ATOM   1747  HB2 ASP A 112       5.347   0.236  25.846  1.00110.00           H  
ATOM   1748  HB3 ASP A 112       3.642   0.226  26.189  1.00110.00           H  
ATOM   1749  N   LEU A 113       7.023  -1.745  26.592  1.00 30.00           N  
ATOM   1750  CA  LEU A 113       8.334  -2.300  26.896  1.00 30.00           C  
ATOM   1751  C   LEU A 113       8.790  -1.811  28.239  1.00 30.00           C  
ATOM   1752  O   LEU A 113       9.432  -2.582  28.959  1.00 30.00           O  
ATOM   1753  CB  LEU A 113       9.385  -2.065  25.806  1.00 30.00           C  
ATOM   1754  CG  LEU A 113      10.686  -2.853  25.921  1.00 30.00           C  
ATOM   1755  CD1 LEU A 113      10.532  -4.349  25.691  1.00 30.00           C  
ATOM   1756  CD2 LEU A 113      11.648  -2.257  24.935  1.00 30.00           C  
ATOM   1757  H   LEU A 113       6.895  -1.183  25.758  1.00110.00           H  
ATOM   1758  HA  LEU A 113       8.203  -3.381  26.973  1.00110.00           H  
ATOM   1759  HB2 LEU A 113       8.933  -2.288  24.840  1.00110.00           H  
ATOM   1760  HB3 LEU A 113       9.600  -0.997  25.778  1.00110.00           H  
ATOM   1761  HG  LEU A 113      11.116  -2.704  26.912  1.00110.00           H  
ATOM   1762 HD11 LEU A 113      11.543  -4.733  25.587  1.00110.00           H  
ATOM   1763 HD12 LEU A 113      10.035  -4.851  26.523  1.00110.00           H  
ATOM   1764 HD13 LEU A 113       9.991  -4.568  24.767  1.00110.00           H  
ATOM   1765 HD21 LEU A 113      12.622  -2.738  24.963  1.00110.00           H  
ATOM   1766 HD22 LEU A 113      11.285  -2.380  23.917  1.00110.00           H  
ATOM   1767 HD23 LEU A 113      11.810  -1.193  25.113  1.00110.00           H  
ATOM   1768  N   ASN A 114       8.443  -0.583  28.617  1.00 30.00           N  
ATOM   1769  CA  ASN A 114       8.667  -0.145  30.012  1.00 30.00           C  
ATOM   1770  C   ASN A 114       8.041  -1.117  31.031  1.00 30.00           C  
ATOM   1771  O   ASN A 114       8.720  -1.550  31.962  1.00 30.00           O  
ATOM   1772  CB  ASN A 114       8.148   1.277  30.255  1.00 30.00           C  
ATOM   1773  CG  ASN A 114       8.860   2.317  29.418  1.00 30.00           C  
ATOM   1774  OD1 ASN A 114      10.188   2.216  29.354  1.00 30.00           O  
ATOM   1775  ND2 ASN A 114       8.228   3.213  28.836  1.00 30.00           N  
ATOM   1776  H   ASN A 114       7.827  -0.052  28.018  1.00110.00           H  
ATOM   1777  HA  ASN A 114       9.744  -0.152  30.187  1.00110.00           H  
ATOM   1778  HB2 ASN A 114       7.072   1.364  30.146  1.00110.00           H  
ATOM   1779  HB3 ASN A 114       8.343   1.542  31.295  1.00110.00           H  
ATOM   1780 HD21 ASN A 114       8.740   3.909  28.318  1.00110.00           H  
ATOM   1781 HD22 ASN A 114       7.222   3.253  28.902  1.00110.00           H  
ATOM   1782  N   ASN A 115       6.770  -1.481  30.834  1.00 30.00           N  
ATOM   1783  CA  ASN A 115       6.060  -2.433  31.705  1.00 30.00           C  
ATOM   1784  C   ASN A 115       6.717  -3.808  31.802  1.00 30.00           C  
ATOM   1785  O   ASN A 115       6.573  -4.505  32.814  1.00 30.00           O  
ATOM   1786  CB  ASN A 115       4.601  -2.623  31.254  1.00 30.00           C  
ATOM   1787  CG  ASN A 115       3.851  -1.314  31.088  1.00 30.00           C  
ATOM   1788  OD1 ASN A 115       2.800  -1.348  30.288  1.00 30.00           O  
ATOM   1789  ND2 ASN A 115       4.210  -0.284  31.677  1.00 30.00           N  
ATOM   1790  H   ASN A 115       6.300  -1.132  30.001  1.00110.00           H  
ATOM   1791  HA  ASN A 115       6.063  -2.020  32.715  1.00110.00           H  
ATOM   1792  HB2 ASN A 115       4.590  -3.141  30.307  1.00110.00           H  
ATOM   1793  HB3 ASN A 115       4.057  -3.250  31.962  1.00110.00           H  
ATOM   1794 HD21 ASN A 115       3.706   0.571  31.498  1.00110.00           H  
ATOM   1795 HD22 ASN A 115       5.042  -0.268  32.243  1.00110.00           H  
ATOM   1796  N   ILE A 116       7.417  -4.215  30.747  1.00 30.00           N  
ATOM   1797  CA  ILE A 116       8.201  -5.448  30.818  1.00 30.00           C  
ATOM   1798  C   ILE A 116       9.468  -5.237  31.660  1.00 30.00           C  
ATOM   1799  O   ILE A 116       9.833  -6.111  32.445  1.00 30.00           O  
ATOM   1800  CB  ILE A 116       8.465  -6.040  29.411  1.00 30.00           C  
ATOM   1801  CG1 ILE A 116       7.386  -7.080  29.049  1.00 30.00           C  
ATOM   1802  CG2 ILE A 116       9.824  -6.701  29.320  1.00 30.00           C  
ATOM   1803  CD1 ILE A 116       5.940  -6.763  29.507  1.00 30.00           C  
ATOM   1804  H   ILE A 116       7.460  -3.632  29.920  1.00110.00           H  
ATOM   1805  HA  ILE A 116       7.659  -6.198  31.396  1.00110.00           H  
ATOM   1806  HB  ILE A 116       8.436  -5.235  28.675  1.00110.00           H  
ATOM   1807 HG12 ILE A 116       7.408  -7.252  27.974  1.00110.00           H  
ATOM   1808 HG13 ILE A 116       7.650  -8.044  29.488  1.00110.00           H  
ATOM   1809 HG21 ILE A 116       9.945  -7.183  28.349  1.00110.00           H  
ATOM   1810 HG22 ILE A 116      10.642  -5.983  29.391  1.00110.00           H  
ATOM   1811 HG23 ILE A 116       9.968  -7.477  30.074  1.00110.00           H  
ATOM   1812 HD11 ILE A 116       5.237  -7.479  29.082  1.00110.00           H  
ATOM   1813 HD12 ILE A 116       5.813  -6.852  30.586  1.00110.00           H  
ATOM   1814 HD13 ILE A 116       5.619  -5.757  29.238  1.00110.00           H  
ATOM   1815  N   VAL A 117      10.133  -4.084  31.507  1.00110.00           N  
ATOM   1816  CA  VAL A 117      11.264  -3.652  32.330  1.00110.00           C  
ATOM   1817  C   VAL A 117      10.966  -3.787  33.840  1.00110.00           C  
ATOM   1818  O   VAL A 117      11.876  -4.086  34.611  1.00110.00           O  
ATOM   1819  CB  VAL A 117      11.787  -2.256  31.845  1.00110.00           C  
ATOM   1820  CG1 VAL A 117      12.028  -1.196  32.941  1.00110.00           C  
ATOM   1821  CG2 VAL A 117      13.032  -2.392  30.954  1.00110.00           C  
ATOM   1822  H   VAL A 117       9.789  -3.426  30.814  1.00110.00           H  
ATOM   1823  HA  VAL A 117      12.056  -4.380  32.150  1.00110.00           H  
ATOM   1824  HB  VAL A 117      11.038  -1.822  31.189  1.00110.00           H  
ATOM   1825 HG11 VAL A 117      12.384  -0.261  32.507  1.00110.00           H  
ATOM   1826 HG12 VAL A 117      11.108  -0.961  33.476  1.00110.00           H  
ATOM   1827 HG13 VAL A 117      12.775  -1.522  33.664  1.00110.00           H  
ATOM   1828 HG21 VAL A 117      13.363  -1.421  30.584  1.00110.00           H  
ATOM   1829 HG22 VAL A 117      13.864  -2.839  31.498  1.00110.00           H  
ATOM   1830 HG23 VAL A 117      12.818  -3.009  30.082  1.00110.00           H  
ATOM   1831  N   LYS A 118       9.699  -3.608  34.270  1.00110.00           N  
ATOM   1832  CA  LYS A 118       9.173  -3.937  35.609  1.00110.00           C  
ATOM   1833  C   LYS A 118       9.829  -3.092  36.732  1.00110.00           C  
ATOM   1834  O   LYS A 118       9.686  -3.405  37.948  1.00110.00           O  
ATOM   1835  CB  LYS A 118       9.260  -5.468  35.890  1.00110.00           C  
ATOM   1836  CG  LYS A 118       8.156  -6.324  35.235  1.00110.00           C  
ATOM   1837  CD  LYS A 118       8.387  -7.840  35.402  1.00110.00           C  
ATOM   1838  CE  LYS A 118       9.504  -8.409  34.505  1.00110.00           C  
ATOM   1839  NZ  LYS A 118       9.786  -9.819  34.820  1.00110.00           N1+
ATOM   1840  H   LYS A 118       9.024  -3.358  33.554  1.00110.00           H  
ATOM   1841  HA  LYS A 118       8.118  -3.656  35.614  1.00110.00           H  
ATOM   1842  HB2 LYS A 118      10.238  -5.838  35.589  1.00110.00           H  
ATOM   1843  HB3 LYS A 118       9.205  -5.662  36.961  1.00110.00           H  
ATOM   1844  HG2 LYS A 118       7.197  -6.059  35.681  1.00110.00           H  
ATOM   1845  HG3 LYS A 118       8.055  -6.088  34.179  1.00110.00           H  
ATOM   1846  HD2 LYS A 118       8.603  -8.060  36.449  1.00110.00           H  
ATOM   1847  HD3 LYS A 118       7.460  -8.366  35.168  1.00110.00           H  
ATOM   1848  HE2 LYS A 118       9.214  -8.348  33.456  1.00110.00           H  
ATOM   1849  HE3 LYS A 118      10.432  -7.848  34.615  1.00110.00           H  
ATOM   1850  HZ1 LYS A 118      10.095  -9.892  35.778  1.00110.00           H  
ATOM   1851  HZ2 LYS A 118       8.952 -10.372  34.689  1.00110.00           H  
ATOM   1852  HZ3 LYS A 118      10.513 -10.161  34.209  1.00110.00           H  
ATOM   1853  N   CYS A 119      10.595  -2.051  36.317  1.00110.00           N  
ATOM   1854  CA  CYS A 119      11.485  -1.252  37.150  1.00110.00           C  
ATOM   1855  C   CYS A 119      12.809  -2.016  37.443  1.00110.00           C  
ATOM   1856  O   CYS A 119      13.414  -1.824  38.493  1.00110.00           O  
ATOM   1857  CB  CYS A 119      10.748  -0.649  38.373  1.00110.00           C  
ATOM   1858  SG  CYS A 119      11.603   0.828  39.003  1.00110.00           S  
ATOM   1859  H   CYS A 119      10.641  -1.904  35.304  1.00110.00           H  
ATOM   1860  HA  CYS A 119      11.773  -0.419  36.506  1.00110.00           H  
ATOM   1861  HB2 CYS A 119       9.738  -0.347  38.093  1.00110.00           H  
ATOM   1862  HB3 CYS A 119      10.653  -1.376  39.180  1.00110.00           H  
ATOM   1863  HG  CYS A 119      12.746   0.176  39.272  1.00110.00           H  
ATOM   1864  N   GLN A 120      13.254  -2.890  36.536  1.00110.00           N  
ATOM   1865  CA  GLN A 120      14.469  -3.700  36.608  1.00110.00           C  
ATOM   1866  C   GLN A 120      15.120  -3.820  35.213  1.00110.00           C  
ATOM   1867  O   GLN A 120      14.743  -3.112  34.282  1.00110.00           O  
ATOM   1868  CB  GLN A 120      14.183  -5.039  37.343  1.00110.00           C  
ATOM   1869  CG  GLN A 120      13.114  -5.931  36.666  1.00110.00           C  
ATOM   1870  CD  GLN A 120      12.889  -7.308  37.296  1.00110.00           C  
ATOM   1871  OE1 GLN A 120      12.063  -8.078  36.813  1.00110.00           O  
ATOM   1872  NE2 GLN A 120      13.594  -7.648  38.369  1.00110.00           N  
ATOM   1873  H   GLN A 120      12.699  -3.079  35.713  1.00110.00           H  
ATOM   1874  HA  GLN A 120      15.196  -3.150  37.208  1.00110.00           H  
ATOM   1875  HB2 GLN A 120      15.117  -5.595  37.435  1.00110.00           H  
ATOM   1876  HB3 GLN A 120      13.868  -4.818  38.364  1.00110.00           H  
ATOM   1877  HG2 GLN A 120      12.156  -5.416  36.700  1.00110.00           H  
ATOM   1878  HG3 GLN A 120      13.353  -6.086  35.613  1.00110.00           H  
ATOM   1879 HE21 GLN A 120      13.453  -8.556  38.787  1.00110.00           H  
ATOM   1880 HE22 GLN A 120      14.260  -7.006  38.768  1.00110.00           H  
ATOM   1881  N   LYS A 121      16.125  -4.695  35.074  1.00110.00           N  
ATOM   1882  CA  LYS A 121      16.829  -5.001  33.827  1.00110.00           C  
ATOM   1883  C   LYS A 121      16.521  -6.449  33.411  1.00110.00           C  
ATOM   1884  O   LYS A 121      16.116  -7.263  34.244  1.00110.00           O  
ATOM   1885  CB  LYS A 121      18.341  -4.763  34.027  1.00110.00           C  
ATOM   1886  CG  LYS A 121      19.033  -5.665  35.076  1.00110.00           C  
ATOM   1887  CD  LYS A 121      20.439  -5.184  35.472  1.00110.00           C  
ATOM   1888  CE  LYS A 121      21.414  -5.097  34.290  1.00110.00           C  
ATOM   1889  NZ  LYS A 121      22.764  -4.709  34.726  1.00110.00           N1+
ATOM   1890  H   LYS A 121      16.325  -5.306  35.847  1.00110.00           H  
ATOM   1891  HA  LYS A 121      16.483  -4.345  33.024  1.00110.00           H  
ATOM   1892  HB2 LYS A 121      18.837  -4.883  33.062  1.00110.00           H  
ATOM   1893  HB3 LYS A 121      18.486  -3.719  34.301  1.00110.00           H  
ATOM   1894  HG2 LYS A 121      18.428  -5.711  35.982  1.00110.00           H  
ATOM   1895  HG3 LYS A 121      19.089  -6.689  34.703  1.00110.00           H  
ATOM   1896  HD2 LYS A 121      20.366  -4.207  35.954  1.00110.00           H  
ATOM   1897  HD3 LYS A 121      20.842  -5.864  36.223  1.00110.00           H  
ATOM   1898  HE2 LYS A 121      21.469  -6.047  33.757  1.00110.00           H  
ATOM   1899  HE3 LYS A 121      21.063  -4.347  33.585  1.00110.00           H  
ATOM   1900  HZ1 LYS A 121      22.728  -3.807  35.177  1.00110.00           H  
ATOM   1901  HZ2 LYS A 121      23.122  -5.396  35.372  1.00110.00           H  
ATOM   1902  HZ3 LYS A 121      23.372  -4.658  33.922  1.00110.00           H  
ATOM   1903  N   LEU A 122      16.693  -6.767  32.123  1.00 30.00           N  
ATOM   1904  CA  LEU A 122      16.305  -8.047  31.509  1.00 30.00           C  
ATOM   1905  C   LEU A 122      17.507  -8.933  31.322  1.00 30.00           C  
ATOM   1906  O   LEU A 122      18.649  -8.469  31.364  1.00 30.00           O  
ATOM   1907  CB  LEU A 122      15.680  -7.801  30.133  1.00 30.00           C  
ATOM   1908  CG  LEU A 122      14.296  -7.157  30.085  1.00 30.00           C  
ATOM   1909  CD1 LEU A 122      14.310  -5.717  30.557  1.00 30.00           C  
ATOM   1910  CD2 LEU A 122      13.814  -7.208  28.672  1.00 30.00           C  
ATOM   1911  H   LEU A 122      17.138  -6.094  31.509  1.00110.00           H  
ATOM   1912  HA  LEU A 122      15.584  -8.568  32.142  1.00110.00           H  
ATOM   1913  HB2 LEU A 122      16.375  -7.213  29.530  1.00110.00           H  
ATOM   1914  HB3 LEU A 122      15.603  -8.755  29.611  1.00110.00           H  
ATOM   1915  HG  LEU A 122      13.604  -7.727  30.707  1.00110.00           H  
ATOM   1916 HD11 LEU A 122      13.374  -5.222  30.303  1.00110.00           H  
ATOM   1917 HD12 LEU A 122      14.397  -5.645  31.640  1.00110.00           H  
ATOM   1918 HD13 LEU A 122      15.122  -5.143  30.108  1.00110.00           H  
ATOM   1919 HD21 LEU A 122      12.829  -6.753  28.568  1.00110.00           H  
ATOM   1920 HD22 LEU A 122      14.492  -6.678  28.004  1.00110.00           H  
ATOM   1921 HD23 LEU A 122      13.729  -8.234  28.314  1.00110.00           H  
ATOM   1922  N   THR A 123      17.263 -10.205  31.073  1.00 30.00           N  
ATOM   1923  CA  THR A 123      18.372 -11.090  30.740  1.00 30.00           C  
ATOM   1924  C   THR A 123      18.721 -11.062  29.242  1.00 30.00           C  
ATOM   1925  O   THR A 123      17.881 -10.732  28.411  1.00 30.00           O  
ATOM   1926  CB  THR A 123      18.121 -12.529  31.247  1.00 30.00           C  
ATOM   1927  OG1 THR A 123      17.522 -13.314  30.211  1.00 30.00           O  
ATOM   1928  CG2 THR A 123      17.074 -12.559  32.401  1.00 30.00           C  
ATOM   1929  H   THR A 123      16.324 -10.550  30.971  1.00110.00           H  
ATOM   1930  HA  THR A 123      19.263 -10.768  31.284  1.00110.00           H  
ATOM   1931  HB  THR A 123      19.060 -12.995  31.552  1.00110.00           H  
ATOM   1932  HG1 THR A 123      17.476 -14.214  30.510  1.00110.00           H  
ATOM   1933 HG21 THR A 123      16.963 -13.571  32.792  1.00110.00           H  
ATOM   1934 HG22 THR A 123      17.399 -11.934  33.234  1.00110.00           H  
ATOM   1935 HG23 THR A 123      16.081 -12.226  32.102  1.00110.00           H  
ATOM   1936  N   ASP A 124      19.961 -11.411  28.923  1.00 30.00           N  
ATOM   1937  CA  ASP A 124      20.441 -11.418  27.543  1.00 30.00           C  
ATOM   1938  C   ASP A 124      19.565 -12.143  26.517  1.00 30.00           C  
ATOM   1939  O   ASP A 124      19.467 -11.692  25.358  1.00 30.00           O  
ATOM   1940  CB  ASP A 124      21.881 -11.933  27.443  1.00 30.00           C  
ATOM   1941  CG  ASP A 124      22.477 -11.683  26.079  1.00 30.00           C  
ATOM   1942  OD1 ASP A 124      22.564 -10.495  25.716  1.00 30.00           O  
ATOM   1943  OD2 ASP A 124      22.834 -12.582  25.279  1.00 30.00           O1-
ATOM   1944  H   ASP A 124      20.606 -11.666  29.653  1.00110.00           H  
ATOM   1945  HA  ASP A 124      20.444 -10.368  27.242  1.00110.00           H  
ATOM   1946  HB2 ASP A 124      22.513 -11.428  28.173  1.00110.00           H  
ATOM   1947  HB3 ASP A 124      21.929 -13.000  27.665  1.00110.00           H  
ATOM   1948  N   ASP A 125      18.971 -13.282  26.894  1.00 30.00           N  
ATOM   1949  CA  ASP A 125      18.180 -14.039  25.933  1.00 30.00           C  
ATOM   1950  C   ASP A 125      16.890 -13.282  25.721  1.00 30.00           C  
ATOM   1951  O   ASP A 125      16.337 -13.294  24.617  1.00 30.00           O  
ATOM   1952  CB  ASP A 125      17.865 -15.473  26.394  1.00 30.00           C  
ATOM   1953  CG  ASP A 125      16.830 -16.189  25.468  1.00 30.00           C  
ATOM   1954  OD1 ASP A 125      17.046 -16.261  24.218  1.00 30.00           O  
ATOM   1955  OD2 ASP A 125      15.740 -16.685  25.909  1.00 30.00           O1-
ATOM   1956  H   ASP A 125      19.052 -13.594  27.850  1.00110.00           H  
ATOM   1957  HA  ASP A 125      18.706 -14.098  24.978  1.00110.00           H  
ATOM   1958  HB2 ASP A 125      18.777 -16.069  26.419  1.00110.00           H  
ATOM   1959  HB3 ASP A 125      17.463 -15.466  27.408  1.00110.00           H  
ATOM   1960  N   HIS A 126      16.428 -12.570  26.747  1.00 30.00           N  
ATOM   1961  CA  HIS A 126      15.195 -11.785  26.560  1.00 30.00           C  
ATOM   1962  C   HIS A 126      15.471 -10.592  25.651  1.00 30.00           C  
ATOM   1963  O   HIS A 126      14.678 -10.248  24.738  1.00 30.00           O  
ATOM   1964  CB  HIS A 126      14.577 -11.364  27.887  1.00 30.00           C  
ATOM   1965  CG  HIS A 126      14.152 -12.521  28.732  1.00 30.00           C  
ATOM   1966  ND1 HIS A 126      14.622 -12.985  29.917  1.00 30.00           N  
ATOM   1967  CD2 HIS A 126      13.131 -13.367  28.369  1.00 30.00           C  
ATOM   1968  CE1 HIS A 126      13.889 -14.103  30.236  1.00 30.00           C  
ATOM   1969  NE2 HIS A 126      12.993 -14.310  29.286  1.00 30.00           N  
ATOM   1970  H   HIS A 126      16.951 -12.509  27.611  1.00110.00           H  
ATOM   1971  HA  HIS A 126      14.455 -12.403  26.045  1.00110.00           H  
ATOM   1972  HB2 HIS A 126      15.271 -10.747  28.456  1.00110.00           H  
ATOM   1973  HB3 HIS A 126      13.699 -10.743  27.702  1.00110.00           H  
ATOM   1974  HD1 HIS A 126      15.458 -12.675  30.394  1.00110.00           H  
ATOM   1975  HD2 HIS A 126      12.503 -13.345  27.489  1.00110.00           H  
ATOM   1976  HE1 HIS A 126      14.045 -14.732  31.101  1.00110.00           H  
ATOM   1977  N   VAL A 127      16.632  -9.983  25.868  1.00 30.00           N  
ATOM   1978  CA  VAL A 127      16.967  -8.815  25.069  1.00 30.00           C  
ATOM   1979  C   VAL A 127      17.093  -9.235  23.607  1.00 30.00           C  
ATOM   1980  O   VAL A 127      16.570  -8.523  22.738  1.00 30.00           O  
ATOM   1981  CB  VAL A 127      18.253  -8.135  25.523  1.00 30.00           C  
ATOM   1982  CG1 VAL A 127      18.645  -6.976  24.515  1.00 30.00           C  
ATOM   1983  CG2 VAL A 127      18.143  -7.634  26.982  1.00 30.00           C  
ATOM   1984  H   VAL A 127      17.243 -10.293  26.618  1.00110.00           H  
ATOM   1985  HA  VAL A 127      16.151  -8.092  25.142  1.00110.00           H  
ATOM   1986  HB  VAL A 127      19.069  -8.861  25.503  1.00110.00           H  
ATOM   1987 HG11 VAL A 127      19.515  -6.436  24.887  1.00110.00           H  
ATOM   1988 HG12 VAL A 127      18.916  -7.325  23.519  1.00110.00           H  
ATOM   1989 HG13 VAL A 127      17.839  -6.250  24.414  1.00110.00           H  
ATOM   1990 HG21 VAL A 127      18.914  -6.899  27.213  1.00110.00           H  
ATOM   1991 HG22 VAL A 127      17.180  -7.156  27.159  1.00110.00           H  
ATOM   1992 HG23 VAL A 127      18.243  -8.440  27.704  1.00110.00           H  
ATOM   1993  N   GLN A 128      17.778 -10.356  23.351  1.00 30.00           N  
ATOM   1994  CA  GLN A 128      17.960 -10.888  22.030  1.00 30.00           C  
ATOM   1995  C   GLN A 128      16.616 -10.987  21.306  1.00 30.00           C  
ATOM   1996  O   GLN A 128      16.467 -10.550  20.184  1.00 30.00           O  
ATOM   1997  CB  GLN A 128      18.613 -12.282  22.040  1.00 30.00           C  
ATOM   1998  CG  GLN A 128      20.070 -12.228  22.298  1.00 30.00           C  
ATOM   1999  CD  GLN A 128      20.689 -13.622  22.398  1.00 30.00           C  
ATOM   2000  OE1 GLN A 128      20.203 -14.580  21.779  1.00 30.00           O  
ATOM   2001  NE2 GLN A 128      21.766 -13.725  23.169  1.00 30.00           N  
ATOM   2002  H   GLN A 128      18.190 -10.870  24.127  1.00110.00           H  
ATOM   2003  HA  GLN A 128      18.586 -10.200  21.460  1.00110.00           H  
ATOM   2004  HB2 GLN A 128      18.123 -12.929  22.768  1.00110.00           H  
ATOM   2005  HB3 GLN A 128      18.465 -12.757  21.067  1.00110.00           H  
ATOM   2006  HG2 GLN A 128      20.559 -11.735  21.458  1.00110.00           H  
ATOM   2007  HG3 GLN A 128      20.314 -11.645  23.177  1.00110.00           H  
ATOM   2008 HE21 GLN A 128      22.209 -14.624  23.262  1.00110.00           H  
ATOM   2009 HE22 GLN A 128      22.050 -12.964  23.785  1.00110.00           H  
ATOM   2010  N   PHE A 129      15.654 -11.612  21.945  1.00 30.00           N  
ATOM   2011  CA  PHE A 129      14.388 -11.826  21.325  1.00 30.00           C  
ATOM   2012  C   PHE A 129      13.603 -10.549  21.154  1.00 30.00           C  
ATOM   2013  O   PHE A 129      12.958 -10.431  20.120  1.00 30.00           O  
ATOM   2014  CB  PHE A 129      13.567 -12.766  22.221  1.00 30.00           C  
ATOM   2015  CG  PHE A 129      12.217 -13.172  21.688  1.00 30.00           C  
ATOM   2016  CD1 PHE A 129      12.044 -13.577  20.397  1.00 30.00           C  
ATOM   2017  CD2 PHE A 129      11.119 -13.182  22.542  1.00 30.00           C  
ATOM   2018  CE1 PHE A 129      10.781 -14.005  19.901  1.00 30.00           C  
ATOM   2019  CE2 PHE A 129       9.824 -13.590  22.039  1.00 30.00           C  
ATOM   2020  CZ  PHE A 129       9.683 -13.984  20.695  1.00 30.00           C  
ATOM   2021  H   PHE A 129      15.829 -11.990  22.870  1.00110.00           H  
ATOM   2022  HA  PHE A 129      14.549 -12.295  20.352  1.00110.00           H  
ATOM   2023  HB2 PHE A 129      14.130 -13.673  22.413  1.00110.00           H  
ATOM   2024  HB3 PHE A 129      13.435 -12.308  23.203  1.00110.00           H  
ATOM   2025  HD1 PHE A 129      12.886 -13.605  19.721  1.00110.00           H  
ATOM   2026  HD2 PHE A 129      11.217 -12.881  23.575  1.00110.00           H  
ATOM   2027  HE1 PHE A 129      10.691 -14.323  18.873  1.00110.00           H  
ATOM   2028  HE2 PHE A 129       8.962 -13.584  22.691  1.00110.00           H  
ATOM   2029  HZ  PHE A 129       8.718 -14.282  20.310  1.00110.00           H  
ATOM   2030  N   LEU A 130      13.575  -9.631  22.156  1.00 30.00           N  
ATOM   2031  CA  LEU A 130      12.869  -8.317  21.907  1.00 30.00           C  
ATOM   2032  C   LEU A 130      13.480  -7.490  20.795  1.00 30.00           C  
ATOM   2033  O   LEU A 130      12.770  -6.973  19.965  1.00 30.00           O  
ATOM   2034  CB  LEU A 130      12.786  -7.460  23.203  1.00 30.00           C  
ATOM   2035  CG  LEU A 130      11.904  -8.189  24.277  1.00 30.00           C  
ATOM   2036  CD1 LEU A 130      12.080  -7.652  25.684  1.00 30.00           C  
ATOM   2037  CD2 LEU A 130      10.400  -7.968  23.963  1.00 30.00           C  
ATOM   2038  H   LEU A 130      14.091  -9.788  23.020  1.00110.00           H  
ATOM   2039  HA  LEU A 130      11.852  -8.547  21.587  1.00110.00           H  
ATOM   2040  HB2 LEU A 130      13.794  -7.309  23.592  1.00110.00           H  
ATOM   2041  HB3 LEU A 130      12.386  -6.465  22.995  1.00110.00           H  
ATOM   2042  HG  LEU A 130      12.130  -9.257  24.294  1.00110.00           H  
ATOM   2043 HD11 LEU A 130      11.617  -8.334  26.406  1.00110.00           H  
ATOM   2044 HD12 LEU A 130      13.142  -7.584  25.941  1.00110.00           H  
ATOM   2045 HD13 LEU A 130      11.618  -6.690  25.846  1.00110.00           H  
ATOM   2046 HD21 LEU A 130       9.765  -8.450  24.708  1.00110.00           H  
ATOM   2047 HD22 LEU A 130      10.139  -6.910  23.942  1.00110.00           H  
ATOM   2048 HD23 LEU A 130      10.118  -8.393  23.000  1.00110.00           H  
ATOM   2049  N   ILE A 131      14.798  -7.396  20.775  1.00 30.00           N  
ATOM   2050  CA  ILE A 131      15.386  -6.467  19.806  1.00 30.00           C  
ATOM   2051  C   ILE A 131      15.297  -7.160  18.479  1.00 30.00           C  
ATOM   2052  O   ILE A 131      15.065  -6.481  17.460  1.00 30.00           O  
ATOM   2053  CB  ILE A 131      16.883  -6.163  20.195  1.00 30.00           C  
ATOM   2054  CG1 ILE A 131      16.921  -5.445  21.574  1.00 30.00           C  
ATOM   2055  CG2 ILE A 131      17.547  -5.291  19.098  1.00 30.00           C  
ATOM   2056  CD1 ILE A 131      16.054  -4.106  21.654  1.00 30.00           C  
ATOM   2057  H   ILE A 131      15.377  -7.854  21.476  1.00110.00           H  
ATOM   2058  HA  ILE A 131      14.820  -5.538  19.740  1.00110.00           H  
ATOM   2059  HB  ILE A 131      17.440  -7.097  20.276  1.00110.00           H  
ATOM   2060 HG12 ILE A 131      16.576  -6.108  22.363  1.00110.00           H  
ATOM   2061 HG13 ILE A 131      17.958  -5.221  21.819  1.00110.00           H  
ATOM   2062 HG21 ILE A 131      18.554  -4.988  19.388  1.00110.00           H  
ATOM   2063 HG22 ILE A 131      17.631  -5.813  18.148  1.00110.00           H  
ATOM   2064 HG23 ILE A 131      16.972  -4.388  18.904  1.00110.00           H  
ATOM   2065 HD11 ILE A 131      16.254  -3.595  22.593  1.00110.00           H  
ATOM   2066 HD12 ILE A 131      16.282  -3.407  20.850  1.00110.00           H  
ATOM   2067 HD13 ILE A 131      14.987  -4.325  21.644  1.00110.00           H  
ATOM   2068  N   TYR A 132      15.410  -8.508  18.456  1.00 30.00           N  
ATOM   2069  CA  TYR A 132      15.213  -9.230  17.181  1.00 30.00           C  
ATOM   2070  C   TYR A 132      13.878  -8.817  16.503  1.00 30.00           C  
ATOM   2071  O   TYR A 132      13.828  -8.481  15.334  1.00 30.00           O  
ATOM   2072  CB  TYR A 132      15.346 -10.796  17.281  1.00 30.00           C  
ATOM   2073  CG  TYR A 132      14.931 -11.500  16.027  1.00 30.00           C  
ATOM   2074  CD1 TYR A 132      15.820 -11.612  14.980  1.00 30.00           C  
ATOM   2075  CD2 TYR A 132      13.650 -12.041  15.866  1.00 30.00           C  
ATOM   2076  CE1 TYR A 132      15.463 -12.210  13.777  1.00 30.00           C  
ATOM   2077  CE2 TYR A 132      13.303 -12.621  14.642  1.00 30.00           C  
ATOM   2078  CZ  TYR A 132      14.274 -12.752  13.646  1.00 30.00           C  
ATOM   2079  OH  TYR A 132      13.984 -13.300  12.410  1.00 30.00           O  
ATOM   2080  H   TYR A 132      15.619  -9.035  19.298  1.00110.00           H  
ATOM   2081  HA  TYR A 132      16.006  -8.895  16.509  1.00110.00           H  
ATOM   2082  HB2 TYR A 132      16.366 -11.077  17.528  1.00110.00           H  
ATOM   2083  HB3 TYR A 132      14.729 -11.164  18.101  1.00110.00           H  
ATOM   2084  HD1 TYR A 132      16.808 -11.184  15.070  1.00110.00           H  
ATOM   2085  HD2 TYR A 132      12.919 -11.971  16.659  1.00110.00           H  
ATOM   2086  HE1 TYR A 132      16.176 -12.246  12.967  1.00110.00           H  
ATOM   2087  HE2 TYR A 132      12.310 -13.021  14.504  1.00110.00           H  
ATOM   2088  HH  TYR A 132      13.286 -13.943  12.424  1.00110.00           H  
ATOM   2089  N   GLN A 133      12.812  -8.886  17.266  1.00 30.00           N  
ATOM   2090  CA  GLN A 133      11.486  -8.588  16.770  1.00 30.00           C  
ATOM   2091  C   GLN A 133      11.356  -7.133  16.331  1.00 30.00           C  
ATOM   2092  O   GLN A 133      10.617  -6.828  15.409  1.00 30.00           O  
ATOM   2093  CB  GLN A 133      10.519  -8.833  17.909  1.00 30.00           C  
ATOM   2094  CG  GLN A 133      10.264 -10.351  18.172  1.00 30.00           C  
ATOM   2095  CD  GLN A 133       9.234 -10.551  19.328  1.00 30.00           C  
ATOM   2096  OE1 GLN A 133       8.043 -10.734  19.041  1.00 30.00           O  
ATOM   2097  NE2 GLN A 133       9.679 -10.508  20.614  1.00 30.00           N  
ATOM   2098  H   GLN A 133      12.922  -9.165  18.234  1.00110.00           H  
ATOM   2099  HA  GLN A 133      11.246  -9.231  15.920  1.00110.00           H  
ATOM   2100  HB2 GLN A 133      10.850  -8.340  18.824  1.00110.00           H  
ATOM   2101  HB3 GLN A 133       9.554  -8.384  17.666  1.00110.00           H  
ATOM   2102  HG2 GLN A 133       9.871 -10.825  17.272  1.00110.00           H  
ATOM   2103  HG3 GLN A 133      11.185 -10.879  18.411  1.00110.00           H  
ATOM   2104 HE21 GLN A 133       9.046 -10.671  21.396  1.00110.00           H  
ATOM   2105 HE22 GLN A 133      10.676 -10.474  20.779  1.00110.00           H  
ATOM   2106  N   ILE A 134      11.937  -6.203  17.061  1.00 30.00           N  
ATOM   2107  CA  ILE A 134      11.815  -4.814  16.674  1.00 30.00           C  
ATOM   2108  C   ILE A 134      12.529  -4.664  15.279  1.00 30.00           C  
ATOM   2109  O   ILE A 134      12.029  -3.944  14.351  1.00 30.00           O  
ATOM   2110  CB  ILE A 134      12.633  -3.945  17.699  1.00 30.00           C  
ATOM   2111  CG1 ILE A 134      11.905  -3.834  19.034  1.00 30.00           C  
ATOM   2112  CG2 ILE A 134      12.707  -2.498  17.112  1.00 30.00           C  
ATOM   2113  CD1 ILE A 134      12.703  -3.177  20.058  1.00 30.00           C  
ATOM   2114  H   ILE A 134      12.487  -6.460  17.873  1.00110.00           H  
ATOM   2115  HA  ILE A 134      10.773  -4.496  16.610  1.00110.00           H  
ATOM   2116  HB  ILE A 134      13.639  -4.339  17.839  1.00110.00           H  
ATOM   2117 HG12 ILE A 134      10.950  -3.318  18.919  1.00110.00           H  
ATOM   2118 HG13 ILE A 134      11.650  -4.832  19.387  1.00110.00           H  
ATOM   2119 HG21 ILE A 134      13.024  -1.769  17.851  1.00110.00           H  
ATOM   2120 HG22 ILE A 134      13.428  -2.415  16.298  1.00110.00           H  
ATOM   2121 HG23 ILE A 134      11.738  -2.156  16.742  1.00110.00           H  
ATOM   2122 HD11 ILE A 134      12.314  -3.402  21.051  1.00110.00           H  
ATOM   2123 HD12 ILE A 134      13.741  -3.499  20.032  1.00110.00           H  
ATOM   2124 HD13 ILE A 134      12.695  -2.092  19.957  1.00110.00           H  
ATOM   2125  N   LEU A 135      13.720  -5.269  15.150  1.00 30.00           N  
ATOM   2126  CA  LEU A 135      14.456  -5.099  13.932  1.00 30.00           C  
ATOM   2127  C   LEU A 135      13.717  -5.820  12.818  1.00 30.00           C  
ATOM   2128  O   LEU A 135      13.778  -5.380  11.720  1.00 30.00           O  
ATOM   2129  CB  LEU A 135      15.910  -5.774  14.009  1.00 30.00           C  
ATOM   2130  CG  LEU A 135      16.697  -4.947  14.994  1.00 30.00           C  
ATOM   2131  CD1 LEU A 135      17.953  -5.688  15.247  1.00 30.00           C  
ATOM   2132  CD2 LEU A 135      17.182  -3.626  14.311  1.00 30.00           C  
ATOM   2133  H   LEU A 135      14.117  -5.810  15.914  1.00110.00           H  
ATOM   2134  HA  LEU A 135      14.530  -4.043  13.671  1.00110.00           H  
ATOM   2135  HB2 LEU A 135      15.820  -6.810  14.341  1.00110.00           H  
ATOM   2136  HB3 LEU A 135      16.389  -5.791  13.029  1.00110.00           H  
ATOM   2137  HG  LEU A 135      16.174  -4.747  15.929  1.00110.00           H  
ATOM   2138 HD11 LEU A 135      18.635  -5.128  15.888  1.00110.00           H  
ATOM   2139 HD12 LEU A 135      17.740  -6.627  15.759  1.00110.00           H  
ATOM   2140 HD13 LEU A 135      18.484  -5.940  14.329  1.00110.00           H  
ATOM   2141 HD21 LEU A 135      17.902  -3.095  14.936  1.00110.00           H  
ATOM   2142 HD22 LEU A 135      17.662  -3.810  13.349  1.00110.00           H  
ATOM   2143 HD23 LEU A 135      16.361  -2.929  14.140  1.00110.00           H  
ATOM   2144  N   ARG A 136      13.005  -6.926  13.115  1.00 30.00           N  
ATOM   2145  CA  ARG A 136      12.361  -7.656  12.022  1.00 30.00           C  
ATOM   2146  C   ARG A 136      11.183  -6.804  11.506  1.00 30.00           C  
ATOM   2147  O   ARG A 136      10.919  -6.785  10.301  1.00 30.00           O  
ATOM   2148  CB  ARG A 136      11.791  -8.991  12.589  1.00 30.00           C  
ATOM   2149  CG  ARG A 136      11.288 -10.002  11.559  1.00 30.00           C  
ATOM   2150  CD  ARG A 136      10.787 -11.235  12.251  1.00 30.00           C  
ATOM   2151  NE  ARG A 136      10.116 -12.141  11.328  1.00 30.00           N  
ATOM   2152  CZ  ARG A 136       8.821 -12.149  11.145  1.00 30.00           C  
ATOM   2153  NH1 ARG A 136       8.025 -11.331  11.844  1.00 30.00           N  
ATOM   2154  NH2 ARG A 136       8.291 -12.994  10.284  1.00 30.00           N1+
ATOM   2155  H   ARG A 136      13.091  -7.340  14.041  1.00110.00           H  
ATOM   2156  HA  ARG A 136      13.064  -7.858  11.215  1.00110.00           H  
ATOM   2157  HB2 ARG A 136      12.583  -9.478  13.160  1.00110.00           H  
ATOM   2158  HB3 ARG A 136      11.002  -8.780  13.313  1.00110.00           H  
ATOM   2159  HG2 ARG A 136      10.488  -9.563  10.964  1.00110.00           H  
ATOM   2160  HG3 ARG A 136      12.083 -10.244  10.859  1.00110.00           H  
ATOM   2161  HD2 ARG A 136      11.648 -11.773  12.639  1.00110.00           H  
ATOM   2162  HD3 ARG A 136      10.174 -11.018  13.122  1.00110.00           H  
ATOM   2163  HE  ARG A 136      10.698 -12.764  10.771  1.00110.00           H  
ATOM   2164 HH11 ARG A 136       7.024 -11.431  11.775  1.00110.00           H  
ATOM   2165 HH12 ARG A 136       8.401 -10.709  12.554  1.00110.00           H  
ATOM   2166 HH21 ARG A 136       7.290 -13.090  10.194  1.00110.00           H  
ATOM   2167 HH22 ARG A 136       8.866 -13.692   9.819  1.00110.00           H  
ATOM   2168  N   GLY A 137      10.464  -6.217  12.475  1.00 30.00           N  
ATOM   2169  CA  GLY A 137       9.403  -5.231  12.154  1.00 30.00           C  
ATOM   2170  C   GLY A 137       9.940  -3.985  11.444  1.00 30.00           C  
ATOM   2171  O   GLY A 137       9.260  -3.519  10.530  1.00 30.00           O  
ATOM   2172  H   GLY A 137      10.747  -6.334  13.444  1.00110.00           H  
ATOM   2173  HA2 GLY A 137       8.638  -5.700  11.534  1.00110.00           H  
ATOM   2174  HA3 GLY A 137       8.918  -4.922  13.080  1.00110.00           H  
ATOM   2175  N   LEU A 138      11.083  -3.406  11.828  1.00 30.00           N  
ATOM   2176  CA  LEU A 138      11.601  -2.261  11.094  1.00 30.00           C  
ATOM   2177  C   LEU A 138      12.063  -2.623   9.719  1.00 30.00           C  
ATOM   2178  O   LEU A 138      11.979  -1.762   8.770  1.00 30.00           O  
ATOM   2179  CB  LEU A 138      12.899  -1.675  11.710  1.00 30.00           C  
ATOM   2180  CG  LEU A 138      12.830  -0.385  12.490  1.00 30.00           C  
ATOM   2181  CD1 LEU A 138      11.476   0.312  12.821  1.00 30.00           C  
ATOM   2182  CD2 LEU A 138      13.925  -0.297  13.649  1.00 30.00           C  
ATOM   2183  H   LEU A 138      11.557  -3.722  12.674  1.00110.00           H  
ATOM   2184  HA  LEU A 138      10.830  -1.499  10.994  1.00110.00           H  
ATOM   2185  HB2 LEU A 138      13.312  -2.438  12.370  1.00110.00           H  
ATOM   2186  HB3 LEU A 138      13.701  -1.532  10.997  1.00110.00           H  
ATOM   2187  HG  LEU A 138      13.220   0.338  11.772  1.00110.00           H  
ATOM   2188 HD11 LEU A 138      11.642   1.273  13.311  1.00110.00           H  
ATOM   2189 HD12 LEU A 138      10.882   0.510  11.928  1.00110.00           H  
ATOM   2190 HD13 LEU A 138      10.902  -0.307  13.496  1.00110.00           H  
ATOM   2191 HD21 LEU A 138      14.008   0.706  14.069  1.00110.00           H  
ATOM   2192 HD22 LEU A 138      13.673  -0.976  14.466  1.00110.00           H  
ATOM   2193 HD23 LEU A 138      14.902  -0.587  13.267  1.00110.00           H  
ATOM   2194  N   LYS A 139      12.626  -3.839   9.560  1.00 30.00           N  
ATOM   2195  CA  LYS A 139      13.021  -4.219   8.187  1.00 30.00           C  
ATOM   2196  C   LYS A 139      11.814  -4.107   7.263  1.00 30.00           C  
ATOM   2197  O   LYS A 139      11.937  -3.566   6.157  1.00 30.00           O  
ATOM   2198  CB  LYS A 139      13.410  -5.652   8.159  1.00 30.00           C  
ATOM   2199  CG  LYS A 139      13.999  -6.000   6.760  1.00 30.00           C  
ATOM   2200  CD  LYS A 139      14.397  -7.439   6.708  1.00 30.00           C  
ATOM   2201  CE  LYS A 139      14.423  -7.823   5.198  1.00 30.00           C  
ATOM   2202  NZ  LYS A 139      15.019  -9.187   4.930  1.00 30.00           N1+
ATOM   2203  H   LYS A 139      12.774  -4.463  10.349  1.00110.00           H  
ATOM   2204  HA  LYS A 139      13.829  -3.574   7.839  1.00110.00           H  
ATOM   2205  HB2 LYS A 139      14.173  -5.831   8.918  1.00110.00           H  
ATOM   2206  HB3 LYS A 139      12.581  -6.318   8.404  1.00110.00           H  
ATOM   2207  HG2 LYS A 139      13.262  -5.820   5.977  1.00110.00           H  
ATOM   2208  HG3 LYS A 139      14.854  -5.362   6.532  1.00110.00           H  
ATOM   2209  HD2 LYS A 139      15.375  -7.583   7.162  1.00110.00           H  
ATOM   2210  HD3 LYS A 139      13.684  -8.076   7.233  1.00110.00           H  
ATOM   2211  HE2 LYS A 139      13.410  -7.819   4.793  1.00110.00           H  
ATOM   2212  HE3 LYS A 139      15.003  -7.096   4.628  1.00110.00           H  
ATOM   2213  HZ1 LYS A 139      15.035  -9.362   3.936  1.00110.00           H  
ATOM   2214  HZ2 LYS A 139      15.958  -9.231   5.297  1.00110.00           H  
ATOM   2215  HZ3 LYS A 139      14.449  -9.891   5.380  1.00110.00           H  
ATOM   2216  N   TYR A 140      10.663  -4.600   7.715  1.00 30.00           N  
ATOM   2217  CA  TYR A 140       9.444  -4.502   6.928  1.00 30.00           C  
ATOM   2218  C   TYR A 140       8.937  -3.079   6.725  1.00 30.00           C  
ATOM   2219  O   TYR A 140       8.653  -2.657   5.592  1.00 30.00           O  
ATOM   2220  CB  TYR A 140       8.361  -5.439   7.565  1.00 30.00           C  
ATOM   2221  CG  TYR A 140       6.999  -5.399   6.914  1.00 30.00           C  
ATOM   2222  CD1 TYR A 140       6.643  -6.314   5.952  1.00 30.00           C  
ATOM   2223  CD2 TYR A 140       6.031  -4.454   7.332  1.00 30.00           C  
ATOM   2224  CE1 TYR A 140       5.342  -6.301   5.402  1.00 30.00           C  
ATOM   2225  CE2 TYR A 140       4.782  -4.393   6.699  1.00 30.00           C  
ATOM   2226  CZ  TYR A 140       4.441  -5.327   5.796  1.00 30.00           C  
ATOM   2227  OH  TYR A 140       3.167  -5.313   5.196  1.00 30.00           O  
ATOM   2228  H   TYR A 140      10.637  -5.040   8.627  1.00110.00           H  
ATOM   2229  HA  TYR A 140       9.653  -4.908   5.937  1.00110.00           H  
ATOM   2230  HB2 TYR A 140       8.730  -6.465   7.544  1.00110.00           H  
ATOM   2231  HB3 TYR A 140       8.235  -5.197   8.621  1.00110.00           H  
ATOM   2232  HD1 TYR A 140       7.347  -7.069   5.629  1.00110.00           H  
ATOM   2233  HD2 TYR A 140       6.272  -3.724   8.091  1.00110.00           H  
ATOM   2234  HE1 TYR A 140       5.058  -7.046   4.672  1.00110.00           H  
ATOM   2235  HE2 TYR A 140       4.072  -3.652   7.009  1.00110.00           H  
ATOM   2236  HH  TYR A 140       2.841  -4.444   4.983  1.00110.00           H  
ATOM   2237  N   ILE A 141       8.885  -2.281   7.785  1.00 30.00           N  
ATOM   2238  CA  ILE A 141       8.416  -0.923   7.646  1.00 30.00           C  
ATOM   2239  C   ILE A 141       9.346  -0.156   6.691  1.00 30.00           C  
ATOM   2240  O   ILE A 141       8.879   0.550   5.771  1.00 30.00           O  
ATOM   2241  CB  ILE A 141       8.370  -0.258   9.066  1.00 30.00           C  
ATOM   2242  CG1 ILE A 141       7.196  -0.906   9.797  1.00 30.00           C  
ATOM   2243  CG2 ILE A 141       8.095   1.197   8.958  1.00 30.00           C  
ATOM   2244  CD1 ILE A 141       7.293  -0.553  11.328  1.00 30.00           C  
ATOM   2245  H   ILE A 141       9.140  -2.633   8.702  1.00110.00           H  
ATOM   2246  HA  ILE A 141       7.417  -0.926   7.205  1.00110.00           H  
ATOM   2247  HB  ILE A 141       9.310  -0.421   9.594  1.00110.00           H  
ATOM   2248 HG12 ILE A 141       6.239  -0.620   9.389  1.00110.00           H  
ATOM   2249 HG13 ILE A 141       7.237  -1.991   9.716  1.00110.00           H  
ATOM   2250 HG21 ILE A 141       7.936   1.671   9.924  1.00110.00           H  
ATOM   2251 HG22 ILE A 141       8.951   1.713   8.549  1.00110.00           H  
ATOM   2252 HG23 ILE A 141       7.217   1.404   8.351  1.00110.00           H  
ATOM   2253 HD11 ILE A 141       6.549  -1.113  11.894  1.00110.00           H  
ATOM   2254 HD12 ILE A 141       8.270  -0.813  11.737  1.00110.00           H  
ATOM   2255 HD13 ILE A 141       7.106   0.500  11.534  1.00110.00           H  
ATOM   2256  N   HIS A 142      10.650  -0.222   6.985  1.00 30.00           N  
ATOM   2257  CA  HIS A 142      11.599   0.508   6.095  1.00 30.00           C  
ATOM   2258  C   HIS A 142      11.586   0.108   4.583  1.00 30.00           C  
ATOM   2259  O   HIS A 142      11.849   0.933   3.700  1.00 30.00           O  
ATOM   2260  CB  HIS A 142      12.986   0.242   6.656  1.00 30.00           C  
ATOM   2261  CG  HIS A 142      13.255   0.937   7.963  1.00 30.00           C  
ATOM   2262  ND1 HIS A 142      14.406   0.717   8.694  1.00 30.00           N  
ATOM   2263  CD2 HIS A 142      12.558   1.880   8.631  1.00 30.00           C  
ATOM   2264  CE1 HIS A 142      14.424   1.531   9.741  1.00 30.00           C  
ATOM   2265  NE2 HIS A 142      13.279   2.188   9.760  1.00 30.00           N  
ATOM   2266  H   HIS A 142      11.011  -0.797   7.746  1.00110.00           H  
ATOM   2267  HA  HIS A 142      11.389   1.577   6.135  1.00110.00           H  
ATOM   2268  HB2 HIS A 142      13.158  -0.829   6.764  1.00110.00           H  
ATOM   2269  HB3 HIS A 142      13.747   0.577   5.957  1.00110.00           H  
ATOM   2270  HD1 HIS A 142      15.139   0.070   8.449  1.00110.00           H  
ATOM   2271  HD2 HIS A 142      11.610   2.344   8.429  1.00110.00           H  
ATOM   2272  HE1 HIS A 142      15.201   1.592  10.489  1.00110.00           H  
ATOM   2273  N   SER A 143      11.209  -1.112   4.300  1.00 30.00           N  
ATOM   2274  CA  SER A 143      11.148  -1.602   2.909  1.00 30.00           C  
ATOM   2275  C   SER A 143       9.939  -0.997   2.150  1.00 30.00           C  
ATOM   2276  O   SER A 143       9.869  -0.995   0.914  1.00 30.00           O  
ATOM   2277  CB  SER A 143      11.114  -3.109   2.914  1.00 30.00           C  
ATOM   2278  OG  SER A 143       9.827  -3.625   3.273  1.00 30.00           O  
ATOM   2279  H   SER A 143      10.933  -1.740   5.045  1.00110.00           H  
ATOM   2280  HA  SER A 143      12.056  -1.291   2.387  1.00110.00           H  
ATOM   2281  HB2 SER A 143      11.335  -3.462   1.906  1.00110.00           H  
ATOM   2282  HB3 SER A 143      11.889  -3.527   3.558  1.00110.00           H  
ATOM   2283  HG  SER A 143       9.922  -4.043   4.139  1.00110.00           H  
ATOM   2284  N   ALA A 144       9.046  -0.392   2.899  1.00 30.00           N  
ATOM   2285  CA  ALA A 144       7.892   0.218   2.313  1.00 30.00           C  
ATOM   2286  C   ALA A 144       8.177   1.676   2.198  1.00 30.00           C  
ATOM   2287  O   ALA A 144       7.273   2.407   1.961  1.00 30.00           O  
ATOM   2288  CB  ALA A 144       6.638  -0.004   3.221  1.00 30.00           C  
ATOM   2289  H   ALA A 144       9.128  -0.411   3.909  1.00110.00           H  
ATOM   2290  HA  ALA A 144       7.649  -0.167   1.320  1.00110.00           H  
ATOM   2291  HB1 ALA A 144       5.763   0.533   2.854  1.00110.00           H  
ATOM   2292  HB2 ALA A 144       6.363  -1.053   3.280  1.00110.00           H  
ATOM   2293  HB3 ALA A 144       6.842   0.332   4.233  1.00110.00           H  
ATOM   2294  N   ASP A 145       9.425   2.078   2.455  1.00 30.00           N  
ATOM   2295  CA  ASP A 145       9.895   3.439   2.495  1.00 30.00           C  
ATOM   2296  C   ASP A 145       9.153   4.280   3.568  1.00 30.00           C  
ATOM   2297  O   ASP A 145       8.817   5.459   3.394  1.00 30.00           O  
ATOM   2298  CB  ASP A 145       9.851   4.077   1.075  1.00 30.00           C  
ATOM   2299  CG  ASP A 145      10.790   3.382   0.075  1.00 30.00           C  
ATOM   2300  OD1 ASP A 145      11.899   2.887   0.482  1.00 30.00           O  
ATOM   2301  OD2 ASP A 145      10.529   3.318  -1.158  1.00 30.00           O1-
ATOM   2302  H   ASP A 145      10.104   1.355   2.655  1.00110.00           H  
ATOM   2303  HA  ASP A 145      10.933   3.406   2.811  1.00110.00           H  
ATOM   2304  HB2 ASP A 145       8.837   4.083   0.674  1.00110.00           H  
ATOM   2305  HB3 ASP A 145      10.160   5.121   1.130  1.00110.00           H  
ATOM   2306  N   ILE A 146       8.867   3.651   4.711  1.00 30.00           N  
ATOM   2307  CA  ILE A 146       8.204   4.321   5.809  1.00 30.00           C  
ATOM   2308  C   ILE A 146       9.211   4.351   6.934  1.00 30.00           C  
ATOM   2309  O   ILE A 146       9.874   3.336   7.173  1.00 30.00           O  
ATOM   2310  CB  ILE A 146       6.951   3.529   6.265  1.00 30.00           C  
ATOM   2311  CG1 ILE A 146       5.859   3.468   5.195  1.00 30.00           C  
ATOM   2312  CG2 ILE A 146       6.288   4.198   7.561  1.00 30.00           C  
ATOM   2313  CD1 ILE A 146       4.888   2.233   5.459  1.00 30.00           C  
ATOM   2314  H   ILE A 146       9.127   2.682   4.848  1.00110.00           H  
ATOM   2315  HA  ILE A 146       7.895   5.341   5.572  1.00110.00           H  
ATOM   2316  HB  ILE A 146       7.264   2.512   6.492  1.00110.00           H  
ATOM   2317 HG12 ILE A 146       5.301   4.404   5.138  1.00110.00           H  
ATOM   2318 HG13 ILE A 146       6.301   3.329   4.209  1.00110.00           H  
ATOM   2319 HG21 ILE A 146       5.401   3.660   7.887  1.00110.00           H  
ATOM   2320 HG22 ILE A 146       6.958   4.193   8.420  1.00110.00           H  
ATOM   2321 HG23 ILE A 146       5.997   5.232   7.373  1.00110.00           H  
ATOM   2322 HD11 ILE A 146       4.140   2.155   4.669  1.00110.00           H  
ATOM   2323 HD12 ILE A 146       5.429   1.297   5.487  1.00110.00           H  
ATOM   2324 HD13 ILE A 146       4.376   2.444   6.370  1.00110.00           H  
ATOM   2325  N   ILE A 147       9.367   5.497   7.565  1.00 30.00           N  
ATOM   2326  CA  ILE A 147      10.235   5.587   8.761  1.00 30.00           C  
ATOM   2327  C   ILE A 147       9.356   5.725  10.006  1.00 30.00           C  
ATOM   2328  O   ILE A 147       8.304   6.276   9.902  1.00 30.00           O  
ATOM   2329  CB  ILE A 147      11.119   6.800   8.552  1.00 30.00           C  
ATOM   2330  CG1 ILE A 147      12.105   6.485   7.463  1.00 30.00           C  
ATOM   2331  CG2 ILE A 147      11.982   7.181   9.790  1.00 30.00           C  
ATOM   2332  CD1 ILE A 147      12.874   7.744   7.045  1.00 30.00           C  
ATOM   2333  H   ILE A 147       8.746   6.267   7.376  1.00110.00           H  
ATOM   2334  HA  ILE A 147      10.864   4.704   8.901  1.00110.00           H  
ATOM   2335  HB  ILE A 147      10.503   7.659   8.280  1.00110.00           H  
ATOM   2336 HG12 ILE A 147      12.776   5.685   7.773  1.00110.00           H  
ATOM   2337 HG13 ILE A 147      11.598   6.116   6.571  1.00110.00           H  
ATOM   2338 HG21 ILE A 147      12.587   8.070   9.625  1.00110.00           H  
ATOM   2339 HG22 ILE A 147      11.366   7.435  10.648  1.00110.00           H  
ATOM   2340 HG23 ILE A 147      12.649   6.371  10.089  1.00110.00           H  
ATOM   2341 HD11 ILE A 147      13.403   7.574   6.106  1.00110.00           H  
ATOM   2342 HD12 ILE A 147      12.209   8.595   6.885  1.00110.00           H  
ATOM   2343 HD13 ILE A 147      13.637   8.032   7.771  1.00110.00           H  
ATOM   2344  N   HIS A 148       9.811   5.246  11.204  1.00 30.00           N  
ATOM   2345  CA  HIS A 148       8.997   5.425  12.435  1.00 30.00           C  
ATOM   2346  C   HIS A 148       9.117   6.850  12.903  1.00 30.00           C  
ATOM   2347  O   HIS A 148       8.141   7.623  12.929  1.00 30.00           O  
ATOM   2348  CB  HIS A 148       9.462   4.548  13.614  1.00 30.00           C  
ATOM   2349  CG  HIS A 148       8.474   4.546  14.711  1.00 30.00           C  
ATOM   2350  ND1 HIS A 148       8.097   5.677  15.412  1.00 30.00           N  
ATOM   2351  CD2 HIS A 148       7.685   3.548  15.172  1.00 30.00           C  
ATOM   2352  CE1 HIS A 148       7.171   5.359  16.285  1.00 30.00           C  
ATOM   2353  NE2 HIS A 148       6.898   4.077  16.159  1.00 30.00           N  
ATOM   2354  H   HIS A 148      10.721   4.784  11.260  1.00110.00           H  
ATOM   2355  HA  HIS A 148       7.955   5.195  12.211  1.00110.00           H  
ATOM   2356  HB2 HIS A 148       9.582   3.519  13.271  1.00110.00           H  
ATOM   2357  HB3 HIS A 148      10.422   4.828  14.038  1.00110.00           H  
ATOM   2358  HD1 HIS A 148       8.343   6.627  15.199  1.00110.00           H  
ATOM   2359  HD2 HIS A 148       7.630   2.520  14.869  1.00110.00           H  
ATOM   2360  HE1 HIS A 148       6.657   6.046  16.940  1.00110.00           H  
ATOM   2361  N   ARG A 149      10.372   7.212  13.100  1.00 30.00           N  
ATOM   2362  CA  ARG A 149      10.834   8.527  13.567  1.00 30.00           C  
ATOM   2363  C   ARG A 149      10.736   8.840  15.073  1.00 30.00           C  
ATOM   2364  O   ARG A 149      11.417   9.702  15.556  1.00 30.00           O  
ATOM   2365  CB  ARG A 149      10.114   9.656  12.796  1.00 30.00           C  
ATOM   2366  CG  ARG A 149      11.020  10.644  12.189  1.00 30.00           C  
ATOM   2367  CD  ARG A 149      10.130  11.577  11.243  1.00 30.00           C  
ATOM   2368  NE  ARG A 149       9.176  10.729  10.480  1.00 30.00           N  
ATOM   2369  CZ  ARG A 149       9.254  10.428   9.164  1.00 30.00           C  
ATOM   2370  NH1 ARG A 149      10.251  10.880   8.431  1.00 30.00           N  
ATOM   2371  NH2 ARG A 149       8.334   9.638   8.595  1.00 30.00           N1+
ATOM   2372  H   ARG A 149      11.094   6.504  12.984  1.00110.00           H  
ATOM   2373  HA  ARG A 149      11.898   8.545  13.324  1.00110.00           H  
ATOM   2374  HB2 ARG A 149       9.644   9.136  11.980  1.00110.00           H  
ATOM   2375  HB3 ARG A 149       9.321  10.133  13.377  1.00110.00           H  
ATOM   2376  HG2 ARG A 149      11.515  11.237  12.959  1.00110.00           H  
ATOM   2377  HG3 ARG A 149      11.799  10.157  11.600  1.00110.00           H  
ATOM   2378  HD2 ARG A 149       9.630  12.305  11.865  1.00110.00           H  
ATOM   2379  HD3 ARG A 149      10.764  12.166  10.581  1.00110.00           H  
ATOM   2380  HE  ARG A 149       8.422  10.344  11.033  1.00110.00           H  
ATOM   2381 HH11 ARG A 149      10.317  10.642   7.453  1.00110.00           H  
ATOM   2382 HH12 ARG A 149      10.953  11.523   8.788  1.00110.00           H  
ATOM   2383 HH21 ARG A 149       8.372   9.419   7.611  1.00110.00           H  
ATOM   2384 HH22 ARG A 149       7.598   9.222   9.146  1.00110.00           H  
ATOM   2385  N   ASP A 150       9.896   8.130  15.776  1.00 30.00           N  
ATOM   2386  CA  ASP A 150       9.738   8.286  17.226  1.00 30.00           C  
ATOM   2387  C   ASP A 150       9.620   6.985  17.935  1.00 30.00           C  
ATOM   2388  O   ASP A 150       8.795   6.896  18.870  1.00 30.00           O  
ATOM   2389  CB  ASP A 150       8.486   9.113  17.516  1.00 30.00           C  
ATOM   2390  CG  ASP A 150       8.474   9.667  18.886  1.00 30.00           C  
ATOM   2391  OD1 ASP A 150       9.554   9.916  19.477  1.00 30.00           O  
ATOM   2392  OD2 ASP A 150       7.406   9.871  19.451  1.00 30.00           O1-
ATOM   2393  H   ASP A 150       9.405   7.393  15.311  1.00110.00           H  
ATOM   2394  HA  ASP A 150      10.627   8.766  17.640  1.00110.00           H  
ATOM   2395  HB2 ASP A 150       8.454   9.973  16.847  1.00110.00           H  
ATOM   2396  HB3 ASP A 150       7.568   8.553  17.327  1.00110.00           H  
ATOM   2397  N   LEU A 151      10.572   6.111  17.633  1.00 30.00           N  
ATOM   2398  CA  LEU A 151      10.527   4.767  18.216  1.00 30.00           C  
ATOM   2399  C   LEU A 151      11.034   4.893  19.672  1.00 30.00           C  
ATOM   2400  O   LEU A 151      11.992   5.529  19.896  1.00 30.00           O  
ATOM   2401  CB  LEU A 151      11.461   3.904  17.370  1.00 30.00           C  
ATOM   2402  CG  LEU A 151      11.394   2.458  17.884  1.00 30.00           C  
ATOM   2403  CD1 LEU A 151       9.994   1.794  17.621  1.00 30.00           C  
ATOM   2404  CD2 LEU A 151      12.432   1.696  17.324  1.00 30.00           C  
ATOM   2405  H   LEU A 151      11.309   6.358  16.993  1.00110.00           H  
ATOM   2406  HA  LEU A 151       9.502   4.391  18.193  1.00110.00           H  
ATOM   2407  HB2 LEU A 151      11.172   3.940  16.319  1.00110.00           H  
ATOM   2408  HB3 LEU A 151      12.477   4.292  17.426  1.00110.00           H  
ATOM   2409  HG  LEU A 151      11.572   2.418  18.958  1.00110.00           H  
ATOM   2410 HD11 LEU A 151      10.032   0.716  17.730  1.00110.00           H  
ATOM   2411 HD12 LEU A 151       9.230   2.159  18.309  1.00110.00           H  
ATOM   2412 HD13 LEU A 151       9.647   1.992  16.606  1.00110.00           H  
ATOM   2413 HD21 LEU A 151      12.416   0.670  17.693  1.00110.00           H  
ATOM   2414 HD22 LEU A 151      12.363   1.652  16.236  1.00110.00           H  
ATOM   2415 HD23 LEU A 151      13.412   2.101  17.574  1.00110.00           H  
ATOM   2416  N   LYS A 152      10.326   4.252  20.638  1.00 30.00           N  
ATOM   2417  CA  LYS A 152      10.547   4.458  22.042  1.00 30.00           C  
ATOM   2418  C   LYS A 152       9.839   3.345  22.798  1.00 30.00           C  
ATOM   2419  O   LYS A 152       8.915   2.710  22.288  1.00 30.00           O  
ATOM   2420  CB  LYS A 152      10.142   5.882  22.585  1.00 30.00           C  
ATOM   2421  CG  LYS A 152       8.729   6.189  22.261  1.00 30.00           C  
ATOM   2422  CD  LYS A 152       8.487   7.657  22.498  1.00 30.00           C  
ATOM   2423  CE  LYS A 152       6.987   7.879  22.129  1.00 30.00           C  
ATOM   2424  NZ  LYS A 152       6.785   9.317  22.287  1.00 30.00           N1+
ATOM   2425  H   LYS A 152       9.488   3.733  20.384  1.00110.00           H  
ATOM   2426  HA  LYS A 152      11.620   4.348  22.191  1.00110.00           H  
ATOM   2427  HB2 LYS A 152      10.311   5.986  23.653  1.00110.00           H  
ATOM   2428  HB3 LYS A 152      10.798   6.615  22.113  1.00110.00           H  
ATOM   2429  HG2 LYS A 152       8.506   5.955  21.221  1.00110.00           H  
ATOM   2430  HG3 LYS A 152       8.054   5.580  22.863  1.00110.00           H  
ATOM   2431  HD2 LYS A 152       8.664   7.920  23.540  1.00110.00           H  
ATOM   2432  HD3 LYS A 152       9.136   8.268  21.867  1.00110.00           H  
ATOM   2433  HE2 LYS A 152       6.777   7.601  21.095  1.00110.00           H  
ATOM   2434  HE3 LYS A 152       6.310   7.329  22.779  1.00110.00           H  
ATOM   2435  HZ1 LYS A 152       5.813   9.544  22.133  1.00110.00           H  
ATOM   2436  HZ2 LYS A 152       7.066   9.614  23.209  1.00110.00           H  
ATOM   2437  HZ3 LYS A 152       7.335   9.795  21.582  1.00110.00           H  
ATOM   2438  N   PRO A 153      10.312   2.990  23.980  1.00 30.00           N  
ATOM   2439  CA  PRO A 153       9.734   1.853  24.708  1.00 30.00           C  
ATOM   2440  C   PRO A 153       8.217   1.973  24.805  1.00 30.00           C  
ATOM   2441  O   PRO A 153       7.595   0.895  24.770  1.00 30.00           O  
ATOM   2442  CB  PRO A 153      10.378   1.974  26.127  1.00 30.00           C  
ATOM   2443  CG  PRO A 153      11.623   2.665  25.971  1.00 30.00           C  
ATOM   2444  CD  PRO A 153      11.382   3.657  24.727  1.00 30.00           C  
ATOM   2445  HA  PRO A 153      10.025   0.923  24.218  1.00110.00           H  
ATOM   2446  HB2 PRO A 153       9.743   2.584  26.763  1.00110.00           H  
ATOM   2447  HB3 PRO A 153      10.496   1.011  26.624  1.00110.00           H  
ATOM   2448  HG2 PRO A 153      11.940   3.183  26.878  1.00110.00           H  
ATOM   2449  HG3 PRO A 153      12.407   1.950  25.719  1.00110.00           H  
ATOM   2450  HD2 PRO A 153      11.050   4.620  25.108  1.00110.00           H  
ATOM   2451  HD3 PRO A 153      12.305   3.790  24.162  1.00110.00           H  
ATOM   2452  N   SER A 154       7.634   3.170  24.865  1.00 30.00           N  
ATOM   2453  CA  SER A 154       6.186   3.229  25.037  1.00 30.00           C  
ATOM   2454  C   SER A 154       5.373   2.950  23.823  1.00 30.00           C  
ATOM   2455  O   SER A 154       4.165   2.729  23.913  1.00 30.00           O  
ATOM   2456  CB  SER A 154       5.752   4.563  25.675  1.00 30.00           C  
ATOM   2457  OG  SER A 154       5.986   5.552  24.647  1.00 30.00           O  
ATOM   2458  H   SER A 154       8.145   4.035  24.805  1.00110.00           H  
ATOM   2459  HA  SER A 154       5.901   2.471  25.767  1.00110.00           H  
ATOM   2460  HB2 SER A 154       4.693   4.544  25.942  1.00110.00           H  
ATOM   2461  HB3 SER A 154       6.319   4.788  26.579  1.00110.00           H  
ATOM   2462  HG  SER A 154       5.599   6.365  24.944  1.00110.00           H  
ATOM   2463  N   ASN A 155       6.014   2.936  22.628  1.00 30.00           N  
ATOM   2464  CA  ASN A 155       5.220   2.400  21.500  1.00 30.00           C  
ATOM   2465  C   ASN A 155       5.683   1.104  21.003  1.00 30.00           C  
ATOM   2466  O   ASN A 155       5.578   0.801  19.819  1.00 30.00           O  
ATOM   2467  CB  ASN A 155       5.143   3.301  20.291  1.00 30.00           C  
ATOM   2468  CG  ASN A 155       6.369   4.021  19.924  1.00 30.00           C  
ATOM   2469  OD1 ASN A 155       7.429   3.492  19.759  1.00 30.00           O  
ATOM   2470  ND2 ASN A 155       6.101   5.303  19.509  1.00 30.00           N  
ATOM   2471  H   ASN A 155       7.025   3.003  22.550  1.00110.00           H  
ATOM   2472  HA  ASN A 155       4.205   2.139  21.757  1.00110.00           H  
ATOM   2473  HB2 ASN A 155       4.693   2.872  19.402  1.00110.00           H  
ATOM   2474  HB3 ASN A 155       4.399   4.052  20.566  1.00110.00           H  
ATOM   2475 HD21 ASN A 155       6.874   5.852  19.147  1.00110.00           H  
ATOM   2476 HD22 ASN A 155       5.155   5.649  19.480  1.00110.00           H  
ATOM   2477  N   LEU A 156       6.216   0.265  21.887  1.00 30.00           N  
ATOM   2478  CA  LEU A 156       6.449  -1.108  21.491  1.00 30.00           C  
ATOM   2479  C   LEU A 156       5.465  -1.907  22.361  1.00 30.00           C  
ATOM   2480  O   LEU A 156       5.509  -1.800  23.622  1.00 30.00           O  
ATOM   2481  CB  LEU A 156       7.901  -1.485  21.709  1.00 30.00           C  
ATOM   2482  CG  LEU A 156       9.007  -0.672  21.078  1.00 30.00           C  
ATOM   2483  CD1 LEU A 156      10.259  -1.131  21.648  1.00 30.00           C  
ATOM   2484  CD2 LEU A 156       8.776  -1.124  19.659  1.00 30.00           C  
ATOM   2485  H   LEU A 156       6.309   0.516  22.863  1.00110.00           H  
ATOM   2486  HA  LEU A 156       6.210  -1.330  20.450  1.00110.00           H  
ATOM   2487  HB2 LEU A 156       8.054  -1.403  22.787  1.00110.00           H  
ATOM   2488  HB3 LEU A 156       8.016  -2.556  21.528  1.00110.00           H  
ATOM   2489  HG  LEU A 156       8.875   0.404  21.187  1.00110.00           H  
ATOM   2490 HD11 LEU A 156      11.095  -0.742  21.071  1.00110.00           H  
ATOM   2491 HD12 LEU A 156      10.373  -0.765  22.667  1.00110.00           H  
ATOM   2492 HD13 LEU A 156      10.347  -2.218  21.658  1.00110.00           H  
ATOM   2493 HD21 LEU A 156       9.628  -0.852  19.041  1.00110.00           H  
ATOM   2494 HD22 LEU A 156       8.666  -2.202  19.523  1.00110.00           H  
ATOM   2495 HD23 LEU A 156       7.905  -0.632  19.213  1.00110.00           H  
ATOM   2496  N   ALA A 157       4.511  -2.546  21.728  1.00 30.00           N  
ATOM   2497  CA  ALA A 157       3.420  -3.198  22.492  1.00 30.00           C  
ATOM   2498  C   ALA A 157       3.823  -4.622  22.585  1.00 30.00           C  
ATOM   2499  O   ALA A 157       4.078  -5.269  21.587  1.00 30.00           O  
ATOM   2500  CB  ALA A 157       2.171  -3.027  21.692  1.00 30.00           C  
ATOM   2501  H   ALA A 157       4.546  -2.652  20.717  1.00110.00           H  
ATOM   2502  HA  ALA A 157       3.275  -2.753  23.475  1.00110.00           H  
ATOM   2503  HB1 ALA A 157       1.297  -3.346  22.252  1.00110.00           H  
ATOM   2504  HB2 ALA A 157       2.007  -1.976  21.454  1.00110.00           H  
ATOM   2505  HB3 ALA A 157       2.198  -3.571  20.746  1.00110.00           H  
ATOM   2506  N   VAL A 158       3.771  -5.171  23.821  1.00 30.00           N  
ATOM   2507  CA  VAL A 158       4.391  -6.462  24.145  1.00 30.00           C  
ATOM   2508  C   VAL A 158       3.280  -7.258  24.900  1.00 30.00           C  
ATOM   2509  O   VAL A 158       2.652  -6.688  25.747  1.00 30.00           O  
ATOM   2510  CB  VAL A 158       5.614  -6.276  25.101  1.00 30.00           C  
ATOM   2511  CG1 VAL A 158       5.246  -5.878  26.599  1.00 30.00           C  
ATOM   2512  CG2 VAL A 158       6.434  -7.542  25.072  1.00 30.00           C  
ATOM   2513  H   VAL A 158       3.434  -4.616  24.604  1.00110.00           H  
ATOM   2514  HA  VAL A 158       4.693  -6.957  23.234  1.00110.00           H  
ATOM   2515  HB  VAL A 158       6.231  -5.477  24.688  1.00110.00           H  
ATOM   2516 HG11 VAL A 158       6.150  -5.555  27.111  1.00110.00           H  
ATOM   2517 HG12 VAL A 158       4.571  -5.027  26.615  1.00110.00           H  
ATOM   2518 HG13 VAL A 158       4.784  -6.702  27.137  1.00110.00           H  
ATOM   2519 HG21 VAL A 158       7.364  -7.417  25.625  1.00110.00           H  
ATOM   2520 HG22 VAL A 158       5.891  -8.372  25.523  1.00110.00           H  
ATOM   2521 HG23 VAL A 158       6.704  -7.828  24.054  1.00110.00           H  
ATOM   2522  N   ASN A 159       3.116  -8.540  24.566  1.00 30.00           N  
ATOM   2523  CA  ASN A 159       2.097  -9.320  25.278  1.00 30.00           C  
ATOM   2524  C   ASN A 159       2.794 -10.206  26.308  1.00 30.00           C  
ATOM   2525  O   ASN A 159       4.003 -10.049  26.591  1.00 30.00           O  
ATOM   2526  CB  ASN A 159       1.177 -10.055  24.325  1.00 30.00           C  
ATOM   2527  CG  ASN A 159       1.853 -11.168  23.562  1.00 30.00           C  
ATOM   2528  OD1 ASN A 159       2.972 -11.563  23.825  1.00 30.00           O  
ATOM   2529  ND2 ASN A 159       1.151 -11.701  22.580  1.00 30.00           N  
ATOM   2530  H   ASN A 159       3.740  -8.984  23.900  1.00110.00           H  
ATOM   2531  HA  ASN A 159       1.439  -8.687  25.872  1.00110.00           H  
ATOM   2532  HB2 ASN A 159       0.335 -10.477  24.873  1.00110.00           H  
ATOM   2533  HB3 ASN A 159       0.746  -9.345  23.621  1.00110.00           H  
ATOM   2534 HD21 ASN A 159       1.571 -12.437  22.020  1.00110.00           H  
ATOM   2535 HD22 ASN A 159       0.228 -11.362  22.355  1.00110.00           H  
ATOM   2536  N   GLU A 160       2.043 -11.055  26.985  1.00 30.00           N  
ATOM   2537  CA  GLU A 160       2.688 -11.763  28.088  1.00 30.00           C  
ATOM   2538  C   GLU A 160       3.669 -12.817  27.648  1.00 30.00           C  
ATOM   2539  O   GLU A 160       4.523 -13.277  28.452  1.00 30.00           O  
ATOM   2540  CB  GLU A 160       1.615 -12.394  28.998  1.00 30.00           C  
ATOM   2541  CG  GLU A 160       0.573 -11.404  29.445  1.00 30.00           C  
ATOM   2542  CD  GLU A 160       1.007 -10.621  30.682  1.00 30.00           C  
ATOM   2543  OE1 GLU A 160       2.170 -10.787  31.126  1.00 30.00           O  
ATOM   2544  OE2 GLU A 160       0.179  -9.828  31.210  1.00 30.00           O1-
ATOM   2545  H   GLU A 160       1.049 -11.128  26.840  1.00110.00           H  
ATOM   2546  HA  GLU A 160       3.246 -11.054  28.705  1.00110.00           H  
ATOM   2547  HB2 GLU A 160       1.108 -13.182  28.438  1.00110.00           H  
ATOM   2548  HB3 GLU A 160       2.075 -12.913  29.842  1.00110.00           H  
ATOM   2549  HG2 GLU A 160       0.244 -10.711  28.672  1.00110.00           H  
ATOM   2550  HG3 GLU A 160      -0.321 -11.957  29.735  1.00110.00           H  
ATOM   2551  N   ASP A 161       3.503 -13.259  26.407  1.00 30.00           N  
ATOM   2552  CA  ASP A 161       4.416 -14.173  25.738  1.00 30.00           C  
ATOM   2553  C   ASP A 161       5.718 -13.480  25.256  1.00 30.00           C  
ATOM   2554  O   ASP A 161       6.518 -14.102  24.574  1.00 30.00           O  
ATOM   2555  CB  ASP A 161       3.764 -14.677  24.470  1.00 30.00           C  
ATOM   2556  CG  ASP A 161       3.077 -16.004  24.630  1.00 30.00           C  
ATOM   2557  OD1 ASP A 161       3.564 -16.992  24.004  1.00 30.00           O  
ATOM   2558  OD2 ASP A 161       2.022 -16.137  25.300  1.00 30.00           O1-
ATOM   2559  H   ASP A 161       2.806 -12.803  25.835  1.00110.00           H  
ATOM   2560  HA  ASP A 161       4.701 -14.996  26.397  1.00110.00           H  
ATOM   2561  HB2 ASP A 161       3.037 -13.980  24.064  1.00110.00           H  
ATOM   2562  HB3 ASP A 161       4.466 -14.860  23.660  1.00110.00           H  
ATOM   2563  N   CYS A 162       5.852 -12.193  25.561  1.00 30.00           N  
ATOM   2564  CA  CYS A 162       6.992 -11.393  25.132  1.00 30.00           C  
ATOM   2565  C   CYS A 162       7.025 -11.172  23.593  1.00 30.00           C  
ATOM   2566  O   CYS A 162       8.097 -10.795  23.041  1.00 30.00           O  
ATOM   2567  CB  CYS A 162       8.334 -11.933  25.709  1.00 30.00           C  
ATOM   2568  SG  CYS A 162       8.400 -11.977  27.217  1.00 30.00           S  
ATOM   2569  H   CYS A 162       5.127 -11.728  26.093  1.00110.00           H  
ATOM   2570  HA  CYS A 162       6.834 -10.404  25.558  1.00110.00           H  
ATOM   2571  HB2 CYS A 162       8.576 -12.920  25.315  1.00110.00           H  
ATOM   2572  HB3 CYS A 162       9.148 -11.286  25.380  1.00110.00           H  
ATOM   2573  HG  CYS A 162       9.639 -12.476  27.288  1.00110.00           H  
ATOM   2574  N   GLU A 163       5.898 -11.420  22.928  1.00 30.00           N  
ATOM   2575  CA  GLU A 163       5.755 -11.113  21.495  1.00 30.00           C  
ATOM   2576  C   GLU A 163       5.568  -9.609  21.372  1.00 30.00           C  
ATOM   2577  O   GLU A 163       4.922  -9.004  22.211  1.00 30.00           O  
ATOM   2578  CB  GLU A 163       4.591 -11.870  20.828  1.00 30.00           C  
ATOM   2579  CG  GLU A 163       4.696 -13.393  20.940  1.00 30.00           C  
ATOM   2580  CD  GLU A 163       3.440 -14.069  20.409  1.00 30.00           C  
ATOM   2581  OE1 GLU A 163       2.345 -13.590  20.681  1.00 30.00           O  
ATOM   2582  OE2 GLU A 163       3.569 -15.057  19.685  1.00 30.00           O1-
ATOM   2583  H   GLU A 163       5.064 -11.682  23.440  1.00110.00           H  
ATOM   2584  HA  GLU A 163       6.673 -11.413  20.992  1.00110.00           H  
ATOM   2585  HB2 GLU A 163       3.658 -11.515  21.263  1.00110.00           H  
ATOM   2586  HB3 GLU A 163       4.546 -11.595  19.773  1.00110.00           H  
ATOM   2587  HG2 GLU A 163       5.569 -13.750  20.392  1.00110.00           H  
ATOM   2588  HG3 GLU A 163       4.841 -13.683  21.974  1.00110.00           H  
ATOM   2589  N   LEU A 164       6.130  -9.015  20.328  1.00 30.00           N  
ATOM   2590  CA  LEU A 164       6.244  -7.545  20.225  1.00 30.00           C  
ATOM   2591  C   LEU A 164       5.687  -7.014  18.921  1.00 30.00           C  
ATOM   2592  O   LEU A 164       5.863  -7.620  17.939  1.00 30.00           O  
ATOM   2593  CB  LEU A 164       7.739  -7.199  20.396  1.00 30.00           C  
ATOM   2594  CG  LEU A 164       8.047  -5.745  20.140  1.00 30.00           C  
ATOM   2595  CD1 LEU A 164       9.249  -5.537  21.123  1.00 30.00           C  
ATOM   2596  CD2 LEU A 164       8.397  -5.454  18.611  1.00 30.00           C  
ATOM   2597  H   LEU A 164       6.653  -9.582  19.665  1.00110.00           H  
ATOM   2598  HA  LEU A 164       5.709  -7.055  21.036  1.00110.00           H  
ATOM   2599  HB2 LEU A 164       7.999  -7.512  21.410  1.00110.00           H  
ATOM   2600  HB3 LEU A 164       8.349  -7.818  19.739  1.00110.00           H  
ATOM   2601  HG  LEU A 164       7.230  -5.097  20.465  1.00110.00           H  
ATOM   2602 HD11 LEU A 164       9.649  -4.528  21.022  1.00110.00           H  
ATOM   2603 HD12 LEU A 164       8.951  -5.649  22.167  1.00110.00           H  
ATOM   2604 HD13 LEU A 164      10.070  -6.229  20.923  1.00110.00           H  
ATOM   2605 HD21 LEU A 164       8.761  -4.432  18.504  1.00110.00           H  
ATOM   2606 HD22 LEU A 164       9.195  -6.107  18.259  1.00110.00           H  
ATOM   2607 HD23 LEU A 164       7.566  -5.544  17.916  1.00110.00           H  
ATOM   2608  N   LYS A 165       4.889  -5.916  18.992  1.00 30.00           N  
ATOM   2609  CA  LYS A 165       4.561  -5.176  17.691  1.00 30.00           C  
ATOM   2610  C   LYS A 165       4.925  -3.738  17.791  1.00 30.00           C  
ATOM   2611  O   LYS A 165       4.866  -3.160  18.855  1.00 30.00           O  
ATOM   2612  CB  LYS A 165       3.072  -5.246  17.438  1.00 30.00           C  
ATOM   2613  CG  LYS A 165       2.530  -6.652  17.032  1.00 30.00           C  
ATOM   2614  CD  LYS A 165       0.984  -6.811  17.120  1.00 30.00           C  
ATOM   2615  CE  LYS A 165       0.556  -8.328  16.838  1.00 30.00           C  
ATOM   2616  NZ  LYS A 165       1.250  -9.125  15.702  1.00 30.00           N1+
ATOM   2617  H   LYS A 165       4.692  -5.471  19.888  1.00110.00           H  
ATOM   2618  HA  LYS A 165       5.104  -5.604  16.861  1.00110.00           H  
ATOM   2619  HB2 LYS A 165       2.537  -4.886  18.319  1.00110.00           H  
ATOM   2620  HB3 LYS A 165       2.811  -4.580  16.619  1.00110.00           H  
ATOM   2621  HG2 LYS A 165       2.873  -6.885  16.024  1.00110.00           H  
ATOM   2622  HG3 LYS A 165       2.980  -7.404  17.682  1.00110.00           H  
ATOM   2623  HD2 LYS A 165       0.607  -6.486  18.089  1.00110.00           H  
ATOM   2624  HD3 LYS A 165       0.523  -6.168  16.370  1.00110.00           H  
ATOM   2625  HE2 LYS A 165       0.729  -8.903  17.748  1.00110.00           H  
ATOM   2626  HE3 LYS A 165      -0.519  -8.371  16.670  1.00110.00           H  
ATOM   2627  HZ1 LYS A 165       0.876 -10.063  15.690  1.00110.00           H  
ATOM   2628  HZ2 LYS A 165       1.063  -8.680  14.816  1.00110.00           H  
ATOM   2629  HZ3 LYS A 165       2.251  -9.159  15.854  1.00110.00           H  
ATOM   2630  N   ILE A 166       5.316  -3.123  16.645  1.00 30.00           N  
ATOM   2631  CA  ILE A 166       5.697  -1.695  16.652  1.00 30.00           C  
ATOM   2632  C   ILE A 166       4.433  -0.882  16.354  1.00 30.00           C  
ATOM   2633  O   ILE A 166       3.658  -1.247  15.503  1.00 30.00           O  
ATOM   2634  CB  ILE A 166       6.705  -1.395  15.534  1.00 30.00           C  
ATOM   2635  CG1 ILE A 166       7.970  -2.175  15.865  1.00 30.00           C  
ATOM   2636  CG2 ILE A 166       7.008   0.114  15.566  1.00 30.00           C  
ATOM   2637  CD1 ILE A 166       9.017  -2.154  14.708  1.00 30.00           C  
ATOM   2638  H   ILE A 166       5.458  -3.661  15.798  1.00110.00           H  
ATOM   2639  HA  ILE A 166       6.119  -1.402  17.617  1.00110.00           H  
ATOM   2640  HB  ILE A 166       6.312  -1.689  14.559  1.00110.00           H  
ATOM   2641 HG12 ILE A 166       8.428  -1.794  16.779  1.00110.00           H  
ATOM   2642 HG13 ILE A 166       7.753  -3.225  16.060  1.00110.00           H  
ATOM   2643 HG21 ILE A 166       7.816   0.354  14.879  1.00110.00           H  
ATOM   2644 HG22 ILE A 166       6.170   0.736  15.252  1.00110.00           H  
ATOM   2645 HG23 ILE A 166       7.316   0.453  16.558  1.00110.00           H  
ATOM   2646 HD11 ILE A 166       9.881  -2.765  14.957  1.00110.00           H  
ATOM   2647 HD12 ILE A 166       8.592  -2.526  13.776  1.00110.00           H  
ATOM   2648 HD13 ILE A 166       9.363  -1.142  14.547  1.00110.00           H  
ATOM   2649  N   LEU A 167       4.169   0.090  17.212  1.00 30.00           N  
ATOM   2650  CA  LEU A 167       3.049   0.985  17.119  1.00 30.00           C  
ATOM   2651  C   LEU A 167       3.472   2.419  16.728  1.00 30.00           C  
ATOM   2652  O   LEU A 167       4.586   2.820  16.965  1.00 30.00           O  
ATOM   2653  CB  LEU A 167       2.458   0.979  18.571  1.00 30.00           C  
ATOM   2654  CG  LEU A 167       1.494   1.979  19.096  1.00 30.00           C  
ATOM   2655  CD1 LEU A 167       0.112   1.514  18.654  1.00 30.00           C  
ATOM   2656  CD2 LEU A 167       1.562   1.774  20.630  1.00 30.00           C  
ATOM   2657  H   LEU A 167       4.862   0.333  17.916  1.00110.00           H  
ATOM   2658  HA  LEU A 167       2.295   0.626  16.417  1.00110.00           H  
ATOM   2659  HB2 LEU A 167       2.089  -0.026  18.773  1.00110.00           H  
ATOM   2660  HB3 LEU A 167       3.318   1.067  19.223  1.00110.00           H  
ATOM   2661  HG  LEU A 167       1.740   2.996  18.824  1.00110.00           H  
ATOM   2662 HD11 LEU A 167      -0.606   2.296  18.880  1.00110.00           H  
ATOM   2663 HD12 LEU A 167       0.071   1.357  17.576  1.00110.00           H  
ATOM   2664 HD13 LEU A 167      -0.206   0.592  19.143  1.00110.00           H  
ATOM   2665 HD21 LEU A 167       0.671   2.178  21.109  1.00110.00           H  
ATOM   2666 HD22 LEU A 167       1.648   0.731  20.937  1.00110.00           H  
ATOM   2667 HD23 LEU A 167       2.364   2.364  21.041  1.00110.00           H  
ATOM   2668  N   ASP A 168       2.586   3.098  16.026  1.00 30.00           N  
ATOM   2669  CA  ASP A 168       2.533   4.611  15.870  1.00 30.00           C  
ATOM   2670  C   ASP A 168       3.622   4.991  14.944  1.00 30.00           C  
ATOM   2671  O   ASP A 168       4.091   6.072  14.989  1.00 30.00           O  
ATOM   2672  CB  ASP A 168       2.772   5.412  17.159  1.00 30.00           C  
ATOM   2673  CG  ASP A 168       1.588   5.444  18.096  1.00 30.00           C  
ATOM   2674  OD1 ASP A 168       0.516   4.916  17.725  1.00 30.00           O  
ATOM   2675  OD2 ASP A 168       1.692   5.899  19.251  1.00 30.00           O1-
ATOM   2676  H   ASP A 168       1.723   2.623  15.819  1.00110.00           H  
ATOM   2677  HA  ASP A 168       1.591   4.895  15.399  1.00110.00           H  
ATOM   2678  HB2 ASP A 168       3.656   5.076  17.699  1.00110.00           H  
ATOM   2679  HB3 ASP A 168       2.927   6.474  16.964  1.00110.00           H  
ATOM   2680  N   PHE A 169       4.045   4.072  14.088  1.00 30.00           N  
ATOM   2681  CA  PHE A 169       5.055   4.407  13.065  1.00 30.00           C  
ATOM   2682  C   PHE A 169       4.477   5.293  11.913  1.00 30.00           C  
ATOM   2683  O   PHE A 169       3.326   5.238  11.711  1.00 30.00           O  
ATOM   2684  CB  PHE A 169       5.535   3.100  12.415  1.00 30.00           C  
ATOM   2685  CG  PHE A 169       4.428   2.211  11.971  1.00 30.00           C  
ATOM   2686  CD1 PHE A 169       3.764   2.395  10.721  1.00 30.00           C  
ATOM   2687  CD2 PHE A 169       3.935   1.250  12.869  1.00 30.00           C  
ATOM   2688  CE1 PHE A 169       2.615   1.599  10.351  1.00 30.00           C  
ATOM   2689  CE2 PHE A 169       2.808   0.446  12.464  1.00 30.00           C  
ATOM   2690  CZ  PHE A 169       2.153   0.642  11.230  1.00 30.00           C  
ATOM   2691  H   PHE A 169       3.587   3.176  14.059  1.00110.00           H  
ATOM   2692  HA  PHE A 169       5.894   4.931  13.523  1.00110.00           H  
ATOM   2693  HB2 PHE A 169       6.188   3.307  11.565  1.00110.00           H  
ATOM   2694  HB3 PHE A 169       6.151   2.546  13.121  1.00110.00           H  
ATOM   2695  HD1 PHE A 169       4.107   3.156  10.036  1.00110.00           H  
ATOM   2696  HD2 PHE A 169       4.387   1.097  13.839  1.00110.00           H  
ATOM   2697  HE1 PHE A 169       2.117   1.760   9.408  1.00110.00           H  
ATOM   2698  HE2 PHE A 169       2.425  -0.303  13.142  1.00110.00           H  
ATOM   2699  HZ  PHE A 169       1.278   0.052  10.995  1.00110.00           H  
ATOM   2700  N   GLY A 170       5.279   6.130  11.281  1.00 30.00           N  
ATOM   2701  CA  GLY A 170       4.836   6.828  10.076  1.00 30.00           C  
ATOM   2702  C   GLY A 170       4.010   8.066  10.395  1.00 30.00           C  
ATOM   2703  O   GLY A 170       3.520   8.762   9.459  1.00 30.00           O  
ATOM   2704  H   GLY A 170       6.252   6.214  11.538  1.00110.00           H  
ATOM   2705  HA2 GLY A 170       5.715   7.137   9.510  1.00110.00           H  
ATOM   2706  HA3 GLY A 170       4.268   6.162   9.424  1.00110.00           H  
ATOM   2707  N   LEU A 171       3.919   8.405  11.694  1.00 30.00           N  
ATOM   2708  CA  LEU A 171       3.006   9.486  12.069  1.00 30.00           C  
ATOM   2709  C   LEU A 171       3.777  10.782  12.379  1.00 30.00           C  
ATOM   2710  O   LEU A 171       3.433  11.846  11.848  1.00 30.00           O  
ATOM   2711  CB  LEU A 171       2.012   9.139  13.215  1.00 30.00           C  
ATOM   2712  CG  LEU A 171       1.256   7.823  13.074  1.00 30.00           C  
ATOM   2713  CD1 LEU A 171       0.458   7.538  14.331  1.00 30.00           C  
ATOM   2714  CD2 LEU A 171       0.330   7.979  11.840  1.00 30.00           C  
ATOM   2715  H   LEU A 171       4.282   7.773  12.393  1.00110.00           H  
ATOM   2716  HA  LEU A 171       2.356   9.759  11.237  1.00110.00           H  
ATOM   2717  HB2 LEU A 171       2.573   9.101  14.150  1.00110.00           H  
ATOM   2718  HB3 LEU A 171       1.304   9.955  13.338  1.00110.00           H  
ATOM   2719  HG  LEU A 171       1.949   6.998  12.917  1.00110.00           H  
ATOM   2720 HD11 LEU A 171      -0.101   6.606  14.237  1.00110.00           H  
ATOM   2721 HD12 LEU A 171       1.109   7.440  15.200  1.00110.00           H  
ATOM   2722 HD13 LEU A 171      -0.261   8.331  14.541  1.00110.00           H  
ATOM   2723 HD21 LEU A 171      -0.309   7.101  11.734  1.00110.00           H  
ATOM   2724 HD22 LEU A 171      -0.322   8.849  11.917  1.00110.00           H  
ATOM   2725 HD23 LEU A 171       0.897   8.058  10.911  1.00110.00           H  
ATOM   2726  N   ALA A 172       4.784  10.725  13.256  1.00110.00           N  
ATOM   2727  CA  ALA A 172       5.455  11.895  13.819  1.00110.00           C  
ATOM   2728  C   ALA A 172       6.515  12.433  12.840  1.00110.00           C  
ATOM   2729  O   ALA A 172       7.703  12.360  13.120  1.00110.00           O  
ATOM   2730  CB  ALA A 172       6.104  11.478  15.153  1.00110.00           C  
ATOM   2731  H   ALA A 172       5.040   9.816  13.609  1.00110.00           H  
ATOM   2732  HA  ALA A 172       4.731  12.687  14.020  1.00110.00           H  
ATOM   2733  HB1 ALA A 172       6.644  12.314  15.602  1.00110.00           H  
ATOM   2734  HB2 ALA A 172       5.351  11.160  15.875  1.00110.00           H  
ATOM   2735  HB3 ALA A 172       6.813  10.658  15.023  1.00110.00           H  
ATOM   2736  N   ARG A 173       6.088  12.942  11.678  1.00110.00           N  
ATOM   2737  CA  ARG A 173       6.946  13.413  10.579  1.00110.00           C  
ATOM   2738  C   ARG A 173       7.051  14.946  10.496  1.00110.00           C  
ATOM   2739  O   ARG A 173       7.614  15.480   9.540  1.00110.00           O  
ATOM   2740  CB  ARG A 173       6.482  12.789   9.241  1.00110.00           C  
ATOM   2741  CG  ARG A 173       5.071  13.172   8.748  1.00110.00           C  
ATOM   2742  CD  ARG A 173       4.753  12.570   7.368  1.00110.00           C  
ATOM   2743  NE  ARG A 173       4.510  11.120   7.448  1.00110.00           N  
ATOM   2744  CZ  ARG A 173       4.749  10.211   6.487  1.00110.00           C  
ATOM   2745  NH1 ARG A 173       5.320  10.541   5.323  1.00110.00           N  
ATOM   2746  NH2 ARG A 173       4.413   8.938   6.704  1.00110.00           N1+
ATOM   2747  H   ARG A 173       5.090  12.903  11.529  1.00110.00           H  
ATOM   2748  HA  ARG A 173       7.964  13.086  10.739  1.00110.00           H  
ATOM   2749  HB2 ARG A 173       7.206  13.055   8.469  1.00110.00           H  
ATOM   2750  HB3 ARG A 173       6.543  11.704   9.326  1.00110.00           H  
ATOM   2751  HG2 ARG A 173       4.319  12.856   9.471  1.00110.00           H  
ATOM   2752  HG3 ARG A 173       4.985  14.257   8.677  1.00110.00           H  
ATOM   2753  HD2 ARG A 173       3.856  13.034   6.956  1.00110.00           H  
ATOM   2754  HD3 ARG A 173       5.562  12.790   6.672  1.00110.00           H  
ATOM   2755  HE  ARG A 173       4.051  10.805   8.293  1.00110.00           H  
ATOM   2756 HH11 ARG A 173       5.443   9.853   4.592  1.00110.00           H  
ATOM   2757 HH12 ARG A 173       5.553  11.502   5.125  1.00110.00           H  
ATOM   2758 HH21 ARG A 173       4.541   8.242   5.983  1.00110.00           H  
ATOM   2759 HH22 ARG A 173       3.977   8.670   7.579  1.00110.00           H  
ATOM   2760  N   HIS A 174       6.525  15.655  11.495  1.00110.00           N  
ATOM   2761  CA  HIS A 174       6.602  17.104  11.655  1.00110.00           C  
ATOM   2762  C   HIS A 174       7.836  17.422  12.519  1.00110.00           C  
ATOM   2763  O   HIS A 174       8.071  16.762  13.530  1.00110.00           O  
ATOM   2764  CB  HIS A 174       5.317  17.628  12.362  1.00110.00           C  
ATOM   2765  CG  HIS A 174       4.454  16.620  13.101  1.00110.00           C  
ATOM   2766  ND1 HIS A 174       3.656  15.692  12.446  1.00110.00           N  
ATOM   2767  CD2 HIS A 174       4.273  16.371  14.444  1.00110.00           C  
ATOM   2768  CE1 HIS A 174       3.073  14.934  13.376  1.00110.00           C  
ATOM   2769  NE2 HIS A 174       3.384  15.304  14.612  1.00110.00           N  
ATOM   2770  H   HIS A 174       6.164  15.136  12.281  1.00110.00           H  
ATOM   2771  HA  HIS A 174       6.707  17.597  10.686  1.00110.00           H  
ATOM   2772  HB2 HIS A 174       5.558  18.440  13.051  1.00110.00           H  
ATOM   2773  HB3 HIS A 174       4.677  18.086  11.609  1.00110.00           H  
ATOM   2774  HD1 HIS A 174       3.559  15.582  11.446  1.00110.00           H  
ATOM   2775  HD2 HIS A 174       4.719  16.865  15.296  1.00110.00           H  
ATOM   2776  HE1 HIS A 174       2.416  14.108  13.146  1.00110.00           H  
ATOM   2777  N   THR A 175       8.621  18.430  12.123  1.00110.00           N  
ATOM   2778  CA  THR A 175       9.805  18.920  12.819  1.00110.00           C  
ATOM   2779  C   THR A 175       9.869  20.446  12.654  1.00110.00           C  
ATOM   2780  O   THR A 175       9.449  20.970  11.621  1.00110.00           O  
ATOM   2781  CB  THR A 175      11.063  18.090  12.438  1.00110.00           C  
ATOM   2782  OG1 THR A 175      12.190  18.443  13.219  1.00110.00           O  
ATOM   2783  CG2 THR A 175      11.472  18.193  10.961  1.00110.00           C  
ATOM   2784  H   THR A 175       8.367  18.971  11.308  1.00110.00           H  
ATOM   2785  HA  THR A 175       9.636  18.759  13.880  1.00110.00           H  
ATOM   2786  HB  THR A 175      10.856  17.043  12.666  1.00110.00           H  
ATOM   2787  HG1 THR A 175      12.612  19.214  12.857  1.00110.00           H  
ATOM   2788 HG21 THR A 175      12.344  17.571  10.752  1.00110.00           H  
ATOM   2789 HG22 THR A 175      10.669  17.856  10.306  1.00110.00           H  
ATOM   2790 HG23 THR A 175      11.721  19.217  10.679  1.00110.00           H  
ATOM   2791  N   ASP A 176      10.342  21.152  13.685  1.00110.00           N  
ATOM   2792  CA  ASP A 176      10.346  22.607  13.829  1.00110.00           C  
ATOM   2793  C   ASP A 176      11.288  22.952  14.998  1.00110.00           C  
ATOM   2794  O   ASP A 176      12.012  22.083  15.485  1.00110.00           O  
ATOM   2795  CB  ASP A 176       8.904  23.169  13.990  1.00110.00           C  
ATOM   2796  CG  ASP A 176       8.126  22.618  15.184  1.00110.00           C  
ATOM   2797  OD1 ASP A 176       7.545  21.522  15.027  1.00110.00           O  
ATOM   2798  OD2 ASP A 176       8.123  23.299  16.229  1.00110.00           O1-
ATOM   2799  H   ASP A 176      10.779  20.671  14.458  1.00110.00           H  
ATOM   2800  HA  ASP A 176      10.786  23.034  12.929  1.00110.00           H  
ATOM   2801  HB2 ASP A 176       8.931  24.256  14.067  1.00110.00           H  
ATOM   2802  HB3 ASP A 176       8.325  22.964  13.090  1.00110.00           H  
ATOM   2803  N   ASP A 177      11.301  24.225  15.411  1.00110.00           N  
ATOM   2804  CA  ASP A 177      12.171  24.822  16.428  1.00110.00           C  
ATOM   2805  C   ASP A 177      11.984  24.166  17.806  1.00110.00           C  
ATOM   2806  O   ASP A 177      10.889  24.176  18.358  1.00110.00           O  
ATOM   2807  CB  ASP A 177      11.906  26.346  16.547  1.00110.00           C  
ATOM   2808  CG  ASP A 177      11.944  27.107  15.223  1.00110.00           C  
ATOM   2809  OD1 ASP A 177      10.946  27.015  14.477  1.00110.00           O  
ATOM   2810  OD2 ASP A 177      12.970  27.769  14.967  1.00110.00           O1-
ATOM   2811  H   ASP A 177      10.643  24.859  14.978  1.00110.00           H  
ATOM   2812  HA  ASP A 177      13.200  24.680  16.097  1.00110.00           H  
ATOM   2813  HB2 ASP A 177      10.926  26.521  16.998  1.00110.00           H  
ATOM   2814  HB3 ASP A 177      12.630  26.792  17.231  1.00110.00           H  
ATOM   2815  N   GLU A 178      13.062  23.594  18.347  1.00110.00           N  
ATOM   2816  CA  GLU A 178      13.128  22.853  19.605  1.00110.00           C  
ATOM   2817  C   GLU A 178      12.385  21.514  19.440  1.00110.00           C  
ATOM   2818  O   GLU A 178      12.615  20.822  18.451  1.00110.00           O  
ATOM   2819  CB  GLU A 178      12.769  23.731  20.840  1.00110.00           C  
ATOM   2820  CG  GLU A 178      13.081  23.158  22.253  1.00110.00           C  
ATOM   2821  CD  GLU A 178      14.557  22.856  22.536  1.00110.00           C  
ATOM   2822  OE1 GLU A 178      15.424  23.446  21.855  1.00110.00           O  
ATOM   2823  OE2 GLU A 178      14.801  22.045  23.456  1.00110.00           O1-
ATOM   2824  H   GLU A 178      13.894  23.580  17.782  1.00110.00           H  
ATOM   2825  HA  GLU A 178      14.174  22.575  19.702  1.00110.00           H  
ATOM   2826  HB2 GLU A 178      13.293  24.682  20.743  1.00110.00           H  
ATOM   2827  HB3 GLU A 178      11.711  23.991  20.806  1.00110.00           H  
ATOM   2828  HG2 GLU A 178      12.760  23.886  22.999  1.00110.00           H  
ATOM   2829  HG3 GLU A 178      12.506  22.259  22.468  1.00110.00           H  
ATOM   2830  N   MET A 179      11.545  21.128  20.407  1.00110.00           N  
ATOM   2831  CA  MET A 179      10.964  19.794  20.633  1.00110.00           C  
ATOM   2832  C   MET A 179      10.068  19.160  19.560  1.00110.00           C  
ATOM   2833  O   MET A 179       9.461  18.125  19.825  1.00110.00           O  
ATOM   2834  CB  MET A 179      10.308  19.751  22.027  1.00110.00           C  
ATOM   2835  CG  MET A 179       9.024  20.584  22.173  1.00110.00           C  
ATOM   2836  SD  MET A 179       7.953  20.023  23.524  1.00110.00           S  
ATOM   2837  CE  MET A 179       7.300  18.492  22.788  1.00110.00           C  
ATOM   2838  H   MET A 179      11.410  21.811  21.137  1.00110.00           H  
ATOM   2839  HA  MET A 179      11.768  19.081  20.661  1.00110.00           H  
ATOM   2840  HB2 MET A 179      10.096  18.707  22.258  1.00110.00           H  
ATOM   2841  HB3 MET A 179      11.029  20.052  22.788  1.00110.00           H  
ATOM   2842  HG2 MET A 179       9.289  21.628  22.347  1.00110.00           H  
ATOM   2843  HG3 MET A 179       8.432  20.572  21.258  1.00110.00           H  
ATOM   2844  HE1 MET A 179       6.569  18.034  23.453  1.00110.00           H  
ATOM   2845  HE2 MET A 179       6.813  18.698  21.834  1.00110.00           H  
ATOM   2846  HE3 MET A 179       8.088  17.760  22.611  1.00110.00           H  
ATOM   2847  N   THR A 180       9.973  19.753  18.369  1.00110.00           N  
ATOM   2848  CA  THR A 180       9.130  19.355  17.248  1.00110.00           C  
ATOM   2849  C   THR A 180       7.660  19.579  17.662  1.00110.00           C  
ATOM   2850  O   THR A 180       7.322  20.662  18.141  1.00110.00           O  
ATOM   2851  CB  THR A 180       9.539  17.961  16.668  1.00110.00           C  
ATOM   2852  OG1 THR A 180       9.233  16.849  17.488  1.00110.00           O  
ATOM   2853  CG2 THR A 180      11.030  17.883  16.299  1.00110.00           C  
ATOM   2854  H   THR A 180      10.591  20.542  18.215  1.00110.00           H  
ATOM   2855  HA  THR A 180       9.324  20.087  16.465  1.00110.00           H  
ATOM   2856  HB  THR A 180       8.961  17.808  15.758  1.00110.00           H  
ATOM   2857  HG1 THR A 180       9.372  17.117  18.400  1.00110.00           H  
ATOM   2858 HG21 THR A 180      11.233  17.027  15.653  1.00110.00           H  
ATOM   2859 HG22 THR A 180      11.351  18.774  15.760  1.00110.00           H  
ATOM   2860 HG23 THR A 180      11.666  17.798  17.182  1.00110.00           H  
ATOM   2861  N   GLY A 181       6.806  18.563  17.560  1.00110.00           N  
ATOM   2862  CA  GLY A 181       5.465  18.582  18.115  1.00110.00           C  
ATOM   2863  C   GLY A 181       5.093  17.182  18.584  1.00110.00           C  
ATOM   2864  O   GLY A 181       5.688  16.200  18.142  1.00110.00           O  
ATOM   2865  H   GLY A 181       7.167  17.647  17.308  1.00110.00           H  
ATOM   2866  HA2 GLY A 181       5.401  19.265  18.966  1.00110.00           H  
ATOM   2867  HA3 GLY A 181       4.757  18.923  17.359  1.00110.00           H  
ATOM   2868  N   TYR A 182       4.090  17.109  19.465  1.00110.00           N  
ATOM   2869  CA  TYR A 182       3.518  15.904  20.065  1.00110.00           C  
ATOM   2870  C   TYR A 182       4.252  15.506  21.357  1.00110.00           C  
ATOM   2871  O   TYR A 182       5.145  16.216  21.820  1.00110.00           O  
ATOM   2872  CB  TYR A 182       3.280  14.763  19.038  1.00110.00           C  
ATOM   2873  CG  TYR A 182       2.094  13.871  19.360  1.00110.00           C  
ATOM   2874  CD1 TYR A 182       0.787  14.358  19.150  1.00110.00           C  
ATOM   2875  CD2 TYR A 182       2.281  12.573  19.883  1.00110.00           C  
ATOM   2876  CE1 TYR A 182      -0.326  13.567  19.489  1.00110.00           C  
ATOM   2877  CE2 TYR A 182       1.165  11.787  20.234  1.00110.00           C  
ATOM   2878  CZ  TYR A 182      -0.140  12.289  20.047  1.00110.00           C  
ATOM   2879  OH  TYR A 182      -1.227  11.555  20.419  1.00110.00           O  
ATOM   2880  H   TYR A 182       3.733  17.982  19.820  1.00110.00           H  
ATOM   2881  HA  TYR A 182       2.536  16.238  20.398  1.00110.00           H  
ATOM   2882  HB2 TYR A 182       3.096  15.181  18.047  1.00110.00           H  
ATOM   2883  HB3 TYR A 182       4.182  14.154  18.935  1.00110.00           H  
ATOM   2884  HD1 TYR A 182       0.634  15.346  18.740  1.00110.00           H  
ATOM   2885  HD2 TYR A 182       3.278  12.179  20.031  1.00110.00           H  
ATOM   2886  HE1 TYR A 182      -1.324  13.954  19.339  1.00110.00           H  
ATOM   2887  HE2 TYR A 182       1.323  10.801  20.645  1.00110.00           H  
ATOM   2888  HH  TYR A 182      -1.010  10.882  21.053  1.00110.00           H  
ATOM   2889  N   VAL A 183       3.858  14.379  21.957  1.00110.00           N  
ATOM   2890  CA  VAL A 183       4.529  13.768  23.099  1.00110.00           C  
ATOM   2891  C   VAL A 183       5.777  13.056  22.550  1.00110.00           C  
ATOM   2892  O   VAL A 183       5.662  12.149  21.727  1.00110.00           O  
ATOM   2893  CB  VAL A 183       3.579  12.733  23.772  1.00110.00           C  
ATOM   2894  CG1 VAL A 183       4.208  12.079  25.020  1.00110.00           C  
ATOM   2895  CG2 VAL A 183       2.216  13.346  24.146  1.00110.00           C  
ATOM   2896  H   VAL A 183       3.153  13.826  21.495  1.00110.00           H  
ATOM   2897  HA  VAL A 183       4.808  14.535  23.823  1.00110.00           H  
ATOM   2898  HB  VAL A 183       3.378  11.931  23.058  1.00110.00           H  
ATOM   2899 HG11 VAL A 183       3.524  11.362  25.477  1.00110.00           H  
ATOM   2900 HG12 VAL A 183       5.121  11.532  24.782  1.00110.00           H  
ATOM   2901 HG13 VAL A 183       4.458  12.824  25.777  1.00110.00           H  
ATOM   2902 HG21 VAL A 183       1.580  12.614  24.644  1.00110.00           H  
ATOM   2903 HG22 VAL A 183       2.336  14.195  24.820  1.00110.00           H  
ATOM   2904 HG23 VAL A 183       1.669  13.691  23.268  1.00110.00           H  
ATOM   2905  N   ALA A 184       6.951  13.465  23.025  1.00110.00           N  
ATOM   2906  CA  ALA A 184       8.244  12.879  22.722  1.00110.00           C  
ATOM   2907  C   ALA A 184       8.991  12.767  24.048  1.00110.00           C  
ATOM   2908  O   ALA A 184       9.022  13.725  24.818  1.00110.00           O  
ATOM   2909  CB  ALA A 184       8.989  13.749  21.696  1.00110.00           C  
ATOM   2910  H   ALA A 184       6.967  14.200  23.718  1.00110.00           H  
ATOM   2911  HA  ALA A 184       8.120  11.881  22.299  1.00110.00           H  
ATOM   2912  HB1 ALA A 184       9.968  13.330  21.461  1.00110.00           H  
ATOM   2913  HB2 ALA A 184       8.429  13.819  20.763  1.00110.00           H  
ATOM   2914  HB3 ALA A 184       9.143  14.764  22.068  1.00110.00           H  
ATOM   2915  N   THR A 185       9.608  11.616  24.310  1.00110.00           N  
ATOM   2916  CA  THR A 185      10.485  11.377  25.452  1.00110.00           C  
ATOM   2917  C   THR A 185      11.884  11.976  25.217  1.00110.00           C  
ATOM   2918  O   THR A 185      12.675  12.051  26.154  1.00110.00           O  
ATOM   2919  CB  THR A 185      10.612   9.841  25.617  1.00110.00           C  
ATOM   2920  OG1 THR A 185      10.763   9.234  24.340  1.00110.00           O  
ATOM   2921  CG2 THR A 185       9.403   9.202  26.310  1.00110.00           C  
ATOM   2922  H   THR A 185       9.571  10.840  23.664  1.00110.00           H  
ATOM   2923  HA  THR A 185      10.074  11.822  26.361  1.00110.00           H  
ATOM   2924  HB  THR A 185      11.499   9.610  26.214  1.00110.00           H  
ATOM   2925  HG1 THR A 185      10.889   8.303  24.461  1.00110.00           H  
ATOM   2926 HG21 THR A 185       9.531   8.125  26.413  1.00110.00           H  
ATOM   2927 HG22 THR A 185       9.279   9.609  27.315  1.00110.00           H  
ATOM   2928 HG23 THR A 185       8.478   9.383  25.761  1.00110.00           H  
ATOM   2929  N   ARG A 186      12.221  12.353  23.972  1.00110.00           N  
ATOM   2930  CA  ARG A 186      13.469  12.980  23.531  1.00110.00           C  
ATOM   2931  C   ARG A 186      14.651  11.994  23.542  1.00110.00           C  
ATOM   2932  O   ARG A 186      15.418  11.944  22.584  1.00110.00           O  
ATOM   2933  CB  ARG A 186      13.728  14.321  24.269  1.00110.00           C  
ATOM   2934  CG  ARG A 186      15.143  14.899  24.113  1.00110.00           C  
ATOM   2935  CD  ARG A 186      15.313  16.247  24.818  1.00110.00           C  
ATOM   2936  NE  ARG A 186      15.117  16.102  26.270  1.00110.00           N  
ATOM   2937  CZ  ARG A 186      14.045  16.499  26.976  1.00110.00           C  
ATOM   2938  NH1 ARG A 186      13.042  17.179  26.410  1.00110.00           N  
ATOM   2939  NH2 ARG A 186      13.971  16.195  28.273  1.00110.00           N1+
ATOM   2940  H   ARG A 186      11.528  12.165  23.263  1.00110.00           H  
ATOM   2941  HA  ARG A 186      13.316  13.229  22.481  1.00110.00           H  
ATOM   2942  HB2 ARG A 186      12.999  15.054  23.922  1.00110.00           H  
ATOM   2943  HB3 ARG A 186      13.544  14.213  25.336  1.00110.00           H  
ATOM   2944  HG2 ARG A 186      15.874  14.206  24.527  1.00110.00           H  
ATOM   2945  HG3 ARG A 186      15.378  14.987  23.054  1.00110.00           H  
ATOM   2946  HD2 ARG A 186      16.322  16.611  24.643  1.00110.00           H  
ATOM   2947  HD3 ARG A 186      14.642  16.994  24.396  1.00110.00           H  
ATOM   2948  HE  ARG A 186      15.843  15.584  26.752  1.00110.00           H  
ATOM   2949 HH11 ARG A 186      12.240  17.469  26.951  1.00110.00           H  
ATOM   2950 HH12 ARG A 186      13.065  17.407  25.429  1.00110.00           H  
ATOM   2951 HH21 ARG A 186      13.176  16.471  28.830  1.00110.00           H  
ATOM   2952 HH22 ARG A 186      14.721  15.678  28.719  1.00110.00           H  
ATOM   2953  N   TRP A 187      14.780  11.229  24.632  1.00 30.00           N  
ATOM   2954  CA  TRP A 187      15.840  10.312  24.967  1.00 30.00           C  
ATOM   2955  C   TRP A 187      16.268   9.288  23.878  1.00 30.00           C  
ATOM   2956  O   TRP A 187      17.356   8.792  23.935  1.00 30.00           O  
ATOM   2957  CB  TRP A 187      15.482   9.599  26.301  1.00 30.00           C  
ATOM   2958  CG  TRP A 187      15.238  10.561  27.406  1.00 30.00           C  
ATOM   2959  CD1 TRP A 187      15.590  11.898  27.452  1.00 30.00           C  
ATOM   2960  CD2 TRP A 187      14.611  10.275  28.655  1.00 30.00           C  
ATOM   2961  NE1 TRP A 187      15.179  12.458  28.642  1.00 30.00           N  
ATOM   2962  CE3 TRP A 187      14.035   9.121  29.214  1.00 30.00           C  
ATOM   2963  CE2 TRP A 187      14.588  11.485  29.408  1.00 30.00           C  
ATOM   2964  CZ3 TRP A 187      13.468   9.203  30.512  1.00 30.00           C  
ATOM   2965  CZ2 TRP A 187      14.009  11.568  30.700  1.00 30.00           C  
ATOM   2966  CH2 TRP A 187      13.477  10.418  31.232  1.00 30.00           C  
ATOM   2967  H   TRP A 187      14.097  11.415  25.368  1.00110.00           H  
ATOM   2968  HA  TRP A 187      16.729  10.915  25.141  1.00110.00           H  
ATOM   2969  HB2 TRP A 187      14.589   8.991  26.168  1.00110.00           H  
ATOM   2970  HB3 TRP A 187      16.284   8.923  26.600  1.00110.00           H  
ATOM   2971  HD1 TRP A 187      16.103  12.435  26.671  1.00110.00           H  
ATOM   2972  HE1 TRP A 187      15.430  13.411  28.918  1.00110.00           H  
ATOM   2973  HE3 TRP A 187      14.029   8.190  28.665  1.00110.00           H  
ATOM   2974  HZ3 TRP A 187      13.025   8.323  30.956  1.00110.00           H  
ATOM   2975  HZ2 TRP A 187      13.998  12.497  31.250  1.00110.00           H  
ATOM   2976  HH2 TRP A 187      13.038  10.449  32.219  1.00110.00           H  
ATOM   2977  N   TYR A 188      15.398   8.968  22.893  1.00 30.00           N  
ATOM   2978  CA  TYR A 188      15.712   7.868  21.969  1.00 30.00           C  
ATOM   2979  C   TYR A 188      15.914   8.403  20.597  1.00 30.00           C  
ATOM   2980  O   TYR A 188      16.032   7.627  19.661  1.00 30.00           O  
ATOM   2981  CB  TYR A 188      14.560   6.818  21.983  1.00 30.00           C  
ATOM   2982  CG  TYR A 188      14.283   6.390  23.432  1.00 30.00           C  
ATOM   2983  CD1 TYR A 188      14.991   5.344  23.977  1.00 30.00           C  
ATOM   2984  CD2 TYR A 188      13.354   7.090  24.257  1.00 30.00           C  
ATOM   2985  CE1 TYR A 188      14.795   4.937  25.247  1.00 30.00           C  
ATOM   2986  CE2 TYR A 188      13.137   6.665  25.544  1.00 30.00           C  
ATOM   2987  CZ  TYR A 188      13.884   5.610  26.025  1.00 30.00           C  
ATOM   2988  OH  TYR A 188      13.731   5.180  27.327  1.00 30.00           O  
ATOM   2989  H   TYR A 188      14.501   9.423  22.850  1.00110.00           H  
ATOM   2990  HA  TYR A 188      16.628   7.336  22.230  1.00110.00           H  
ATOM   2991  HB2 TYR A 188      13.648   7.228  21.546  1.00110.00           H  
ATOM   2992  HB3 TYR A 188      14.822   5.945  21.383  1.00110.00           H  
ATOM   2993  HD1 TYR A 188      15.693   4.799  23.370  1.00110.00           H  
ATOM   2994  HD2 TYR A 188      12.824   7.937  23.853  1.00110.00           H  
ATOM   2995  HE1 TYR A 188      15.353   4.098  25.635  1.00110.00           H  
ATOM   2996  HE2 TYR A 188      12.430   7.179  26.178  1.00110.00           H  
ATOM   2997  HH  TYR A 188      13.077   5.632  27.837  1.00110.00           H  
ATOM   2998  N   ARG A 189      15.922   9.713  20.435  1.00 30.00           N  
ATOM   2999  CA  ARG A 189      16.007  10.337  19.119  1.00 30.00           C  
ATOM   3000  C   ARG A 189      17.429  10.554  18.609  1.00 30.00           C  
ATOM   3001  O   ARG A 189      18.324  10.943  19.386  1.00 30.00           O  
ATOM   3002  CB  ARG A 189      15.245  11.670  19.184  1.00 30.00           C  
ATOM   3003  CG  ARG A 189      15.052  12.377  17.898  1.00 30.00           C  
ATOM   3004  CD  ARG A 189      13.884  13.343  17.993  1.00 30.00           C  
ATOM   3005  NE  ARG A 189      12.624  12.672  17.660  1.00 30.00           N  
ATOM   3006  CZ  ARG A 189      11.534  13.270  17.166  1.00 30.00           C  
ATOM   3007  NH1 ARG A 189      11.487  14.591  16.988  1.00 30.00           N  
ATOM   3008  NH2 ARG A 189      10.466  12.536  16.891  1.00 30.00           N1+
ATOM   3009  H   ARG A 189      15.922  10.309  21.255  1.00110.00           H  
ATOM   3010  HA  ARG A 189      15.482   9.702  18.401  1.00110.00           H  
ATOM   3011  HB2 ARG A 189      14.266  11.456  19.616  1.00110.00           H  
ATOM   3012  HB3 ARG A 189      15.736  12.341  19.892  1.00110.00           H  
ATOM   3013  HG2 ARG A 189      15.963  12.922  17.644  1.00110.00           H  
ATOM   3014  HG3 ARG A 189      14.880  11.668  17.087  1.00110.00           H  
ATOM   3015  HD2 ARG A 189      13.814  13.790  18.986  1.00110.00           H  
ATOM   3016  HD3 ARG A 189      14.047  14.171  17.320  1.00110.00           H  
ATOM   3017  HE  ARG A 189      12.587  11.678  17.845  1.00110.00           H  
ATOM   3018 HH11 ARG A 189      10.630  15.057  16.712  1.00110.00           H  
ATOM   3019 HH12 ARG A 189      12.288  15.163  17.207  1.00110.00           H  
ATOM   3020 HH21 ARG A 189       9.621  12.957  16.534  1.00110.00           H  
ATOM   3021 HH22 ARG A 189      10.477  11.534  17.036  1.00110.00           H  
ATOM   3022  N   ALA A 190      17.648  10.327  17.319  1.00 30.00           N  
ATOM   3023  CA  ALA A 190      18.961  10.392  16.725  1.00 30.00           C  
ATOM   3024  C   ALA A 190      19.471  11.815  16.775  1.00 30.00           C  
ATOM   3025  O   ALA A 190      18.649  12.748  16.679  1.00 30.00           O  
ATOM   3026  CB  ALA A 190      18.908   9.862  15.253  1.00 30.00           C  
ATOM   3027  H   ALA A 190      16.886   9.984  16.757  1.00110.00           H  
ATOM   3028  HA  ALA A 190      19.608   9.751  17.313  1.00110.00           H  
ATOM   3029  HB1 ALA A 190      19.912   9.692  14.867  1.00110.00           H  
ATOM   3030  HB2 ALA A 190      18.383   8.908  15.203  1.00110.00           H  
ATOM   3031  HB3 ALA A 190      18.396  10.560  14.587  1.00110.00           H  
ATOM   3032  N   PRO A 191      20.778  11.990  16.948  1.00 30.00           N  
ATOM   3033  CA  PRO A 191      21.330  13.350  17.013  1.00 30.00           C  
ATOM   3034  C   PRO A 191      20.990  14.153  15.753  1.00 30.00           C  
ATOM   3035  O   PRO A 191      20.778  15.350  15.921  1.00 30.00           O  
ATOM   3036  CB  PRO A 191      22.852  13.141  17.188  1.00 30.00           C  
ATOM   3037  CG  PRO A 191      23.109  11.766  17.002  1.00 30.00           C  
ATOM   3038  CD  PRO A 191      21.814  10.951  17.126  1.00 30.00           C  
ATOM   3039  HA  PRO A 191      20.924  13.860  17.888  1.00110.00           H  
ATOM   3040  HB2 PRO A 191      23.454  13.767  16.526  1.00110.00           H  
ATOM   3041  HB3 PRO A 191      23.125  13.417  18.207  1.00110.00           H  
ATOM   3042  HG2 PRO A 191      23.469  11.630  15.981  1.00110.00           H  
ATOM   3043  HG3 PRO A 191      23.888  11.384  17.659  1.00110.00           H  
ATOM   3044  HD2 PRO A 191      21.766  10.150  16.387  1.00110.00           H  
ATOM   3045  HD3 PRO A 191      21.716  10.525  18.123  1.00110.00           H  
ATOM   3046  N   GLU A 192      20.867  13.536  14.575  1.00 30.00           N  
ATOM   3047  CA  GLU A 192      20.655  14.332  13.351  1.00 30.00           C  
ATOM   3048  C   GLU A 192      19.246  14.868  13.226  1.00 30.00           C  
ATOM   3049  O   GLU A 192      18.971  15.706  12.319  1.00 30.00           O  
ATOM   3050  CB  GLU A 192      21.062  13.566  12.073  1.00 30.00           C  
ATOM   3051  CG  GLU A 192      20.220  12.329  11.738  1.00 30.00           C  
ATOM   3052  CD  GLU A 192      20.728  11.080  12.444  1.00 30.00           C  
ATOM   3053  OE1 GLU A 192      21.480  11.241  13.444  1.00 30.00           O  
ATOM   3054  OE2 GLU A 192      20.372   9.990  11.992  1.00 30.00           O1-
ATOM   3055  H   GLU A 192      21.092  12.552  14.465  1.00110.00           H  
ATOM   3056  HA  GLU A 192      21.307  15.207  13.402  1.00110.00           H  
ATOM   3057  HB2 GLU A 192      20.912  14.222  11.219  1.00110.00           H  
ATOM   3058  HB3 GLU A 192      22.129  13.339  12.081  1.00110.00           H  
ATOM   3059  HG2 GLU A 192      19.159  12.464  11.948  1.00110.00           H  
ATOM   3060  HG3 GLU A 192      20.292  12.139  10.666  1.00110.00           H  
ATOM   3061  N   ILE A 193      18.347  14.370  14.083  1.00 30.00           N  
ATOM   3062  CA  ILE A 193      16.996  14.943  14.239  1.00 30.00           C  
ATOM   3063  C   ILE A 193      16.915  15.930  15.389  1.00 30.00           C  
ATOM   3064  O   ILE A 193      16.073  16.832  15.386  1.00 30.00           O  
ATOM   3065  CB  ILE A 193      15.917  13.884  14.486  1.00 30.00           C  
ATOM   3066  CG1 ILE A 193      15.795  12.900  13.326  1.00 30.00           C  
ATOM   3067  CG2 ILE A 193      14.560  14.582  14.686  1.00 30.00           C  
ATOM   3068  CD1 ILE A 193      14.906  11.714  13.673  1.00 30.00           C  
ATOM   3069  H   ILE A 193      18.654  13.678  14.755  1.00110.00           H  
ATOM   3070  HA  ILE A 193      16.721  15.490  13.334  1.00110.00           H  
ATOM   3071  HB  ILE A 193      16.173  13.327  15.387  1.00110.00           H  
ATOM   3072 HG12 ILE A 193      15.420  13.402  12.433  1.00110.00           H  
ATOM   3073 HG13 ILE A 193      16.778  12.511  13.059  1.00110.00           H  
ATOM   3074 HG21 ILE A 193      13.738  13.876  14.765  1.00110.00           H  
ATOM   3075 HG22 ILE A 193      14.450  15.180  15.583  1.00110.00           H  
ATOM   3076 HG23 ILE A 193      14.323  15.231  13.841  1.00110.00           H  
ATOM   3077 HD11 ILE A 193      14.874  11.014  12.840  1.00110.00           H  
ATOM   3078 HD12 ILE A 193      15.280  11.174  14.543  1.00110.00           H  
ATOM   3079 HD13 ILE A 193      13.869  11.985  13.863  1.00110.00           H  
ATOM   3080  N   MET A 194      17.770  15.751  16.386  1.00 30.00           N  
ATOM   3081  CA  MET A 194      17.891  16.720  17.465  1.00 30.00           C  
ATOM   3082  C   MET A 194      18.362  18.076  16.923  1.00 30.00           C  
ATOM   3083  O   MET A 194      17.828  19.124  17.316  1.00 30.00           O  
ATOM   3084  CB  MET A 194      18.886  16.234  18.516  1.00 30.00           C  
ATOM   3085  CG  MET A 194      18.431  15.015  19.321  1.00 30.00           C  
ATOM   3086  SD  MET A 194      16.852  15.262  20.100  1.00 30.00           S  
ATOM   3087  CE  MET A 194      17.214  16.394  21.211  1.00 30.00           C  
ATOM   3088  H   MET A 194      18.401  14.962  16.363  1.00110.00           H  
ATOM   3089  HA  MET A 194      16.909  16.885  17.910  1.00110.00           H  
ATOM   3090  HB2 MET A 194      19.857  16.028  18.074  1.00110.00           H  
ATOM   3091  HB3 MET A 194      19.084  17.046  19.217  1.00110.00           H  
ATOM   3092  HG2 MET A 194      18.340  14.146  18.675  1.00110.00           H  
ATOM   3093  HG3 MET A 194      19.176  14.752  20.074  1.00110.00           H  
ATOM   3094  HE1 MET A 194      16.402  16.526  21.921  1.00110.00           H  
ATOM   3095  HE2 MET A 194      18.132  16.147  21.731  1.00110.00           H  
ATOM   3096  HE3 MET A 194      17.370  17.348  20.708  1.00110.00           H  
ATOM   3097  N   LEU A 195      19.351  18.032  16.021  1.00 30.00           N  
ATOM   3098  CA  LEU A 195      20.047  19.221  15.528  1.00 30.00           C  
ATOM   3099  C   LEU A 195      19.629  19.648  14.105  1.00 30.00           C  
ATOM   3100  O   LEU A 195      20.022  20.718  13.651  1.00 30.00           O  
ATOM   3101  CB  LEU A 195      21.576  19.014  15.623  1.00 30.00           C  
ATOM   3102  CG  LEU A 195      22.565  19.987  16.324  1.00 30.00           C  
ATOM   3103  CD1 LEU A 195      22.803  21.267  15.527  1.00 30.00           C  
ATOM   3104  CD2 LEU A 195      22.149  20.354  17.751  1.00 30.00           C  
ATOM   3105  H   LEU A 195      19.753  17.123  15.817  1.00110.00           H  
ATOM   3106  HA  LEU A 195      19.804  20.075  16.163  1.00110.00           H  
ATOM   3107  HB2 LEU A 195      21.808  17.987  15.926  1.00110.00           H  
ATOM   3108  HB3 LEU A 195      21.781  19.081  14.587  1.00110.00           H  
ATOM   3109  HG  LEU A 195      23.522  19.470  16.406  1.00110.00           H  
ATOM   3110 HD11 LEU A 195      23.591  21.868  15.982  1.00110.00           H  
ATOM   3111 HD12 LEU A 195      23.088  21.061  14.499  1.00110.00           H  
ATOM   3112 HD13 LEU A 195      21.901  21.880  15.487  1.00110.00           H  
ATOM   3113 HD21 LEU A 195      22.967  20.838  18.290  1.00110.00           H  
ATOM   3114 HD22 LEU A 195      21.295  21.037  17.765  1.00110.00           H  
ATOM   3115 HD23 LEU A 195      21.847  19.469  18.316  1.00110.00           H  
ATOM   3116  N   ASN A 196      18.823  18.824  13.424  1.00 30.00           N  
ATOM   3117  CA  ASN A 196      18.392  19.056  12.029  1.00 30.00           C  
ATOM   3118  C   ASN A 196      19.510  18.912  10.976  1.00 30.00           C  
ATOM   3119  O   ASN A 196      19.540  19.674  10.005  1.00 30.00           O  
ATOM   3120  CB  ASN A 196      17.705  20.424  11.868  1.00 30.00           C  
ATOM   3121  CG  ASN A 196      16.471  20.570  12.736  1.00 30.00           C  
ATOM   3122  OD1 ASN A 196      15.357  20.295  12.287  1.00 30.00           O  
ATOM   3123  ND2 ASN A 196      16.657  21.013  13.985  1.00 30.00           N  
ATOM   3124  H   ASN A 196      18.496  17.991  13.890  1.00110.00           H  
ATOM   3125  HA  ASN A 196      17.659  18.281  11.798  1.00110.00           H  
ATOM   3126  HB2 ASN A 196      18.372  21.274  12.005  1.00110.00           H  
ATOM   3127  HB3 ASN A 196      17.350  20.526  10.841  1.00110.00           H  
ATOM   3128 HD21 ASN A 196      15.866  21.093  14.607  1.00110.00           H  
ATOM   3129 HD22 ASN A 196      17.587  21.233  14.308  1.00110.00           H  
ATOM   3130  N   TRP A 197      20.413  17.943  11.163  1.00 30.00           N  
ATOM   3131  CA  TRP A 197      21.566  17.742  10.262  1.00 30.00           C  
ATOM   3132  C   TRP A 197      21.190  17.221   8.865  1.00 30.00           C  
ATOM   3133  O   TRP A 197      20.136  17.565   8.312  1.00 30.00           O  
ATOM   3134  CB  TRP A 197      22.612  16.790  10.878  1.00 30.00           C  
ATOM   3135  CG  TRP A 197      23.229  17.247  12.151  1.00 30.00           C  
ATOM   3136  CD1 TRP A 197      23.074  18.463  12.748  1.00 30.00           C  
ATOM   3137  CD2 TRP A 197      24.111  16.496  13.000  1.00 30.00           C  
ATOM   3138  NE1 TRP A 197      23.801  18.516  13.915  1.00 30.00           N  
ATOM   3139  CE3 TRP A 197      24.653  15.203  12.950  1.00 30.00           C  
ATOM   3140  CE2 TRP A 197      24.443  17.321  14.100  1.00 30.00           C  
ATOM   3141  CZ3 TRP A 197      25.499  14.785  13.986  1.00 30.00           C  
ATOM   3142  CZ2 TRP A 197      25.293  16.899  15.139  1.00 30.00           C  
ATOM   3143  CH2 TRP A 197      25.811  15.635  15.060  1.00 30.00           C  
ATOM   3144  H   TRP A 197      20.202  17.245  11.864  1.00110.00           H  
ATOM   3145  HA  TRP A 197      22.040  18.711  10.097  1.00110.00           H  
ATOM   3146  HB2 TRP A 197      22.211  15.798  11.029  1.00110.00           H  
ATOM   3147  HB3 TRP A 197      23.496  16.687  10.247  1.00110.00           H  
ATOM   3148  HD1 TRP A 197      22.469  19.270  12.358  1.00110.00           H  
ATOM   3149  HE1 TRP A 197      23.812  19.312  14.540  1.00110.00           H  
ATOM   3150  HE3 TRP A 197      24.418  14.538  12.133  1.00110.00           H  
ATOM   3151  HZ3 TRP A 197      25.899  13.784  13.961  1.00110.00           H  
ATOM   3152  HZ2 TRP A 197      25.497  17.473  16.026  1.00110.00           H  
ATOM   3153  HH2 TRP A 197      26.449  15.271  15.852  1.00110.00           H  
ATOM   3154  N   MET A 198      22.081  16.382   8.323  1.00 30.00           N  
ATOM   3155  CA  MET A 198      21.973  15.792   6.979  1.00 30.00           C  
ATOM   3156  C   MET A 198      20.658  15.070   6.779  1.00 30.00           C  
ATOM   3157  O   MET A 198      20.240  14.284   7.643  1.00 30.00           O  
ATOM   3158  CB  MET A 198      23.147  14.829   6.677  1.00 30.00           C  
ATOM   3159  CG  MET A 198      24.117  14.563   7.843  1.00 30.00           C  
ATOM   3160  SD  MET A 198      24.989  12.964   7.701  1.00 30.00           S  
ATOM   3161  CE  MET A 198      24.708  12.273   9.396  1.00 30.00           C  
ATOM   3162  H   MET A 198      22.877  16.126   8.879  1.00110.00           H  
ATOM   3163  HA  MET A 198      22.028  16.624   6.274  1.00110.00           H  
ATOM   3164  HB2 MET A 198      22.768  13.864   6.331  1.00110.00           H  
ATOM   3165  HB3 MET A 198      23.721  15.212   5.832  1.00110.00           H  
ATOM   3166  HG2 MET A 198      24.838  15.374   7.958  1.00110.00           H  
ATOM   3167  HG3 MET A 198      23.570  14.479   8.781  1.00110.00           H  
ATOM   3168  HE1 MET A 198      25.279  11.355   9.481  1.00110.00           H  
ATOM   3169  HE2 MET A 198      25.049  12.964  10.165  1.00110.00           H  
ATOM   3170  HE3 MET A 198      23.652  12.066   9.563  1.00110.00           H  
ATOM   3171  N   HIS A 199      20.028  15.346   5.632  1.00 30.00           N  
ATOM   3172  CA  HIS A 199      18.704  14.826   5.275  1.00 30.00           C  
ATOM   3173  C   HIS A 199      18.636  13.342   5.644  1.00 30.00           C  
ATOM   3174  O   HIS A 199      19.006  12.471   4.849  1.00 30.00           O  
ATOM   3175  CB  HIS A 199      18.424  15.040   3.773  1.00 30.00           C  
ATOM   3176  CG  HIS A 199      18.246  16.481   3.375  1.00 30.00           C  
ATOM   3177  ND1 HIS A 199      18.730  17.629   3.912  1.00 30.00           N  
ATOM   3178  CD2 HIS A 199      17.501  16.859   2.276  1.00 30.00           C  
ATOM   3179  CE1 HIS A 199      18.259  18.669   3.144  1.00 30.00           C  
ATOM   3180  NE2 HIS A 199      17.521  18.177   2.163  1.00 30.00           N  
ATOM   3181  H   HIS A 199      20.477  15.961   4.974  1.00110.00           H  
ATOM   3182  HA  HIS A 199      17.951  15.366   5.852  1.00110.00           H  
ATOM   3183  HB2 HIS A 199      19.234  14.616   3.178  1.00110.00           H  
ATOM   3184  HB3 HIS A 199      17.523  14.496   3.484  1.00110.00           H  
ATOM   3185  HD1 HIS A 199      19.290  17.724   4.749  1.00110.00           H  
ATOM   3186  HD2 HIS A 199      16.957  16.243   1.574  1.00110.00           H  
ATOM   3187  HE1 HIS A 199      18.454  19.718   3.319  1.00110.00           H  
ATOM   3188  N   TYR A 200      18.172  13.077   6.863  1.00 30.00           N  
ATOM   3189  CA  TYR A 200      18.350  11.790   7.538  1.00 30.00           C  
ATOM   3190  C   TYR A 200      17.846  10.575   6.744  1.00 30.00           C  
ATOM   3191  O   TYR A 200      17.058  10.718   5.800  1.00 30.00           O  
ATOM   3192  CB  TYR A 200      17.631  11.866   8.875  1.00 30.00           C  
ATOM   3193  CG  TYR A 200      16.154  12.114   8.708  1.00 30.00           C  
ATOM   3194  CD1 TYR A 200      15.264  11.043   8.566  1.00 30.00           C  
ATOM   3195  CD2 TYR A 200      15.641  13.411   8.671  1.00 30.00           C  
ATOM   3196  CE1 TYR A 200      13.895  11.253   8.392  1.00 30.00           C  
ATOM   3197  CE2 TYR A 200      14.261  13.638   8.497  1.00 30.00           C  
ATOM   3198  CZ  TYR A 200      13.391  12.550   8.367  1.00 30.00           C  
ATOM   3199  OH  TYR A 200      12.026  12.731   8.197  1.00 30.00           O  
ATOM   3200  H   TYR A 200      17.985  13.869   7.455  1.00110.00           H  
ATOM   3201  HA  TYR A 200      19.418  11.656   7.715  1.00110.00           H  
ATOM   3202  HB2 TYR A 200      17.793  10.947   9.433  1.00110.00           H  
ATOM   3203  HB3 TYR A 200      18.063  12.659   9.487  1.00110.00           H  
ATOM   3204  HD1 TYR A 200      15.630  10.029   8.589  1.00110.00           H  
ATOM   3205  HD2 TYR A 200      16.301  14.259   8.782  1.00110.00           H  
ATOM   3206  HE1 TYR A 200      13.233  10.408   8.284  1.00110.00           H  
ATOM   3207  HE2 TYR A 200      13.887  14.651   8.475  1.00110.00           H  
ATOM   3208  HH  TYR A 200      11.809  13.637   8.012  1.00110.00           H  
ATOM   3209  N   ASN A 201      18.272   9.380   7.149  1.00 30.00           N  
ATOM   3210  CA  ASN A 201      17.807   8.199   6.467  1.00 30.00           C  
ATOM   3211  C   ASN A 201      17.009   7.324   7.449  1.00 30.00           C  
ATOM   3212  O   ASN A 201      16.615   7.770   8.523  1.00 30.00           O  
ATOM   3213  CB  ASN A 201      18.923   7.427   5.722  1.00 30.00           C  
ATOM   3214  CG  ASN A 201      20.040   6.946   6.646  1.00 30.00           C  
ATOM   3215  OD1 ASN A 201      19.800   6.571   7.800  1.00 30.00           O  
ATOM   3216  ND2 ASN A 201      21.277   6.926   6.119  1.00 30.00           N  
ATOM   3217  H   ASN A 201      18.820   9.264   7.988  1.00110.00           H  
ATOM   3218  HA  ASN A 201      17.069   8.418   5.695  1.00110.00           H  
ATOM   3219  HB2 ASN A 201      18.528   6.570   5.176  1.00110.00           H  
ATOM   3220  HB3 ASN A 201      19.346   8.086   4.963  1.00110.00           H  
ATOM   3221 HD21 ASN A 201      22.051   6.657   6.713  1.00110.00           H  
ATOM   3222 HD22 ASN A 201      21.455   7.257   5.183  1.00110.00           H  
ATOM   3223  N   GLN A 202      16.715   6.133   7.013  1.00 30.00           N  
ATOM   3224  CA  GLN A 202      15.842   5.248   7.806  1.00 30.00           C  
ATOM   3225  C   GLN A 202      16.607   4.850   9.032  1.00 30.00           C  
ATOM   3226  O   GLN A 202      15.982   4.411  10.057  1.00 30.00           O  
ATOM   3227  CB  GLN A 202      15.409   4.056   6.952  1.00 30.00           C  
ATOM   3228  CG  GLN A 202      14.719   4.505   5.659  1.00 30.00           C  
ATOM   3229  CD  GLN A 202      14.142   3.346   4.856  1.00 30.00           C  
ATOM   3230  OE1 GLN A 202      14.966   2.265   4.665  1.00 30.00           O  
ATOM   3231  NE2 GLN A 202      12.939   3.403   4.417  1.00 30.00           N  
ATOM   3232  H   GLN A 202      17.062   5.813   6.124  1.00110.00           H  
ATOM   3233  HA  GLN A 202      14.961   5.798   8.136  1.00110.00           H  
ATOM   3234  HB2 GLN A 202      16.266   3.421   6.719  1.00110.00           H  
ATOM   3235  HB3 GLN A 202      14.723   3.439   7.532  1.00110.00           H  
ATOM   3236  HG2 GLN A 202      13.928   5.217   5.877  1.00110.00           H  
ATOM   3237  HG3 GLN A 202      15.422   5.022   5.007  1.00110.00           H  
ATOM   3238 HE21 GLN A 202      12.578   2.588   3.920  1.00110.00           H  
ATOM   3239 HE22 GLN A 202      12.352   4.199   4.610  1.00110.00           H  
ATOM   3240  N   THR A 203      17.942   5.045   9.043  1.00 30.00           N  
ATOM   3241  CA  THR A 203      18.582   4.692  10.332  1.00 30.00           C  
ATOM   3242  C   THR A 203      18.351   5.573  11.544  1.00 30.00           C  
ATOM   3243  O   THR A 203      18.972   5.338  12.549  1.00 30.00           O  
ATOM   3244  CB  THR A 203      20.081   4.330  10.240  1.00 30.00           C  
ATOM   3245  OG1 THR A 203      20.843   5.512   9.929  1.00 30.00           O  
ATOM   3246  CG2 THR A 203      20.413   3.338   9.118  1.00 30.00           C  
ATOM   3247  H   THR A 203      18.481   5.552   8.345  1.00110.00           H  
ATOM   3248  HA  THR A 203      18.168   3.729  10.642  1.00110.00           H  
ATOM   3249  HB  THR A 203      20.446   3.863  11.142  1.00110.00           H  
ATOM   3250  HG1 THR A 203      21.494   5.310   9.271  1.00110.00           H  
ATOM   3251 HG21 THR A 203      21.470   3.072   9.113  1.00110.00           H  
ATOM   3252 HG22 THR A 203      19.854   2.412   9.253  1.00110.00           H  
ATOM   3253 HG23 THR A 203      20.164   3.733   8.132  1.00110.00           H  
ATOM   3254  N   VAL A 204      17.521   6.636  11.471  1.00 30.00           N  
ATOM   3255  CA  VAL A 204      17.148   7.344  12.664  1.00 30.00           C  
ATOM   3256  C   VAL A 204      16.554   6.224  13.558  1.00 30.00           C  
ATOM   3257  O   VAL A 204      16.587   6.364  14.767  1.00 30.00           O  
ATOM   3258  CB  VAL A 204      16.179   8.444  12.331  1.00 30.00           C  
ATOM   3259  CG1 VAL A 204      16.990   9.472  11.536  1.00 30.00           C  
ATOM   3260  CG2 VAL A 204      15.084   7.888  11.474  1.00 30.00           C  
ATOM   3261  H   VAL A 204      17.084   6.880  10.591  1.00110.00           H  
ATOM   3262  HA  VAL A 204      18.034   7.749  13.154  1.00110.00           H  
ATOM   3263  HB  VAL A 204      15.776   8.887  13.242  1.00110.00           H  
ATOM   3264 HG11 VAL A 204      16.350  10.286  11.198  1.00110.00           H  
ATOM   3265 HG12 VAL A 204      17.765   9.921  12.156  1.00110.00           H  
ATOM   3266 HG13 VAL A 204      17.471   9.054  10.652  1.00110.00           H  
ATOM   3267 HG21 VAL A 204      14.428   8.700  11.160  1.00110.00           H  
ATOM   3268 HG22 VAL A 204      15.381   7.385  10.560  1.00110.00           H  
ATOM   3269 HG23 VAL A 204      14.445   7.200  12.028  1.00110.00           H  
ATOM   3270  N   ASP A 205      16.046   5.173  12.917  1.00 30.00           N  
ATOM   3271  CA  ASP A 205      15.169   4.355  13.812  1.00 30.00           C  
ATOM   3272  C   ASP A 205      16.112   3.373  14.461  1.00 30.00           C  
ATOM   3273  O   ASP A 205      15.733   2.782  15.486  1.00 30.00           O  
ATOM   3274  CB  ASP A 205      14.064   3.574  13.061  1.00 30.00           C  
ATOM   3275  CG  ASP A 205      12.957   4.427  12.574  1.00 30.00           C  
ATOM   3276  OD1 ASP A 205      12.658   5.373  13.281  1.00 30.00           O  
ATOM   3277  OD2 ASP A 205      12.237   4.014  11.584  1.00 30.00           O1-
ATOM   3278  H   ASP A 205      15.955   5.136  11.906  1.00110.00           H  
ATOM   3279  HA  ASP A 205      14.694   4.924  14.617  1.00110.00           H  
ATOM   3280  HB2 ASP A 205      14.486   3.012  12.229  1.00110.00           H  
ATOM   3281  HB3 ASP A 205      13.606   2.849  13.733  1.00110.00           H  
ATOM   3282  N   ILE A 206      17.234   3.168  13.817  1.00 30.00           N  
ATOM   3283  CA  ILE A 206      18.300   2.288  14.332  1.00 30.00           C  
ATOM   3284  C   ILE A 206      18.957   2.872  15.520  1.00 30.00           C  
ATOM   3285  O   ILE A 206      19.213   2.149  16.513  1.00 30.00           O  
ATOM   3286  CB  ILE A 206      19.265   1.885  13.193  1.00 30.00           C  
ATOM   3287  CG1 ILE A 206      18.564   0.914  12.271  1.00 30.00           C  
ATOM   3288  CG2 ILE A 206      20.449   1.047  13.916  1.00 30.00           C  
ATOM   3289  CD1 ILE A 206      17.771  -0.391  12.783  1.00 30.00           C  
ATOM   3290  H   ILE A 206      17.408   3.767  13.025  1.00110.00           H  
ATOM   3291  HA  ILE A 206      17.823   1.390  14.722  1.00110.00           H  
ATOM   3292  HB  ILE A 206      19.668   2.745  12.677  1.00110.00           H  
ATOM   3293 HG12 ILE A 206      17.840   1.493  11.697  1.00110.00           H  
ATOM   3294 HG13 ILE A 206      19.279   0.578  11.523  1.00110.00           H  
ATOM   3295 HG21 ILE A 206      21.073   0.537  13.186  1.00110.00           H  
ATOM   3296 HG22 ILE A 206      21.119   1.690  14.487  1.00110.00           H  
ATOM   3297 HG23 ILE A 206      20.058   0.280  14.588  1.00110.00           H  
ATOM   3298 HD11 ILE A 206      17.287  -0.898  11.950  1.00110.00           H  
ATOM   3299 HD12 ILE A 206      18.456  -1.102  13.247  1.00110.00           H  
ATOM   3300 HD13 ILE A 206      17.001  -0.150  13.511  1.00110.00           H  
ATOM   3301  N   TRP A 207      19.246   4.160  15.469  1.00 30.00           N  
ATOM   3302  CA  TRP A 207      19.667   4.893  16.654  1.00 30.00           C  
ATOM   3303  C   TRP A 207      18.743   4.553  17.831  1.00 30.00           C  
ATOM   3304  O   TRP A 207      19.231   4.141  18.947  1.00 30.00           O  
ATOM   3305  CB  TRP A 207      19.675   6.409  16.385  1.00 30.00           C  
ATOM   3306  CG  TRP A 207      20.186   7.199  17.635  1.00 30.00           C  
ATOM   3307  CD1 TRP A 207      19.477   7.616  18.721  1.00 30.00           C  
ATOM   3308  CD2 TRP A 207      21.546   7.442  17.946  1.00 30.00           C  
ATOM   3309  NE1 TRP A 207      20.282   8.187  19.668  1.00 30.00           N  
ATOM   3310  CE3 TRP A 207      22.752   7.172  17.276  1.00 30.00           C  
ATOM   3311  CE2 TRP A 207      21.574   8.069  19.226  1.00 30.00           C  
ATOM   3312  CZ3 TRP A 207      23.930   7.607  17.859  1.00 30.00           C  
ATOM   3313  CZ2 TRP A 207      22.766   8.525  19.803  1.00 30.00           C  
ATOM   3314  CH2 TRP A 207      23.923   8.248  19.100  1.00 30.00           C  
ATOM   3315  H   TRP A 207      18.966   4.679  14.647  1.00110.00           H  
ATOM   3316  HA  TRP A 207      20.678   4.571  16.912  1.00110.00           H  
ATOM   3317  HB2 TRP A 207      20.303   6.655  15.530  1.00110.00           H  
ATOM   3318  HB3 TRP A 207      18.671   6.762  16.157  1.00110.00           H  
ATOM   3319  HD1 TRP A 207      18.406   7.496  18.806  1.00110.00           H  
ATOM   3320  HE1 TRP A 207      19.951   8.583  20.538  1.00110.00           H  
ATOM   3321  HE3 TRP A 207      22.759   6.671  16.319  1.00110.00           H  
ATOM   3322  HZ3 TRP A 207      24.870   7.439  17.354  1.00110.00           H  
ATOM   3323  HZ2 TRP A 207      22.782   9.031  20.756  1.00110.00           H  
ATOM   3324  HH2 TRP A 207      24.870   8.550  19.517  1.00110.00           H  
ATOM   3325  N   SER A 208      17.408   4.733  17.644  1.00 30.00           N  
ATOM   3326  CA  SER A 208      16.530   4.525  18.782  1.00 30.00           C  
ATOM   3327  C   SER A 208      16.582   3.073  19.284  1.00 30.00           C  
ATOM   3328  O   SER A 208      16.488   2.811  20.461  1.00 30.00           O  
ATOM   3329  CB  SER A 208      15.083   4.771  18.360  1.00 30.00           C  
ATOM   3330  OG  SER A 208      15.057   6.063  17.728  1.00 30.00           O  
ATOM   3331  H   SER A 208      17.017   5.182  16.824  1.00110.00           H  
ATOM   3332  HA  SER A 208      16.813   5.196  19.594  1.00110.00           H  
ATOM   3333  HB2 SER A 208      14.729   4.021  17.653  1.00110.00           H  
ATOM   3334  HB3 SER A 208      14.422   4.760  19.227  1.00110.00           H  
ATOM   3335  HG  SER A 208      14.221   6.468  17.922  1.00110.00           H  
ATOM   3336  N   VAL A 209      16.763   2.099  18.372  1.00 30.00           N  
ATOM   3337  CA  VAL A 209      16.756   0.705  18.839  1.00 30.00           C  
ATOM   3338  C   VAL A 209      18.033   0.547  19.755  1.00 30.00           C  
ATOM   3339  O   VAL A 209      18.009  -0.177  20.772  1.00 30.00           O  
ATOM   3340  CB  VAL A 209      16.889  -0.256  17.668  1.00 30.00           C  
ATOM   3341  CG1 VAL A 209      17.066  -1.757  18.040  1.00 30.00           C  
ATOM   3342  CG2 VAL A 209      15.621  -0.213  16.873  1.00 30.00           C  
ATOM   3343  H   VAL A 209      16.827   2.317  17.385  1.00110.00           H  
ATOM   3344  HA  VAL A 209      15.858   0.485  19.419  1.00110.00           H  
ATOM   3345  HB  VAL A 209      17.726   0.040  17.033  1.00110.00           H  
ATOM   3346 HG11 VAL A 209      17.055  -2.394  17.155  1.00110.00           H  
ATOM   3347 HG12 VAL A 209      18.018  -1.943  18.540  1.00110.00           H  
ATOM   3348 HG13 VAL A 209      16.271  -2.097  18.705  1.00110.00           H  
ATOM   3349 HG21 VAL A 209      15.699  -0.815  15.966  1.00110.00           H  
ATOM   3350 HG22 VAL A 209      14.788  -0.591  17.460  1.00110.00           H  
ATOM   3351 HG23 VAL A 209      15.334   0.785  16.575  1.00110.00           H  
ATOM   3352  N   GLY A 210      19.086   1.258  19.352  1.00 30.00           N  
ATOM   3353  CA  GLY A 210      20.356   1.141  20.057  1.00 30.00           C  
ATOM   3354  C   GLY A 210      20.154   1.675  21.466  1.00 30.00           C  
ATOM   3355  O   GLY A 210      20.747   1.116  22.415  1.00 30.00           O  
ATOM   3356  H   GLY A 210      19.021   1.838  18.520  1.00110.00           H  
ATOM   3357  HA2 GLY A 210      20.633   0.098  20.185  1.00110.00           H  
ATOM   3358  HA3 GLY A 210      21.150   1.682  19.542  1.00110.00           H  
ATOM   3359  N   CYS A 211      19.405   2.772  21.593  1.00 30.00           N  
ATOM   3360  CA  CYS A 211      19.155   3.403  22.888  1.00 30.00           C  
ATOM   3361  C   CYS A 211      18.266   2.456  23.711  1.00 30.00           C  
ATOM   3362  O   CYS A 211      18.348   2.444  24.919  1.00 30.00           O  
ATOM   3363  CB  CYS A 211      18.405   4.725  22.784  1.00 30.00           C  
ATOM   3364  SG  CYS A 211      19.425   6.003  21.998  1.00 30.00           S  
ATOM   3365  H   CYS A 211      19.069   3.228  20.749  1.00110.00           H  
ATOM   3366  HA  CYS A 211      20.097   3.551  23.419  1.00110.00           H  
ATOM   3367  HB2 CYS A 211      17.500   4.611  22.189  1.00110.00           H  
ATOM   3368  HB3 CYS A 211      18.112   5.088  23.771  1.00110.00           H  
ATOM   3369  HG  CYS A 211      18.551   7.002  22.160  1.00110.00           H  
ATOM   3370  N   ILE A 212      17.288   1.835  23.031  1.00 30.00           N  
ATOM   3371  CA  ILE A 212      16.386   0.920  23.714  1.00 30.00           C  
ATOM   3372  C   ILE A 212      17.168  -0.303  24.174  1.00 30.00           C  
ATOM   3373  O   ILE A 212      16.996  -0.685  25.311  1.00 30.00           O  
ATOM   3374  CB  ILE A 212      15.195   0.491  22.748  1.00 30.00           C  
ATOM   3375  CG1 ILE A 212      14.268   1.661  22.634  1.00 30.00           C  
ATOM   3376  CG2 ILE A 212      14.495  -0.846  23.258  1.00 30.00           C  
ATOM   3377  CD1 ILE A 212      13.329   1.628  21.466  1.00 30.00           C  
ATOM   3378  H   ILE A 212      17.190   1.982  22.030  1.00110.00           H  
ATOM   3379  HA  ILE A 212      15.969   1.407  24.599  1.00110.00           H  
ATOM   3380  HB  ILE A 212      15.609   0.279  21.763  1.00110.00           H  
ATOM   3381 HG12 ILE A 212      13.696   1.763  23.557  1.00110.00           H  
ATOM   3382 HG13 ILE A 212      14.837   2.587  22.547  1.00110.00           H  
ATOM   3383 HG21 ILE A 212      13.600  -1.064  22.675  1.00110.00           H  
ATOM   3384 HG22 ILE A 212      15.137  -1.719  23.167  1.00110.00           H  
ATOM   3385 HG23 ILE A 212      14.191  -0.758  24.302  1.00110.00           H  
ATOM   3386 HD11 ILE A 212      12.742   2.542  21.409  1.00110.00           H  
ATOM   3387 HD12 ILE A 212      13.870   1.535  20.523  1.00110.00           H  
ATOM   3388 HD13 ILE A 212      12.634   0.795  21.539  1.00110.00           H  
ATOM   3389  N   MET A 213      18.000  -0.932  23.290  1.00 30.00           N  
ATOM   3390  CA  MET A 213      18.728  -2.180  23.592  1.00 30.00           C  
ATOM   3391  C   MET A 213      19.660  -1.865  24.774  1.00 30.00           C  
ATOM   3392  O   MET A 213      19.828  -2.690  25.706  1.00 30.00           O  
ATOM   3393  CB  MET A 213      19.518  -2.705  22.404  1.00 30.00           C  
ATOM   3394  CG  MET A 213      20.457  -3.886  22.730  1.00 30.00           C  
ATOM   3395  SD  MET A 213      21.045  -4.494  21.166  1.00 30.00           S  
ATOM   3396  CE  MET A 213      22.285  -5.805  21.688  1.00 30.00           C  
ATOM   3397  H   MET A 213      18.048  -0.566  22.335  1.00110.00           H  
ATOM   3398  HA  MET A 213      18.017  -2.937  23.924  1.00110.00           H  
ATOM   3399  HB2 MET A 213      18.810  -2.998  21.629  1.00110.00           H  
ATOM   3400  HB3 MET A 213      20.106  -1.896  21.969  1.00110.00           H  
ATOM   3401  HG2 MET A 213      21.306  -3.583  23.343  1.00110.00           H  
ATOM   3402  HG3 MET A 213      19.929  -4.680  23.256  1.00110.00           H  
ATOM   3403  HE1 MET A 213      22.590  -6.450  20.867  1.00110.00           H  
ATOM   3404  HE2 MET A 213      23.164  -5.273  22.047  1.00110.00           H  
ATOM   3405  HE3 MET A 213      21.883  -6.423  22.491  1.00110.00           H  
ATOM   3406  N   ALA A 214      20.284  -0.702  24.720  1.00 30.00           N  
ATOM   3407  CA  ALA A 214      21.211  -0.317  25.797  1.00 30.00           C  
ATOM   3408  C   ALA A 214      20.501  -0.410  27.139  1.00 30.00           C  
ATOM   3409  O   ALA A 214      20.986  -1.067  28.102  1.00 30.00           O  
ATOM   3410  CB  ALA A 214      21.747   1.114  25.578  1.00 30.00           C  
ATOM   3411  H   ALA A 214      20.159  -0.088  23.921  1.00110.00           H  
ATOM   3412  HA  ALA A 214      22.052  -1.013  25.804  1.00110.00           H  
ATOM   3413  HB1 ALA A 214      22.384   1.413  26.408  1.00110.00           H  
ATOM   3414  HB2 ALA A 214      22.346   1.164  24.668  1.00110.00           H  
ATOM   3415  HB3 ALA A 214      20.942   1.844  25.492  1.00110.00           H  
ATOM   3416  N   GLU A 215      19.347   0.232  27.189  1.00 30.00           N  
ATOM   3417  CA  GLU A 215      18.550   0.392  28.388  1.00 30.00           C  
ATOM   3418  C   GLU A 215      18.035  -0.956  28.929  1.00 30.00           C  
ATOM   3419  O   GLU A 215      17.965  -1.169  30.169  1.00 30.00           O  
ATOM   3420  CB  GLU A 215      17.393   1.336  28.047  1.00 30.00           C  
ATOM   3421  CG  GLU A 215      16.357   1.553  29.146  1.00 30.00           C  
ATOM   3422  CD  GLU A 215      15.509   2.779  28.928  1.00 30.00           C  
ATOM   3423  OE1 GLU A 215      15.769   3.517  27.953  1.00 30.00           O  
ATOM   3424  OE2 GLU A 215      14.581   3.034  29.736  1.00 30.00           O1-
ATOM   3425  H   GLU A 215      19.016   0.690  26.349  1.00110.00           H  
ATOM   3426  HA  GLU A 215      19.172   0.839  29.164  1.00110.00           H  
ATOM   3427  HB2 GLU A 215      17.855   2.287  27.778  1.00110.00           H  
ATOM   3428  HB3 GLU A 215      16.869   0.999  27.154  1.00110.00           H  
ATOM   3429  HG2 GLU A 215      15.702   0.686  29.239  1.00110.00           H  
ATOM   3430  HG3 GLU A 215      16.858   1.675  30.107  1.00110.00           H  
ATOM   3431  N   LEU A 216      17.737  -1.884  28.031  1.00 30.00           N  
ATOM   3432  CA  LEU A 216      17.284  -3.235  28.411  1.00 30.00           C  
ATOM   3433  C   LEU A 216      18.424  -3.995  29.054  1.00 30.00           C  
ATOM   3434  O   LEU A 216      18.193  -4.805  29.969  1.00 30.00           O  
ATOM   3435  CB  LEU A 216      16.799  -4.068  27.206  1.00 30.00           C  
ATOM   3436  CG  LEU A 216      15.540  -3.639  26.449  1.00 30.00           C  
ATOM   3437  CD1 LEU A 216      15.084  -4.741  25.503  1.00 30.00           C  
ATOM   3438  CD2 LEU A 216      14.459  -3.208  27.414  1.00 30.00           C  
ATOM   3439  H   LEU A 216      17.772  -1.625  27.051  1.00110.00           H  
ATOM   3440  HA  LEU A 216      16.493  -3.154  29.158  1.00110.00           H  
ATOM   3441  HB2 LEU A 216      17.614  -4.186  26.490  1.00110.00           H  
ATOM   3442  HB3 LEU A 216      16.601  -5.070  27.586  1.00110.00           H  
ATOM   3443  HG  LEU A 216      15.786  -2.773  25.839  1.00110.00           H  
ATOM   3444 HD11 LEU A 216      14.214  -4.432  24.924  1.00110.00           H  
ATOM   3445 HD12 LEU A 216      15.868  -4.993  24.789  1.00110.00           H  
ATOM   3446 HD13 LEU A 216      14.815  -5.653  26.033  1.00110.00           H  
ATOM   3447 HD21 LEU A 216      13.532  -2.968  26.903  1.00110.00           H  
ATOM   3448 HD22 LEU A 216      14.230  -3.993  28.135  1.00110.00           H  
ATOM   3449 HD23 LEU A 216      14.741  -2.310  27.966  1.00110.00           H  
ATOM   3450  N   LEU A 217      19.644  -3.778  28.546  1.00 30.00           N  
ATOM   3451  CA  LEU A 217      20.823  -4.445  29.067  1.00 30.00           C  
ATOM   3452  C   LEU A 217      21.301  -3.862  30.385  1.00 30.00           C  
ATOM   3453  O   LEU A 217      21.761  -4.623  31.220  1.00 30.00           O  
ATOM   3454  CB  LEU A 217      21.982  -4.466  28.056  1.00 30.00           C  
ATOM   3455  CG  LEU A 217      21.764  -5.308  26.778  1.00 30.00           C  
ATOM   3456  CD1 LEU A 217      22.797  -4.974  25.764  1.00 30.00           C  
ATOM   3457  CD2 LEU A 217      21.751  -6.828  27.116  1.00 30.00           C  
ATOM   3458  H   LEU A 217      19.752  -3.112  27.788  1.00110.00           H  
ATOM   3459  HA  LEU A 217      20.555  -5.480  29.287  1.00110.00           H  
ATOM   3460  HB2 LEU A 217      22.197  -3.435  27.770  1.00110.00           H  
ATOM   3461  HB3 LEU A 217      22.891  -4.820  28.547  1.00110.00           H  
ATOM   3462  HG  LEU A 217      20.792  -5.049  26.358  1.00110.00           H  
ATOM   3463 HD11 LEU A 217      22.638  -5.546  24.850  1.00110.00           H  
ATOM   3464 HD12 LEU A 217      22.755  -3.918  25.495  1.00110.00           H  
ATOM   3465 HD13 LEU A 217      23.804  -5.190  26.123  1.00110.00           H  
ATOM   3466 HD21 LEU A 217      21.524  -7.422  26.229  1.00110.00           H  
ATOM   3467 HD22 LEU A 217      22.723  -7.160  27.483  1.00110.00           H  
ATOM   3468 HD23 LEU A 217      21.015  -7.092  27.872  1.00110.00           H  
ATOM   3469  N   THR A 218      21.213  -2.547  30.576  1.00 30.00           N  
ATOM   3470  CA  THR A 218      21.768  -1.897  31.793  1.00 30.00           C  
ATOM   3471  C   THR A 218      20.725  -1.511  32.825  1.00 30.00           C  
ATOM   3472  O   THR A 218      21.051  -1.246  33.995  1.00 30.00           O  
ATOM   3473  CB  THR A 218      22.486  -0.589  31.460  1.00 30.00           C  
ATOM   3474  OG1 THR A 218      21.490   0.387  31.064  1.00 30.00           O  
ATOM   3475  CG2 THR A 218      23.491  -0.765  30.346  1.00 30.00           C  
ATOM   3476  H   THR A 218      20.894  -1.947  29.818  1.00110.00           H  
ATOM   3477  HA  THR A 218      22.492  -2.549  32.284  1.00110.00           H  
ATOM   3478  HB  THR A 218      23.005  -0.208  32.343  1.00110.00           H  
ATOM   3479  HG1 THR A 218      21.919   1.103  30.611  1.00110.00           H  
ATOM   3480 HG21 THR A 218      24.024   0.166  30.152  1.00110.00           H  
ATOM   3481 HG22 THR A 218      24.239  -1.510  30.619  1.00110.00           H  
ATOM   3482 HG23 THR A 218      23.051  -1.086  29.406  1.00110.00           H  
ATOM   3483  N   GLY A 219      19.472  -1.384  32.420  1.00 30.00           N  
ATOM   3484  CA  GLY A 219      18.488  -0.926  33.363  1.00 30.00           C  
ATOM   3485  C   GLY A 219      18.348   0.592  33.407  1.00 30.00           C  
ATOM   3486  O   GLY A 219      17.331   1.064  33.871  1.00 30.00           O  
ATOM   3487  H   GLY A 219      19.201  -1.468  31.442  1.00110.00           H  
ATOM   3488  HA2 GLY A 219      17.528  -1.333  33.043  1.00110.00           H  
ATOM   3489  HA3 GLY A 219      18.640  -1.306  34.375  1.00110.00           H  
ATOM   3490  N   ARG A 220      19.304   1.346  32.827  1.00 30.00           N  
ATOM   3491  CA  ARG A 220      19.304   2.820  32.911  1.00 30.00           C  
ATOM   3492  C   ARG A 220      19.029   3.490  31.550  1.00 30.00           C  
ATOM   3493  O   ARG A 220      19.443   2.954  30.532  1.00 30.00           O  
ATOM   3494  CB  ARG A 220      20.686   3.310  33.373  1.00 30.00           C  
ATOM   3495  CG  ARG A 220      21.308   2.642  34.618  1.00 30.00           C  
ATOM   3496  CD  ARG A 220      21.092   3.435  35.929  1.00 30.00           C  
ATOM   3497  NE  ARG A 220      21.337   2.639  37.154  1.00 30.00           N  
ATOM   3498  CZ  ARG A 220      20.484   1.730  37.698  1.00 30.00           C  
ATOM   3499  NH1 ARG A 220      19.298   1.454  37.143  1.00 30.00           N  
ATOM   3500  NH2 ARG A 220      20.817   1.087  38.810  1.00 30.00           N1+
ATOM   3501  H   ARG A 220      20.016   0.895  32.255  1.00110.00           H  
ATOM   3502  HA  ARG A 220      18.558   3.172  33.626  1.00110.00           H  
ATOM   3503  HB2 ARG A 220      21.386   3.135  32.553  1.00110.00           H  
ATOM   3504  HB3 ARG A 220      20.679   4.394  33.499  1.00110.00           H  
ATOM   3505  HG2 ARG A 220      20.979   1.609  34.734  1.00110.00           H  
ATOM   3506  HG3 ARG A 220      22.384   2.572  34.458  1.00110.00           H  
ATOM   3507  HD2 ARG A 220      21.738   4.313  35.943  1.00110.00           H  
ATOM   3508  HD3 ARG A 220      20.069   3.810  35.974  1.00110.00           H  
ATOM   3509  HE  ARG A 220      22.235   2.789  37.596  1.00110.00           H  
ATOM   3510 HH11 ARG A 220      18.671   0.780  37.557  1.00110.00           H  
ATOM   3511 HH12 ARG A 220      19.013   1.910  36.289  1.00110.00           H  
ATOM   3512 HH21 ARG A 220      20.197   0.409  39.227  1.00110.00           H  
ATOM   3513 HH22 ARG A 220      21.701   1.264  39.264  1.00110.00           H  
ATOM   3514  N   THR A 221      18.386   4.651  31.531  1.00 30.00           N  
ATOM   3515  CA  THR A 221      18.257   5.385  30.246  1.00 30.00           C  
ATOM   3516  C   THR A 221      19.673   5.747  29.776  1.00 30.00           C  
ATOM   3517  O   THR A 221      20.449   6.370  30.524  1.00 30.00           O  
ATOM   3518  CB  THR A 221      17.476   6.716  30.438  1.00 30.00           C  
ATOM   3519  OG1 THR A 221      16.209   6.468  31.059  1.00 30.00           O  
ATOM   3520  CG2 THR A 221      17.122   7.407  29.057  1.00 30.00           C  
ATOM   3521  H   THR A 221      17.991   5.069  32.357  1.00110.00           H  
ATOM   3522  HA  THR A 221      17.747   4.753  29.516  1.00110.00           H  
ATOM   3523  HB  THR A 221      18.042   7.406  31.067  1.00110.00           H  
ATOM   3524  HG1 THR A 221      15.711   7.275  31.072  1.00110.00           H  
ATOM   3525 HG21 THR A 221      16.627   8.362  29.216  1.00110.00           H  
ATOM   3526 HG22 THR A 221      18.013   7.618  28.469  1.00110.00           H  
ATOM   3527 HG23 THR A 221      16.467   6.778  28.451  1.00110.00           H  
ATOM   3528  N   LEU A 222      20.020   5.390  28.542  1.00 30.00           N  
ATOM   3529  CA  LEU A 222      21.347   5.689  28.052  1.00 30.00           C  
ATOM   3530  C   LEU A 222      21.564   7.174  28.014  1.00 30.00           C  
ATOM   3531  O   LEU A 222      22.590   7.652  28.467  1.00 30.00           O  
ATOM   3532  CB  LEU A 222      21.555   5.133  26.637  1.00 30.00           C  
ATOM   3533  CG  LEU A 222      22.900   5.148  25.908  1.00 30.00           C  
ATOM   3534  CD1 LEU A 222      23.970   4.271  26.605  1.00 30.00           C  
ATOM   3535  CD2 LEU A 222      22.731   4.569  24.469  1.00 30.00           C  
ATOM   3536  H   LEU A 222      19.397   4.816  27.993  1.00110.00           H  
ATOM   3537  HA  LEU A 222      22.080   5.236  28.723  1.00110.00           H  
ATOM   3538  HB2 LEU A 222      21.234   4.091  26.663  1.00110.00           H  
ATOM   3539  HB3 LEU A 222      20.831   5.615  25.976  1.00110.00           H  
ATOM   3540  HG  LEU A 222      23.262   6.173  25.842  1.00110.00           H  
ATOM   3541 HD11 LEU A 222      24.895   4.252  26.031  1.00110.00           H  
ATOM   3542 HD12 LEU A 222      24.216   4.676  27.587  1.00110.00           H  
ATOM   3543 HD13 LEU A 222      23.616   3.254  26.756  1.00110.00           H  
ATOM   3544 HD21 LEU A 222      23.660   4.672  23.911  1.00110.00           H  
ATOM   3545 HD22 LEU A 222      22.459   3.516  24.474  1.00110.00           H  
ATOM   3546 HD23 LEU A 222      21.961   5.103  23.912  1.00110.00           H  
ATOM   3547  N   PHE A 223      20.624   7.923  27.430  1.00 30.00           N  
ATOM   3548  CA  PHE A 223      20.823   9.369  27.240  1.00 30.00           C  
ATOM   3549  C   PHE A 223      19.682  10.195  27.769  1.00 30.00           C  
ATOM   3550  O   PHE A 223      18.892  10.675  26.999  1.00 30.00           O  
ATOM   3551  CB  PHE A 223      20.961   9.757  25.752  1.00 30.00           C  
ATOM   3552  CG  PHE A 223      22.042   9.084  25.056  1.00 30.00           C  
ATOM   3553  CD1 PHE A 223      23.351   9.167  25.498  1.00 30.00           C  
ATOM   3554  CD2 PHE A 223      21.747   8.308  23.950  1.00 30.00           C  
ATOM   3555  CE1 PHE A 223      24.394   8.560  24.797  1.00 30.00           C  
ATOM   3556  CE2 PHE A 223      22.749   7.681  23.238  1.00 30.00           C  
ATOM   3557  CZ  PHE A 223      24.092   7.766  23.657  1.00 30.00           C  
ATOM   3558  H   PHE A 223      19.810   7.482  27.033  1.00110.00           H  
ATOM   3559  HA  PHE A 223      21.718   9.733  27.745  1.00110.00           H  
ATOM   3560  HB2 PHE A 223      20.036   9.540  25.213  1.00110.00           H  
ATOM   3561  HB3 PHE A 223      21.144  10.830  25.655  1.00110.00           H  
ATOM   3562  HD1 PHE A 223      23.596   9.745  26.376  1.00110.00           H  
ATOM   3563  HD2 PHE A 223      20.728   8.203  23.603  1.00110.00           H  
ATOM   3564  HE1 PHE A 223      25.413   8.670  25.138  1.00110.00           H  
ATOM   3565  HE2 PHE A 223      22.495   7.092  22.367  1.00110.00           H  
ATOM   3566  HZ  PHE A 223      24.869   7.277  23.094  1.00110.00           H  
ATOM   3567  N   PRO A 224      19.567  10.362  29.082  1.00 30.00           N  
ATOM   3568  CA  PRO A 224      18.448  11.142  29.626  1.00 30.00           C  
ATOM   3569  C   PRO A 224      18.625  12.652  29.655  1.00 30.00           C  
ATOM   3570  O   PRO A 224      18.718  13.218  30.743  1.00 30.00           O  
ATOM   3571  CB  PRO A 224      18.325  10.614  31.058  1.00 30.00           C  
ATOM   3572  CG  PRO A 224      19.743  10.152  31.431  1.00 30.00           C  
ATOM   3573  CD  PRO A 224      20.455   9.829  30.134  1.00 30.00           C  
ATOM   3574  HA  PRO A 224      17.520  10.919  29.103  1.00110.00           H  
ATOM   3575  HB2 PRO A 224      17.874  11.281  31.795  1.00110.00           H  
ATOM   3576  HB3 PRO A 224      17.670   9.744  31.038  1.00110.00           H  
ATOM   3577  HG2 PRO A 224      20.263  10.973  31.929  1.00110.00           H  
ATOM   3578  HG3 PRO A 224      19.737   9.309  32.123  1.00110.00           H  
ATOM   3579  HD2 PRO A 224      21.464  10.232  30.119  1.00110.00           H  
ATOM   3580  HD3 PRO A 224      20.533   8.753  30.034  1.00110.00           H  
ATOM   3581  N   GLY A 225      18.638  13.302  28.495  1.00 30.00           N  
ATOM   3582  CA  GLY A 225      18.783  14.741  28.436  1.00 30.00           C  
ATOM   3583  C   GLY A 225      17.579  15.477  29.012  1.00 30.00           C  
ATOM   3584  O   GLY A 225      16.465  14.954  29.041  1.00 30.00           O  
ATOM   3585  H   GLY A 225      18.460  12.802  27.630  1.00110.00           H  
ATOM   3586  HA2 GLY A 225      19.729  14.863  28.918  1.00110.00           H  
ATOM   3587  HA3 GLY A 225      18.915  15.052  27.403  1.00110.00           H  
ATOM   3588  N   THR A 226      17.817  16.696  29.478  1.00 30.00           N  
ATOM   3589  CA  THR A 226      16.760  17.576  30.006  1.00 30.00           C  
ATOM   3590  C   THR A 226      16.234  18.589  28.971  1.00 30.00           C  
ATOM   3591  O   THR A 226      15.169  19.204  29.167  1.00 30.00           O  
ATOM   3592  CB  THR A 226      17.321  18.338  31.173  1.00 30.00           C  
ATOM   3593  OG1 THR A 226      18.310  19.236  30.653  1.00 30.00           O  
ATOM   3594  CG2 THR A 226      18.111  17.414  32.094  1.00 30.00           C  
ATOM   3595  H   THR A 226      18.781  17.000  29.603  1.00110.00           H  
ATOM   3596  HA  THR A 226      15.912  16.989  30.364  1.00110.00           H  
ATOM   3597  HB  THR A 226      16.541  18.883  31.708  1.00110.00           H  
ATOM   3598  HG1 THR A 226      18.612  19.794  31.358  1.00110.00           H  
ATOM   3599 HG21 THR A 226      18.403  17.948  32.999  1.00110.00           H  
ATOM   3600 HG22 THR A 226      17.495  16.572  32.414  1.00110.00           H  
ATOM   3601 HG23 THR A 226      19.026  17.006  31.682  1.00110.00           H  
ATOM   3602  N   ASP A 227      17.002  18.815  27.913  1.00 30.00           N  
ATOM   3603  CA  ASP A 227      16.543  19.575  26.750  1.00 30.00           C  
ATOM   3604  C   ASP A 227      17.326  19.149  25.533  1.00 30.00           C  
ATOM   3605  O   ASP A 227      18.201  18.298  25.649  1.00 30.00           O  
ATOM   3606  CB  ASP A 227      16.578  21.109  26.971  1.00 30.00           C  
ATOM   3607  CG  ASP A 227      17.935  21.633  27.464  1.00 30.00           C  
ATOM   3608  OD1 ASP A 227      18.999  21.083  27.114  1.00 30.00           O  
ATOM   3609  OD2 ASP A 227      18.022  22.653  28.184  1.00 30.00           O1-
ATOM   3610  H   ASP A 227      17.899  18.356  27.847  1.00110.00           H  
ATOM   3611  HA  ASP A 227      15.508  19.292  26.548  1.00110.00           H  
ATOM   3612  HB2 ASP A 227      16.303  21.654  26.068  1.00110.00           H  
ATOM   3613  HB3 ASP A 227      15.830  21.382  27.715  1.00110.00           H  
ATOM   3614  N   HIS A 228      17.002  19.702  24.366  1.00 30.00           N  
ATOM   3615  CA  HIS A 228      17.705  19.362  23.137  1.00 30.00           C  
ATOM   3616  C   HIS A 228      19.217  19.517  23.292  1.00 30.00           C  
ATOM   3617  O   HIS A 228      20.003  18.726  22.754  1.00 30.00           O  
ATOM   3618  CB  HIS A 228      17.223  20.209  21.956  1.00 30.00           C  
ATOM   3619  CG  HIS A 228      16.002  19.677  21.267  1.00 30.00           C  
ATOM   3620  ND1 HIS A 228      15.649  19.681  19.957  1.00 30.00           N  
ATOM   3621  CD2 HIS A 228      14.959  19.083  21.949  1.00 30.00           C  
ATOM   3622  CE1 HIS A 228      14.425  19.063  19.868  1.00 30.00           C  
ATOM   3623  NE2 HIS A 228      14.026  18.725  21.083  1.00 30.00           N  
ATOM   3624  H   HIS A 228      16.281  20.412  24.333  1.00110.00           H  
ATOM   3625  HA  HIS A 228      17.530  18.310  22.935  1.00110.00           H  
ATOM   3626  HB2 HIS A 228      17.073  21.250  22.241  1.00110.00           H  
ATOM   3627  HB3 HIS A 228      17.997  20.231  21.185  1.00110.00           H  
ATOM   3628  HD1 HIS A 228      16.191  20.036  19.179  1.00110.00           H  
ATOM   3629  HD2 HIS A 228      14.830  18.909  23.006  1.00110.00           H  
ATOM   3630  HE1 HIS A 228      13.873  18.894  18.955  1.00110.00           H  
ATOM   3631  N   ILE A 229      19.610  20.547  24.041  1.00 30.00           N  
ATOM   3632  CA  ILE A 229      21.020  20.861  24.255  1.00 30.00           C  
ATOM   3633  C   ILE A 229      21.770  19.851  25.117  1.00 30.00           C  
ATOM   3634  O   ILE A 229      22.825  19.352  24.685  1.00 30.00           O  
ATOM   3635  CB  ILE A 229      21.197  22.312  24.807  1.00 30.00           C  
ATOM   3636  CG1 ILE A 229      20.852  23.369  23.743  1.00 30.00           C  
ATOM   3637  CG2 ILE A 229      22.624  22.520  25.349  1.00 30.00           C  
ATOM   3638  CD1 ILE A 229      21.366  23.128  22.291  1.00 30.00           C  
ATOM   3639  H   ILE A 229      18.920  21.102  24.524  1.00110.00           H  
ATOM   3640  HA  ILE A 229      21.522  20.792  23.289  1.00110.00           H  
ATOM   3641  HB  ILE A 229      20.527  22.469  25.652  1.00110.00           H  
ATOM   3642 HG12 ILE A 229      19.766  23.456  23.689  1.00110.00           H  
ATOM   3643 HG13 ILE A 229      21.192  24.348  24.083  1.00110.00           H  
ATOM   3644 HG21 ILE A 229      22.795  23.568  25.598  1.00110.00           H  
ATOM   3645 HG22 ILE A 229      22.829  21.964  26.265  1.00110.00           H  
ATOM   3646 HG23 ILE A 229      23.358  22.251  24.595  1.00110.00           H  
ATOM   3647 HD11 ILE A 229      21.175  24.005  21.669  1.00110.00           H  
ATOM   3648 HD12 ILE A 229      22.443  22.948  22.273  1.00110.00           H  
ATOM   3649 HD13 ILE A 229      20.867  22.283  21.812  1.00110.00           H  
ATOM   3650  N   ASP A 230      21.233  19.606  26.316  1.00 30.00           N  
ATOM   3651  CA  ASP A 230      21.706  18.607  27.252  1.00 30.00           C  
ATOM   3652  C   ASP A 230      21.707  17.235  26.590  1.00 30.00           C  
ATOM   3653  O   ASP A 230      22.660  16.471  26.771  1.00 30.00           O  
ATOM   3654  CB  ASP A 230      20.806  18.567  28.477  1.00 30.00           C  
ATOM   3655  CG  ASP A 230      21.246  17.515  29.493  1.00 30.00           C  
ATOM   3656  OD1 ASP A 230      22.398  17.563  29.966  1.00 30.00           O  
ATOM   3657  OD2 ASP A 230      20.507  16.613  29.899  1.00 30.00           O1-
ATOM   3658  H   ASP A 230      20.393  20.122  26.573  1.00110.00           H  
ATOM   3659  HA  ASP A 230      22.726  18.859  27.548  1.00110.00           H  
ATOM   3660  HB2 ASP A 230      20.806  19.536  28.977  1.00110.00           H  
ATOM   3661  HB3 ASP A 230      19.773  18.372  28.192  1.00110.00           H  
ATOM   3662  N   GLN A 231      20.643  16.946  25.820  1.00 30.00           N  
ATOM   3663  CA  GLN A 231      20.579  15.707  25.014  1.00 30.00           C  
ATOM   3664  C   GLN A 231      21.748  15.453  24.045  1.00 30.00           C  
ATOM   3665  O   GLN A 231      22.351  14.364  24.049  1.00 30.00           O  
ATOM   3666  CB  GLN A 231      19.205  15.591  24.313  1.00 30.00           C  
ATOM   3667  CG  GLN A 231      19.015  14.257  23.571  1.00 30.00           C  
ATOM   3668  CD  GLN A 231      18.672  13.140  24.548  1.00 30.00           C  
ATOM   3669  OE1 GLN A 231      18.044  13.399  25.574  1.00 30.00           O  
ATOM   3670  NE2 GLN A 231      19.083  11.916  24.231  1.00 30.00           N  
ATOM   3671  H   GLN A 231      19.883  17.619  25.751  1.00110.00           H  
ATOM   3672  HA  GLN A 231      20.635  14.894  25.741  1.00110.00           H  
ATOM   3673  HB2 GLN A 231      18.409  15.752  25.038  1.00110.00           H  
ATOM   3674  HB3 GLN A 231      19.118  16.414  23.610  1.00110.00           H  
ATOM   3675  HG2 GLN A 231      18.148  14.321  22.916  1.00110.00           H  
ATOM   3676  HG3 GLN A 231      19.851  13.986  22.926  1.00110.00           H  
ATOM   3677 HE21 GLN A 231      18.872  11.169  24.883  1.00110.00           H  
ATOM   3678 HE22 GLN A 231      19.567  11.727  23.366  1.00110.00           H  
ATOM   3679  N   LEU A 232      22.030  16.409  23.161  1.00 30.00           N  
ATOM   3680  CA  LEU A 232      23.191  16.309  22.309  1.00 30.00           C  
ATOM   3681  C   LEU A 232      24.554  16.174  23.121  1.00 30.00           C  
ATOM   3682  O   LEU A 232      25.433  15.418  22.691  1.00 30.00           O  
ATOM   3683  CB  LEU A 232      23.198  17.432  21.251  1.00 30.00           C  
ATOM   3684  CG  LEU A 232      24.242  17.168  20.181  1.00 30.00           C  
ATOM   3685  CD1 LEU A 232      23.893  15.910  19.438  1.00 30.00           C  
ATOM   3686  CD2 LEU A 232      24.402  18.322  19.218  1.00 30.00           C  
ATOM   3687  H   LEU A 232      21.491  17.269  23.166  1.00110.00           H  
ATOM   3688  HA  LEU A 232      23.056  15.357  21.798  1.00110.00           H  
ATOM   3689  HB2 LEU A 232      22.212  17.527  20.794  1.00110.00           H  
ATOM   3690  HB3 LEU A 232      23.396  18.384  21.745  1.00110.00           H  
ATOM   3691  HG  LEU A 232      25.219  17.040  20.646  1.00110.00           H  
ATOM   3692 HD11 LEU A 232      24.512  15.805  18.540  1.00110.00           H  
ATOM   3693 HD12 LEU A 232      24.078  15.009  20.030  1.00110.00           H  
ATOM   3694 HD13 LEU A 232      22.848  15.897  19.107  1.00110.00           H  
ATOM   3695 HD21 LEU A 232      25.318  18.222  18.632  1.00110.00           H  
ATOM   3696 HD22 LEU A 232      23.576  18.343  18.514  1.00110.00           H  
ATOM   3697 HD23 LEU A 232      24.449  19.279  19.742  1.00110.00           H  
ATOM   3698  N   LYS A 233      24.699  16.873  24.258  1.00 30.00           N  
ATOM   3699  CA  LYS A 233      25.920  16.835  25.078  1.00 30.00           C  
ATOM   3700  C   LYS A 233      26.120  15.418  25.591  1.00 30.00           C  
ATOM   3701  O   LYS A 233      27.226  14.861  25.521  1.00 30.00           O  
ATOM   3702  CB  LYS A 233      25.825  17.800  26.292  1.00 30.00           C  
ATOM   3703  CG  LYS A 233      26.875  18.912  26.332  1.00 30.00           C  
ATOM   3704  CD  LYS A 233      26.296  20.244  26.905  1.00 30.00           C  
ATOM   3705  CE  LYS A 233      26.211  21.305  25.789  1.00 30.00           C  
ATOM   3706  NZ  LYS A 233      26.555  22.679  26.281  1.00 30.00           N1+
ATOM   3707  H   LYS A 233      23.936  17.475  24.548  1.00110.00           H  
ATOM   3708  HA  LYS A 233      26.772  17.086  24.444  1.00110.00           H  
ATOM   3709  HB2 LYS A 233      24.834  18.254  26.273  1.00110.00           H  
ATOM   3710  HB3 LYS A 233      25.846  17.270  27.247  1.00110.00           H  
ATOM   3711  HG2 LYS A 233      27.705  18.577  26.956  1.00110.00           H  
ATOM   3712  HG3 LYS A 233      27.313  19.055  25.345  1.00110.00           H  
ATOM   3713  HD2 LYS A 233      25.337  20.118  27.410  1.00110.00           H  
ATOM   3714  HD3 LYS A 233      26.987  20.595  27.673  1.00110.00           H  
ATOM   3715  HE2 LYS A 233      26.892  21.093  24.971  1.00110.00           H  
ATOM   3716  HE3 LYS A 233      25.209  21.293  25.369  1.00110.00           H  
ATOM   3717  HZ1 LYS A 233      26.470  23.333  25.516  1.00110.00           H  
ATOM   3718  HZ2 LYS A 233      25.921  22.945  27.020  1.00110.00           H  
ATOM   3719  HZ3 LYS A 233      27.502  22.690  26.628  1.00110.00           H  
ATOM   3720  N   LEU A 234      25.048  14.834  26.086  1.00 30.00           N  
ATOM   3721  CA  LEU A 234      25.050  13.421  26.534  1.00 30.00           C  
ATOM   3722  C   LEU A 234      25.377  12.465  25.384  1.00 30.00           C  
ATOM   3723  O   LEU A 234      26.156  11.489  25.534  1.00 30.00           O  
ATOM   3724  CB  LEU A 234      23.682  13.004  27.107  1.00 30.00           C  
ATOM   3725  CG  LEU A 234      23.166  13.651  28.388  1.00 30.00           C  
ATOM   3726  CD1 LEU A 234      21.950  12.855  28.767  1.00 30.00           C  
ATOM   3727  CD2 LEU A 234      24.152  13.454  29.448  1.00 30.00           C  
ATOM   3728  H   LEU A 234      24.180  15.360  26.147  1.00110.00           H  
ATOM   3729  HA  LEU A 234      25.829  13.290  27.286  1.00110.00           H  
ATOM   3730  HB2 LEU A 234      22.926  13.143  26.332  1.00110.00           H  
ATOM   3731  HB3 LEU A 234      23.724  11.924  27.262  1.00110.00           H  
ATOM   3732  HG  LEU A 234      22.927  14.703  28.286  1.00110.00           H  
ATOM   3733 HD11 LEU A 234      21.502  13.231  29.688  1.00110.00           H  
ATOM   3734 HD12 LEU A 234      21.198  12.914  27.982  1.00110.00           H  
ATOM   3735 HD13 LEU A 234      22.194  11.808  28.914  1.00110.00           H  
ATOM   3736 HD21 LEU A 234      23.759  13.773  30.415  1.00110.00           H  
ATOM   3737 HD22 LEU A 234      24.464  12.412  29.548  1.00110.00           H  
ATOM   3738 HD23 LEU A 234      25.046  14.056  29.276  1.00110.00           H  
ATOM   3739  N   ILE A 235      24.816  12.714  24.196  1.00 30.00           N  
ATOM   3740  CA  ILE A 235      25.244  11.830  23.123  1.00 30.00           C  
ATOM   3741  C   ILE A 235      26.706  11.825  22.774  1.00 30.00           C  
ATOM   3742  O   ILE A 235      27.355  10.773  22.652  1.00 30.00           O  
ATOM   3743  CB  ILE A 235      24.323  12.071  21.829  1.00 30.00           C  
ATOM   3744  CG1 ILE A 235      22.915  11.738  22.267  1.00 30.00           C  
ATOM   3745  CG2 ILE A 235      24.841  11.235  20.644  1.00 30.00           C  
ATOM   3746  CD1 ILE A 235      21.763  12.061  21.172  1.00 30.00           C  
ATOM   3747  H   ILE A 235      24.145  13.461  24.052  1.00110.00           H  
ATOM   3748  HA  ILE A 235      25.029  10.806  23.434  1.00110.00           H  
ATOM   3749  HB  ILE A 235      24.363  13.124  21.551  1.00110.00           H  
ATOM   3750 HG12 ILE A 235      22.869  10.671  22.488  1.00110.00           H  
ATOM   3751 HG13 ILE A 235      22.622  12.202  23.199  1.00110.00           H  
ATOM   3752 HG21 ILE A 235      24.113  11.198  19.839  1.00110.00           H  
ATOM   3753 HG22 ILE A 235      25.755  11.650  20.218  1.00110.00           H  
ATOM   3754 HG23 ILE A 235      25.047  10.211  20.954  1.00110.00           H  
ATOM   3755 HD11 ILE A 235      20.778  11.793  21.553  1.00110.00           H  
ATOM   3756 HD12 ILE A 235      21.747  13.122  20.924  1.00110.00           H  
ATOM   3757 HD13 ILE A 235      21.910  11.502  20.250  1.00110.00           H  
ATOM   3758  N   LEU A 236      27.248  13.010  22.560  1.00 30.00           N  
ATOM   3759  CA  LEU A 236      28.572  13.021  22.021  1.00 30.00           C  
ATOM   3760  C   LEU A 236      29.590  12.636  23.101  1.00 30.00           C  
ATOM   3761  O   LEU A 236      30.729  12.322  22.728  1.00 30.00           O  
ATOM   3762  CB  LEU A 236      28.876  14.377  21.379  1.00 30.00           C  
ATOM   3763  CG  LEU A 236      27.902  14.854  20.296  1.00 30.00           C  
ATOM   3764  CD1 LEU A 236      28.071  16.351  20.185  1.00 30.00           C  
ATOM   3765  CD2 LEU A 236      28.133  14.185  18.953  1.00 30.00           C  
ATOM   3766  H   LEU A 236      26.702  13.863  22.653  1.00110.00           H  
ATOM   3767  HA  LEU A 236      28.686  12.311  21.210  1.00110.00           H  
ATOM   3768  HB2 LEU A 236      28.895  15.108  22.190  1.00110.00           H  
ATOM   3769  HB3 LEU A 236      29.892  14.371  20.982  1.00110.00           H  
ATOM   3770  HG  LEU A 236      26.871  14.667  20.596  1.00110.00           H  
ATOM   3771 HD11 LEU A 236      27.407  16.762  19.425  1.00110.00           H  
ATOM   3772 HD12 LEU A 236      27.826  16.853  21.123  1.00110.00           H  
ATOM   3773 HD13 LEU A 236      29.090  16.625  19.911  1.00110.00           H  
ATOM   3774 HD21 LEU A 236      27.502  14.628  18.182  1.00110.00           H  
ATOM   3775 HD22 LEU A 236      29.163  14.243  18.631  1.00110.00           H  
ATOM   3776 HD23 LEU A 236      27.883  13.125  19.010  1.00110.00           H  
ATOM   3777  N   ARG A 237      29.178  12.637  24.375  1.00 30.00           N  
ATOM   3778  CA  ARG A 237      30.005  12.088  25.495  1.00 30.00           C  
ATOM   3779  C   ARG A 237      30.245  10.572  25.286  1.00 30.00           C  
ATOM   3780  O   ARG A 237      31.322  10.062  25.612  1.00 30.00           O  
ATOM   3781  CB  ARG A 237      29.483  12.492  26.893  1.00 30.00           C  
ATOM   3782  CG  ARG A 237      30.267  11.914  28.112  1.00 30.00           C  
ATOM   3783  CD  ARG A 237      29.850  12.508  29.498  1.00 30.00           C  
ATOM   3784  NE  ARG A 237      29.135  13.787  29.348  1.00 30.00           N  
ATOM   3785  CZ  ARG A 237      28.300  14.319  30.246  1.00 30.00           C  
ATOM   3786  NH1 ARG A 237      27.703  15.482  29.984  1.00 30.00           N  
ATOM   3787  NH2 ARG A 237      28.047  13.692  31.395  1.00 30.00           N1+
ATOM   3788  H   ARG A 237      28.231  12.941  24.570  1.00110.00           H  
ATOM   3789  HA  ARG A 237      31.009  12.494  25.407  1.00110.00           H  
ATOM   3790  HB2 ARG A 237      29.510  13.580  26.903  1.00110.00           H  
ATOM   3791  HB3 ARG A 237      28.433  12.210  26.981  1.00110.00           H  
ATOM   3792  HG2 ARG A 237      30.154  10.829  28.144  1.00110.00           H  
ATOM   3793  HG3 ARG A 237      31.333  12.094  27.964  1.00110.00           H  
ATOM   3794  HD2 ARG A 237      29.184  11.796  29.985  1.00110.00           H  
ATOM   3795  HD3 ARG A 237      30.715  12.632  30.151  1.00110.00           H  
ATOM   3796  HE  ARG A 237      29.332  14.300  28.501  1.00110.00           H  
ATOM   3797 HH11 ARG A 237      27.060  15.895  30.643  1.00110.00           H  
ATOM   3798 HH12 ARG A 237      27.870  15.968  29.116  1.00110.00           H  
ATOM   3799 HH21 ARG A 237      27.411  14.083  32.074  1.00110.00           H  
ATOM   3800 HH22 ARG A 237      28.490  12.811  31.606  1.00110.00           H  
ATOM   3801  N   LEU A 238      29.314   9.870  24.622  1.00 30.00           N  
ATOM   3802  CA  LEU A 238      29.498   8.453  24.382  1.00 30.00           C  
ATOM   3803  C   LEU A 238      30.161   8.277  23.026  1.00 30.00           C  
ATOM   3804  O   LEU A 238      31.105   7.533  22.925  1.00 30.00           O  
ATOM   3805  CB  LEU A 238      28.186   7.655  24.458  1.00 30.00           C  
ATOM   3806  CG  LEU A 238      28.312   6.158  24.234  1.00 30.00           C  
ATOM   3807  CD1 LEU A 238      29.119   5.485  25.411  1.00 30.00           C  
ATOM   3808  CD2 LEU A 238      26.941   5.539  24.053  1.00 30.00           C  
ATOM   3809  H   LEU A 238      28.479  10.330  24.276  1.00110.00           H  
ATOM   3810  HA  LEU A 238      30.160   8.029  25.137  1.00110.00           H  
ATOM   3811  HB2 LEU A 238      27.725   7.831  25.430  1.00110.00           H  
ATOM   3812  HB3 LEU A 238      27.488   8.068  23.729  1.00110.00           H  
ATOM   3813  HG  LEU A 238      28.853   5.955  23.310  1.00110.00           H  
ATOM   3814 HD11 LEU A 238      29.167   4.405  25.271  1.00110.00           H  
ATOM   3815 HD12 LEU A 238      30.144   5.844  25.464  1.00110.00           H  
ATOM   3816 HD13 LEU A 238      28.648   5.672  26.377  1.00110.00           H  
ATOM   3817 HD21 LEU A 238      27.002   4.450  24.028  1.00110.00           H  
ATOM   3818 HD22 LEU A 238      26.261   5.816  24.859  1.00110.00           H  
ATOM   3819 HD23 LEU A 238      26.498   5.847  23.107  1.00110.00           H  
ATOM   3820  N   VAL A 239      29.702   9.021  22.015  1.00 30.00           N  
ATOM   3821  CA  VAL A 239      30.040   8.609  20.658  1.00 30.00           C  
ATOM   3822  C   VAL A 239      31.170   9.487  20.030  1.00 30.00           C  
ATOM   3823  O   VAL A 239      31.668   9.167  18.971  1.00 30.00           O  
ATOM   3824  CB  VAL A 239      28.802   8.573  19.789  1.00 30.00           C  
ATOM   3825  CG1 VAL A 239      27.727   7.691  20.490  1.00 30.00           C  
ATOM   3826  CG2 VAL A 239      28.299   9.967  19.501  1.00 30.00           C  
ATOM   3827  H   VAL A 239      28.914   9.641  22.166  1.00110.00           H  
ATOM   3828  HA  VAL A 239      30.421   7.588  20.637  1.00110.00           H  
ATOM   3829  HB  VAL A 239      29.056   8.101  18.838  1.00110.00           H  
ATOM   3830 HG11 VAL A 239      26.908   7.473  19.806  1.00110.00           H  
ATOM   3831 HG12 VAL A 239      28.137   6.731  20.805  1.00110.00           H  
ATOM   3832 HG13 VAL A 239      27.291   8.178  21.363  1.00110.00           H  
ATOM   3833 HG21 VAL A 239      27.318   9.865  19.047  1.00110.00           H  
ATOM   3834 HG22 VAL A 239      28.146  10.530  20.403  1.00110.00           H  
ATOM   3835 HG23 VAL A 239      28.941  10.533  18.826  1.00110.00           H  
ATOM   3836  N   GLY A 240      31.547  10.519  20.749  1.00 30.00           N  
ATOM   3837  CA  GLY A 240      32.605  11.473  20.348  1.00 30.00           C  
ATOM   3838  C   GLY A 240      31.941  12.576  19.592  1.00 30.00           C  
ATOM   3839  O   GLY A 240      30.857  12.368  19.082  1.00 30.00           O  
ATOM   3840  H   GLY A 240      31.053  10.731  21.607  1.00110.00           H  
ATOM   3841  HA2 GLY A 240      33.067  11.858  21.256  1.00110.00           H  
ATOM   3842  HA3 GLY A 240      33.380  11.003  19.741  1.00110.00           H  
ATOM   3843  N   THR A 241      32.608  13.729  19.518  1.00 30.00           N  
ATOM   3844  CA  THR A 241      32.163  14.836  18.691  1.00 30.00           C  
ATOM   3845  C   THR A 241      32.504  14.410  17.292  1.00 30.00           C  
ATOM   3846  O   THR A 241      33.426  13.636  17.070  1.00 30.00           O  
ATOM   3847  CB  THR A 241      32.980  16.113  19.064  1.00 30.00           C  
ATOM   3848  OG1 THR A 241      34.304  15.718  19.404  1.00 30.00           O  
ATOM   3849  CG2 THR A 241      32.475  16.748  20.319  1.00 30.00           C  
ATOM   3850  H   THR A 241      33.561  13.795  19.866  1.00110.00           H  
ATOM   3851  HA  THR A 241      31.106  15.002  18.857  1.00110.00           H  
ATOM   3852  HB  THR A 241      32.988  16.841  18.249  1.00110.00           H  
ATOM   3853  HG1 THR A 241      34.910  16.194  18.838  1.00110.00           H  
ATOM   3854 HG21 THR A 241      32.979  17.689  20.534  1.00110.00           H  
ATOM   3855 HG22 THR A 241      31.417  16.994  20.223  1.00110.00           H  
ATOM   3856 HG23 THR A 241      32.574  16.094  21.187  1.00110.00           H  
ATOM   3857  N   PRO A 242      31.790  14.941  16.316  1.00 30.00           N  
ATOM   3858  CA  PRO A 242      32.012  14.584  14.926  1.00 30.00           C  
ATOM   3859  C   PRO A 242      33.479  14.866  14.519  1.00 30.00           C  
ATOM   3860  O   PRO A 242      34.074  15.885  14.922  1.00 30.00           O  
ATOM   3861  CB  PRO A 242      31.142  15.580  14.170  1.00 30.00           C  
ATOM   3862  CG  PRO A 242      30.065  15.843  15.030  1.00 30.00           C  
ATOM   3863  CD  PRO A 242      30.698  15.917  16.482  1.00 30.00           C  
ATOM   3864  HA  PRO A 242      31.719  13.549  14.745  1.00110.00           H  
ATOM   3865  HB2 PRO A 242      31.666  16.520  13.978  1.00110.00           H  
ATOM   3866  HB3 PRO A 242      30.824  15.199  13.200  1.00110.00           H  
ATOM   3867  HG2 PRO A 242      29.518  16.744  14.759  1.00110.00           H  
ATOM   3868  HG3 PRO A 242      29.347  15.028  14.960  1.00110.00           H  
ATOM   3869  HD2 PRO A 242      31.121  16.897  16.690  1.00110.00           H  
ATOM   3870  HD3 PRO A 242      29.943  15.679  17.225  1.00110.00           H  
ATOM   3871  N   GLY A 243      34.007  13.986  13.687  1.00 30.00           N  
ATOM   3872  CA  GLY A 243      35.308  14.197  13.093  1.00 30.00           C  
ATOM   3873  C   GLY A 243      35.115  14.995  11.807  1.00 30.00           C  
ATOM   3874  O   GLY A 243      33.978  15.250  11.424  1.00 30.00           O  
ATOM   3875  H   GLY A 243      33.447  13.219  13.353  1.00110.00           H  
ATOM   3876  HA2 GLY A 243      35.996  14.712  13.767  1.00110.00           H  
ATOM   3877  HA3 GLY A 243      35.750  13.230  12.855  1.00110.00           H  
ATOM   3878  N   ALA A 244      36.213  15.372  11.155  1.00 30.00           N  
ATOM   3879  CA  ALA A 244      36.148  16.125   9.911  1.00 30.00           C  
ATOM   3880  C   ALA A 244      35.378  15.438   8.754  1.00 30.00           C  
ATOM   3881  O   ALA A 244      34.862  16.144   7.887  1.00 30.00           O  
ATOM   3882  CB  ALA A 244      37.570  16.569   9.453  1.00 30.00           C  
ATOM   3883  H   ALA A 244      37.118  15.140  11.534  1.00110.00           H  
ATOM   3884  HA  ALA A 244      35.612  17.040  10.102  1.00110.00           H  
ATOM   3885  HB1 ALA A 244      37.519  17.158   8.536  1.00110.00           H  
ATOM   3886  HB2 ALA A 244      38.053  17.186  10.211  1.00110.00           H  
ATOM   3887  HB3 ALA A 244      38.211  15.709   9.257  1.00110.00           H  
ATOM   3888  N   GLU A 245      35.310  14.101   8.743  1.00 30.00           N  
ATOM   3889  CA  GLU A 245      34.585  13.359   7.703  1.00 30.00           C  
ATOM   3890  C   GLU A 245      33.089  13.623   7.789  1.00 30.00           C  
ATOM   3891  O   GLU A 245      32.415  13.809   6.762  1.00 30.00           O  
ATOM   3892  CB  GLU A 245      34.835  11.848   7.764  1.00 30.00           C  
ATOM   3893  CG  GLU A 245      34.625  11.141   6.419  1.00 30.00           C  
ATOM   3894  CD  GLU A 245      33.892   9.789   6.506  1.00 30.00           C  
ATOM   3895  OE1 GLU A 245      33.122   9.454   5.566  1.00 30.00           O  
ATOM   3896  OE2 GLU A 245      34.105   9.034   7.485  1.00 30.00           O1-
ATOM   3897  H   GLU A 245      35.765  13.593   9.485  1.00110.00           H  
ATOM   3898  HA  GLU A 245      34.940  13.731   6.740  1.00110.00           H  
ATOM   3899  HB2 GLU A 245      35.865  11.664   8.072  1.00110.00           H  
ATOM   3900  HB3 GLU A 245      34.221  11.401   8.549  1.00110.00           H  
ATOM   3901  HG2 GLU A 245      34.041  11.770   5.745  1.00110.00           H  
ATOM   3902  HG3 GLU A 245      35.584  10.987   5.923  1.00110.00           H  
ATOM   3903  N   LEU A 246      32.569  13.664   9.004  1.00 30.00           N  
ATOM   3904  CA  LEU A 246      31.162  13.982   9.193  1.00 30.00           C  
ATOM   3905  C   LEU A 246      30.948  15.492   9.181  1.00 30.00           C  
ATOM   3906  O   LEU A 246      29.919  15.978   8.727  1.00 30.00           O  
ATOM   3907  CB  LEU A 246      30.616  13.338  10.486  1.00 30.00           C  
ATOM   3908  CG  LEU A 246      29.217  13.747  10.994  1.00 30.00           C  
ATOM   3909  CD1 LEU A 246      28.083  13.488   9.994  1.00 30.00           C  
ATOM   3910  CD2 LEU A 246      28.813  13.030  12.348  1.00 30.00           C  
ATOM   3911  H   LEU A 246      33.177  13.593   9.806  1.00110.00           H  
ATOM   3912  HA  LEU A 246      30.569  13.571   8.373  1.00110.00           H  
ATOM   3913  HB2 LEU A 246      30.630  12.255  10.355  1.00110.00           H  
ATOM   3914  HB3 LEU A 246      31.324  13.542  11.291  1.00110.00           H  
ATOM   3915  HG  LEU A 246      29.227  14.817  11.207  1.00110.00           H  
ATOM   3916 HD11 LEU A 246      27.135  13.852  10.387  1.00110.00           H  
ATOM   3917 HD12 LEU A 246      28.246  14.000   9.047  1.00110.00           H  
ATOM   3918 HD13 LEU A 246      27.974  12.426   9.773  1.00110.00           H  
ATOM   3919 HD21 LEU A 246      27.856  13.400  12.714  1.00110.00           H  
ATOM   3920 HD22 LEU A 246      28.728  11.951  12.217  1.00110.00           H  
ATOM   3921 HD23 LEU A 246      29.554  13.207  13.126  1.00110.00           H  
ATOM   3922  N   LEU A 247      31.932  16.247   9.658  1.00 30.00           N  
ATOM   3923  CA  LEU A 247      31.731  17.675   9.722  1.00 30.00           C  
ATOM   3924  C   LEU A 247      31.508  18.232   8.304  1.00 30.00           C  
ATOM   3925  O   LEU A 247      30.755  19.195   8.159  1.00 30.00           O  
ATOM   3926  CB  LEU A 247      32.943  18.383  10.324  1.00 30.00           C  
ATOM   3927  CG  LEU A 247      33.224  18.436  11.825  1.00 30.00           C  
ATOM   3928  CD1 LEU A 247      34.627  18.968  12.016  1.00 30.00           C  
ATOM   3929  CD2 LEU A 247      32.169  19.256  12.561  1.00 30.00           C  
ATOM   3930  H   LEU A 247      32.735  15.827  10.117  1.00110.00           H  
ATOM   3931  HA  LEU A 247      30.848  17.892  10.320  1.00110.00           H  
ATOM   3932  HB2 LEU A 247      33.815  18.011   9.798  1.00110.00           H  
ATOM   3933  HB3 LEU A 247      32.898  19.430  10.012  1.00110.00           H  
ATOM   3934  HG  LEU A 247      33.188  17.431  12.240  1.00110.00           H  
ATOM   3935 HD11 LEU A 247      34.807  19.181  13.072  1.00110.00           H  
ATOM   3936 HD12 LEU A 247      35.400  18.261  11.733  1.00110.00           H  
ATOM   3937 HD13 LEU A 247      34.791  19.902  11.472  1.00110.00           H  
ATOM   3938 HD21 LEU A 247      32.402  19.309  13.624  1.00110.00           H  
ATOM   3939 HD22 LEU A 247      32.109  20.273  12.175  1.00110.00           H  
ATOM   3940 HD23 LEU A 247      31.181  18.804  12.474  1.00110.00           H  
ATOM   3941  N   LYS A 248      32.200  17.633   7.321  1.00 30.00           N  
ATOM   3942  CA  LYS A 248      32.153  18.002   5.884  1.00 30.00           C  
ATOM   3943  C   LYS A 248      30.752  17.914   5.362  1.00 30.00           C  
ATOM   3944  O   LYS A 248      30.404  18.635   4.421  1.00 30.00           O  
ATOM   3945  CB  LYS A 248      32.967  17.015   5.007  1.00 30.00           C  
ATOM   3946  CG  LYS A 248      34.457  17.224   4.868  1.00 30.00           C  
ATOM   3947  CD  LYS A 248      34.954  16.359   3.726  1.00 30.00           C  
ATOM   3948  CE  LYS A 248      36.087  15.456   4.136  1.00 30.00           C  
ATOM   3949  NZ  LYS A 248      37.045  15.251   3.024  1.00 30.00           N1+
ATOM   3950  H   LYS A 248      32.839  16.892   7.588  1.00110.00           H  
ATOM   3951  HA  LYS A 248      32.512  19.024   5.754  1.00110.00           H  
ATOM   3952  HB2 LYS A 248      32.774  15.992   5.334  1.00110.00           H  
ATOM   3953  HB3 LYS A 248      32.569  17.065   3.989  1.00110.00           H  
ATOM   3954  HG2 LYS A 248      34.643  18.270   4.621  1.00110.00           H  
ATOM   3955  HG3 LYS A 248      34.993  17.061   5.790  1.00110.00           H  
ATOM   3956  HD2 LYS A 248      34.173  15.747   3.272  1.00110.00           H  
ATOM   3957  HD3 LYS A 248      35.289  17.029   2.932  1.00110.00           H  
ATOM   3958  HE2 LYS A 248      36.662  15.886   4.956  1.00110.00           H  
ATOM   3959  HE3 LYS A 248      35.708  14.495   4.486  1.00110.00           H  
ATOM   3960  HZ1 LYS A 248      37.795  14.649   3.331  1.00110.00           H  
ATOM   3961  HZ2 LYS A 248      36.571  14.823   2.243  1.00110.00           H  
ATOM   3962  HZ3 LYS A 248      37.427  16.140   2.737  1.00110.00           H  
ATOM   3963  N   LYS A 249      29.942  17.029   5.959  1.00 30.00           N  
ATOM   3964  CA  LYS A 249      28.588  16.757   5.461  1.00 30.00           C  
ATOM   3965  C   LYS A 249      27.509  17.628   6.147  1.00 30.00           C  
ATOM   3966  O   LYS A 249      26.335  17.496   5.849  1.00 30.00           O  
ATOM   3967  CB  LYS A 249      28.283  15.245   5.600  1.00 30.00           C  
ATOM   3968  CG  LYS A 249      29.272  14.347   4.829  1.00 30.00           C  
ATOM   3969  CD  LYS A 249      28.771  12.908   4.674  1.00 30.00           C  
ATOM   3970  CE  LYS A 249      29.340  12.021   5.805  1.00 30.00           C  
ATOM   3971  NZ  LYS A 249      29.341  10.562   5.518  1.00 30.00           N1+
ATOM   3972  H   LYS A 249      30.252  16.550   6.797  1.00110.00           H  
ATOM   3973  HA  LYS A 249      28.527  16.996   4.397  1.00110.00           H  
ATOM   3974  HB2 LYS A 249      28.269  14.961   6.654  1.00110.00           H  
ATOM   3975  HB3 LYS A 249      27.272  15.062   5.231  1.00110.00           H  
ATOM   3976  HG2 LYS A 249      29.381  14.764   3.827  1.00110.00           H  
ATOM   3977  HG3 LYS A 249      30.270  14.391   5.267  1.00110.00           H  
ATOM   3978  HD2 LYS A 249      27.683  12.841   4.627  1.00110.00           H  
ATOM   3979  HD3 LYS A 249      29.141  12.522   3.723  1.00110.00           H  
ATOM   3980  HE2 LYS A 249      30.376  12.281   6.020  1.00110.00           H  
ATOM   3981  HE3 LYS A 249      28.780  12.190   6.726  1.00110.00           H  
ATOM   3982  HZ1 LYS A 249      29.662  10.075   6.347  1.00110.00           H  
ATOM   3983  HZ2 LYS A 249      28.391  10.272   5.318  1.00110.00           H  
ATOM   3984  HZ3 LYS A 249      29.945  10.354   4.738  1.00110.00           H  
ATOM   3985  N   ILE A 250      27.909  18.552   7.020  1.00 30.00           N  
ATOM   3986  CA  ILE A 250      26.941  19.414   7.720  1.00 30.00           C  
ATOM   3987  C   ILE A 250      26.792  20.774   6.991  1.00 30.00           C  
ATOM   3988  O   ILE A 250      27.757  21.536   6.905  1.00 30.00           O  
ATOM   3989  CB  ILE A 250      27.346  19.608   9.198  1.00 30.00           C  
ATOM   3990  CG1 ILE A 250      27.425  18.260   9.931  1.00 30.00           C  
ATOM   3991  CG2 ILE A 250      26.479  20.712   9.920  1.00 30.00           C  
ATOM   3992  CD1 ILE A 250      28.157  18.351  11.256  1.00 30.00           C  
ATOM   3993  H   ILE A 250      28.898  18.683   7.198  1.00110.00           H  
ATOM   3994  HA  ILE A 250      25.957  18.941   7.746  1.00110.00           H  
ATOM   3995  HB  ILE A 250      28.362  20.001   9.181  1.00110.00           H  
ATOM   3996 HG12 ILE A 250      26.426  17.851  10.086  1.00110.00           H  
ATOM   3997 HG13 ILE A 250      27.954  17.524   9.327  1.00110.00           H  
ATOM   3998 HG21 ILE A 250      26.768  20.806  10.966  1.00110.00           H  
ATOM   3999 HG22 ILE A 250      26.593  21.707   9.493  1.00110.00           H  
ATOM   4000 HG23 ILE A 250      25.420  20.455   9.902  1.00110.00           H  
ATOM   4001 HD11 ILE A 250      28.389  17.357  11.640  1.00110.00           H  
ATOM   4002 HD12 ILE A 250      29.090  18.905  11.167  1.00110.00           H  
ATOM   4003 HD13 ILE A 250      27.549  18.853  12.009  1.00110.00           H  
ATOM   4004  N   SER A 251      25.578  21.066   6.514  1.00 30.00           N  
ATOM   4005  CA  SER A 251      25.219  22.363   5.902  1.00 30.00           C  
ATOM   4006  C   SER A 251      25.353  23.582   6.841  1.00 30.00           C  
ATOM   4007  O   SER A 251      26.112  24.525   6.552  1.00 30.00           O  
ATOM   4008  CB  SER A 251      23.781  22.338   5.371  1.00 30.00           C  
ATOM   4009  OG  SER A 251      23.596  21.344   4.369  1.00 30.00           O  
ATOM   4010  H   SER A 251      24.870  20.347   6.499  1.00110.00           H  
ATOM   4011  HA  SER A 251      25.893  22.528   5.059  1.00110.00           H  
ATOM   4012  HB2 SER A 251      23.066  22.155   6.175  1.00110.00           H  
ATOM   4013  HB3 SER A 251      23.522  23.307   4.938  1.00110.00           H  
ATOM   4014  HG  SER A 251      22.703  21.406   4.049  1.00110.00           H  
ATOM   4015  N   SER A 252      24.626  23.562   7.960  1.00 30.00           N  
ATOM   4016  CA  SER A 252      24.449  24.761   8.780  1.00 30.00           C  
ATOM   4017  C   SER A 252      25.726  25.313   9.440  1.00 30.00           C  
ATOM   4018  O   SER A 252      26.424  24.600  10.179  1.00 30.00           O  
ATOM   4019  CB  SER A 252      23.342  24.528   9.834  1.00 30.00           C  
ATOM   4020  OG  SER A 252      23.226  25.630  10.720  1.00 30.00           O  
ATOM   4021  H   SER A 252      24.101  22.735   8.193  1.00110.00           H  
ATOM   4022  HA  SER A 252      24.071  25.537   8.110  1.00110.00           H  
ATOM   4023  HB2 SER A 252      22.388  24.427   9.314  1.00110.00           H  
ATOM   4024  HB3 SER A 252      23.472  23.597  10.364  1.00110.00           H  
ATOM   4025  HG  SER A 252      22.326  25.638  11.034  1.00110.00           H  
ATOM   4026  N   GLU A 253      26.019  26.584   9.154  1.00 30.00           N  
ATOM   4027  CA  GLU A 253      27.064  27.354   9.838  1.00 30.00           C  
ATOM   4028  C   GLU A 253      26.783  27.351  11.326  1.00 30.00           C  
ATOM   4029  O   GLU A 253      27.710  27.391  12.150  1.00 30.00           O  
ATOM   4030  CB  GLU A 253      27.070  28.816   9.352  1.00 30.00           C  
ATOM   4031  CG  GLU A 253      28.022  29.126   8.205  1.00 30.00           C  
ATOM   4032  CD  GLU A 253      29.473  28.806   8.533  1.00 30.00           C  
ATOM   4033  OE1 GLU A 253      30.139  28.172   7.688  1.00 30.00           O  
ATOM   4034  OE2 GLU A 253      29.950  29.185   9.630  1.00 30.00           O1-
ATOM   4035  H   GLU A 253      25.441  27.071   8.487  1.00110.00           H  
ATOM   4036  HA  GLU A 253      28.026  26.862   9.690  1.00110.00           H  
ATOM   4037  HB2 GLU A 253      26.060  29.127   9.080  1.00110.00           H  
ATOM   4038  HB3 GLU A 253      27.346  29.484  10.172  1.00110.00           H  
ATOM   4039  HG2 GLU A 253      27.723  28.565   7.319  1.00110.00           H  
ATOM   4040  HG3 GLU A 253      27.956  30.182   7.941  1.00110.00           H  
ATOM   4041  N   SER A 254      25.489  27.339  11.651  1.00 30.00           N  
ATOM   4042  CA  SER A 254      25.027  27.290  13.031  1.00 30.00           C  
ATOM   4043  C   SER A 254      25.298  25.936  13.687  1.00 30.00           C  
ATOM   4044  O   SER A 254      25.948  25.875  14.741  1.00 30.00           O  
ATOM   4045  CB  SER A 254      23.535  27.640  13.126  1.00 30.00           C  
ATOM   4046  OG  SER A 254      23.340  28.441  14.277  1.00 30.00           O  
ATOM   4047  H   SER A 254      24.807  27.208  10.917  1.00110.00           H  
ATOM   4048  HA  SER A 254      25.596  28.047  13.576  1.00110.00           H  
ATOM   4049  HB2 SER A 254      23.215  28.221  12.260  1.00110.00           H  
ATOM   4050  HB3 SER A 254      22.886  26.764  13.176  1.00110.00           H  
ATOM   4051  HG  SER A 254      22.424  28.693  14.311  1.00110.00           H  
ATOM   4052  N   ALA A 255      24.789  24.877  13.057  1.00 30.00           N  
ATOM   4053  CA  ALA A 255      25.039  23.495  13.473  1.00 30.00           C  
ATOM   4054  C   ALA A 255      26.536  23.245  13.615  1.00 30.00           C  
ATOM   4055  O   ALA A 255      26.998  22.856  14.686  1.00 30.00           O  
ATOM   4056  CB  ALA A 255      24.417  22.527  12.489  1.00 30.00           C  
ATOM   4057  H   ALA A 255      24.303  25.047  12.181  1.00110.00           H  
ATOM   4058  HA  ALA A 255      24.577  23.357  14.451  1.00110.00           H  
ATOM   4059  HB1 ALA A 255      24.560  21.499  12.824  1.00110.00           H  
ATOM   4060  HB2 ALA A 255      23.343  22.686  12.394  1.00110.00           H  
ATOM   4061  HB3 ALA A 255      24.894  22.588  11.512  1.00110.00           H  
ATOM   4062  N   ARG A 256      27.285  23.536  12.550  1.00 30.00           N  
ATOM   4063  CA  ARG A 256      28.745  23.398  12.557  1.00 30.00           C  
ATOM   4064  C   ARG A 256      29.382  24.271  13.617  1.00 30.00           C  
ATOM   4065  O   ARG A 256      30.215  23.793  14.393  1.00 30.00           O  
ATOM   4066  CB  ARG A 256      29.348  23.684  11.175  1.00 30.00           C  
ATOM   4067  CG  ARG A 256      30.239  22.552  10.645  1.00 30.00           C  
ATOM   4068  CD  ARG A 256      30.494  22.517   9.128  1.00 30.00           C  
ATOM   4069  NE  ARG A 256      30.314  23.803   8.462  1.00 30.00           N  
ATOM   4070  CZ  ARG A 256      29.165  24.207   7.950  1.00 30.00           C  
ATOM   4071  NH1 ARG A 256      29.050  25.386   7.358  1.00 30.00           N  
ATOM   4072  NH2 ARG A 256      28.107  23.431   8.059  1.00 30.00           N1+
ATOM   4073  H   ARG A 256      26.843  23.920  11.715  1.00110.00           H  
ATOM   4074  HA  ARG A 256      28.950  22.362  12.834  1.00110.00           H  
ATOM   4075  HB2 ARG A 256      28.550  23.801  10.467  1.00110.00           H  
ATOM   4076  HB3 ARG A 256      29.889  24.632  11.147  1.00110.00           H  
ATOM   4077  HG2 ARG A 256      31.173  22.487  11.183  1.00110.00           H  
ATOM   4078  HG3 ARG A 256      29.742  21.607  10.873  1.00110.00           H  
ATOM   4079  HD2 ARG A 256      31.519  22.190   8.951  1.00110.00           H  
ATOM   4080  HD3 ARG A 256      29.882  21.753   8.650  1.00110.00           H  
ATOM   4081  HE  ARG A 256      31.124  24.407   8.414  1.00110.00           H  
ATOM   4082 HH11 ARG A 256      28.168  25.670   6.955  1.00110.00           H  
ATOM   4083 HH12 ARG A 256      29.813  26.053   7.339  1.00110.00           H  
ATOM   4084 HH21 ARG A 256      27.232  23.775   7.686  1.00110.00           H  
ATOM   4085 HH22 ARG A 256      28.221  22.425   8.117  1.00110.00           H  
ATOM   4086  N   ASN A 257      28.983  25.542  13.682  1.00 30.00           N  
ATOM   4087  CA  ASN A 257      29.503  26.425  14.722  1.00 30.00           C  
ATOM   4088  C   ASN A 257      29.315  25.857  16.095  1.00 30.00           C  
ATOM   4089  O   ASN A 257      30.282  25.771  16.853  1.00 30.00           O  
ATOM   4090  CB  ASN A 257      28.866  27.818  14.685  1.00 30.00           C  
ATOM   4091  CG  ASN A 257      29.821  28.874  14.200  1.00 30.00           C  
ATOM   4092  OD1 ASN A 257      31.019  28.612  13.990  1.00 30.00           O  
ATOM   4093  ND2 ASN A 257      29.302  30.080  13.992  1.00 30.00           N  
ATOM   4094  H   ASN A 257      28.327  25.936  13.014  1.00110.00           H  
ATOM   4095  HA  ASN A 257      30.584  26.448  14.584  1.00110.00           H  
ATOM   4096  HB2 ASN A 257      27.847  27.869  14.314  1.00110.00           H  
ATOM   4097  HB3 ASN A 257      28.711  28.159  15.713  1.00110.00           H  
ATOM   4098 HD21 ASN A 257      29.891  30.819  13.641  1.00110.00           H  
ATOM   4099 HD22 ASN A 257      28.317  30.246  14.131  1.00110.00           H  
ATOM   4100  N   TYR A 258      28.068  25.481  16.417  1.00 30.00           N  
ATOM   4101  CA  TYR A 258      27.746  24.898  17.718  1.00 30.00           C  
ATOM   4102  C   TYR A 258      28.598  23.671  18.030  1.00 30.00           C  
ATOM   4103  O   TYR A 258      29.149  23.550  19.133  1.00 30.00           O  
ATOM   4104  CB  TYR A 258      26.236  24.548  17.884  1.00 30.00           C  
ATOM   4105  CG  TYR A 258      25.988  24.057  19.293  1.00 30.00           C  
ATOM   4106  CD1 TYR A 258      25.955  24.965  20.359  1.00 30.00           C  
ATOM   4107  CD2 TYR A 258      25.868  22.690  19.589  1.00 30.00           C  
ATOM   4108  CE1 TYR A 258      25.781  24.543  21.671  1.00 30.00           C  
ATOM   4109  CE2 TYR A 258      25.691  22.253  20.917  1.00 30.00           C  
ATOM   4110  CZ  TYR A 258      25.654  23.193  21.951  1.00 30.00           C  
ATOM   4111  OH  TYR A 258      25.487  22.838  23.270  1.00 30.00           O  
ATOM   4112  H   TYR A 258      27.322  25.582  15.728  1.00110.00           H  
ATOM   4113  HA  TYR A 258      27.997  25.653  18.465  1.00110.00           H  
ATOM   4114  HB2 TYR A 258      25.620  25.428  17.696  1.00110.00           H  
ATOM   4115  HB3 TYR A 258      25.930  23.791  17.160  1.00110.00           H  
ATOM   4116  HD1 TYR A 258      26.069  26.022  20.165  1.00110.00           H  
ATOM   4117  HD2 TYR A 258      25.914  21.959  18.794  1.00110.00           H  
ATOM   4118  HE1 TYR A 258      25.756  25.269  22.471  1.00110.00           H  
ATOM   4119  HE2 TYR A 258      25.589  21.198  21.121  1.00110.00           H  
ATOM   4120  HH  TYR A 258      25.152  21.954  23.315  1.00110.00           H  
ATOM   4121  N   ILE A 259      28.708  22.771  17.064  1.00 30.00           N  
ATOM   4122  CA  ILE A 259      29.308  21.467  17.309  1.00 30.00           C  
ATOM   4123  C   ILE A 259      30.813  21.588  17.556  1.00 30.00           C  
ATOM   4124  O   ILE A 259      31.355  20.995  18.496  1.00 30.00           O  
ATOM   4125  CB  ILE A 259      28.952  20.539  16.121  1.00 30.00           C  
ATOM   4126  CG1 ILE A 259      27.623  19.841  16.425  1.00 30.00           C  
ATOM   4127  CG2 ILE A 259      30.081  19.554  15.760  1.00 30.00           C  
ATOM   4128  CD1 ILE A 259      26.605  19.991  15.299  1.00 30.00           C  
ATOM   4129  H   ILE A 259      28.226  22.935  16.185  1.00110.00           H  
ATOM   4130  HA  ILE A 259      28.890  21.059  18.225  1.00110.00           H  
ATOM   4131  HB  ILE A 259      28.837  21.158  15.230  1.00110.00           H  
ATOM   4132 HG12 ILE A 259      27.804  18.780  16.607  1.00110.00           H  
ATOM   4133 HG13 ILE A 259      27.149  20.212  17.335  1.00110.00           H  
ATOM   4134 HG21 ILE A 259      29.753  18.896  14.958  1.00110.00           H  
ATOM   4135 HG22 ILE A 259      30.975  20.050  15.383  1.00110.00           H  
ATOM   4136 HG23 ILE A 259      30.357  18.941  16.616  1.00110.00           H  
ATOM   4137 HD11 ILE A 259      25.765  19.341  15.436  1.00110.00           H  
ATOM   4138 HD12 ILE A 259      26.101  20.942  15.365  1.00110.00           H  
ATOM   4139 HD13 ILE A 259      27.021  19.839  14.301  1.00110.00           H  
ATOM   4140  N   GLN A 260      31.442  22.383  16.708  1.00 30.00           N  
ATOM   4141  CA  GLN A 260      32.887  22.563  16.687  1.00 30.00           C  
ATOM   4142  C   GLN A 260      33.343  23.508  17.771  1.00 30.00           C  
ATOM   4143  O   GLN A 260      34.519  23.516  18.122  1.00 30.00           O  
ATOM   4144  CB  GLN A 260      33.309  23.159  15.358  1.00 30.00           C  
ATOM   4145  CG  GLN A 260      33.364  22.179  14.232  1.00 30.00           C  
ATOM   4146  CD  GLN A 260      33.769  22.853  12.962  1.00 30.00           C  
ATOM   4147  OE1 GLN A 260      35.021  22.654  12.543  1.00 30.00           O  
ATOM   4148  NE2 GLN A 260      32.977  23.573  12.370  1.00 30.00           N  
ATOM   4149  H   GLN A 260      30.884  22.892  16.028  1.00110.00           H  
ATOM   4150  HA  GLN A 260      33.389  21.606  16.845  1.00110.00           H  
ATOM   4151  HB2 GLN A 260      32.673  24.012  15.114  1.00110.00           H  
ATOM   4152  HB3 GLN A 260      34.315  23.579  15.450  1.00110.00           H  
ATOM   4153  HG2 GLN A 260      34.066  21.374  14.455  1.00110.00           H  
ATOM   4154  HG3 GLN A 260      32.387  21.716  14.096  1.00110.00           H  
ATOM   4155 HE21 GLN A 260      33.281  24.062  11.542  1.00110.00           H  
ATOM   4156 HE22 GLN A 260      32.083  23.774  12.797  1.00110.00           H  
ATOM   4157  N   SER A 261      32.421  24.320  18.288  1.00 30.00           N  
ATOM   4158  CA  SER A 261      32.754  25.185  19.398  1.00 30.00           C  
ATOM   4159  C   SER A 261      32.686  24.456  20.748  1.00 30.00           C  
ATOM   4160  O   SER A 261      33.076  25.013  21.774  1.00 30.00           O  
ATOM   4161  CB  SER A 261      31.944  26.491  19.365  1.00 30.00           C  
ATOM   4162  OG  SER A 261      30.556  26.254  19.544  1.00 30.00           O  
ATOM   4163  H   SER A 261      31.462  24.340  17.958  1.00110.00           H  
ATOM   4164  HA  SER A 261      33.792  25.511  19.303  1.00110.00           H  
ATOM   4165  HB2 SER A 261      32.287  27.175  20.142  1.00110.00           H  
ATOM   4166  HB3 SER A 261      32.100  27.000  18.413  1.00110.00           H  
ATOM   4167  HG  SER A 261      30.084  26.982  19.151  1.00110.00           H  
ATOM   4168  N   LEU A 262      32.232  23.201  20.751  1.00 30.00           N  
ATOM   4169  CA  LEU A 262      32.196  22.411  21.988  1.00 30.00           C  
ATOM   4170  C   LEU A 262      33.593  21.906  22.297  1.00 30.00           C  
ATOM   4171  O   LEU A 262      34.399  21.768  21.378  1.00 30.00           O  
ATOM   4172  CB  LEU A 262      31.240  21.226  21.860  1.00 30.00           C  
ATOM   4173  CG  LEU A 262      29.757  21.559  22.021  1.00 30.00           C  
ATOM   4174  CD1 LEU A 262      28.920  20.566  21.261  1.00 30.00           C  
ATOM   4175  CD2 LEU A 262      29.353  21.569  23.490  1.00 30.00           C  
ATOM   4176  H   LEU A 262      31.936  22.773  19.885  1.00110.00           H  
ATOM   4177  HA  LEU A 262      31.869  23.039  22.819  1.00110.00           H  
ATOM   4178  HB2 LEU A 262      31.429  20.735  20.908  1.00110.00           H  
ATOM   4179  HB3 LEU A 262      31.491  20.459  22.596  1.00110.00           H  
ATOM   4180  HG  LEU A 262      29.571  22.546  21.593  1.00110.00           H  
ATOM   4181 HD11 LEU A 262      27.867  20.827  21.293  1.00110.00           H  
ATOM   4182 HD12 LEU A 262      29.221  20.517  20.220  1.00110.00           H  
ATOM   4183 HD13 LEU A 262      29.024  19.560  21.671  1.00110.00           H  
ATOM   4184 HD21 LEU A 262      28.337  21.949  23.583  1.00110.00           H  
ATOM   4185 HD22 LEU A 262      29.395  20.574  23.936  1.00110.00           H  
ATOM   4186 HD23 LEU A 262      29.993  22.228  24.077  1.00110.00           H  
ATOM   4187  N   THR A 263      33.893  21.629  23.570  1.00 30.00           N  
ATOM   4188  CA  THR A 263      35.145  20.946  23.861  1.00 30.00           C  
ATOM   4189  C   THR A 263      35.050  19.595  23.129  1.00 30.00           C  
ATOM   4190  O   THR A 263      33.996  18.949  23.159  1.00 30.00           O  
ATOM   4191  CB  THR A 263      35.399  20.800  25.394  1.00 30.00           C  
ATOM   4192  OG1 THR A 263      35.494  22.100  25.998  1.00 30.00           O  
ATOM   4193  CG2 THR A 263      36.805  20.206  25.679  1.00 30.00           C  
ATOM   4194  H   THR A 263      33.228  21.763  24.314  1.00110.00           H  
ATOM   4195  HA  THR A 263      35.964  21.530  23.435  1.00110.00           H  
ATOM   4196  HB  THR A 263      34.616  20.209  25.872  1.00110.00           H  
ATOM   4197  HG1 THR A 263      35.581  21.987  26.937  1.00110.00           H  
ATOM   4198 HG21 THR A 263      37.008  20.160  26.749  1.00110.00           H  
ATOM   4199 HG22 THR A 263      36.888  19.187  25.299  1.00110.00           H  
ATOM   4200 HG23 THR A 263      37.595  20.797  25.214  1.00110.00           H  
ATOM   4201  N   GLN A 264      36.102  19.215  22.403  1.00 30.00           N  
ATOM   4202  CA  GLN A 264      36.012  18.024  21.568  1.00 30.00           C  
ATOM   4203  C   GLN A 264      36.245  16.761  22.403  1.00 30.00           C  
ATOM   4204  O   GLN A 264      37.034  16.776  23.361  1.00 30.00           O  
ATOM   4205  CB  GLN A 264      36.886  18.125  20.300  1.00 30.00           C  
ATOM   4206  CG  GLN A 264      38.336  17.694  20.436  1.00 30.00           C  
ATOM   4207  CD  GLN A 264      38.849  16.802  19.273  1.00 30.00           C  
ATOM   4208  OE1 GLN A 264      38.099  15.999  18.714  1.00 30.00           O  
ATOM   4209  NE2 GLN A 264      40.138  16.944  18.932  1.00 30.00           N  
ATOM   4210  H   GLN A 264      36.949  19.760  22.400  1.00110.00           H  
ATOM   4211  HA  GLN A 264      34.997  17.971  21.181  1.00110.00           H  
ATOM   4212  HB2 GLN A 264      36.390  17.529  19.535  1.00110.00           H  
ATOM   4213  HB3 GLN A 264      36.845  19.141  19.906  1.00110.00           H  
ATOM   4214  HG2 GLN A 264      38.954  18.590  20.498  1.00110.00           H  
ATOM   4215  HG3 GLN A 264      38.558  17.146  21.348  1.00110.00           H  
ATOM   4216 HE21 GLN A 264      40.519  16.383  18.186  1.00110.00           H  
ATOM   4217 HE22 GLN A 264      40.730  17.605  19.412  1.00110.00           H  
ATOM   4218  N   MET A 265      35.516  15.691  22.061  1.00 30.00           N  
ATOM   4219  CA  MET A 265      35.459  14.463  22.865  1.00 30.00           C  
ATOM   4220  C   MET A 265      35.715  13.217  22.056  1.00 30.00           C  
ATOM   4221  O   MET A 265      35.253  13.131  20.924  1.00 30.00           O  
ATOM   4222  CB  MET A 265      34.100  14.329  23.530  1.00 30.00           C  
ATOM   4223  CG  MET A 265      34.211  14.206  25.042  1.00 30.00           C  
ATOM   4224  SD  MET A 265      33.413  15.561  25.887  1.00 30.00           S  
ATOM   4225  CE  MET A 265      31.740  15.507  25.093  1.00 30.00           C  
ATOM   4226  H   MET A 265      34.984  15.698  21.191  1.00110.00           H  
ATOM   4227  HA  MET A 265      36.232  14.557  23.619  1.00110.00           H  
ATOM   4228  HB2 MET A 265      33.506  15.191  23.243  1.00110.00           H  
ATOM   4229  HB3 MET A 265      33.523  13.480  23.153  1.00110.00           H  
ATOM   4230  HG2 MET A 265      33.737  13.278  25.365  1.00110.00           H  
ATOM   4231  HG3 MET A 265      35.232  14.163  25.417  1.00110.00           H  
ATOM   4232  HE1 MET A 265      31.037  16.101  25.691  1.00110.00           H  
ATOM   4233  HE2 MET A 265      31.745  15.942  24.087  1.00110.00           H  
ATOM   4234  HE3 MET A 265      31.353  14.491  25.029  1.00110.00           H  
ATOM   4235  N   PRO A 266      36.436  12.242  22.617  1.00 30.00           N  
ATOM   4236  CA  PRO A 266      36.718  11.012  21.863  1.00 30.00           C  
ATOM   4237  C   PRO A 266      35.553  10.029  22.010  1.00 30.00           C  
ATOM   4238  O   PRO A 266      34.770  10.209  22.962  1.00 30.00           O  
ATOM   4239  CB  PRO A 266      37.965  10.440  22.569  1.00 30.00           C  
ATOM   4240  CG  PRO A 266      37.824  10.906  24.088  1.00 30.00           C  
ATOM   4241  CD  PRO A 266      37.005  12.233  23.994  1.00 30.00           C  
ATOM   4242  HA  PRO A 266      36.922  11.203  20.807  1.00110.00           H  
ATOM   4243  HB2 PRO A 266      38.064   9.357  22.475  1.00110.00           H  
ATOM   4244  HB3 PRO A 266      38.860  10.885  22.135  1.00110.00           H  
ATOM   4245  HG2 PRO A 266      37.254  10.162  24.647  1.00110.00           H  
ATOM   4246  HG3 PRO A 266      38.787  11.032  24.585  1.00110.00           H  
ATOM   4247  HD2 PRO A 266      36.224  12.248  24.753  1.00110.00           H  
ATOM   4248  HD3 PRO A 266      37.678  13.077  24.147  1.00110.00           H  
ATOM   4249  N   LYS A 267      35.447   9.024  21.141  1.00 30.00           N  
ATOM   4250  CA  LYS A 267      34.463   7.980  21.311  1.00 30.00           C  
ATOM   4251  C   LYS A 267      34.943   7.144  22.477  1.00 30.00           C  
ATOM   4252  O   LYS A 267      36.108   6.806  22.560  1.00 30.00           O  
ATOM   4253  CB  LYS A 267      34.395   7.093  20.046  1.00 30.00           C  
ATOM   4254  CG  LYS A 267      33.245   6.076  20.075  1.00 30.00           C  
ATOM   4255  CD  LYS A 267      33.416   5.043  18.968  1.00 30.00           C  
ATOM   4256  CE  LYS A 267      33.474   3.656  19.539  1.00 30.00           C  
ATOM   4257  NZ  LYS A 267      34.911   3.347  19.839  1.00 30.00           N1+
ATOM   4258  H   LYS A 267      36.162   8.896  20.443  1.00110.00           H  
ATOM   4259  HA  LYS A 267      33.484   8.418  21.518  1.00110.00           H  
ATOM   4260  HB2 LYS A 267      34.275   7.726  19.165  1.00110.00           H  
ATOM   4261  HB3 LYS A 267      35.348   6.574  19.921  1.00110.00           H  
ATOM   4262  HG2 LYS A 267      33.158   5.605  21.052  1.00110.00           H  
ATOM   4263  HG3 LYS A 267      32.305   6.605  19.932  1.00110.00           H  
ATOM   4264  HD2 LYS A 267      32.537   5.102  18.324  1.00110.00           H  
ATOM   4265  HD3 LYS A 267      34.263   5.251  18.312  1.00110.00           H  
ATOM   4266  HE2 LYS A 267      32.846   3.515  20.418  1.00110.00           H  
ATOM   4267  HE3 LYS A 267      33.133   2.935  18.795  1.00110.00           H  
ATOM   4268  HZ1 LYS A 267      34.981   2.391  20.158  1.00110.00           H  
ATOM   4269  HZ2 LYS A 267      35.468   3.465  19.006  1.00110.00           H  
ATOM   4270  HZ3 LYS A 267      35.241   3.967  20.565  1.00110.00           H  
ATOM   4271  N   MET A 268      34.047   6.828  23.396  1.00 30.00           N  
ATOM   4272  CA  MET A 268      34.373   5.844  24.410  1.00 30.00           C  
ATOM   4273  C   MET A 268      34.517   4.412  23.909  1.00 30.00           C  
ATOM   4274  O   MET A 268      34.025   4.026  22.836  1.00 30.00           O  
ATOM   4275  CB  MET A 268      33.321   5.932  25.538  1.00 30.00           C  
ATOM   4276  CG  MET A 268      33.124   7.325  25.936  1.00 30.00           C  
ATOM   4277  SD  MET A 268      32.172   7.411  27.420  1.00 30.00           S  
ATOM   4278  CE  MET A 268      33.456   6.874  28.697  1.00 30.00           C  
ATOM   4279  H   MET A 268      33.080   7.111  23.269  1.00110.00           H  
ATOM   4280  HA  MET A 268      35.329   6.132  24.853  1.00110.00           H  
ATOM   4281  HB2 MET A 268      32.375   5.507  25.200  1.00110.00           H  
ATOM   4282  HB3 MET A 268      33.648   5.318  26.375  1.00110.00           H  
ATOM   4283  HG2 MET A 268      34.071   7.841  26.098  1.00110.00           H  
ATOM   4284  HG3 MET A 268      32.586   7.883  25.171  1.00110.00           H  
ATOM   4285  HE1 MET A 268      33.040   6.963  29.701  1.00110.00           H  
ATOM   4286  HE2 MET A 268      33.756   5.837  28.551  1.00110.00           H  
ATOM   4287  HE3 MET A 268      34.342   7.506  28.639  1.00110.00           H  
ATOM   4288  N   ASN A 269      35.265   3.626  24.693  1.00 30.00           N  
ATOM   4289  CA  ASN A 269      35.344   2.190  24.514  1.00 30.00           C  
ATOM   4290  C   ASN A 269      34.048   1.590  25.000  1.00 30.00           C  
ATOM   4291  O   ASN A 269      33.714   1.619  26.202  1.00 30.00           O  
ATOM   4292  CB  ASN A 269      36.518   1.612  25.322  1.00 30.00           C  
ATOM   4293  CG  ASN A 269      36.883   0.237  24.891  1.00 30.00           C  
ATOM   4294  OD1 ASN A 269      36.004  -0.562  24.594  1.00 30.00           O  
ATOM   4295  ND2 ASN A 269      38.182  -0.053  24.804  1.00 30.00           N  
ATOM   4296  H   ASN A 269      35.623   4.010  25.552  1.00110.00           H  
ATOM   4297  HA  ASN A 269      35.502   1.977  23.453  1.00110.00           H  
ATOM   4298  HB2 ASN A 269      37.387   2.257  25.185  1.00110.00           H  
ATOM   4299  HB3 ASN A 269      36.318   1.612  26.392  1.00110.00           H  
ATOM   4300 HD21 ASN A 269      38.463  -0.972  24.497  1.00110.00           H  
ATOM   4301 HD22 ASN A 269      38.884   0.625  25.059  1.00110.00           H  
ATOM   4302  N   PHE A 270      33.264   1.096  24.044  1.00 30.00           N  
ATOM   4303  CA  PHE A 270      31.984   0.541  24.399  1.00 30.00           C  
ATOM   4304  C   PHE A 270      32.234  -0.750  25.155  1.00 30.00           C  
ATOM   4305  O   PHE A 270      31.429  -1.096  25.989  1.00 30.00           O  
ATOM   4306  CB  PHE A 270      31.177   0.196  23.147  1.00 30.00           C  
ATOM   4307  CG  PHE A 270      30.443   1.341  22.535  1.00 30.00           C  
ATOM   4308  CD1 PHE A 270      31.002   2.577  22.410  1.00 30.00           C  
ATOM   4309  CD2 PHE A 270      29.144   1.143  22.044  1.00 30.00           C  
ATOM   4310  CE1 PHE A 270      30.274   3.647  21.786  1.00 30.00           C  
ATOM   4311  CE2 PHE A 270      28.451   2.150  21.414  1.00 30.00           C  
ATOM   4312  CZ  PHE A 270      28.963   3.389  21.276  1.00 30.00           C  
ATOM   4313  H   PHE A 270      33.534   1.156  23.074  1.00110.00           H  
ATOM   4314  HA  PHE A 270      31.414   1.226  25.031  1.00110.00           H  
ATOM   4315  HB2 PHE A 270      31.833  -0.269  22.426  1.00110.00           H  
ATOM   4316  HB3 PHE A 270      30.427  -0.553  23.392  1.00110.00           H  
ATOM   4317  HD1 PHE A 270      31.987   2.790  22.777  1.00110.00           H  
ATOM   4318  HD2 PHE A 270      28.676   0.171  22.124  1.00110.00           H  
ATOM   4319  HE1 PHE A 270      30.712   4.632  21.702  1.00110.00           H  
ATOM   4320  HE2 PHE A 270      27.461   1.947  21.032  1.00110.00           H  
ATOM   4321  HZ  PHE A 270      28.395   4.170  20.789  1.00110.00           H  
ATOM   4322  N   ALA A 271      33.344  -1.464  24.864  1.00 30.00           N  
ATOM   4323  CA  ALA A 271      33.589  -2.708  25.628  1.00 30.00           C  
ATOM   4324  C   ALA A 271      33.668  -2.385  27.136  1.00 30.00           C  
ATOM   4325  O   ALA A 271      33.209  -3.186  27.975  1.00 30.00           O  
ATOM   4326  CB  ALA A 271      34.853  -3.374  25.190  1.00 30.00           C  
ATOM   4327  H   ALA A 271      34.065  -1.099  24.252  1.00110.00           H  
ATOM   4328  HA  ALA A 271      32.776  -3.414  25.491  1.00110.00           H  
ATOM   4329  HB1 ALA A 271      34.927  -4.373  25.622  1.00110.00           H  
ATOM   4330  HB2 ALA A 271      34.887  -3.488  24.106  1.00110.00           H  
ATOM   4331  HB3 ALA A 271      35.746  -2.832  25.501  1.00110.00           H  
ATOM   4332  N   ASN A 272      34.224  -1.212  27.458  1.00 30.00           N  
ATOM   4333  CA  ASN A 272      34.317  -0.721  28.833  1.00 30.00           C  
ATOM   4334  C   ASN A 272      33.024  -0.161  29.375  1.00 30.00           C  
ATOM   4335  O   ASN A 272      32.726  -0.381  30.532  1.00 30.00           O  
ATOM   4336  CB  ASN A 272      35.460   0.316  29.029  1.00 30.00           C  
ATOM   4337  CG  ASN A 272      36.872  -0.273  28.784  1.00 30.00           C  
ATOM   4338  OD1 ASN A 272      37.881   0.582  28.841  1.00 30.00           O  
ATOM   4339  ND2 ASN A 272      37.038  -1.464  28.509  1.00 30.00           N  
ATOM   4340  H   ASN A 272      34.501  -0.607  26.696  1.00110.00           H  
ATOM   4341  HA  ASN A 272      34.614  -1.545  29.470  1.00110.00           H  
ATOM   4342  HB2 ASN A 272      35.309   1.181  28.384  1.00110.00           H  
ATOM   4343  HB3 ASN A 272      35.444   0.697  30.052  1.00110.00           H  
ATOM   4344 HD21 ASN A 272      37.973  -1.801  28.334  1.00110.00           H  
ATOM   4345 HD22 ASN A 272      36.251  -2.087  28.410  1.00110.00           H  
ATOM   4346  N   VAL A 273      32.262   0.580  28.567  1.00 30.00           N  
ATOM   4347  CA  VAL A 273      30.976   1.173  28.999  1.00 30.00           C  
ATOM   4348  C   VAL A 273      29.883   0.116  29.243  1.00 30.00           C  
ATOM   4349  O   VAL A 273      28.982   0.291  30.076  1.00 30.00           O  
ATOM   4350  CB  VAL A 273      30.364   2.137  27.901  1.00 30.00           C  
ATOM   4351  CG1 VAL A 273      29.045   2.702  28.359  1.00 30.00           C  
ATOM   4352  CG2 VAL A 273      31.323   3.262  27.504  1.00 30.00           C  
ATOM   4353  H   VAL A 273      32.595   0.782  27.631  1.00110.00           H  
ATOM   4354  HA  VAL A 273      31.135   1.727  29.926  1.00110.00           H  
ATOM   4355  HB  VAL A 273      30.176   1.552  27.000  1.00110.00           H  
ATOM   4356 HG11 VAL A 273      28.730   3.520  27.712  1.00110.00           H  
ATOM   4357 HG12 VAL A 273      28.230   1.979  28.317  1.00110.00           H  
ATOM   4358 HG13 VAL A 273      29.098   3.100  29.374  1.00110.00           H  
ATOM   4359 HG21 VAL A 273      31.081   3.668  26.523  1.00110.00           H  
ATOM   4360 HG22 VAL A 273      31.264   4.085  28.220  1.00110.00           H  
ATOM   4361 HG23 VAL A 273      32.361   2.972  27.503  1.00110.00           H  
ATOM   4362  N   PHE A 274      29.929  -0.960  28.467  1.00 30.00           N  
ATOM   4363  CA  PHE A 274      28.874  -1.961  28.542  1.00 30.00           C  
ATOM   4364  C   PHE A 274      29.395  -3.251  29.188  1.00 30.00           C  
ATOM   4365  O   PHE A 274      28.896  -4.356  28.922  1.00 30.00           O  
ATOM   4366  CB  PHE A 274      28.216  -2.144  27.180  1.00 30.00           C  
ATOM   4367  CG  PHE A 274      27.381  -0.942  26.774  1.00 30.00           C  
ATOM   4368  CD1 PHE A 274      26.179  -0.689  27.431  1.00 30.00           C  
ATOM   4369  CD2 PHE A 274      27.824  -0.044  25.803  1.00 30.00           C  
ATOM   4370  CE1 PHE A 274      25.382   0.396  27.123  1.00 30.00           C  
ATOM   4371  CE2 PHE A 274      27.046   1.068  25.505  1.00 30.00           C  
ATOM   4372  CZ  PHE A 274      25.812   1.274  26.144  1.00 30.00           C  
ATOM   4373  H   PHE A 274      30.639  -1.044  27.745  1.00110.00           H  
ATOM   4374  HA  PHE A 274      28.066  -1.675  29.217  1.00110.00           H  
ATOM   4375  HB2 PHE A 274      28.970  -2.352  26.420  1.00110.00           H  
ATOM   4376  HB3 PHE A 274      27.550  -3.008  27.194  1.00110.00           H  
ATOM   4377  HD1 PHE A 274      25.839  -1.371  28.197  1.00110.00           H  
ATOM   4378  HD2 PHE A 274      28.766  -0.198  25.297  1.00110.00           H  
ATOM   4379  HE1 PHE A 274      24.439   0.550  27.627  1.00110.00           H  
ATOM   4380  HE2 PHE A 274      27.380   1.764  24.748  1.00110.00           H  
ATOM   4381  HZ  PHE A 274      25.204   2.106  25.845  1.00110.00           H  
ATOM   4382  N   ILE A 275      30.383  -3.071  30.067  1.00 30.00           N  
ATOM   4383  CA  ILE A 275      31.081  -4.206  30.716  1.00 30.00           C  
ATOM   4384  C   ILE A 275      30.101  -5.128  31.413  1.00 30.00           C  
ATOM   4385  O   ILE A 275      29.154  -4.668  32.063  1.00 30.00           O  
ATOM   4386  CB  ILE A 275      32.205  -3.788  31.694  1.00 30.00           C  
ATOM   4387  CG1 ILE A 275      31.917  -2.491  32.481  1.00 30.00           C  
ATOM   4388  CG2 ILE A 275      33.514  -3.734  30.943  1.00 30.00           C  
ATOM   4389  CD1 ILE A 275      30.603  -2.418  33.309  1.00 30.00           C  
ATOM   4390  H   ILE A 275      30.710  -2.134  30.250  1.00110.00           H  
ATOM   4391  HA  ILE A 275      31.520  -4.780  29.896  1.00110.00           H  
ATOM   4392  HB  ILE A 275      32.339  -4.580  32.435  1.00110.00           H  
ATOM   4393 HG12 ILE A 275      32.775  -2.195  33.085  1.00110.00           H  
ATOM   4394 HG13 ILE A 275      31.679  -1.706  31.813  1.00110.00           H  
ATOM   4395 HG21 ILE A 275      34.356  -3.537  31.607  1.00110.00           H  
ATOM   4396 HG22 ILE A 275      33.726  -4.646  30.384  1.00110.00           H  
ATOM   4397 HG23 ILE A 275      33.428  -2.915  30.262  1.00110.00           H  
ATOM   4398 HD11 ILE A 275      30.601  -1.529  33.941  1.00110.00           H  
ATOM   4399 HD12 ILE A 275      29.717  -2.348  32.677  1.00110.00           H  
ATOM   4400 HD13 ILE A 275      30.499  -3.283  33.965  1.00110.00           H  
ATOM   4401  N   GLY A 276      30.317  -6.426  31.214  1.00 30.00           N  
ATOM   4402  CA  GLY A 276      29.382  -7.410  31.696  1.00 30.00           C  
ATOM   4403  C   GLY A 276      28.427  -7.909  30.641  1.00 30.00           C  
ATOM   4404  O   GLY A 276      27.944  -9.018  30.739  1.00 30.00           O  
ATOM   4405  H   GLY A 276      31.074  -6.728  30.619  1.00110.00           H  
ATOM   4406  HA2 GLY A 276      29.960  -8.262  32.054  1.00110.00           H  
ATOM   4407  HA3 GLY A 276      28.806  -7.065  32.557  1.00110.00           H  
ATOM   4408  N   ALA A 277      28.160  -7.117  29.597  1.00 30.00           N  
ATOM   4409  CA  ALA A 277      27.171  -7.539  28.614  1.00 30.00           C  
ATOM   4410  C   ALA A 277      27.797  -8.513  27.648  1.00 30.00           C  
ATOM   4411  O   ALA A 277      29.040  -8.583  27.519  1.00 30.00           O  
ATOM   4412  CB  ALA A 277      26.549  -6.265  27.855  1.00 30.00           C  
ATOM   4413  H   ALA A 277      28.592  -6.203  29.502  1.00110.00           H  
ATOM   4414  HA  ALA A 277      26.340  -8.039  29.117  1.00110.00           H  
ATOM   4415  HB1 ALA A 277      25.773  -6.566  27.151  1.00110.00           H  
ATOM   4416  HB2 ALA A 277      26.104  -5.564  28.561  1.00110.00           H  
ATOM   4417  HB3 ALA A 277      27.314  -5.732  27.292  1.00110.00           H  
ATOM   4418  N   ASN A 278      26.968  -9.293  26.970  1.00 30.00           N  
ATOM   4419  CA  ASN A 278      27.441 -10.206  25.953  1.00 30.00           C  
ATOM   4420  C   ASN A 278      28.284  -9.407  24.989  1.00 30.00           C  
ATOM   4421  O   ASN A 278      27.827  -8.369  24.511  1.00 30.00           O  
ATOM   4422  CB  ASN A 278      26.215 -10.754  25.217  1.00 30.00           C  
ATOM   4423  CG  ASN A 278      26.545 -11.750  24.158  1.00 30.00           C  
ATOM   4424  OD1 ASN A 278      27.670 -11.845  23.652  1.00 30.00           O  
ATOM   4425  ND2 ASN A 278      25.533 -12.511  23.776  1.00 30.00           N  
ATOM   4426  H   ASN A 278      25.974  -9.176  27.096  1.00110.00           H  
ATOM   4427  HA  ASN A 278      27.959 -11.031  26.438  1.00110.00           H  
ATOM   4428  HB2 ASN A 278      25.550 -11.228  25.941  1.00110.00           H  
ATOM   4429  HB3 ASN A 278      25.638  -9.947  24.760  1.00110.00           H  
ATOM   4430 HD21 ASN A 278      25.681 -13.220  23.075  1.00110.00           H  
ATOM   4431 HD22 ASN A 278      24.627 -12.436  24.233  1.00110.00           H  
ATOM   4432  N   PRO A 279      29.531  -9.797  24.770  1.00 30.00           N  
ATOM   4433  CA  PRO A 279      30.386  -9.043  23.853  1.00 30.00           C  
ATOM   4434  C   PRO A 279      29.789  -8.845  22.421  1.00 30.00           C  
ATOM   4435  O   PRO A 279      30.189  -7.884  21.711  1.00 30.00           O  
ATOM   4436  CB  PRO A 279      31.681  -9.856  23.846  1.00 30.00           C  
ATOM   4437  CG  PRO A 279      31.671 -10.440  25.159  1.00 30.00           C  
ATOM   4438  CD  PRO A 279      30.268 -10.904  25.421  1.00 30.00           C  
ATOM   4439  HA  PRO A 279      30.570  -8.060  24.291  1.00110.00           H  
ATOM   4440  HB2 PRO A 279      31.655 -10.636  23.082  1.00110.00           H  
ATOM   4441  HB3 PRO A 279      32.559  -9.236  23.665  1.00110.00           H  
ATOM   4442  HG2 PRO A 279      32.389 -11.256  25.249  1.00110.00           H  
ATOM   4443  HG3 PRO A 279      31.954  -9.688  25.899  1.00110.00           H  
ATOM   4444  HD2 PRO A 279      30.048 -11.857  24.937  1.00110.00           H  
ATOM   4445  HD3 PRO A 279      30.097 -10.985  26.495  1.00110.00           H  
ATOM   4446  N   LEU A 280      28.904  -9.760  22.019  1.00 30.00           N  
ATOM   4447  CA  LEU A 280      28.236  -9.712  20.727  1.00 30.00           C  
ATOM   4448  C   LEU A 280      27.227  -8.603  20.770  1.00 30.00           C  
ATOM   4449  O   LEU A 280      27.018  -7.922  19.784  1.00 30.00           O  
ATOM   4450  CB  LEU A 280      27.508 -11.031  20.427  1.00 30.00           C  
ATOM   4451  CG  LEU A 280      28.437 -12.074  19.786  1.00 30.00           C  
ATOM   4452  CD1 LEU A 280      27.704 -13.409  19.429  1.00 30.00           C  
ATOM   4453  CD2 LEU A 280      29.194 -11.502  18.543  1.00 30.00           C  
ATOM   4454  H   LEU A 280      28.675 -10.537  22.634  1.00110.00           H  
ATOM   4455  HA  LEU A 280      28.948  -9.428  19.953  1.00110.00           H  
ATOM   4456  HB2 LEU A 280      27.011 -11.433  21.305  1.00110.00           H  
ATOM   4457  HB3 LEU A 280      26.706 -10.845  19.710  1.00110.00           H  
ATOM   4458  HG  LEU A 280      29.196 -12.330  20.528  1.00110.00           H  
ATOM   4459 HD11 LEU A 280      28.400 -14.150  19.034  1.00110.00           H  
ATOM   4460 HD12 LEU A 280      27.230 -13.842  20.310  1.00110.00           H  
ATOM   4461 HD13 LEU A 280      26.928 -13.249  18.681  1.00110.00           H  
ATOM   4462 HD21 LEU A 280      29.689 -12.301  17.981  1.00110.00           H  
ATOM   4463 HD22 LEU A 280      28.516 -10.984  17.858  1.00110.00           H  
ATOM   4464 HD23 LEU A 280      29.984 -10.802  18.838  1.00110.00           H  
ATOM   4465  N   ALA A 281      26.600  -8.403  21.909  1.00 30.00           N  
ATOM   4466  CA  ALA A 281      25.644  -7.286  21.978  1.00 30.00           C  
ATOM   4467  C   ALA A 281      26.375  -5.949  21.983  1.00 30.00           C  
ATOM   4468  O   ALA A 281      25.824  -4.921  21.488  1.00 30.00           O  
ATOM   4469  CB  ALA A 281      24.863  -7.369  23.198  1.00 30.00           C  
ATOM   4470  H   ALA A 281      26.891  -8.878  22.752  1.00110.00           H  
ATOM   4471  HA  ALA A 281      24.958  -7.313  21.127  1.00110.00           H  
ATOM   4472  HB1 ALA A 281      24.216  -6.514  23.355  1.00110.00           H  
ATOM   4473  HB2 ALA A 281      24.248  -8.248  23.264  1.00110.00           H  
ATOM   4474  HB3 ALA A 281      25.506  -7.391  24.078  1.00110.00           H  
ATOM   4475  N   VAL A 282      27.580  -5.907  22.562  1.00 30.00           N  
ATOM   4476  CA  VAL A 282      28.255  -4.642  22.678  1.00 30.00           C  
ATOM   4477  C   VAL A 282      28.683  -4.321  21.249  1.00 30.00           C  
ATOM   4478  O   VAL A 282      28.538  -3.178  20.813  1.00 30.00           O  
ATOM   4479  CB  VAL A 282      29.485  -4.692  23.626  1.00 30.00           C  
ATOM   4480  CG1 VAL A 282      30.281  -3.348  23.602  1.00 30.00           C  
ATOM   4481  CG2 VAL A 282      29.051  -5.097  25.049  1.00 30.00           C  
ATOM   4482  H   VAL A 282      27.953  -6.731  23.014  1.00110.00           H  
ATOM   4483  HA  VAL A 282      27.568  -3.869  23.029  1.00110.00           H  
ATOM   4484  HB  VAL A 282      30.168  -5.465  23.269  1.00110.00           H  
ATOM   4485 HG11 VAL A 282      31.090  -3.382  24.317  1.00110.00           H  
ATOM   4486 HG12 VAL A 282      30.718  -3.123  22.628  1.00110.00           H  
ATOM   4487 HG13 VAL A 282      29.626  -2.526  23.887  1.00110.00           H  
ATOM   4488 HG21 VAL A 282      29.887  -5.055  25.748  1.00110.00           H  
ATOM   4489 HG22 VAL A 282      28.271  -4.435  25.421  1.00110.00           H  
ATOM   4490 HG23 VAL A 282      28.659  -6.110  25.084  1.00110.00           H  
ATOM   4491  N   ASP A 283      29.137  -5.341  20.523  1.00 30.00           N  
ATOM   4492  CA  ASP A 283      29.482  -5.104  19.100  1.00 30.00           C  
ATOM   4493  C   ASP A 283      28.368  -4.471  18.287  1.00 30.00           C  
ATOM   4494  O   ASP A 283      28.618  -3.571  17.504  1.00 30.00           O  
ATOM   4495  CB  ASP A 283      29.890  -6.402  18.375  1.00 30.00           C  
ATOM   4496  CG  ASP A 283      30.401  -6.133  16.957  1.00 30.00           C  
ATOM   4497  OD1 ASP A 283      31.502  -5.550  16.811  1.00 30.00           O  
ATOM   4498  OD2 ASP A 283      29.781  -6.447  15.924  1.00 30.00           O1-
ATOM   4499  H   ASP A 283      29.281  -6.254  20.938  1.00110.00           H  
ATOM   4500  HA  ASP A 283      30.332  -4.418  19.088  1.00110.00           H  
ATOM   4501  HB2 ASP A 283      30.685  -6.902  18.928  1.00110.00           H  
ATOM   4502  HB3 ASP A 283      29.061  -7.108  18.320  1.00110.00           H  
ATOM   4503  N   LEU A 284      27.187  -5.026  18.442  1.00 30.00           N  
ATOM   4504  CA  LEU A 284      25.970  -4.533  17.794  1.00 30.00           C  
ATOM   4505  C   LEU A 284      25.627  -3.128  18.190  1.00 30.00           C  
ATOM   4506  O   LEU A 284      25.346  -2.288  17.370  1.00 30.00           O  
ATOM   4507  CB  LEU A 284      24.792  -5.477  18.025  1.00 30.00           C  
ATOM   4508  CG  LEU A 284      23.477  -4.945  17.432  1.00 30.00           C  
ATOM   4509  CD1 LEU A 284      23.660  -5.049  15.889  1.00 30.00           C  
ATOM   4510  CD2 LEU A 284      22.377  -5.908  17.791  1.00 30.00           C  
ATOM   4511  H   LEU A 284      27.122  -5.819  19.067  1.00110.00           H  
ATOM   4512  HA  LEU A 284      26.198  -4.520  16.727  1.00110.00           H  
ATOM   4513  HB2 LEU A 284      25.021  -6.466  17.636  1.00110.00           H  
ATOM   4514  HB3 LEU A 284      24.658  -5.609  19.100  1.00110.00           H  
ATOM   4515  HG  LEU A 284      23.195  -3.948  17.752  1.00110.00           H  
ATOM   4516 HD11 LEU A 284      22.723  -4.826  15.376  1.00110.00           H  
ATOM   4517 HD12 LEU A 284      24.385  -4.328  15.507  1.00110.00           H  
ATOM   4518 HD13 LEU A 284      23.970  -6.045  15.571  1.00110.00           H  
ATOM   4519 HD21 LEU A 284      21.447  -5.632  17.292  1.00110.00           H  
ATOM   4520 HD22 LEU A 284      22.613  -6.937  17.514  1.00110.00           H  
ATOM   4521 HD23 LEU A 284      22.167  -5.887  18.854  1.00110.00           H  
ATOM   4522  N   LEU A 285      25.707  -2.821  19.470  1.00 30.00           N  
ATOM   4523  CA  LEU A 285      25.450  -1.448  19.926  1.00 30.00           C  
ATOM   4524  C   LEU A 285      26.436  -0.470  19.312  1.00 30.00           C  
ATOM   4525  O   LEU A 285      26.058   0.649  18.973  1.00 30.00           O  
ATOM   4526  CB  LEU A 285      25.563  -1.313  21.477  1.00 30.00           C  
ATOM   4527  CG  LEU A 285      24.427  -1.875  22.357  1.00 30.00           C  
ATOM   4528  CD1 LEU A 285      24.889  -1.833  23.836  1.00 30.00           C  
ATOM   4529  CD2 LEU A 285      23.108  -1.143  22.173  1.00 30.00           C  
ATOM   4530  H   LEU A 285      25.952  -3.536  20.151  1.00110.00           H  
ATOM   4531  HA  LEU A 285      24.449  -1.149  19.613  1.00110.00           H  
ATOM   4532  HB2 LEU A 285      26.504  -1.769  21.787  1.00110.00           H  
ATOM   4533  HB3 LEU A 285      25.670  -0.257  21.736  1.00110.00           H  
ATOM   4534  HG  LEU A 285      24.265  -2.919  22.090  1.00110.00           H  
ATOM   4535 HD11 LEU A 285      24.127  -2.242  24.498  1.00110.00           H  
ATOM   4536 HD12 LEU A 285      25.798  -2.414  23.990  1.00110.00           H  
ATOM   4537 HD13 LEU A 285      25.090  -0.812  24.161  1.00110.00           H  
ATOM   4538 HD21 LEU A 285      22.359  -1.502  22.877  1.00110.00           H  
ATOM   4539 HD22 LEU A 285      23.221  -0.071  22.340  1.00110.00           H  
ATOM   4540 HD23 LEU A 285      22.704  -1.287  21.171  1.00110.00           H  
ATOM   4541  N   GLU A 286      27.688  -0.866  19.199  1.00 30.00           N  
ATOM   4542  CA  GLU A 286      28.633   0.037  18.536  1.00 30.00           C  
ATOM   4543  C   GLU A 286      28.216   0.349  17.105  1.00 30.00           C  
ATOM   4544  O   GLU A 286      28.559   1.391  16.607  1.00 30.00           O  
ATOM   4545  CB  GLU A 286      30.028  -0.572  18.487  1.00 30.00           C  
ATOM   4546  CG  GLU A 286      30.556  -0.759  19.851  1.00 30.00           C  
ATOM   4547  CD  GLU A 286      32.046  -0.734  19.891  1.00 30.00           C  
ATOM   4548  OE1 GLU A 286      32.631  -1.664  20.505  1.00 30.00           O  
ATOM   4549  OE2 GLU A 286      32.611   0.211  19.308  1.00 30.00           O1-
ATOM   4550  H   GLU A 286      27.993  -1.772  19.545  1.00110.00           H  
ATOM   4551  HA  GLU A 286      28.671   0.990  19.063  1.00110.00           H  
ATOM   4552  HB2 GLU A 286      30.022  -1.528  17.964  1.00110.00           H  
ATOM   4553  HB3 GLU A 286      30.661   0.085  17.885  1.00110.00           H  
ATOM   4554  HG2 GLU A 286      30.340   0.157  20.340  1.00110.00           H  
ATOM   4555  HG3 GLU A 286      30.148  -1.582  20.417  1.00110.00           H  
ATOM   4556  N   LYS A 287      27.607  -0.608  16.428  1.00 30.00           N  
ATOM   4557  CA  LYS A 287      27.232  -0.447  15.042  1.00 30.00           C  
ATOM   4558  C   LYS A 287      25.896   0.249  14.888  1.00 30.00           C  
ATOM   4559  O   LYS A 287      25.641   0.863  13.816  1.00 30.00           O  
ATOM   4560  CB  LYS A 287      27.235  -1.769  14.281  1.00 30.00           C  
ATOM   4561  CG  LYS A 287      28.647  -2.393  14.094  1.00 30.00           C  
ATOM   4562  CD  LYS A 287      28.511  -3.838  13.497  1.00 30.00           C  
ATOM   4563  CE  LYS A 287      30.005  -4.340  13.160  1.00 30.00           C  
ATOM   4564  NZ  LYS A 287      29.996  -5.812  13.223  1.00 30.00           N1+
ATOM   4565  H   LYS A 287      27.418  -1.487  16.895  1.00110.00           H  
ATOM   4566  HA  LYS A 287      27.960   0.193  14.538  1.00110.00           H  
ATOM   4567  HB2 LYS A 287      26.584  -2.478  14.797  1.00110.00           H  
ATOM   4568  HB3 LYS A 287      26.800  -1.626  13.293  1.00110.00           H  
ATOM   4569  HG2 LYS A 287      29.245  -1.758  13.439  1.00110.00           H  
ATOM   4570  HG3 LYS A 287      29.169  -2.442  15.052  1.00110.00           H  
ATOM   4571  HD2 LYS A 287      28.041  -4.487  14.240  1.00110.00           H  
ATOM   4572  HD3 LYS A 287      27.891  -3.855  12.601  1.00110.00           H  
ATOM   4573  HE2 LYS A 287      30.333  -3.993  12.180  1.00110.00           H  
ATOM   4574  HE3 LYS A 287      30.720  -3.984  13.903  1.00110.00           H  
ATOM   4575  HZ1 LYS A 287      30.906  -6.169  12.974  1.00110.00           H  
ATOM   4576  HZ2 LYS A 287      29.786  -6.098  14.176  1.00110.00           H  
ATOM   4577  HZ3 LYS A 287      29.299  -6.185  12.597  1.00110.00           H  
ATOM   4578  N   MET A 288      25.101   0.259  15.958  1.00 30.00           N  
ATOM   4579  CA  MET A 288      23.811   1.059  15.933  1.00 30.00           C  
ATOM   4580  C   MET A 288      24.008   2.500  16.357  1.00 30.00           C  
ATOM   4581  O   MET A 288      23.436   3.443  15.777  1.00 30.00           O  
ATOM   4582  CB  MET A 288      22.738   0.329  16.801  1.00 30.00           C  
ATOM   4583  CG  MET A 288      22.458  -1.047  16.196  1.00 30.00           C  
ATOM   4584  SD  MET A 288      20.916  -1.780  16.883  1.00 30.00           S  
ATOM   4585  CE  MET A 288      21.460  -1.625  18.139  1.00 30.00           C  
ATOM   4586  H   MET A 288      25.376  -0.263  16.782  1.00110.00           H  
ATOM   4587  HA  MET A 288      23.424   1.099  14.913  1.00110.00           H  
ATOM   4588  HB2 MET A 288      23.113   0.283  17.825  1.00110.00           H  
ATOM   4589  HB3 MET A 288      21.826   0.931  16.809  1.00110.00           H  
ATOM   4590  HG2 MET A 288      22.268  -0.939  15.131  1.00110.00           H  
ATOM   4591  HG3 MET A 288      23.293  -1.738  16.270  1.00110.00           H  
ATOM   4592  HE1 MET A 288      20.823  -2.179  18.833  1.00110.00           H  
ATOM   4593  HE2 MET A 288      22.461  -2.026  18.299  1.00110.00           H  
ATOM   4594  HE3 MET A 288      21.384  -0.603  18.470  1.00110.00           H  
ATOM   4595  N   LEU A 289      24.922   2.733  17.297  1.00 30.00           N  
ATOM   4596  CA  LEU A 289      25.098   4.107  17.815  1.00 30.00           C  
ATOM   4597  C   LEU A 289      26.285   4.921  17.223  1.00 30.00           C  
ATOM   4598  O   LEU A 289      27.068   5.539  17.914  1.00 30.00           O  
ATOM   4599  CB  LEU A 289      25.169   4.077  19.334  1.00 30.00           C  
ATOM   4600  CG  LEU A 289      23.880   3.543  19.990  1.00 30.00           C  
ATOM   4601  CD1 LEU A 289      24.232   3.124  21.489  1.00 30.00           C  
ATOM   4602  CD2 LEU A 289      22.788   4.554  19.934  1.00 30.00           C  
ATOM   4603  H   LEU A 289      25.430   1.971  17.740  1.00110.00           H  
ATOM   4604  HA  LEU A 289      24.235   4.730  17.583  1.00110.00           H  
ATOM   4605  HB2 LEU A 289      26.017   3.454  19.623  1.00110.00           H  
ATOM   4606  HB3 LEU A 289      25.383   5.070  19.736  1.00110.00           H  
ATOM   4607  HG  LEU A 289      23.539   2.639  19.485  1.00110.00           H  
ATOM   4608 HD11 LEU A 289      23.341   2.798  22.028  1.00110.00           H  
ATOM   4609 HD12 LEU A 289      24.945   2.299  21.508  1.00110.00           H  
ATOM   4610 HD13 LEU A 289      24.676   3.957  22.033  1.00110.00           H  
ATOM   4611 HD21 LEU A 289      21.910   4.218  20.488  1.00110.00           H  
ATOM   4612 HD22 LEU A 289      23.091   5.508  20.367  1.00110.00           H  
ATOM   4613 HD23 LEU A 289      22.450   4.741  18.915  1.00110.00           H  
ATOM   4614  N   VAL A 290      26.449   4.804  15.919  1.00 30.00           N  
ATOM   4615  CA  VAL A 290      27.376   5.647  15.165  1.00 30.00           C  
ATOM   4616  C   VAL A 290      26.783   7.026  14.940  1.00 30.00           C  
ATOM   4617  O   VAL A 290      25.611   7.158  14.622  1.00 30.00           O  
ATOM   4618  CB  VAL A 290      27.704   4.988  13.861  1.00 30.00           C  
ATOM   4619  CG1 VAL A 290      28.623   5.948  13.006  1.00 30.00           C  
ATOM   4620  CG2 VAL A 290      28.389   3.605  14.156  1.00 30.00           C  
ATOM   4621  H   VAL A 290      25.775   4.250  15.415  1.00110.00           H  
ATOM   4622  HA  VAL A 290      28.301   5.756  15.735  1.00110.00           H  
ATOM   4623  HB  VAL A 290      26.793   4.803  13.289  1.00110.00           H  
ATOM   4624 HG11 VAL A 290      29.116   5.387  12.215  1.00110.00           H  
ATOM   4625 HG12 VAL A 290      28.048   6.729  12.520  1.00110.00           H  
ATOM   4626 HG13 VAL A 290      29.416   6.404  13.600  1.00110.00           H  
ATOM   4627 HG21 VAL A 290      28.716   3.131  13.231  1.00110.00           H  
ATOM   4628 HG22 VAL A 290      29.262   3.712  14.801  1.00110.00           H  
ATOM   4629 HG23 VAL A 290      27.704   2.907  14.636  1.00110.00           H  
ATOM   4630  N   LEU A 291      27.599   8.081  15.053  1.00 30.00           N  
ATOM   4631  CA  LEU A 291      27.062   9.404  14.930  1.00 30.00           C  
ATOM   4632  C   LEU A 291      26.665   9.650  13.478  1.00 30.00           C  
ATOM   4633  O   LEU A 291      25.628  10.186  13.191  1.00 30.00           O  
ATOM   4634  CB  LEU A 291      28.139  10.413  15.346  1.00 30.00           C  
ATOM   4635  CG  LEU A 291      27.653  11.807  15.654  1.00 30.00           C  
ATOM   4636  CD1 LEU A 291      26.577  11.733  16.675  1.00 30.00           C  
ATOM   4637  CD2 LEU A 291      28.867  12.557  16.179  1.00 30.00           C  
ATOM   4638  H   LEU A 291      28.555   7.951  15.344  1.00110.00           H  
ATOM   4639  HA  LEU A 291      26.178   9.452  15.564  1.00110.00           H  
ATOM   4640  HB2 LEU A 291      28.628  10.024  16.242  1.00110.00           H  
ATOM   4641  HB3 LEU A 291      28.928  10.460  14.593  1.00110.00           H  
ATOM   4642  HG  LEU A 291      27.281  12.285  14.750  1.00110.00           H  
ATOM   4643 HD11 LEU A 291      26.316  12.734  17.030  1.00110.00           H  
ATOM   4644 HD12 LEU A 291      25.662  11.322  16.252  1.00110.00           H  
ATOM   4645 HD13 LEU A 291      26.857  11.151  17.544  1.00110.00           H  
ATOM   4646 HD21 LEU A 291      28.605  13.587  16.401  1.00110.00           H  
ATOM   4647 HD22 LEU A 291      29.260  12.112  17.092  1.00110.00           H  
ATOM   4648 HD23 LEU A 291      29.676  12.575  15.451  1.00110.00           H  
ATOM   4649  N   ASP A 292      27.551   9.265  12.572  1.00 30.00           N  
ATOM   4650  CA  ASP A 292      27.342   9.467  11.138  1.00 30.00           C  
ATOM   4651  C   ASP A 292      26.291   8.493  10.662  1.00 30.00           C  
ATOM   4652  O   ASP A 292      26.550   7.297  10.534  1.00 30.00           O  
ATOM   4653  CB  ASP A 292      28.658   9.177  10.444  1.00 30.00           C  
ATOM   4654  CG  ASP A 292      28.653   9.566   8.975  1.00 30.00           C  
ATOM   4655  OD1 ASP A 292      27.566   9.652   8.360  1.00 30.00           O  
ATOM   4656  OD2 ASP A 292      29.740   9.807   8.393  1.00 30.00           O1-
ATOM   4657  H   ASP A 292      28.361   8.754  12.880  1.00110.00           H  
ATOM   4658  HA  ASP A 292      27.042  10.500  10.952  1.00110.00           H  
ATOM   4659  HB2 ASP A 292      29.454   9.752  10.918  1.00110.00           H  
ATOM   4660  HB3 ASP A 292      28.950   8.129  10.528  1.00110.00           H  
ATOM   4661  N   SER A 293      25.098   9.023  10.427  1.00 30.00           N  
ATOM   4662  CA  SER A 293      24.002   8.247   9.908  1.00 30.00           C  
ATOM   4663  C   SER A 293      24.361   7.414   8.671  1.00 30.00           C  
ATOM   4664  O   SER A 293      23.807   6.329   8.479  1.00 30.00           O  
ATOM   4665  CB  SER A 293      22.809   9.154   9.627  1.00 30.00           C  
ATOM   4666  OG  SER A 293      22.942   9.819   8.374  1.00 30.00           O  
ATOM   4667  H   SER A 293      24.951  10.001  10.610  1.00110.00           H  
ATOM   4668  HA  SER A 293      23.712   7.552  10.698  1.00110.00           H  
ATOM   4669  HB2 SER A 293      21.903   8.546   9.586  1.00110.00           H  
ATOM   4670  HB3 SER A 293      22.659   9.877  10.429  1.00110.00           H  
ATOM   4671  HG  SER A 293      22.137  10.279   8.179  1.00110.00           H  
ATOM   4672  N   ASP A 294      25.306   7.887   7.849  1.00 30.00           N  
ATOM   4673  CA  ASP A 294      25.659   7.129   6.636  1.00 30.00           C  
ATOM   4674  C   ASP A 294      26.366   5.810   6.952  1.00 30.00           C  
ATOM   4675  O   ASP A 294      26.439   4.921   6.104  1.00 30.00           O  
ATOM   4676  CB  ASP A 294      26.609   7.934   5.723  1.00 30.00           C  
ATOM   4677  CG  ASP A 294      25.908   9.077   4.990  1.00 30.00           C  
ATOM   4678  OD1 ASP A 294      24.874   8.818   4.337  1.00 30.00           O  
ATOM   4679  OD2 ASP A 294      26.308  10.265   5.035  1.00 30.00           O1-
ATOM   4680  H   ASP A 294      25.746   8.783   8.027  1.00110.00           H  
ATOM   4681  HA  ASP A 294      24.749   6.882   6.085  1.00110.00           H  
ATOM   4682  HB2 ASP A 294      27.469   8.311   6.272  1.00110.00           H  
ATOM   4683  HB3 ASP A 294      27.018   7.291   4.942  1.00110.00           H  
ATOM   4684  N   LYS A 295      26.904   5.693   8.155  1.00 30.00           N  
ATOM   4685  CA  LYS A 295      27.666   4.523   8.522  1.00 30.00           C  
ATOM   4686  C   LYS A 295      26.950   3.642   9.557  1.00 30.00           C  
ATOM   4687  O   LYS A 295      27.509   2.661   9.992  1.00 30.00           O  
ATOM   4688  CB  LYS A 295      28.996   4.929   9.125  1.00 30.00           C  
ATOM   4689  CG  LYS A 295      29.774   5.922   8.275  1.00 30.00           C  
ATOM   4690  CD  LYS A 295      30.839   5.217   7.480  1.00 30.00           C  
ATOM   4691  CE  LYS A 295      31.703   6.251   6.729  1.00 30.00           C  
ATOM   4692  NZ  LYS A 295      31.889   5.841   5.306  1.00 30.00           N1+
ATOM   4693  H   LYS A 295      26.778   6.435   8.839  1.00110.00           H  
ATOM   4694  HA  LYS A 295      27.887   3.878   7.670  1.00110.00           H  
ATOM   4695  HB2 LYS A 295      28.783   5.429  10.069  1.00110.00           H  
ATOM   4696  HB3 LYS A 295      29.605   4.061   9.384  1.00110.00           H  
ATOM   4697  HG2 LYS A 295      29.154   6.543   7.628  1.00110.00           H  
ATOM   4698  HG3 LYS A 295      30.268   6.624   8.949  1.00110.00           H  
ATOM   4699  HD2 LYS A 295      31.478   4.609   8.122  1.00110.00           H  
ATOM   4700  HD3 LYS A 295      30.358   4.531   6.780  1.00110.00           H  
ATOM   4701  HE2 LYS A 295      31.242   7.240   6.725  1.00110.00           H  
ATOM   4702  HE3 LYS A 295      32.676   6.365   7.208  1.00110.00           H  
ATOM   4703  HZ1 LYS A 295      32.448   6.537   4.835  1.00110.00           H  
ATOM   4704  HZ2 LYS A 295      32.359   4.950   5.267  1.00110.00           H  
ATOM   4705  HZ3 LYS A 295      30.991   5.770   4.853  1.00110.00           H  
ATOM   4706  N   ARG A 296      25.725   4.000   9.914  1.00 30.00           N  
ATOM   4707  CA  ARG A 296      24.948   3.212  10.889  1.00 30.00           C  
ATOM   4708  C   ARG A 296      24.381   1.963  10.249  1.00 30.00           C  
ATOM   4709  O   ARG A 296      23.987   2.021   9.133  1.00 30.00           O  
ATOM   4710  CB  ARG A 296      23.811   4.095  11.362  1.00 30.00           C  
ATOM   4711  CG  ARG A 296      23.213   3.761  12.714  1.00 30.00           C  
ATOM   4712  CD  ARG A 296      22.253   4.847  13.148  1.00 30.00           C  
ATOM   4713  NE  ARG A 296      22.958   6.108  13.429  1.00 30.00           N  
ATOM   4714  CZ  ARG A 296      22.394   7.318  13.380  1.00 30.00           C  
ATOM   4715  NH1 ARG A 296      21.139   7.461  12.972  1.00 30.00           N  
ATOM   4716  NH2 ARG A 296      23.104   8.396  13.702  1.00 30.00           N1+
ATOM   4717  H   ARG A 296      25.280   4.762   9.421  1.00110.00           H  
ATOM   4718  HA  ARG A 296      25.591   2.946  11.731  1.00110.00           H  
ATOM   4719  HB2 ARG A 296      24.196   5.115  11.415  1.00110.00           H  
ATOM   4720  HB3 ARG A 296      23.026   4.136  10.607  1.00110.00           H  
ATOM   4721  HG2 ARG A 296      22.699   2.799  12.678  1.00110.00           H  
ATOM   4722  HG3 ARG A 296      24.025   3.658  13.431  1.00110.00           H  
ATOM   4723  HD2 ARG A 296      21.522   5.043  12.383  1.00110.00           H  
ATOM   4724  HD3 ARG A 296      21.710   4.543  14.043  1.00110.00           H  
ATOM   4725  HE  ARG A 296      23.906   6.032  13.779  1.00110.00           H  
ATOM   4726 HH11 ARG A 296      20.757   8.388  12.789  1.00110.00           H  
ATOM   4727 HH12 ARG A 296      20.586   6.660  12.691  1.00110.00           H  
ATOM   4728 HH21 ARG A 296      22.706   9.327  13.637  1.00110.00           H  
ATOM   4729 HH22 ARG A 296      24.074   8.307  13.985  1.00110.00           H  
ATOM   4730  N   ILE A 297      24.262   0.852  11.001  1.00 30.00           N  
ATOM   4731  CA  ILE A 297      23.817  -0.412  10.448  1.00 30.00           C  
ATOM   4732  C   ILE A 297      22.329  -0.341  10.082  1.00 30.00           C  
ATOM   4733  O   ILE A 297      21.640   0.384  10.755  1.00 30.00           O  
ATOM   4734  CB  ILE A 297      24.143  -1.577  11.494  1.00 30.00           C  
ATOM   4735  CG1 ILE A 297      23.903  -2.978  10.909  1.00 30.00           C  
ATOM   4736  CG2 ILE A 297      23.302  -1.440  12.679  1.00 30.00           C  
ATOM   4737  CD1 ILE A 297      24.551  -4.188  11.729  1.00 30.00           C  
ATOM   4738  H   ILE A 297      24.592   0.864  11.958  1.00110.00           H  
ATOM   4739  HA  ILE A 297      24.385  -0.598   9.534  1.00110.00           H  
ATOM   4740  HB  ILE A 297      25.192  -1.490  11.768  1.00110.00           H  
ATOM   4741 HG12 ILE A 297      22.840  -3.165  10.771  1.00110.00           H  
ATOM   4742 HG13 ILE A 297      24.353  -2.991   9.918  1.00110.00           H  
ATOM   4743 HG21 ILE A 297      23.632  -2.114  13.470  1.00110.00           H  
ATOM   4744 HG22 ILE A 297      23.347  -0.435  13.093  1.00110.00           H  
ATOM   4745 HG23 ILE A 297      22.251  -1.664  12.488  1.00110.00           H  
ATOM   4746 HD11 ILE A 297      24.423  -5.134  11.204  1.00110.00           H  
ATOM   4747 HD12 ILE A 297      25.620  -4.034  11.867  1.00110.00           H  
ATOM   4748 HD13 ILE A 297      24.102  -4.287  12.717  1.00110.00           H  
ATOM   4749  N   THR A 298      21.868  -1.026   9.030  1.00 30.00           N  
ATOM   4750  CA  THR A 298      20.489  -0.957   8.676  1.00 30.00           C  
ATOM   4751  C   THR A 298      19.768  -2.011   9.480  1.00 30.00           C  
ATOM   4752  O   THR A 298      20.383  -2.798  10.201  1.00 30.00           O  
ATOM   4753  CB  THR A 298      20.243  -1.286   7.220  1.00 30.00           C  
ATOM   4754  OG1 THR A 298      20.827  -2.544   6.857  1.00 30.00           O  
ATOM   4755  CG2 THR A 298      20.958  -0.263   6.336  1.00 30.00           C  
ATOM   4756  H   THR A 298      22.484  -1.601   8.467  1.00110.00           H  
ATOM   4757  HA  THR A 298      20.059   0.021   8.899  1.00110.00           H  
ATOM   4758  HB  THR A 298      19.184  -1.278   6.957  1.00110.00           H  
ATOM   4759  HG1 THR A 298      20.893  -2.567   5.910  1.00110.00           H  
ATOM   4760 HG21 THR A 298      20.762  -0.445   5.279  1.00110.00           H  
ATOM   4761 HG22 THR A 298      20.615   0.748   6.557  1.00110.00           H  
ATOM   4762 HG23 THR A 298      22.040  -0.275   6.476  1.00110.00           H  
ATOM   4763  N   ALA A 299      18.477  -2.074   9.281  1.00 30.00           N  
ATOM   4764  CA  ALA A 299      17.743  -3.108   9.983  1.00 30.00           C  
ATOM   4765  C   ALA A 299      18.079  -4.444   9.420  1.00 30.00           C  
ATOM   4766  O   ALA A 299      18.122  -5.420  10.168  1.00 30.00           O  
ATOM   4767  CB  ALA A 299      16.167  -2.852   9.857  1.00 30.00           C  
ATOM   4768  H   ALA A 299      17.996  -1.410   8.698  1.00110.00           H  
ATOM   4769  HA  ALA A 299      18.001  -3.101  11.045  1.00110.00           H  
ATOM   4770  HB1 ALA A 299      15.605  -3.624  10.385  1.00110.00           H  
ATOM   4771  HB2 ALA A 299      15.892  -1.892  10.291  1.00110.00           H  
ATOM   4772  HB3 ALA A 299      15.839  -2.855   8.818  1.00110.00           H  
ATOM   4773  N   ALA A 300      18.066  -4.556   8.099  1.00 30.00           N  
ATOM   4774  CA  ALA A 300      18.383  -5.833   7.512  1.00 30.00           C  
ATOM   4775  C   ALA A 300      19.789  -6.341   7.837  1.00 30.00           C  
ATOM   4776  O   ALA A 300      19.950  -7.535   8.023  1.00 30.00           O  
ATOM   4777  CB  ALA A 300      18.205  -5.729   6.076  1.00 30.00           C  
ATOM   4778  H   ALA A 300      17.984  -3.732   7.526  1.00110.00           H  
ATOM   4779  HA  ALA A 300      17.670  -6.572   7.882  1.00110.00           H  
ATOM   4780  HB1 ALA A 300      18.399  -6.685   5.586  1.00110.00           H  
ATOM   4781  HB2 ALA A 300      17.185  -5.444   5.820  1.00110.00           H  
ATOM   4782  HB3 ALA A 300      18.878  -4.993   5.632  1.00110.00           H  
ATOM   4783  N   GLN A 301      20.763  -5.435   7.908  1.00 30.00           N  
ATOM   4784  CA  GLN A 301      22.127  -5.815   8.285  1.00 30.00           C  
ATOM   4785  C   GLN A 301      22.145  -6.313   9.755  1.00 30.00           C  
ATOM   4786  O   GLN A 301      22.868  -7.308  10.096  1.00 30.00           O  
ATOM   4787  CB  GLN A 301      23.089  -4.667   8.083  1.00 30.00           C  
ATOM   4788  CG  GLN A 301      23.385  -4.359   6.605  1.00 30.00           C  
ATOM   4789  CD  GLN A 301      23.953  -2.968   6.404  1.00 30.00           C  
ATOM   4790  OE1 GLN A 301      24.172  -2.225   7.363  1.00 30.00           O  
ATOM   4791  NE2 GLN A 301      24.197  -2.604   5.140  1.00 30.00           N  
ATOM   4792  H   GLN A 301      20.564  -4.454   7.740  1.00110.00           H  
ATOM   4793  HA  GLN A 301      22.450  -6.651   7.661  1.00110.00           H  
ATOM   4794  HB2 GLN A 301      22.656  -3.793   8.569  1.00110.00           H  
ATOM   4795  HB3 GLN A 301      24.034  -4.875   8.588  1.00110.00           H  
ATOM   4796  HG2 GLN A 301      24.082  -5.097   6.206  1.00110.00           H  
ATOM   4797  HG3 GLN A 301      22.475  -4.441   6.011  1.00110.00           H  
ATOM   4798 HE21 GLN A 301      24.574  -1.687   4.957  1.00110.00           H  
ATOM   4799 HE22 GLN A 301      24.010  -3.234   4.376  1.00110.00           H  
ATOM   4800  N   ALA A 302      21.373  -5.631  10.606  1.00 30.00           N  
ATOM   4801  CA  ALA A 302      21.420  -5.943  12.063  1.00 30.00           C  
ATOM   4802  C   ALA A 302      20.880  -7.366  12.321  1.00 30.00           C  
ATOM   4803  O   ALA A 302      21.380  -8.093  13.227  1.00 30.00           O  
ATOM   4804  CB  ALA A 302      20.669  -4.845  12.811  1.00 30.00           C  
ATOM   4805  H   ALA A 302      20.856  -4.817  10.290  1.00110.00           H  
ATOM   4806  HA  ALA A 302      22.457  -5.936  12.399  1.00110.00           H  
ATOM   4807  HB1 ALA A 302      20.673  -5.031  13.885  1.00110.00           H  
ATOM   4808  HB2 ALA A 302      21.127  -3.870  12.648  1.00110.00           H  
ATOM   4809  HB3 ALA A 302      19.631  -4.784  12.486  1.00110.00           H  
ATOM   4810  N   LEU A 303      19.883  -7.784  11.546  1.00 30.00           N  
ATOM   4811  CA  LEU A 303      19.203  -9.060  11.710  1.00 30.00           C  
ATOM   4812  C   LEU A 303      20.207 -10.172  11.393  1.00 30.00           C  
ATOM   4813  O   LEU A 303      20.143 -11.217  11.980  1.00 30.00           O  
ATOM   4814  CB  LEU A 303      17.972  -9.229  10.810  1.00 30.00           C  
ATOM   4815  CG  LEU A 303      16.748  -8.397  11.163  1.00 30.00           C  
ATOM   4816  CD1 LEU A 303      15.864  -8.453   9.940  1.00 30.00           C  
ATOM   4817  CD2 LEU A 303      16.010  -9.113  12.249  1.00 30.00           C  
ATOM   4818  H   LEU A 303      19.511  -7.132  10.865  1.00110.00           H  
ATOM   4819  HA  LEU A 303      18.908  -9.171  12.755  1.00110.00           H  
ATOM   4820  HB2 LEU A 303      18.295  -8.993   9.794  1.00110.00           H  
ATOM   4821  HB3 LEU A 303      17.692 -10.285  10.767  1.00110.00           H  
ATOM   4822  HG  LEU A 303      17.004  -7.373  11.432  1.00110.00           H  
ATOM   4823 HD11 LEU A 303      14.967  -7.854  10.081  1.00110.00           H  
ATOM   4824 HD12 LEU A 303      16.381  -8.037   9.079  1.00110.00           H  
ATOM   4825 HD13 LEU A 303      15.554  -9.465   9.684  1.00110.00           H  
ATOM   4826 HD21 LEU A 303      15.106  -8.577  12.530  1.00110.00           H  
ATOM   4827 HD22 LEU A 303      15.705 -10.118  11.953  1.00110.00           H  
ATOM   4828 HD23 LEU A 303      16.610  -9.200  13.155  1.00110.00           H  
ATOM   4829  N   ALA A 304      21.140  -9.883  10.494  1.00 30.00           N  
ATOM   4830  CA  ALA A 304      22.167 -10.845  10.089  1.00 30.00           C  
ATOM   4831  C   ALA A 304      23.309 -10.892  11.105  1.00 30.00           C  
ATOM   4832  O   ALA A 304      24.230 -11.715  10.926  1.00 30.00           O  
ATOM   4833  CB  ALA A 304      22.746 -10.487   8.728  1.00 30.00           C  
ATOM   4834  H   ALA A 304      21.161  -8.953  10.098  1.00110.00           H  
ATOM   4835  HA  ALA A 304      21.732 -11.844  10.028  1.00110.00           H  
ATOM   4836  HB1 ALA A 304      23.461 -11.239   8.391  1.00110.00           H  
ATOM   4837  HB2 ALA A 304      21.959 -10.430   7.976  1.00110.00           H  
ATOM   4838  HB3 ALA A 304      23.261  -9.526   8.744  1.00110.00           H  
ATOM   4839  N   HIS A 305      23.277 -10.108  12.173  1.00 30.00           N  
ATOM   4840  CA  HIS A 305      24.428  -9.968  13.051  1.00 30.00           C  
ATOM   4841  C   HIS A 305      24.415 -11.183  14.004  1.00 30.00           C  
ATOM   4842  O   HIS A 305      23.346 -11.658  14.442  1.00 30.00           O  
ATOM   4843  CB  HIS A 305      24.296  -8.663  13.841  1.00 30.00           C  
ATOM   4844  CG  HIS A 305      25.435  -8.350  14.763  1.00 30.00           C  
ATOM   4845  ND1 HIS A 305      25.524  -8.866  16.043  1.00 30.00           N  
ATOM   4846  CD2 HIS A 305      26.490  -7.509  14.623  1.00 30.00           C  
ATOM   4847  CE1 HIS A 305      26.589  -8.352  16.648  1.00 30.00           C  
ATOM   4848  NE2 HIS A 305      27.208  -7.536  15.805  1.00 30.00           N  
ATOM   4849  H   HIS A 305      22.456  -9.538  12.344  1.00110.00           H  
ATOM   4850  HA  HIS A 305      25.349  -9.944  12.465  1.00110.00           H  
ATOM   4851  HB2 HIS A 305      24.185  -7.828  13.148  1.00110.00           H  
ATOM   4852  HB3 HIS A 305      23.396  -8.681  14.456  1.00110.00           H  
ATOM   4853  HD1 HIS A 305      24.813  -9.421  16.491  1.00110.00           H  
ATOM   4854  HD2 HIS A 305      26.780  -6.884  13.791  1.00110.00           H  
ATOM   4855  HE1 HIS A 305      26.943  -8.625  17.621  1.00110.00           H  
ATOM   4856  N   ALA A 306      25.624 -11.664  14.312  1.00 30.00           N  
ATOM   4857  CA  ALA A 306      25.823 -12.839  15.136  1.00 30.00           C  
ATOM   4858  C   ALA A 306      25.038 -12.854  16.422  1.00 30.00           C  
ATOM   4859  O   ALA A 306      24.574 -13.917  16.825  1.00 30.00           O  
ATOM   4860  CB  ALA A 306      27.328 -13.032  15.417  1.00 30.00           C  
ATOM   4861  H   ALA A 306      26.435 -11.232  13.896  1.00110.00           H  
ATOM   4862  HA  ALA A 306      25.481 -13.694  14.549  1.00110.00           H  
ATOM   4863  HB1 ALA A 306      27.502 -13.909  16.043  1.00110.00           H  
ATOM   4864  HB2 ALA A 306      27.886 -13.179  14.492  1.00110.00           H  
ATOM   4865  HB3 ALA A 306      27.754 -12.171  15.932  1.00110.00           H  
ATOM   4866  N   TYR A 307      24.790 -11.691  17.018  1.00 30.00           N  
ATOM   4867  CA  TYR A 307      24.007 -11.582  18.256  1.00 30.00           C  
ATOM   4868  C   TYR A 307      22.651 -12.283  18.084  1.00 30.00           C  
ATOM   4869  O   TYR A 307      22.109 -12.835  19.059  1.00 30.00           O  
ATOM   4870  CB  TYR A 307      23.781 -10.137  18.663  1.00 30.00           C  
ATOM   4871  CG  TYR A 307      23.126  -9.928  20.029  1.00 30.00           C  
ATOM   4872  CD1 TYR A 307      23.690 -10.403  21.206  1.00 30.00           C  
ATOM   4873  CD2 TYR A 307      21.912  -9.255  20.146  1.00 30.00           C  
ATOM   4874  CE1 TYR A 307      23.085 -10.164  22.427  1.00 30.00           C  
ATOM   4875  CE2 TYR A 307      21.332  -9.001  21.349  1.00 30.00           C  
ATOM   4876  CZ  TYR A 307      21.879  -9.500  22.506  1.00 30.00           C  
ATOM   4877  OH  TYR A 307      21.236  -9.220  23.704  1.00 30.00           O  
ATOM   4878  H   TYR A 307      25.210 -10.878  16.604  1.00110.00           H  
ATOM   4879  HA  TYR A 307      24.555 -12.102  19.043  1.00110.00           H  
ATOM   4880  HB2 TYR A 307      24.737  -9.616  18.704  1.00110.00           H  
ATOM   4881  HB3 TYR A 307      23.189  -9.623  17.903  1.00110.00           H  
ATOM   4882  HD1 TYR A 307      24.622 -10.946  21.185  1.00110.00           H  
ATOM   4883  HD2 TYR A 307      21.437  -8.873  19.255  1.00110.00           H  
ATOM   4884  HE1 TYR A 307      23.541 -10.531  23.333  1.00110.00           H  
ATOM   4885  HE2 TYR A 307      20.411  -8.437  21.374  1.00110.00           H  
ATOM   4886  HH  TYR A 307      20.325  -8.978  23.614  1.00110.00           H  
ATOM   4887  N   PHE A 308      22.088 -12.281  16.865  1.00 30.00           N  
ATOM   4888  CA  PHE A 308      20.767 -12.900  16.693  1.00 30.00           C  
ATOM   4889  C   PHE A 308      20.784 -14.294  16.134  1.00 30.00           C  
ATOM   4890  O   PHE A 308      19.781 -14.810  15.734  1.00 30.00           O  
ATOM   4891  CB  PHE A 308      19.804 -11.970  15.882  1.00 30.00           C  
ATOM   4892  CG  PHE A 308      19.690 -10.583  16.482  1.00 30.00           C  
ATOM   4893  CD1 PHE A 308      19.005 -10.372  17.618  1.00 30.00           C  
ATOM   4894  CD2 PHE A 308      20.236  -9.486  15.810  1.00 30.00           C  
ATOM   4895  CE1 PHE A 308      18.942  -9.104  18.212  1.00 30.00           C  
ATOM   4896  CE2 PHE A 308      20.148  -8.231  16.318  1.00 30.00           C  
ATOM   4897  CZ  PHE A 308      19.489  -8.007  17.556  1.00 30.00           C  
ATOM   4898  H   PHE A 308      22.566 -11.906  16.048  1.00110.00           H  
ATOM   4899  HA  PHE A 308      20.258 -13.017  17.652  1.00110.00           H  
ATOM   4900  HB2 PHE A 308      20.148 -11.894  14.848  1.00110.00           H  
ATOM   4901  HB3 PHE A 308      18.804 -12.404  15.833  1.00110.00           H  
ATOM   4902  HD1 PHE A 308      18.558 -11.206  18.139  1.00110.00           H  
ATOM   4903  HD2 PHE A 308      20.757  -9.658  14.882  1.00110.00           H  
ATOM   4904  HE1 PHE A 308      18.432  -8.976  19.155  1.00110.00           H  
ATOM   4905  HE2 PHE A 308      20.588  -7.404  15.778  1.00110.00           H  
ATOM   4906  HZ  PHE A 308      19.446  -7.018  17.985  1.00110.00           H  
ATOM   4907  N   ALA A 309      21.936 -14.962  16.176  1.00 30.00           N  
ATOM   4908  CA  ALA A 309      22.042 -16.284  15.543  1.00 30.00           C  
ATOM   4909  C   ALA A 309      20.922 -17.259  15.920  1.00 30.00           C  
ATOM   4910  O   ALA A 309      20.439 -17.962  15.066  1.00 30.00           O  
ATOM   4911  CB  ALA A 309      23.381 -16.895  15.855  1.00 30.00           C  
ATOM   4912  H   ALA A 309      22.771 -14.507  16.538  1.00110.00           H  
ATOM   4913  HA  ALA A 309      21.986 -16.129  14.464  1.00110.00           H  
ATOM   4914  HB1 ALA A 309      23.485 -17.878  15.394  1.00110.00           H  
ATOM   4915  HB2 ALA A 309      24.193 -16.275  15.476  1.00110.00           H  
ATOM   4916  HB3 ALA A 309      23.529 -17.015  16.929  1.00110.00           H  
ATOM   4917  N   GLN A 310      20.497 -17.260  17.182  1.00 30.00           N  
ATOM   4918  CA  GLN A 310      19.416 -18.138  17.671  1.00 30.00           C  
ATOM   4919  C   GLN A 310      18.034 -17.879  17.032  1.00 30.00           C  
ATOM   4920  O   GLN A 310      17.147 -18.703  17.126  1.00 30.00           O  
ATOM   4921  CB  GLN A 310      19.262 -18.035  19.206  1.00 30.00           C  
ATOM   4922  CG  GLN A 310      20.466 -18.582  20.016  1.00 30.00           C  
ATOM   4923  CD  GLN A 310      20.471 -20.091  20.102  1.00 30.00           C  
ATOM   4924  OE1 GLN A 310      19.436 -20.730  19.909  1.00 30.00           O  
ATOM   4925  NE2 GLN A 310      21.641 -20.671  20.380  1.00 30.00           N  
ATOM   4926  H   GLN A 310      20.922 -16.608  17.824  1.00110.00           H  
ATOM   4927  HA  GLN A 310      19.677 -19.167  17.416  1.00110.00           H  
ATOM   4928  HB2 GLN A 310      19.120 -16.986  19.471  1.00110.00           H  
ATOM   4929  HB3 GLN A 310      18.342 -18.522  19.537  1.00110.00           H  
ATOM   4930  HG2 GLN A 310      21.407 -18.219  19.601  1.00110.00           H  
ATOM   4931  HG3 GLN A 310      20.409 -18.198  21.035  1.00110.00           H  
ATOM   4932 HE21 GLN A 310      21.695 -21.676  20.444  1.00110.00           H  
ATOM   4933 HE22 GLN A 310      22.468 -20.114  20.532  1.00110.00           H  
ATOM   4934  N   TYR A 311      17.828 -16.688  16.462  1.00 30.00           N  
ATOM   4935  CA  TYR A 311      16.517 -16.295  15.998  1.00 30.00           C  
ATOM   4936  C   TYR A 311      16.505 -15.973  14.557  1.00 30.00           C
[truncated: 52,521 more chars]
