# Supplementary material for: ModBinddG: A simulation-based absolute predictor of free energy of binding based on population reweighting
Source: Proc Natl Acad Sci U S A. 2026 Jun 15;123(25):e2513285123. doi: 10.1073/pnas.2513285123 (PMC13291613; doi:10.1073/pnas.2513285123)
Supplement: Supplementary file 2 — Dataset S01 (GZ) [file pnas.2513285123.sd01.gz › SI_PNAS_V2/MK14_Enrichment/CHEMBL1082158.sdf]

CHEMBL1082158
                    3D
 Schrodinger Suite 2022-1.
 46 50  0  0  1  0            999 V2000
   -1.2740    1.5610   22.8380 N   0  0  0  0  0  0
   -2.0820    0.8040   22.0370 C   0  0  0  0  0  0
   -2.4350   -0.5430   21.9680 C   0  0  0  0  0  0
   -3.2730   -0.9470   21.0370 N   0  0  0  0  0  0
   -3.7920   -0.1570   20.1720 N   0  0  0  0  0  0
   -3.5330    1.1400   20.1380 C   0  0  0  0  0  0
   -2.6500    1.6840   21.0900 C   0  0  0  0  0  0
   -2.1430    2.9700   21.3690 C   0  0  0  0  0  0
   -1.3440    2.8890   22.3960 N   0  0  0  0  0  0
    0.9930    0.1610   26.0480 C   0  0  0  0  0  0
   -0.1370    0.9230   26.2820 C   0  0  0  0  0  0
   -0.8910    1.3900   25.2210 C   0  0  0  0  0  0
   -1.9960    2.1340   25.4500 F   0  0  0  0  0  0
   -0.5120    1.0910   23.9170 C   0  0  0  0  0  0
    0.6240    0.3250   23.6860 C   0  0  0  0  0  0
    0.9970    0.0320   22.4210 F   0  0  0  0  0  0
    1.3730   -0.1380   24.7540 C   0  0  0  0  0  0
   -4.1230    1.9520   19.1810 N   0  0  0  0  0  0
   -4.6950    2.6870   19.4540 H   0  0  0  0  0  0
   -3.8930    1.7130   17.8230 C   0  0  0  0  0  0
   -2.7370    2.1900   17.2220 C   0  0  0  0  0  0
   -2.5120    1.9490   15.8660 C   0  0  0  0  0  0
   -3.4510    1.2300   15.1230 C   0  0  0  0  0  0
   -4.5970    0.7600   15.7290 C   0  0  0  0  0  0
   -4.8190    0.9940   17.0760 C   0  0  0  0  0  0
   -6.2610    0.3920   17.8320 Cl  0  0  0  0  0  0
   -1.2820    2.4530   15.2180 C   0  0  0  0  0  0
   -1.3480    3.4990   14.3700 N   0  0  0  0  0  0
   -2.2020    3.9200   14.1850 H   0  0  0  0  0  0
   -0.2130    1.9240   15.4500 O   0  0  0  0  0  0
   -0.1300    3.9980   13.7280 C   0  0  0  0  0  0
   -0.1800    4.2550   12.2210 C   0  0  0  0  0  0
    0.5980    3.0570   12.7660 C   0  0  0  0  0  0
   -2.0214   -1.2465   22.6754 H   0  0  0  0  0  0
   -2.4404    3.8114   20.7607 H   0  0  0  0  0  0
    1.5809   -0.2020   26.8780 H   0  0  0  0  0  0
   -0.4321    1.1544   27.2948 H   0  0  0  0  0  0
    2.2557   -0.7338   24.5744 H   0  0  0  0  0  0
   -2.0158    2.7453   17.8033 H   0  0  0  0  0  0
   -3.2797    1.0419   14.0734 H   0  0  0  0  0  0
   -5.3247    0.2076   15.1531 H   0  0  0  0  0  0
    0.4925    4.6708   14.3178 H   0  0  0  0  0  0
    0.6387    4.9701   12.1409 H   0  0  0  0  0  0
   -1.1231    3.7585   11.9928 H   0  0  0  0  0  0
   -0.1700    2.2907   12.6607 H   0  0  0  0  0  0
    1.5919    3.5024   12.8088 H   0  0  0  0  0  0
  1 14  1  0  0  0
  1  2  1  0  0  0
  1  9  1  0  0  0
  2  3  1  0  0  0
  2  7  2  0  0  0
  3  4  2  0  0  0
  3 34  1  0  0  0
  4  5  1  0  0  0
  5  6  2  0  0  0
  6  7  1  0  0  0
  6 18  1  0  0  0
  7  8  1  0  0  0
  8  9  2  0  0  0
  8 35  1  0  0  0
 10 11  1  0  0  0
 10 17  2  0  0  0
 10 36  1  0  0  0
 11 12  2  0  0  0
 11 37  1  0  0  0
 12 13  1  0  0  0
 12 14  1  0  0  0
 14 15  2  0  0  0
 15 17  1  0  0  0
 15 16  1  0  0  0
 17 38  1  0  0  0
 18 19  1  0  0  0
 18 20  1  0  0  0
 20 21  1  0  0  0
 20 25  2  0  0  0
 21 22  2  0  0  0
 21 39  1  0  0  0
 22 23  1  0  0  0
 22 27  1  0  0  0
 23 24  2  0  0  0
 23 40  1  0  0  0
 24 25  1  0  0  0
 24 41  1  0  0  0
 25 26  1  0  0  0
 27 30  2  0  0  0
 27 28  1  0  0  0
 28 29  1  0  0  0
 28 31  1  0  0  0
 31 32  1  0  0  0
 31 33  1  0  0  0
 31 42  1  0  0  0
 32 33  1  0  0  0
 32 43  1  0  0  0
 32 44  1  0  0  0
 33 45  1  0  0  0
 33 46  1  0  0  0
M  END
> <s_m_entry_id>
408436

> <s_m_entry_name>
actives_final_docked_vina.sdf.2751

> <MODEL>
1

> <REMARK>
  Name = CHEMBL1082158
                            x       y       z     vdW  Elec       q    Type
                         _______ _______ _______ _____ _____    ______ ____

> <TORSDO>
F 5

> <minimizedAffinity>
-10.6203579634033

> <s_m_Source_Path>
/Users/sinko/Documents/Modulus/DUD-AD_Enrichment/docked_dude/mk14

> <s_m_Source_File>
actives_final_docked_vina.sdf.gz

> <i_m_Source_File_Index>
2751

> <s_user_duplicate_titles>
CHEMBL1082158,CHEMBL1082158,CHEMBL1082158,CHEMBL1082158,CHEMBL1082158,CHEMBL1082158,CHEMBL1082158,CHEMBL1082158,CHEMBL1082158

> <s_m_subgroup_title>
Top100Docking

> <s_m_subgroupid>
Top100Docking_copy1

> <b_m_subgroup_collapsed>
0

$$$$
