# Supplementary material for: ModBinddG: A simulation-based absolute predictor of free energy of binding based on population reweighting
Source: Proc Natl Acad Sci U S A. 2026 Jun 15;123(25):e2513285123. doi: 10.1073/pnas.2513285123 (PMC13291613; doi:10.1073/pnas.2513285123)
Supplement: Supplementary file 2 — Dataset S01 (GZ) [file pnas.2513285123.sd01.gz › SI_PNAS_V2/MK14_Enrichment/ZINC63831323.sdf]

ZINC63831323
                    3D
 Schrodinger Suite 2022-1.
 64 68  0  0  1  0            999 V2000
   -1.9000   -0.6380   25.8620 C   0  0  2  0  0  0
   -2.7840   -1.0890   24.7170 C   0  0  0  0  0  0
   -2.0340   -1.9460   23.9950 N   0  0  0  0  0  0
   -0.8130   -2.0970   24.5210 C   0  0  0  0  0  0
    0.0420   -2.8190   24.0460 O   0  0  0  0  0  0
   -3.9260   -0.7500   24.4950 O   0  0  0  0  0  0
   -0.6370   -1.3600   25.6320 N   0  0  0  0  0  0
    0.1650   -1.3120   26.1750 H   0  0  0  0  0  0
   -4.2140   -2.1540   30.9350 C   0  0  0  0  0  0
   -3.6100   -1.7590   29.6130 C   0  0  0  0  0  0
   -2.8680   -0.5960   29.5110 C   0  0  0  0  0  0
   -2.3150   -0.2340   28.2970 C   0  0  0  0  0  0
   -2.5030   -1.0330   27.1850 C   0  0  0  0  0  0
   -3.2430   -2.1960   27.2870 C   0  0  0  0  0  0
   -3.7940   -2.5610   28.5020 C   0  0  0  0  0  0
   -4.5970   -3.8310   28.6140 C   0  0  0  0  0  0
   -1.6760    0.8530   25.8080 C   0  0  0  0  0  0
   -0.3930    1.3550   25.7000 C   0  0  0  0  0  0
   -0.1880    2.7210   25.6490 C   0  0  0  0  0  0
   -1.2660    3.5850   25.7070 C   0  0  0  0  0  0
   -2.5490    3.0810   25.8140 C   0  0  0  0  0  0
   -2.7550    1.7150   25.8590 C   0  0  0  0  0  0
   -2.5000   -2.6290   22.7850 C   0  0  0  0  0  0
   -2.2370   -1.7590   21.5840 C   0  0  0  0  0  0
   -2.7480   -0.5130   21.5290 N   0  0  0  0  0  0
   -3.2840   -0.1770   22.2630 H   0  0  0  0  0  0
   -1.5650   -2.1810   20.6650 O   0  0  0  0  0  0
   -2.4910    0.3330   20.3610 C   0  0  0  0  0  0
   -3.5840    1.3980   20.2530 C   0  0  0  0  0  0
   -4.5690    1.0000   19.1830 C   0  0  0  0  0  0
   -4.3770    1.0440   17.8450 C   0  0  0  0  0  0
   -3.2390    1.4600   17.0170 C   0  0  0  0  0  0
   -3.3480    1.3900   15.6700 C   0  0  0  0  0  0
   -4.5160    0.9320   15.0470 C   0  0  0  0  0  0
   -5.6030    0.5330   15.7410 C   0  0  0  0  0  0
   -5.6000    0.5630   17.1630 C   0  0  0  0  0  0
   -6.5130    0.2360   18.0460 N   0  0  0  0  0  0
   -7.3980   -0.1060   17.8440 H   0  0  0  0  0  0
   -5.9680    0.4650   19.3890 C   0  0  0  0  0  0
   -4.7584   -3.0914   30.8207 H   0  0  0  0  0  0
   -3.4222   -2.2819   31.6731 H   0  0  0  0  0  0
   -4.8992   -1.3750   31.2692 H   0  0  0  0  0  0
   -2.7210    0.0287   30.3797 H   0  0  0  0  0  0
   -1.7355    0.6738   28.2168 H   0  0  0  0  0  0
   -3.3910   -2.8198   26.4179 H   0  0  0  0  0  0
   -4.6326   -4.3258   27.6434 H   0  0  0  0  0  0
   -4.1298   -4.4939   29.3423 H   0  0  0  0  0  0
   -5.6104   -3.5934   28.9374 H   0  0  0  0  0  0
    0.4490    0.6801   25.6555 H   0  0  0  0  0  0
    0.8144    3.1138   25.5638 H   0  0  0  0  0  0
   -1.1053    4.6523   25.6687 H   0  0  0  0  0  0
   -3.3916    3.7549   25.8625 H   0  0  0  0  0  0
   -3.7578    1.3211   25.9339 H   0  0  0  0  0  0
   -3.5697   -2.8221   22.8662 H   0  0  0  0  0  0
   -1.9671   -3.5732   22.6730 H   0  0  0  0  0  0
   -2.4923   -0.2812   19.4605 H   0  0  0  0  0  0
   -1.5210    0.8180   20.4704 H   0  0  0  0  0  0
   -3.1332    2.3559   19.9934 H   0  0  0  0  0  0
   -4.1014    1.4855   21.2084 H   0  0  0  0  0  0
   -2.3325    1.8152   17.4843 H   0  0  0  0  0  0
   -2.5207    1.6919   15.0449 H   0  0  0  0  0  0
   -4.5715    0.8878   13.9693 H   0  0  0  0  0  0
   -6.4820    0.1883   15.2166 H   0  0  0  0  0  0
   -6.3532    0.3313   20.3891 H   0  0  0  0  0  0
  1 17  1  0  0  0
  1 13  1  0  0  0
  1  2  1  0  0  0
  1  7  1  0  0  0
  2  3  1  0  0  0
  2  6  2  0  0  0
  3  4  1  0  0  0
  3 23  1  0  0  0
  4  7  1  0  0  0
  4  5  2  0  0  0
  7  8  1  0  0  0
  9 10  1  0  0  0
  9 40  1  0  0  0
  9 41  1  0  0  0
  9 42  1  0  0  0
 10 11  1  0  0  0
 10 15  2  0  0  0
 11 12  2  0  0  0
 11 43  1  0  0  0
 12 13  1  0  0  0
 12 44  1  0  0  0
 13 14  2  0  0  0
 14 15  1  0  0  0
 14 45  1  0  0  0
 15 16  1  0  0  0
 16 46  1  0  0  0
 16 47  1  0  0  0
 16 48  1  0  0  0
 17 22  2  0  0  0
 17 18  1  0  0  0
 18 19  2  0  0  0
 18 49  1  0  0  0
 19 20  1  0  0  0
 19 50  1  0  0  0
 20 21  2  0  0  0
 20 51  1  0  0  0
 21 22  1  0  0  0
 21 52  1  0  0  0
 22 53  1  0  0  0
 23 24  1  0  0  0
 23 54  1  0  0  0
 23 55  1  0  0  0
 24 25  1  0  0  0
 24 27  2  0  0  0
 25 26  1  0  0  0
 25 28  1  0  0  0
 28 29  1  0  0  0
 28 56  1  0  0  0
 28 57  1  0  0  0
 29 30  1  0  0  0
 29 58  1  0  0  0
 29 59  1  0  0  0
 30 39  2  0  0  0
 30 31  1  0  0  0
 31 32  2  0  0  0
 31 36  1  0  0  0
 32 33  1  0  0  0
 32 60  1  0  0  0
 33 34  2  0  0  0
 33 61  1  0  0  0
 34 35  1  0  0  0
 34 62  1  0  0  0
 35 36  2  0  0  0
 35 63  1  0  0  0
 36 37  1  0  0  0
 37 39  1  0  0  0
 37 38  1  0  0  0
 39 64  1  0  0  0
M  END
> <s_m_entry_id>
408433

> <s_m_entry_name>
decoys_final_25_docked_vina.sdf.9080

> <MODEL>
1

> <REMARK>
  Name = ZINC63831323
                            x       y       z     vdW  Elec       q    Type
                         _______ _______ _______ _____ _____    ______ ____

> <TORSDO>
F 7

> <minimizedAffinity>
-10.6292485376951

> <s_m_Source_Path>
/Users/sinko/Documents/Modulus/DUD-AD_Enrichment/docked_dude/mk14

> <s_m_Source_File>
decoys_final_25_docked_vina.sdf.gz

> <i_m_Source_File_Index>
9080

> <s_m_subgroup_title>
Top100Docking

> <s_m_subgroupid>
Top100Docking_copy1

> <b_m_subgroup_collapsed>
0

$$$$
