# Supplementary material for: ModBinddG: A simulation-based absolute predictor of free energy of binding based on population reweighting
Source: Proc Natl Acad Sci U S A. 2026 Jun 15;123(25):e2513285123. doi: 10.1073/pnas.2513285123 (PMC13291613; doi:10.1073/pnas.2513285123)
Supplement: Supplementary file 2 — Dataset S01 (GZ) [file pnas.2513285123.sd01.gz › SI_PNAS_V2/MK14_Enrichment/ZINC37238780.sdf]

ZINC37238780
                    3D
 Schrodinger Suite 2022-1.
 71 75  0  0  1  0            999 V2000
   -1.3340   -0.8400   28.1920 C   0  0  0  0  0  0
   -0.8720    0.1220   27.0890 C   0  0  2  0  0  0
   -1.5390    1.4790   27.2730 C   0  0  0  0  0  0
   -1.1100    2.1140   28.5960 C   0  0  0  0  0  0
    0.4100    2.2730   28.6250 C   0  0  0  0  0  0
    1.0770    0.9080   28.4720 C   0  0  0  0  0  0
   -1.2480   -0.4900   25.7280 C   0  0  1  0  0  0
   -2.7250   -0.7960   25.6210 C   0  0  0  0  0  0
   -3.1560   -1.2990   24.2340 C   0  0  0  0  0  0
   -2.0200   -1.2730   23.2520 C   0  0  2  0  0  0
   -1.0410   -2.4230   23.5210 C   0  0  0  0  0  0
   -1.3250    0.1040   23.2810 C   0  0  2  0  0  0
   -0.3480   -0.0020   22.1030 C   0  0  0  0  0  0
   -1.1640   -0.7730   21.0310 C   0  0  0  0  0  0
   -2.3870   -1.3880   21.7610 C   0  0  1  0  0  0
   -0.7580    0.4400   24.6230 C   0  0  2  0  0  0
    0.7720    0.4650   24.6530 C   0  0  0  0  0  0
    1.1950    1.0830   25.9910 C   0  0  0  0  0  0
    0.6500    0.2580   27.1560 C   0  0  2  0  0  0
   -2.5260   -2.7650   21.4080 O   0  0  0  0  0  0
   -2.4230   -3.3740   22.1520 H   0  0  0  0  0  0
   -3.6530   -0.6140   21.4160 C   0  0  0  0  0  0
   -3.5770   -0.1450   20.0310 N   0  0  3  0  0  0
   -2.8480   -0.4330   19.4610 H   0  0  0  0  0  0
   -4.4830    0.6550   19.5680 C   0  0  0  0  0  0
   -4.4920    1.0080   18.1360 C   0  0  0  0  0  0
   -3.3540    1.5560   17.5410 C   0  0  0  0  0  0
   -3.3690    1.8840   16.2010 C   0  0  0  0  0  0
   -1.8290    2.6270   15.3950 Br  0  0  0  0  0  0
   -4.5090    1.6710   15.4440 C   0  0  0  0  0  0
   -5.6420    1.1300   16.0200 C   0  0  0  0  0  0
   -5.6420    0.7890   17.3640 C   0  0  0  0  0  0
   -6.7500    0.2510   17.9310 O   0  0  0  0  0  0
   -7.3060    0.8940   18.3960 H   0  0  0  0  0  0
   -2.4183   -0.9442   28.1532 H   0  0  0  0  0  0
   -0.8702   -1.8150   28.0422 H   0  0  0  0  0  0
   -1.0421   -0.4450   29.1651 H   0  0  0  0  0  0
   -2.6219    1.3554   27.2640 H   0  0  0  0  0  0
   -1.2606    2.1351   26.4483 H   0  0  0  0  0  0
   -1.4243    1.4774   29.4231 H   0  0  0  0  0  0
   -1.5794    3.0924   28.6982 H   0  0  0  0  0  0
    0.7103    2.7196   29.5729 H   0  0  0  0  0  0
    0.7227    2.9235   27.8082 H   0  0  0  0  0  0
    0.7870    0.2669   29.3044 H   0  0  0  0  0  0
    2.1601    1.0300   28.4820 H   0  0  0  0  0  0
   -0.7082   -1.4319   25.6297 H   0  0  0  0  0  0
   -3.2983    0.0951   25.8766 H   0  0  0  0  0  0
   -2.9965   -1.5356   26.3742 H   0  0  0  0  0  0
   -3.9719   -0.6798   23.8611 H   0  0  0  0  0  0
   -3.5380   -2.3163   24.3198 H   0  0  0  0  0  0
   -0.2265   -2.3842   22.7977 H   0  0  0  0  0  0
   -0.6363   -2.3281   24.5286 H   0  0  0  0  0  0
   -1.5636   -3.3750   23.4281 H   0  0  0  0  0  0
   -2.0692    0.8606   23.0324 H   0  0  0  0  0  0
    0.5117   -0.6021   22.4013 H   0  0  0  0  0  0
   -0.1212    0.9977   21.7325 H   0  0  0  0  0  0
   -0.5510   -1.5723   20.6145 H   0  0  0  0  0  0
   -1.5103   -0.0756   20.2682 H   0  0  0  0  0  0
   -1.1002    1.4441   24.8736 H   0  0  0  0  0  0
    1.1408    1.0838   23.8349 H   0  0  0  0  0  0
    1.1528   -0.5542   24.5877 H   0  0  0  0  0  0
    0.8127    2.1016   26.0574 H   0  0  0  0  0  0
    2.2830    1.1165   26.0476 H   0  0  0  0  0  0
    1.0875   -0.7391   27.1064 H   0  0  0  0  0  0
   -3.7489    0.2417   22.0843 H   0  0  0  0  0  0
   -4.5195   -1.2650   21.5318 H   0  0  0  0  0  0
   -4.4814    1.5712   20.1585 H   0  0  0  0  0  0
   -5.4662    0.2746   19.8450 H   0  0  0  0  0  0
   -2.4639    1.7225   18.1296 H   0  0  0  0  0  0
   -4.5166    1.9283   14.3951 H   0  0  0  0  0  0
   -6.5284    0.9724   15.4235 H   0  0  0  0  0  0
  1  2  1  0  0  0
  1 35  1  0  0  0
  1 36  1  0  0  0
  1 37  1  0  0  0
  2 19  1  0  0  0
  2  3  1  0  0  0
  2  7  1  0  0  0
  3  4  1  0  0  0
  3 38  1  0  0  0
  3 39  1  0  0  0
  4  5  1  0  0  0
  4 40  1  0  0  0
  4 41  1  0  0  0
  5  6  1  0  0  0
  5 42  1  0  0  0
  5 43  1  0  0  0
  6 19  1  0  0  0
  6 44  1  0  0  0
  6 45  1  0  0  0
  7  8  1  0  0  0
  7 16  1  0  0  0
  7 46  1  0  0  0
  8  9  1  0  0  0
  8 47  1  0  0  0
  8 48  1  0  0  0
  9 10  1  0  0  0
  9 49  1  0  0  0
  9 50  1  0  0  0
 10 12  1  0  0  0
 10 11  1  0  0  0
 10 15  1  0  0  0
 11 51  1  0  0  0
 11 52  1  0  0  0
 11 53  1  0  0  0
 12 13  1  0  0  0
 12 16  1  0  0  0
 12 54  1  0  0  0
 13 14  1  0  0  0
 13 55  1  0  0  0
 13 56  1  0  0  0
 14 15  1  0  0  0
 14 57  1  0  0  0
 14 58  1  0  0  0
 15 20  1  0  0  0
 15 22  1  0  0  0
 16 17  1  0  0  0
 16 59  1  0  0  0
 17 18  1  0  0  0
 17 60  1  0  0  0
 17 61  1  0  0  0
 18 19  1  0  0  0
 18 62  1  0  0  0
 18 63  1  0  0  0
 19 64  1  0  0  0
 20 21  1  0  0  0
 22 23  1  0  0  0
 22 65  1  0  0  0
 22 66  1  0  0  0
 23 24  1  0  0  0
 23 25  1  0  0  0
 25 26  1  0  0  0
 25 67  1  0  0  0
 25 68  1  0  0  0
 26 27  1  0  0  0
 26 32  2  0  0  0
 27 28  2  0  0  0
 27 69  1  0  0  0
 28 29  1  0  0  0
 28 30  1  0  0  0
 30 31  2  0  0  0
 30 70  1  0  0  0
 31 32  1  0  0  0
 31 71  1  0  0  0
 32 33  1  0  0  0
 33 34  1  0  0  0
M  END
> <s_m_entry_id>
408404

> <s_m_entry_name>
decoys_final_27_docked_vina.sdf.9689

> <MODEL>
1

> <REMARK>
  Name = ZINC37238780
                            x       y       z     vdW  Elec       q    Type
                         _______ _______ _______ _____ _____    ______ ____

> <TORSDO>
F 5

> <minimizedAffinity>
-10.7931355150255

> <s_m_Source_Path>
/Users/sinko/Documents/Modulus/DUD-AD_Enrichment/docked_dude/mk14

> <s_m_Source_File>
decoys_final_27_docked_vina.sdf.gz

> <i_m_Source_File_Index>
9689

> <s_m_subgroup_title>
Top100Docking

> <s_m_subgroupid>
Top100Docking_copy1

> <b_m_subgroup_collapsed>
0

$$$$
