# Supplementary material for: ModBinddG: A simulation-based absolute predictor of free energy of binding based on population reweighting
Source: Proc Natl Acad Sci U S A. 2026 Jun 15;123(25):e2513285123. doi: 10.1073/pnas.2513285123 (PMC13291613; doi:10.1073/pnas.2513285123)
Supplement: Supplementary file 2 — Dataset S01 (GZ) [file pnas.2513285123.sd01.gz › SI_PNAS_V2/MK14_Enrichment/ZINC27904566.sdf]

ZINC27904566
                    3D
 Schrodinger Suite 2022-1.
 42 45  0  0  1  0            999 V2000
    0.3780   -0.2630   22.1630 C   0  0  0  0  0  0
    0.5270   -0.5970   23.4780 C   0  0  0  0  0  0
   -0.4730   -1.4440   24.1910 C   0  0  0  0  0  0
   -0.6130   -1.1150   25.5570 N   0  0  0  0  0  0
    0.4430   -0.4760   26.1690 C   0  0  0  0  0  0
   -0.1020   -0.3880   27.8540 S   0  0  0  0  0  0
   -1.7210   -1.1070   27.6140 C   0  0  0  0  0  0
    1.5470   -0.0430   25.6120 N   0  0  0  0  0  0
   -1.7130   -1.3870   26.3420 N   0  0  0  0  0  0
   -1.1500   -2.3980   23.6100 N   0  0  0  0  0  0
   -1.8380   -2.8720   24.1020 H   0  0  0  0  0  0
    1.6960   -0.1430   24.2750 C   0  0  0  0  0  0
    2.7540    0.1330   23.7350 O   0  0  0  0  0  0
   -3.0480    0.0850   20.6770 C   0  0  0  0  0  0
   -3.2320   -1.1820   20.1360 C   0  0  0  0  0  0
   -2.2450   -2.1430   20.2550 C   0  0  0  0  0  0
   -1.0680   -1.8520   20.9130 C   0  0  0  0  0  0
   -0.8710   -0.5790   21.4620 C   0  0  0  0  0  0
   -1.8710    0.3930   21.3340 C   0  0  0  0  0  0
   -4.0240    1.0230   20.5550 O   0  0  0  0  0  0
   -3.9270    1.9080   19.5420 C   0  0  0  0  0  0
   -3.5670    3.0470   19.7620 O   0  0  0  0  0  0
   -3.6820    1.3520   15.8380 C   0  0  0  0  0  0
   -4.8840    0.7150   15.5800 C   0  0  0  0  0  0
   -5.7760    0.4640   16.6050 C   0  0  0  0  0  0
   -5.4720    0.8500   17.8990 C   0  0  0  0  0  0
   -6.3450    0.6050   18.9010 F   0  0  0  0  0  0
   -4.2600    1.4930   18.1660 C   0  0  0  0  0  0
   -3.3650    1.7410   17.1220 C   0  0  0  0  0  0
   -2.8150   -1.3330   28.6250 C   0  0  0  0  0  0
   -3.7960   -2.1630   28.0730 F   0  0  0  0  0  0
   -3.3880   -0.1050   28.9750 F   0  0  0  0  0  0
   -2.2800   -1.9390   29.7660 F   0  0  0  0  0  0
    1.1801    0.2343   21.6379 H   0  0  0  0  0  0
   -4.1499   -1.4204   19.6192 H   0  0  0  0  0  0
   -2.3941   -3.1255   19.8320 H   0  0  0  0  0  0
   -0.2998   -2.6056   21.0042 H   0  0  0  0  0  0
   -1.7252    1.3805   21.7464 H   0  0  0  0  0  0
   -2.9919    1.5439   15.0297 H   0  0  0  0  0  0
   -5.1289    0.4112   14.5729 H   0  0  0  0  0  0
   -6.7115   -0.0339   16.3969 H   0  0  0  0  0  0
   -2.4261    2.2366   17.3198 H   0  0  0  0  0  0
  1  2  2  0  0  0
  1 18  1  0  0  0
  1 34  1  0  0  0
  2  3  1  0  0  0
  2 12  1  0  0  0
  3  4  1  0  0  0
  3 10  2  0  0  0
  4  5  1  0  0  0
  4  9  1  0  0  0
  5  6  1  0  0  0
  5  8  2  0  0  0
  6  7  1  0  0  0
  7 30  1  0  0  0
  7  9  2  0  0  0
  8 12  1  0  0  0
 10 11  1  0  0  0
 12 13  2  0  0  0
 14 19  2  0  0  0
 14 15  1  0  0  0
 14 20  1  0  0  0
 15 16  2  0  0  0
 15 35  1  0  0  0
 16 17  1  0  0  0
 16 36  1  0  0  0
 17 18  2  0  0  0
 17 37  1  0  0  0
 18 19  1  0  0  0
 19 38  1  0  0  0
 20 21  1  0  0  0
 21 22  2  0  0  0
 21 28  1  0  0  0
 23 29  1  0  0  0
 23 24  2  0  0  0
 23 39  1  0  0  0
 24 25  1  0  0  0
 24 40  1  0  0  0
 25 26  2  0  0  0
 25 41  1  0  0  0
 26 28  1  0  0  0
 26 27  1  0  0  0
 28 29  2  0  0  0
 29 42  1  0  0  0
 30 32  1  0  0  0
 30 33  1  0  0  0
 30 31  1  0  0  0
M  END
> <s_m_entry_id>
408429

> <s_m_entry_name>
decoys_final_0_docked_vina.sdf.10030

> <MODEL>
1

> <REMARK>
  Name = ZINC27904566
                            x       y       z     vdW  Elec       q    Type
                         _______ _______ _______ _____ _____    ______ ____

> <TORSDO>
F 5

> <minimizedAffinity>
-10.6503428424174

> <s_m_Source_Path>
/Users/sinko/Documents/Modulus/DUD-AD_Enrichment/docked_dude/mk14

> <s_m_Source_File>
decoys_final_0_docked_vina.sdf.gz

> <i_m_Source_File_Index>
10030

> <s_m_subgroup_title>
Top100Docking

> <s_m_subgroupid>
Top100Docking_copy1

> <b_m_subgroup_collapsed>
0

$$$$
