# Supplementary material for: ModBinddG: A simulation-based absolute predictor of free energy of binding based on population reweighting
Source: Proc Natl Acad Sci U S A. 2026 Jun 15;123(25):e2513285123. doi: 10.1073/pnas.2513285123 (PMC13291613; doi:10.1073/pnas.2513285123)
Supplement: Supplementary file 2 — Dataset S01 (GZ) [file pnas.2513285123.sd01.gz › SI_PNAS_V2/MK14_Enrichment/ZINC64143595.sdf]

ZINC64143595
                    3D
 Schrodinger Suite 2022-1.
 68 73  0  0  1  0            999 V2000
    1.2200    1.9280   25.7600 C   0  0  2  0  0  0
    2.1350    3.0230   26.1040 N   0  0  0  0  0  0
    2.8770    2.9790   26.7270 H   0  0  0  0  0  0
    1.7320    4.1440   25.3680 C   0  0  0  0  0  0
    2.2490    5.4330   25.3190 C   0  0  0  0  0  0
    1.6390    6.3600   24.4840 C   0  0  0  0  0  0
    0.5470    5.9750   23.7340 C   0  0  0  0  0  0
    0.0760    4.7440   23.8010 N   0  0  0  0  0  0
   -0.6940    4.5060   23.2620 H   0  0  0  0  0  0
    0.6250    3.8240   24.5840 C   0  0  0  0  0  0
    0.2760    2.4860   24.7860 N   0  0  0  0  0  0
   -0.8310    1.7720   24.1440 C   0  0  0  0  0  0
   -0.2750    0.8130   23.0890 C   0  0  0  0  0  0
   -1.4320    0.0430   22.4440 C   0  0  0  0  0  0
   -2.4120    1.0080   21.9260 N   0  0  0  0  0  0
   -2.8160    0.9540   20.6420 C   0  0  0  0  0  0
   -2.3690    0.1040   19.9000 O   0  0  0  0  0  0
   -2.9430    2.0330   22.8360 C   0  0  0  0  0  0
   -1.7690    2.7800   23.4760 C   0  0  0  0  0  0
   -3.8210    1.9510   20.1260 C   0  0  0  0  0  0
   -4.7030    1.2890   19.0980 C   0  0  0  0  0  0
   -4.4880    1.2250   17.7640 C   0  0  0  0  0  0
   -3.4120    1.7310   16.9040 C   0  0  0  0  0  0
   -3.4750    1.5050   15.5720 C   0  0  0  0  0  0
   -4.5400    0.8000   14.9930 C   0  0  0  0  0  0
   -5.5650    0.3040   15.7180 C   0  0  0  0  0  0
   -5.6000    0.4830   17.1280 C   0  0  0  0  0  0
   -6.4700    0.1040   18.0340 N   0  0  0  0  0  0
   -7.2830   -0.3960   17.8640 H   0  0  0  0  0  0
   -6.0020    0.5580   19.3500 C   0  0  0  0  0  0
    0.4720    1.4510   27.0070 C   0  0  0  0  0  0
    0.6380   -0.0630   27.1550 C   0  0  0  0  0  0
   -3.2070   -1.9220   27.1320 C   0  0  0  0  0  0
   -2.6890   -1.4200   28.3120 C   0  0  0  0  0  0
   -1.4450   -0.8190   28.3190 C   0  0  0  0  0  0
   -0.7180   -0.7200   27.1470 C   0  0  0  0  0  0
   -1.2360   -1.2220   25.9670 C   0  0  0  0  0  0
   -2.4810   -1.8220   25.9600 C   0  0  0  0  0  0
    1.7740    1.1014   25.3151 H   0  0  0  0  0  0
    3.3111    5.3821   25.0793 H   0  0  0  0  0  0
    2.2924    5.8382   26.3299 H   0  0  0  0  0  0
    2.0099    7.3721   24.4177 H   0  0  0  0  0  0
    0.0640    6.6853   23.0794 H   0  0  0  0  0  0
   -1.3819    1.2058   24.8950 H   0  0  0  0  0  0
    0.4099    0.1096   23.5626 H   0  0  0  0  0  0
    0.2538    1.3817   22.3241 H   0  0  0  0  0  0
   -1.9076   -0.5913   23.1920 H   0  0  0  0  0  0
   -1.0510   -0.5639   21.6226 H   0  0  0  0  0  0
   -3.5368    1.5545   23.6149 H   0  0  0  0  0  0
   -3.5567    2.7359   22.2726 H   0  0  0  0  0  0
   -1.2247    3.3280   22.7069 H   0  0  0  0  0  0
   -2.1466    3.4762   24.2249 H   0  0  0  0  0  0
   -3.2976    2.7906   19.6687 H   0  0  0  0  0  0
   -4.4337    2.3101   20.9529 H   0  0  0  0  0  0
   -2.5855    2.2750   17.3368 H   0  0  0  0  0  0
   -2.6919    1.8710   14.9246 H   0  0  0  0  0  0
   -4.5619    0.6353   13.9259 H   0  0  0  0  0  0
   -6.3639   -0.2320   15.2272 H   0  0  0  0  0  0
   -6.3850    0.4687   20.3558 H   0  0  0  0  0  0
   -0.5865    1.6924   26.9100 H   0  0  0  0  0  0
    0.8791    1.9487   27.8872 H   0  0  0  0  0  0
    1.1423   -0.2827   28.0960 H   0  0  0  0  0  0
    1.2319   -0.4460   26.3251 H   0  0  0  0  0  0
   -4.1792   -2.3924   27.1260 H   0  0  0  0  0  0
   -3.2569   -1.4979   29.2273 H   0  0  0  0  0  0
   -1.0401   -0.4264   29.2401 H   0  0  0  0  0  0
   -0.6677   -1.1450   25.0519 H   0  0  0  0  0  0
   -2.8866   -2.2128   25.0385 H   0  0  0  0  0  0
  1  2  1  0  0  0
  1 31  1  0  0  0
  1 11  1  0  0  0
  1 39  1  0  0  0
  2  3  1  0  0  0
  2  4  1  0  0  0
  4  5  1  0  0  0
  4 10  2  0  0  0
  5  6  1  0  0  0
  5 40  1  0  0  0
  5 41  1  0  0  0
  6  7  2  0  0  0
  6 42  1  0  0  0
  7  8  1  0  0  0
  7 43  1  0  0  0
  8 10  1  0  0  0
  8  9  1  0  0  0
 10 11  1  0  0  0
 11 12  1  0  0  0
 12 13  1  0  0  0
 12 19  1  0  0  0
 12 44  1  0  0  0
 13 14  1  0  0  0
 13 45  1  0  0  0
 13 46  1  0  0  0
 14 15  1  0  0  0
 14 47  1  0  0  0
 14 48  1  0  0  0
 15 18  1  0  0  0
 15 16  1  0  0  0
 16 17  2  0  0  0
 16 20  1  0  0  0
 18 19  1  0  0  0
 18 49  1  0  0  0
 18 50  1  0  0  0
 19 51  1  0  0  0
 19 52  1  0  0  0
 20 21  1  0  0  0
 20 53  1  0  0  0
 20 54  1  0  0  0
 21 30  2  0  0  0
 21 22  1  0  0  0
 22 23  2  0  0  0
 22 27  1  0  0  0
 23 24  1  0  0  0
 23 55  1  0  0  0
 24 25  2  0  0  0
 24 56  1  0  0  0
 25 26  1  0  0  0
 25 57  1  0  0  0
 26 27  2  0  0  0
 26 58  1  0  0  0
 27 28  1  0  0  0
 28 30  1  0  0  0
 28 29  1  0  0  0
 30 59  1  0  0  0
 31 32  1  0  0  0
 31 60  1  0  0  0
 31 61  1  0  0  0
 32 36  1  0  0  0
 32 62  1  0  0  0
 32 63  1  0  0  0
 33 34  2  0  0  0
 33 38  1  0  0  0
 33 64  1  0  0  0
 34 35  1  0  0  0
 34 65  1  0  0  0
 35 36  2  0  0  0
 35 66  1  0  0  0
 36 37  1  0  0  0
 37 38  2  0  0  0
 37 67  1  0  0  0
 38 68  1  0  0  0
M  END
> <s_m_entry_id>
408446

> <s_m_entry_name>
decoys_final_31_docked_vina.sdf.2946

> <MODEL>
1

> <REMARK>
  Name = ZINC64143595
                            x       y       z     vdW  Elec       q    Type
                         _______ _______ _______ _____ _____    ______ ____

> <TORSDO>
F 6

> <minimizedAffinity>
-10.5518510704552

> <s_m_Source_Path>
/Users/sinko/Documents/Modulus/DUD-AD_Enrichment/docked_dude/mk14

> <s_m_Source_File>
decoys_final_31_docked_vina.sdf.gz

> <i_m_Source_File_Index>
2946

> <s_m_subgroup_title>
Top100Docking

> <s_m_subgroupid>
Top100Docking_copy1

> <b_m_subgroup_collapsed>
0

$$$$
