# Supplementary material for: ModBinddG: A simulation-based absolute predictor of free energy of binding based on population reweighting
Source: Proc Natl Acad Sci U S A. 2026 Jun 15;123(25):e2513285123. doi: 10.1073/pnas.2513285123 (PMC13291613; doi:10.1073/pnas.2513285123)
Supplement: Supplementary file 2 — Dataset S01 (GZ) [file pnas.2513285123.sd01.gz › SI_PNAS_V2/MK14_Enrichment/ZINC39464293.sdf]

ZINC39464293
                    3D
 Schrodinger Suite 2022-1.
 50 54  0  0  1  0            999 V2000
   -3.1370    0.7240   19.6740 C   0  0  0  0  0  0
   -2.7020   -0.5370   20.0720 C   0  0  0  0  0  0
   -1.9580   -0.6840   21.2300 C   0  0  0  0  0  0
   -1.6430    0.4200   21.9960 C   0  0  0  0  0  0
   -0.8350    0.3100   23.2640 C   0  0  1  0  0  0
   -1.4610    1.2090   24.3340 C   0  0  0  0  0  0
   -0.6180    1.1900   25.5030 O   0  0  0  0  0  0
   -0.1510   -0.2520   26.0930 P   0  0  1  0  0  0
    0.1260   -1.2050   24.7700 N   0  0  3  0  0  0
    0.8740   -1.8230   24.7360 H   0  0  0  0  0  0
    1.0890   -0.1030   26.8860 O   0  0  0  0  0  0
   -0.7740   -1.0740   23.7320 N   0  0  2  0  0  0
   -0.3870   -1.9820   22.6420 C   0  0  0  0  0  0
   -2.0760    1.6800   21.6030 C   0  0  0  0  0  0
   -1.5100   -2.0670   21.6240 C   0  0  0  0  0  0
   -2.8140    1.8390   20.4480 C   0  0  0  0  0  0
   -3.2250    3.0700   20.0700 F   0  0  0  0  0  0
   -4.0430    1.3310   16.0760 C   0  0  0  0  0  0
   -5.4180    1.1770   16.1100 C   0  0  0  0  0  0
   -6.0570    0.8760   17.2980 C   0  0  0  0  0  0
   -5.3220    0.7270   18.4630 C   0  0  0  0  0  0
   -3.9330    0.8820   18.4330 C   0  0  0  0  0  0
   -3.2990    1.1860   17.2290 C   0  0  0  0  0  0
   -5.9480    0.4320   19.6320 O   0  0  0  0  0  0
   -6.4210    1.1780   20.0250 H   0  0  0  0  0  0
   -1.4680   -0.9640   27.1180 C   0  0  0  0  0  0
   -2.4800   -1.6990   26.5310 C   0  0  0  0  0  0
   -3.4830   -2.2430   27.3110 C   0  0  0  0  0  0
   -3.4760   -2.0530   28.6810 C   0  0  0  0  0  0
   -2.4660   -1.3190   29.2720 C   0  0  0  0  0  0
   -1.4550   -0.7780   28.4920 C   0  0  0  0  0  0
   -0.4570   -0.0610   29.0720 O   0  0  0  0  0  0
    0.1780   -0.5970   29.5660 H   0  0  0  0  0  0
   -2.9448   -1.4048   19.4767 H   0  0  0  0  0  0
    0.1788    0.6571   23.0644 H   0  0  0  0  0  0
   -2.4497    0.8304   24.5932 H   0  0  0  0  0  0
   -1.5330    2.2284   23.9549 H   0  0  0  0  0  0
   -0.1896   -2.9739   23.0485 H   0  0  0  0  0  0
    0.5140   -1.6050   22.1580 H   0  0  0  0  0  0
   -1.8355    2.5451   22.2031 H   0  0  0  0  0  0
   -1.1595   -2.6005   20.7405 H   0  0  0  0  0  0
   -2.3501   -2.6118   22.0548 H   0  0  0  0  0  0
   -3.5487    1.5655   15.1448 H   0  0  0  0  0  0
   -5.9968    1.2920   15.2055 H   0  0  0  0  0  0
   -7.1302    0.7567   17.3188 H   0  0  0  0  0  0
   -2.2263    1.3080   17.1984 H   0  0  0  0  0  0
   -2.4879   -1.8490   25.4615 H   0  0  0  0  0  0
   -4.2735   -2.8173   26.8509 H   0  0  0  0  0  0
   -4.2604   -2.4786   29.2892 H   0  0  0  0  0  0
   -2.4638   -1.1666   30.3412 H   0  0  0  0  0  0
  1  2  2  0  0  0
  1 16  1  0  0  0
  1 22  1  0  0  0
  2  3  1  0  0  0
  2 34  1  0  0  0
  3 15  1  0  0  0
  3  4  2  0  0  0
  4  5  1  0  0  0
  4 14  1  0  0  0
  5 12  1  0  0  0
  5  6  1  0  0  0
  5 35  1  0  0  0
  6  7  1  0  0  0
  6 36  1  0  0  0
  6 37  1  0  0  0
  7  8  1  0  0  0
  8 11  2  0  0  0
  8 26  1  0  0  0
  8  9  1  0  0  0
  9 10  1  0  0  0
  9 12  1  0  0  0
 12 13  1  0  0  0
 13 15  1  0  0  0
 13 38  1  0  0  0
 13 39  1  0  0  0
 14 16  2  0  0  0
 14 40  1  0  0  0
 15 41  1  0  0  0
 15 42  1  0  0  0
 16 17  1  0  0  0
 18 19  2  0  0  0
 18 23  1  0  0  0
 18 43  1  0  0  0
 19 20  1  0  0  0
 19 44  1  0  0  0
 20 21  2  0  0  0
 20 45  1  0  0  0
 21 24  1  0  0  0
 21 22  1  0  0  0
 22 23  2  0  0  0
 23 46  1  0  0  0
 24 25  1  0  0  0
 26 31  1  0  0  0
 26 27  2  0  0  0
 27 28  1  0  0  0
 27 47  1  0  0  0
 28 29  2  0  0  0
 28 48  1  0  0  0
 29 30  1  0  0  0
 29 49  1  0  0  0
 30 31  2  0  0  0
 30 50  1  0  0  0
 31 32  1  0  0  0
 32 33  1  0  0  0
M  END
> <s_m_entry_id>
408474

> <s_m_entry_name>
decoys_final_2_docked_vina.sdf.2186

> <MODEL>
1

> <REMARK>
  Name = ZINC39464293
                            x       y       z     vdW  Elec       q    Type
                         _______ _______ _______ _____ _____    ______ ____

> <TORSDO>
F 4

> <minimizedAffinity>
-10.4556933393182

> <s_m_Source_Path>
/Users/sinko/Documents/Modulus/DUD-AD_Enrichment/docked_dude/mk14

> <s_m_Source_File>
decoys_final_2_docked_vina.sdf.gz

> <i_m_Source_File_Index>
2186

> <s_m_subgroup_title>
Top100Docking

> <s_m_subgroupid>
Top100Docking_copy1

> <b_m_subgroup_collapsed>
0

$$$$
