# Supplementary material for: ModBinddG: A simulation-based absolute predictor of free energy of binding based on population reweighting
Source: Proc Natl Acad Sci U S A. 2026 Jun 15;123(25):e2513285123. doi: 10.1073/pnas.2513285123 (PMC13291613; doi:10.1073/pnas.2513285123)
Supplement: Supplementary file 2 — Dataset S01 (GZ) [file pnas.2513285123.sd01.gz › SI_PNAS_V2/MK14_Enrichment/ZINC39727299.sdf]

ZINC39727299
                    3D
 Schrodinger Suite 2022-1.
 62 66  0  0  1  0            999 V2000
   -3.4200    0.9460   21.7050 C   0  0  2  0  0  0
   -0.9580    2.4330   24.7610 N   0  0  0  0  0  0
   -2.4050    2.6540   24.9020 C   0  0  0  0  0  0
   -3.1400    1.6550   24.0030 C   0  0  0  0  0  0
   -2.6250    1.7630   22.6320 N   0  0  0  0  0  0
   -1.2030    1.4010   22.5660 C   0  0  0  0  0  0
   -0.3880    2.3970   23.4070 C   0  0  0  0  0  0
    0.0050    2.2340   26.0940 S   0  0  0  0  0  0
    1.3460    2.2020   25.6260 O   0  0  0  0  0  0
   -0.4430    3.1730   27.0610 O   0  0  0  0  0  0
    0.0750   -0.9380   24.8550 C   0  0  0  0  0  0
   -0.8850   -0.5460   25.9790 C   0  0  2  0  0  0
   -0.3380    0.6340   26.7490 C   0  0  0  0  0  0
   -0.1620    0.2520   27.9960 C   0  0  0  0  0  0
    0.3730    1.1380   29.0920 C   0  0  0  0  0  0
   -0.5310   -1.0700   28.1690 N   0  0  0  0  0  0
   -0.4840   -1.5570   29.0070 H   0  0  0  0  0  0
   -0.9900   -1.6070   26.9390 O   0  0  0  0  0  0
   -2.7350   -0.3800   21.4900 C   0  0  0  0  0  0
   -3.0050   -1.4410   22.3330 C   0  0  0  0  0  0
   -2.3770   -2.6570   22.1370 C   0  0  0  0  0  0
   -1.4780   -2.8100   21.0980 C   0  0  0  0  0  0
   -1.2090   -1.7490   20.2540 C   0  0  0  0  0  0
   -1.8400   -0.5350   20.4490 C   0  0  0  0  0  0
   -3.5480    1.6640   20.3860 C   0  0  0  0  0  0
   -2.8560    2.6350   20.1530 O   0  0  0  0  0  0
   -4.4720    1.2090   19.4210 C   0  0  0  0  0  0
   -4.3040    1.1840   18.0480 C   0  0  0  0  0  0
   -3.2400    1.5740   17.2020 C   0  0  0  0  0  0
   -3.3500    1.4360   15.8610 C   0  0  0  0  0  0
   -4.5000    0.9100   15.2490 C   0  0  0  0  0  0
   -5.5720    0.5090   15.9680 C   0  0  0  0  0  0
   -5.5340    0.6240   17.4350 C   0  0  0  0  0  0
   -6.4060    0.3210   18.3540 N   0  0  0  0  0  0
   -7.2830   -0.0590   18.1910 H   0  0  0  0  0  0
   -5.8510    0.6400   19.6730 C   0  0  0  0  0  0
   -4.4115    0.7791   22.1259 H   0  0  0  0  0  0
   -2.6490    3.6698   24.5912 H   0  0  0  0  0  0
   -2.6975    2.4922   25.9395 H   0  0  0  0  0  0
   -4.2069    1.8781   24.0087 H   0  0  0  0  0  0
   -2.9755    0.6434   24.3740 H   0  0  0  0  0  0
   -0.8662    1.4397   21.5301 H   0  0  0  0  0  0
   -1.0658    0.3945   22.9614 H   0  0  0  0  0  0
    0.6490    2.0652   23.4584 H   0  0  0  0  0  0
   -0.4532    3.3887   22.9593 H   0  0  0  0  0  0
   -0.3321   -1.7891   24.3091 H   0  0  0  0  0  0
    0.2006   -0.0965   24.1737 H   0  0  0  0  0  0
    1.0417   -1.2082   25.2799 H   0  0  0  0  0  0
   -1.8672   -0.3078   25.5707 H   0  0  0  0  0  0
    0.4186    0.5758   30.0247 H   0  0  0  0  0  0
    1.3727    1.4819   28.8265 H   0  0  0  0  0  0
   -0.2848    1.9979   29.2185 H   0  0  0  0  0  0
   -3.7067   -1.3204   23.1451 H   0  0  0  0  0  0
   -2.5889   -3.4865   22.7953 H   0  0  0  0  0  0
   -0.9854   -3.7590   20.9454 H   0  0  0  0  0  0
   -0.5061   -1.8690   19.4428 H   0  0  0  0  0  0
   -1.6331    0.2928   19.7870 H   0  0  0  0  0  0
   -2.3353    1.9838   17.6261 H   0  0  0  0  0  0
   -2.5349    1.7352   15.2187 H   0  0  0  0  0  0
   -4.5449    0.8167   14.1740 H   0  0  0  0  0  0
   -6.4410    0.1107   15.4654 H   0  0  0  0  0  0
   -6.2205    0.5473   20.6836 H   0  0  0  0  0  0
  1 25  1  0  0  0
  1  5  1  0  0  0
  1 19  1  0  0  0
  1 37  1  0  0  0
  2  3  1  0  0  0
  2  8  1  0  0  0
  2  7  1  0  0  0
  3  4  1  0  0  0
  3 38  1  0  0  0
  3 39  1  0  0  0
  4  5  1  0  0  0
  4 40  1  0  0  0
  4 41  1  0  0  0
  5  6  1  0  0  0
  6  7  1  0  0  0
  6 42  1  0  0  0
  6 43  1  0  0  0
  7 44  1  0  0  0
  7 45  1  0  0  0
  8 13  1  0  0  0
  8 10  2  0  0  0
  8  9  2  0  0  0
 11 12  1  0  0  0
 11 46  1  0  0  0
 11 47  1  0  0  0
 11 48  1  0  0  0
 12 13  1  0  0  0
 12 18  1  0  0  0
 12 49  1  0  0  0
 13 14  2  0  0  0
 14 16  1  0  0  0
 14 15  1  0  0  0
 15 50  1  0  0  0
 15 51  1  0  0  0
 15 52  1  0  0  0
 16 17  1  0  0  0
 16 18  1  0  0  0
 19 20  2  0  0  0
 19 24  1  0  0  0
 20 21  1  0  0  0
 20 53  1  0  0  0
 21 22  2  0  0  0
 21 54  1  0  0  0
 22 23  1  0  0  0
 22 55  1  0  0  0
 23 24  2  0  0  0
 23 56  1  0  0  0
 24 57  1  0  0  0
 25 26  2  0  0  0
 25 27  1  0  0  0
 27 36  2  0  0  0
 27 28  1  0  0  0
 28 29  2  0  0  0
 28 33  1  0  0  0
 29 30  1  0  0  0
 29 58  1  0  0  0
 30 31  2  0  0  0
 30 59  1  0  0  0
 31 32  1  0  0  0
 31 60  1  0  0  0
 32 33  2  0  0  0
 32 61  1  0  0  0
 33 34  1  0  0  0
 34 36  1  0  0  0
 34 35  1  0  0  0
 36 62  1  0  0  0
M  END
> <s_m_entry_id>
408460

> <s_m_entry_name>
decoys_final_9_docked_vina.sdf.37

> <MODEL>
1

> <REMARK>
  Name = ZINC39727299
                            x       y       z     vdW  Elec       q    Type
                         _______ _______ _______ _____ _____    ______ ____

> <TORSDO>
F 6

> <minimizedAffinity>
-10.4867864532887

> <s_m_Source_Path>
/Users/sinko/Documents/Modulus/DUD-AD_Enrichment/docked_dude/mk14

> <s_m_Source_File>
decoys_final_9_docked_vina.sdf.gz

> <i_m_Source_File_Index>
37

> <s_m_subgroup_title>
Top100Docking

> <s_m_subgroupid>
Top100Docking_copy1

> <b_m_subgroup_collapsed>
0

$$$$
