# Supplementary material for: ModBinddG: A simulation-based absolute predictor of free energy of binding based on population reweighting
Source: Proc Natl Acad Sci U S A. 2026 Jun 15;123(25):e2513285123. doi: 10.1073/pnas.2513285123 (PMC13291613; doi:10.1073/pnas.2513285123)
Supplement: Supplementary file 2 — Dataset S01 (GZ) [file pnas.2513285123.sd01.gz › SI_PNAS_V2/MK14_Enrichment/ZINC39668968.sdf]

ZINC39668968
                    3D
 Schrodinger Suite 2022-1.
 67 71  0  0  1  0            999 V2000
   -1.1790    1.5440   22.9540 C   0  0  2  0  0  0
   -2.0220    2.7130   22.3960 C   0  0  0  0  0  0
   -2.5200    2.2240   21.0890 N   0  0  0  0  0  0
   -2.6420    2.9180   19.9390 C   0  0  0  0  0  0
   -2.2040    4.0490   19.8630 O   0  0  0  0  0  0
   -2.8540    0.8000   21.3300 C   0  0  0  0  0  0
   -1.7290    0.2910   22.2530 C   0  0  0  0  0  0
   -2.2910   -0.6860   23.2810 C   0  0  0  0  0  0
   -2.7780   -1.9490   22.5650 C   0  0  0  0  0  0
   -1.6620   -2.5630   21.8380 N   0  0  0  0  0  0
   -1.9690   -3.4270   21.4170 H   0  0  0  0  0  0
   -0.9080   -2.7550   22.4810 H   0  0  0  0  0  0
   -1.1860   -1.6530   20.7890 C   0  0  0  0  0  0
   -0.6320   -0.3780   21.4300 C   0  0  0  0  0  0
   -3.3060    2.3020   18.7710 C   0  0  0  0  0  0
   -4.4970    1.5910   18.9370 C   0  0  0  0  0  0
   -5.1130    1.0200   17.8430 C   0  0  0  0  0  0
   -4.5560    1.1500   16.5830 C   0  0  0  0  0  0
   -3.3750    1.8540   16.4110 C   0  0  0  0  0  0
   -2.8360    1.9760   15.1790 F   0  0  0  0  0  0
   -2.7510    2.4360   17.4980 C   0  0  0  0  0  0
   -5.2360    0.5220   15.3940 C   0  0  0  0  0  0
   -4.3090   -0.2440   14.6780 F   0  0  0  0  0  0
   -5.7480    1.5270   14.5660 F   0  0  0  0  0  0
   -6.2800   -0.2980   15.8330 F   0  0  0  0  0  0
   -0.5310    0.6550   25.1700 N   0  0  0  0  0  0
    0.1830    0.1670   24.7290 H   0  0  0  0  0  0
   -1.3600    1.4330   24.4460 C   0  0  0  0  0  0
   -2.2530    2.0430   24.9960 O   0  0  0  0  0  0
   -0.7070    0.5460   26.6190 C   0  0  0  0  0  0
   -3.1040    0.8790   30.9750 C   0  0  0  0  0  0
   -2.5220    1.8370   30.1650 C   0  0  0  0  0  0
   -2.1990    1.5290   28.8590 C   0  0  0  0  0  0
   -2.4520    0.2620   28.3550 C   0  0  0  0  0  0
   -3.0280   -0.6940   29.1650 C   0  0  0  0  0  0
   -3.3080   -2.0860   28.6570 C   0  0  0  0  0  0
   -3.2720   -2.0970   27.1280 C   0  0  0  0  0  0
   -2.0720   -1.4430   26.6990 O   0  0  0  0  0  0
   -2.0910   -0.0330   26.9220 C   0  0  2  0  0  0
   -3.3550   -0.3840   30.4760 C   0  0  0  0  0  0
   -0.1263    1.6846   22.7089 H   0  0  0  0  0  0
   -1.3786    3.5782   22.2365 H   0  0  0  0  0  0
   -2.8676    2.8969   23.0587 H   0  0  0  0  0  0
   -2.8200    0.2564   20.3858 H   0  0  0  0  0  0
   -3.8075    0.7366   21.8543 H   0  0  0  0  0  0
   -3.1259   -0.2210   23.8052 H   0  0  0  0  0  0
   -1.5107   -0.9511   23.9944 H   0  0  0  0  0  0
   -3.5684   -1.6859   21.8620 H   0  0  0  0  0  0
   -3.1659   -2.6556   23.2987 H   0  0  0  0  0  0
   -2.0137   -1.3968   20.1276 H   0  0  0  0  0  0
   -0.3994   -2.1416   20.2140 H   0  0  0  0  0  0
    0.2053   -0.6326   22.0798 H   0  0  0  0  0  0
   -0.2964    0.3046   20.6493 H   0  0  0  0  0  0
   -4.9329    1.4896   19.9199 H   0  0  0  0  0  0
   -6.0334    0.4690   17.9680 H   0  0  0  0  0  0
   -1.8358    2.9935   17.3639 H   0  0  0  0  0  0
   -0.6200    1.5342   27.0707 H   0  0  0  0  0  0
    0.0594   -0.1115   27.0294 H   0  0  0  0  0  0
   -3.3614    1.1191   31.9960 H   0  0  0  0  0  0
   -2.3211    2.8240   30.5547 H   0  0  0  0  0  0
   -1.7468    2.2764   28.2239 H   0  0  0  0  0  0
   -4.2920   -2.4063   28.9993 H   0  0  0  0  0  0
   -2.5538   -2.7719   29.0429 H   0  0  0  0  0  0
   -4.1371   -1.5588   26.7407 H   0  0  0  0  0  0
   -3.2709   -3.1273   26.7724 H   0  0  0  0  0  0
   -2.8269    0.4268   26.2624 H   0  0  0  0  0  0
   -3.8075   -1.1341   31.1077 H   0  0  0  0  0  0
  1 28  1  0  0  0
  1  2  1  0  0  0
  1  7  1  0  0  0
  1 41  1  0  0  0
  2  3  1  0  0  0
  2 42  1  0  0  0
  2 43  1  0  0  0
  3  6  1  0  0  0
  3  4  1  0  0  0
  4  5  2  0  0  0
  4 15  1  0  0  0
  6  7  1  0  0  0
  6 44  1  0  0  0
  6 45  1  0  0  0
  7  8  1  0  0  0
  7 14  1  0  0  0
  8  9  1  0  0  0
  8 46  1  0  0  0
  8 47  1  0  0  0
  9 10  1  0  0  0
  9 48  1  0  0  0
  9 49  1  0  0  0
 10 12  1  0  0  0
 10 11  1  0  0  0
 10 13  1  0  0  0
 13 14  1  0  0  0
 13 50  1  0  0  0
 13 51  1  0  0  0
 14 52  1  0  0  0
 14 53  1  0  0  0
 15 16  1  0  0  0
 15 21  2  0  0  0
 16 17  2  0  0  0
 16 54  1  0  0  0
 17 18  1  0  0  0
 17 55  1  0  0  0
 18 19  2  0  0  0
 18 22  1  0  0  0
 19 21  1  0  0  0
 19 20  1  0  0  0
 21 56  1  0  0  0
 22 25  1  0  0  0
 22 23  1  0  0  0
 22 24  1  0  0  0
 26 30  1  0  0  0
 26 27  1  0  0  0
 26 28  1  0  0  0
 28 29  2  0  0  0
 30 39  1  0  0  0
 30 57  1  0  0  0
 30 58  1  0  0  0
 31 32  2  0  0  0
 31 40  1  0  0  0
 31 59  1  0  0  0
 32 33  1  0  0  0
 32 60  1  0  0  0
 33 34  2  0  0  0
 33 61  1  0  0  0
 34 35  1  0  0  0
 34 39  1  0  0  0
 35 40  2  0  0  0
 35 36  1  0  0  0
 36 37  1  0  0  0
 36 62  1  0  0  0
 36 63  1  0  0  0
 37 38  1  0  0  0
 37 64  1  0  0  0
 37 65  1  0  0  0
 38 39  1  0  0  0
 39 66  1  0  0  0
 40 67  1  0  0  0
M  END
> <s_m_entry_id>
408447

> <s_m_entry_name>
decoys_final_30_docked_vina.sdf.1153

> <MODEL>
1

> <REMARK>
  Name = ZINC39668968
                            x       y       z     vdW  Elec       q    Type
                         _______ _______ _______ _____ _____    ______ ____

> <TORSDO>
F 5

> <minimizedAffinity>
-10.5478410393006

> <s_m_Source_Path>
/Users/sinko/Documents/Modulus/DUD-AD_Enrichment/docked_dude/mk14

> <s_m_Source_File>
decoys_final_30_docked_vina.sdf.gz

> <i_m_Source_File_Index>
1153

> <s_m_subgroup_title>
Top100Docking

> <s_m_subgroupid>
Top100Docking_copy1

> <b_m_subgroup_collapsed>
0

$$$$
