# Supplementary material for: ModBinddG: A simulation-based absolute predictor of free energy of binding based on population reweighting
Source: Proc Natl Acad Sci U S A. 2026 Jun 15;123(25):e2513285123. doi: 10.1073/pnas.2513285123 (PMC13291613; doi:10.1073/pnas.2513285123)
Supplement: Supplementary file 2 — Dataset S01 (GZ) [file pnas.2513285123.sd01.gz › SI_PNAS_V2/MK14_Enrichment/ZINC63473029.sdf]

ZINC63473029
                    3D
 Schrodinger Suite 2022-1.
 61 67  0  0  1  0            999 V2000
   -1.0460    2.6220   22.7940 N   0  0  0  0  0  0
   -1.4980    2.4550   21.5460 C   0  0  0  0  0  0
   -1.5700    0.9780   21.2310 C   0  0  2  0  0  0
   -3.0460    0.5600   21.0750 C   0  0  1  0  0  0
   -3.5000    0.2370   22.4540 N   0  0  2  0  0  0
   -3.7420    1.0760   22.9610 H   0  0  0  0  0  0
   -2.3400   -0.4360   23.0680 C   0  0  1  0  0  0
   -2.4180   -0.4060   24.5680 C   0  0  0  0  0  0
   -2.4810    0.6110   25.4950 C   0  0  0  0  0  0
   -2.5470    0.3140   26.8460 C   0  0  0  0  0  0
   -2.6090    1.3110   27.7550 F   0  0  0  0  0  0
   -2.5480   -1.0070   27.2610 C   0  0  0  0  0  0
   -2.4840   -2.0280   26.3350 C   0  0  0  0  0  0
   -2.4180   -1.7370   24.9750 C   0  0  0  0  0  0
   -2.3450   -2.5820   23.8640 N   0  0  0  0  0  0
   -2.3320   -3.5510   23.9190 H   0  0  0  0  0  0
   -2.2970   -1.8950   22.7060 C   0  0  0  0  0  0
   -2.2310   -2.3630   21.5890 O   0  0  0  0  0  0
   -1.0850    0.3070   22.5470 C   0  0  2  0  0  0
   -1.8030    3.3480   20.7860 O   0  0  0  0  0  0
   -0.7740    1.4850   23.4440 C   0  0  0  0  0  0
   -0.3480    1.4090   24.5760 O   0  0  0  0  0  0
   -0.5110    6.3850   24.5160 C   0  0  0  0  0  0
   -1.3900    5.4770   25.0900 C   0  0  0  0  0  0
   -1.5680    4.2320   24.5200 C   0  0  0  0  0  0
   -0.8660    3.8880   23.3730 C   0  0  0  0  0  0
    0.0130    4.7960   22.7990 C   0  0  0  0  0  0
    0.1870    6.0430   23.3670 C   0  0  0  0  0  0
   -0.6230    8.7460   24.2580 C   0  0  0  0  0  0
   -0.3360    7.6110   25.0770 O   0  0  0  0  0  0
   -3.8680    1.7140   20.4980 C   0  0  0  0  0  0
   -4.7240    1.2050   19.3670 C   0  0  0  0  0  0
   -4.4420    1.2620   18.0450 C   0  0  0  0  0  0
   -3.3000    1.7930   17.2940 C   0  0  0  0  0  0
   -3.3030    1.7030   15.9440 C   0  0  0  0  0  0
   -4.3680    1.1170   15.2470 C   0  0  0  0  0  0
   -5.4520    0.6060   15.8680 C   0  0  0  0  0  0
   -5.5540    0.6470   17.2850 C   0  0  0  0  0  0
   -6.4880    0.2260   18.1050 N   0  0  0  0  0  0
   -7.3130   -0.2110   17.8470 H   0  0  0  0  0  0
   -6.0690    0.5220   19.4800 C   0  0  0  0  0  0
   -0.9618    0.7019   20.3696 H   0  0  0  0  0  0
   -3.1252   -0.3186   20.4347 H   0  0  0  0  0  0
   -2.4789    1.6404   25.1683 H   0  0  0  0  0  0
   -2.5990   -1.2422   28.3138 H   0  0  0  0  0  0
   -2.4850   -3.0566   26.6643 H   0  0  0  0  0  0
   -0.2302   -0.3529   22.3988 H   0  0  0  0  0  0
   -1.9353    5.7441   25.9831 H   0  0  0  0  0  0
   -2.2531    3.5266   24.9666 H   0  0  0  0  0  0
    0.5611    4.5276   21.9080 H   0  0  0  0  0  0
    0.8663    6.7517   22.9168 H   0  0  0  0  0  0
   -0.4425    9.6590   24.8253 H   0  0  0  0  0  0
    0.0207    8.7321   23.3785 H   0  0  0  0  0  0
   -1.6664    8.7139   23.9445 H   0  0  0  0  0  0
   -3.1964    2.4874   20.1254 H   0  0  0  0  0  0
   -4.5062    2.1304   21.2774 H   0  0  0  0  0  0
   -2.4729    2.2477   17.8189 H   0  0  0  0  0  0
   -2.4697    2.0885   15.3752 H   0  0  0  0  0  0
   -4.3420    1.0610   14.1688 H   0  0  0  0  0  0
   -6.2479    0.1629   15.2878 H   0  0  0  0  0  0
   -6.5092    0.3536   20.4517 H   0  0  0  0  0  0
  1 26  1  0  0  0
  1 21  1  0  0  0
  1  2  1  0  0  0
  2  3  1  0  0  0
  2 20  2  0  0  0
  3 19  1  0  0  0
  3  4  1  0  0  0
  3 42  1  0  0  0
  4 31  1  0  0  0
  4  5  1  0  0  0
  4 43  1  0  0  0
  5  6  1  0  0  0
  5  7  1  0  0  0
  7  8  1  0  0  0
  7 17  1  0  0  0
  7 19  1  0  0  0
  8 14  2  0  0  0
  8  9  1  0  0  0
  9 10  2  0  0  0
  9 44  1  0  0  0
 10 12  1  0  0  0
 10 11  1  0  0  0
 12 13  2  0  0  0
 12 45  1  0  0  0
 13 14  1  0  0  0
 13 46  1  0  0  0
 14 15  1  0  0  0
 15 16  1  0  0  0
 15 17  1  0  0  0
 17 18  2  0  0  0
 19 21  1  0  0  0
 19 47  1  0  0  0
 21 22  2  0  0  0
 23 30  1  0  0  0
 23 24  2  0  0  0
 23 28  1  0  0  0
 24 25  1  0  0  0
 24 48  1  0  0  0
 25 26  2  0  0  0
 25 49  1  0  0  0
 26 27  1  0  0  0
 27 28  2  0  0  0
 27 50  1  0  0  0
 28 51  1  0  0  0
 29 30  1  0  0  0
 29 52  1  0  0  0
 29 53  1  0  0  0
 29 54  1  0  0  0
 31 32  1  0  0  0
 31 55  1  0  0  0
 31 56  1  0  0  0
 32 41  2  0  0  0
 32 33  1  0  0  0
 33 34  1  0  0  0
 33 38  2  0  0  0
 34 35  2  0  0  0
 34 57  1  0  0  0
 35 36  1  0  0  0
 35 58  1  0  0  0
 36 37  2  0  0  0
 36 59  1  0  0  0
 37 38  1  0  0  0
 37 60  1  0  0  0
 38 39  1  0  0  0
 39 41  1  0  0  0
 39 40  1  0  0  0
 41 61  1  0  0  0
M  END
> <s_m_entry_id>
408387

> <s_m_entry_name>
decoys_final_21_docked_vina.sdf.2997

> <MODEL>
1

> <REMARK>
  Name = ZINC63473029
                            x       y       z     vdW  Elec       q    Type
                         _______ _______ _______ _____ _____    ______ ____

> <TORSDO>
F 4

> <minimizedAffinity>
-11.2333861951396

> <s_m_Source_Path>
/Users/sinko/Documents/Modulus/DUD-AD_Enrichment/docked_dude/mk14

> <s_m_Source_File>
decoys_final_21_docked_vina.sdf.gz

> <i_m_Source_File_Index>
2997

> <s_m_subgroup_title>
Top100Docking

> <s_m_subgroupid>
Top100Docking_copy1

> <b_m_subgroup_collapsed>
0

$$$$
