# Supplementary material for: ModBinddG: A simulation-based absolute predictor of free energy of binding based on population reweighting
Source: Proc Natl Acad Sci U S A. 2026 Jun 15;123(25):e2513285123. doi: 10.1073/pnas.2513285123 (PMC13291613; doi:10.1073/pnas.2513285123)
Supplement: Supplementary file 2 — Dataset S01 (GZ) [file pnas.2513285123.sd01.gz › SI_PNAS_V2/MK14_Enrichment/ZINC64450333.sdf]

ZINC64450333
                    3D
 Schrodinger Suite 2022-1.
 47 51  0  0  1  0            999 V2000
   -2.5290   -1.0200   19.4350 C   0  0  0  0  0  0
   -1.9520   -0.7010   20.7900 C   0  0  0  0  0  0
   -2.3550    0.2780   21.5490 C   0  0  0  0  0  0
   -3.3080    1.4150   21.2780 C   0  0  1  0  0  0
   -2.4850    2.7050   21.4110 C   0  0  0  0  0  0
   -1.4830    2.6150   22.5160 C   0  0  0  0  0  0
   -1.0030    1.5110   23.0910 N   0  0  0  0  0  0
   -0.2470    1.5890   23.6930 H   0  0  0  0  0  0
   -1.0550    3.6680   22.9390 O   0  0  0  0  0  0
   -1.5740    0.1910   22.8500 C   0  0  2  0  0  0
   -0.5670   -0.8430   22.5850 N   0  0  2  0  0  0
   -0.9280   -1.4150   21.3920 N   0  0  0  0  0  0
   -0.5190   -2.2110   21.0190 H   0  0  0  0  0  0
   -0.5470   -1.8440   23.6600 C   0  0  0  0  0  0
   -1.9040   -2.0550   24.1790 N   0  0  0  0  0  0
   -2.6680   -2.3750   23.6740 H   0  0  0  0  0  0
   -1.8940   -1.7340   25.4400 C   0  0  0  0  0  0
   -2.9330   -1.7330   26.4790 C   0  0  0  0  0  0
   -2.6230   -1.3380   27.7300 C   0  0  0  0  0  0
   -1.3310   -0.9200   28.0940 C   0  0  0  0  0  0
   -0.3060   -0.8820   27.2190 C   0  0  0  0  0  0
   -0.5260   -1.2920   25.8260 C   0  0  0  0  0  0
    0.2560   -1.3560   24.7870 N   0  0  0  0  0  0
    1.1990   -1.1260   24.7640 H   0  0  0  0  0  0
   -3.8710    1.2990   19.8850 C   0  0  0  0  0  0
   -5.0590    0.6230   19.6750 C   0  0  0  0  0  0
   -5.5770    0.5160   18.3980 C   0  0  0  0  0  0
   -4.9060    1.0850   17.3300 C   0  0  0  0  0  0
   -5.5550    0.9500   15.7250 Cl  0  0  0  0  0  0
   -3.7170    1.7610   17.5400 C   0  0  0  0  0  0
   -3.2030    1.8720   18.8200 C   0  0  0  0  0  0
   -3.3190   -0.3070   19.1989 H   0  0  0  0  0  0
   -1.7445   -0.9551   18.6810 H   0  0  0  0  0  0
   -2.9415   -2.0289   19.4435 H   0  0  0  0  0  0
   -4.1157    1.4091   22.0099 H   0  0  0  0  0  0
   -3.1546    3.5449   21.5963 H   0  0  0  0  0  0
   -1.9711    2.9058   20.4710 H   0  0  0  0  0  0
   -2.2249   -0.1049   23.6727 H   0  0  0  0  0  0
   -0.1382   -2.7837   23.2886 H   0  0  0  0  0  0
   -3.9378   -2.0474   26.2382 H   0  0  0  0  0  0
   -3.3815   -1.3346   28.4988 H   0  0  0  0  0  0
   -1.1289   -0.6128   29.1095 H   0  0  0  0  0  0
    0.6695   -0.5515   27.5440 H   0  0  0  0  0  0
   -5.5821    0.1786   20.5088 H   0  0  0  0  0  0
   -6.5050   -0.0115   18.2342 H   0  0  0  0  0  0
   -3.1914    2.2012   16.7055 H   0  0  0  0  0  0
   -2.2795    2.4067   18.9864 H   0  0  0  0  0  0
  1  2  1  0  0  0
  1 32  1  0  0  0
  1 33  1  0  0  0
  1 34  1  0  0  0
  2 12  1  0  0  0
  2  3  2  0  0  0
  3  4  1  0  0  0
  3 10  1  0  0  0
  4 25  1  0  0  0
  4  5  1  0  0  0
  4 35  1  0  0  0
  5  6  1  0  0  0
  5 36  1  0  0  0
  5 37  1  0  0  0
  6  9  2  0  0  0
  6  7  1  0  0  0
  7  8  1  0  0  0
  7 10  1  0  0  0
 10 11  1  0  0  0
 10 38  1  0  0  0
 11 12  1  0  0  0
 11 14  1  0  0  0
 12 13  1  0  0  0
 14 15  1  0  0  0
 14 23  1  0  0  0
 14 39  1  0  0  0
 15 17  1  0  0  0
 15 16  1  0  0  0
 17 22  2  0  0  0
 17 18  1  0  0  0
 18 19  2  0  0  0
 18 40  1  0  0  0
 19 20  1  0  0  0
 19 41  1  0  0  0
 20 21  2  0  0  0
 20 42  1  0  0  0
 21 22  1  0  0  0
 21 43  1  0  0  0
 22 23  1  0  0  0
 23 24  1  0  0  0
 25 26  1  0  0  0
 25 31  2  0  0  0
 26 27  2  0  0  0
 26 44  1  0  0  0
 27 28  1  0  0  0
 27 45  1  0  0  0
 28 30  2  0  0  0
 28 29  1  0  0  0
 30 31  1  0  0  0
 30 46  1  0  0  0
 31 47  1  0  0  0
M  END
> <s_m_entry_id>
408465

> <s_m_entry_name>
decoys_final_21_docked_vina.sdf.577

> <MODEL>
1

> <REMARK>
  Name = ZINC64450333
                            x       y       z     vdW  Elec       q    Type
                         _______ _______ _______ _____ _____    ______ ____

> <TORSDO>
F 2

> <minimizedAffinity>
-10.4768678395055

> <s_m_Source_Path>
/Users/sinko/Documents/Modulus/DUD-AD_Enrichment/docked_dude/mk14

> <s_m_Source_File>
decoys_final_21_docked_vina.sdf.gz

> <i_m_Source_File_Index>
577

> <s_m_subgroup_title>
Top100Docking

> <s_m_subgroupid>
Top100Docking_copy1

> <b_m_subgroup_collapsed>
0

$$$$
