# Supplementary material for: ModBinddG: A simulation-based absolute predictor of free energy of binding based on population reweighting
Source: Proc Natl Acad Sci U S A. 2026 Jun 15;123(25):e2513285123. doi: 10.1073/pnas.2513285123 (PMC13291613; doi:10.1073/pnas.2513285123)
Supplement: Supplementary file 2 — Dataset S01 (GZ) [file pnas.2513285123.sd01.gz › SI_PNAS_V2/MK14_Enrichment/ZINC63479921.sdf]

ZINC63479921
                    3D
 Schrodinger Suite 2022-1.
 57 63  0  0  1  0            999 V2000
   -3.0300    0.5900   21.1020 C   0  0  1  0  0  0
   -1.5500    1.0020   21.2530 C   0  0  2  0  0  0
   -1.0830    0.3360   22.5770 C   0  0  2  0  0  0
   -2.3200   -0.4150   23.0870 C   0  0  2  0  0  0
   -2.3980   -0.3920   24.5870 C   0  0  0  0  0  0
   -2.4690    0.6210   25.5180 C   0  0  0  0  0  0
   -2.5360    0.3180   26.8690 C   0  0  0  0  0  0
   -2.6070    1.3100   27.7830 F   0  0  0  0  0  0
   -2.5290   -1.0050   27.2780 C   0  0  0  0  0  0
   -2.4550   -2.0210   26.3480 C   0  0  0  0  0  0
   -2.3900   -1.7250   24.9890 C   0  0  0  0  0  0
   -2.3130   -2.5650   23.8740 N   0  0  0  0  0  0
   -2.2940   -3.5340   23.9270 H   0  0  0  0  0  0
   -2.2670   -1.8730   22.7200 C   0  0  0  0  0  0
   -2.1990   -2.3350   21.6010 O   0  0  0  0  0  0
   -0.7840    1.5170   23.4730 C   0  0  0  0  0  0
   -1.0360    2.6530   22.8120 N   0  0  0  0  0  0
   -0.3780    1.4460   24.6140 O   0  0  0  0  0  0
   -1.4720    2.4840   21.5420 C   0  0  0  0  0  0
   -1.7560    3.3660   20.7620 O   0  0  0  0  0  0
   -3.4830    0.2750   22.4830 N   0  0  1  0  0  0
   -3.7180    1.1160   22.9870 H   0  0  0  0  0  0
   -0.8560    3.9200   23.3860 C   0  0  0  0  0  0
   -1.5460    4.2640   24.5410 C   0  0  0  0  0  0
   -1.3680    5.5130   25.1040 C   0  0  0  0  0  0
   -0.5020    6.4200   24.5190 C   0  0  0  0  0  0
   -0.3290    7.6410   25.0700 F   0  0  0  0  0  0
    0.1880    6.0790   23.3670 C   0  0  0  0  0  0
    0.0160    4.8290   22.8030 C   0  0  0  0  0  0
   -3.8490    1.7460   20.5240 C   0  0  0  0  0  0
   -3.2740    1.7570   15.9720 C   0  0  0  0  0  0
   -4.3360    1.1710   15.2700 C   0  0  0  0  0  0
   -5.4210    0.6540   15.8860 C   0  0  0  0  0  0
   -5.5260    0.6890   17.3040 C   0  0  0  0  0  0
   -6.4590    0.2630   18.1210 N   0  0  0  0  0  0
   -7.2840   -0.1750   17.8580 H   0  0  0  0  0  0
   -6.0470    0.5600   19.4970 C   0  0  0  0  0  0
   -4.7010    1.2400   19.3900 C   0  0  0  0  0  0
   -4.4170    1.3020   18.0690 C   0  0  0  0  0  0
   -3.2730    1.8410   17.3220 C   0  0  0  0  0  0
   -3.1152   -0.2905   20.4651 H   0  0  0  0  0  0
   -0.9423    0.7079   20.3973 H   0  0  0  0  0  0
   -0.2211   -0.3168   22.4390 H   0  0  0  0  0  0
   -2.4725    1.6517   25.1954 H   0  0  0  0  0  0
   -2.5816   -1.2454   28.3296 H   0  0  0  0  0  0
   -2.4473   -3.0509   26.6729 H   0  0  0  0  0  0
   -2.2209    3.5555   24.9981 H   0  0  0  0  0  0
   -1.9050    5.7823   26.0015 H   0  0  0  0  0  0
    0.8602    6.7899   22.9098 H   0  0  0  0  0  0
    0.5594    4.5592   21.9095 H   0  0  0  0  0  0
   -3.1753    2.5193   20.1549 H   0  0  0  0  0  0
   -4.4895    2.1617   21.3019 H   0  0  0  0  0  0
   -2.4412    2.1475   15.4060 H   0  0  0  0  0  0
   -4.3074    1.1196   14.1916 H   0  0  0  0  0  0
   -6.2140    0.2114   15.3016 H   0  0  0  0  0  0
   -6.6863    0.2859   20.3232 H   0  0  0  0  0  0
   -2.4396    2.2990   17.8339 H   0  0  0  0  0  0
  1 30  1  0  0  0
  1  2  1  0  0  0
  1 21  1  0  0  0
  1 41  1  0  0  0
  2 19  1  0  0  0
  2  3  1  0  0  0
  2 42  1  0  0  0
  3  4  1  0  0  0
  3 16  1  0  0  0
  3 43  1  0  0  0
  4 21  1  0  0  0
  4  5  1  0  0  0
  4 14  1  0  0  0
  5 11  2  0  0  0
  5  6  1  0  0  0
  6  7  2  0  0  0
  6 44  1  0  0  0
  7  9  1  0  0  0
  7  8  1  0  0  0
  9 10  2  0  0  0
  9 45  1  0  0  0
 10 11  1  0  0  0
 10 46  1  0  0  0
 11 12  1  0  0  0
 12 13  1  0  0  0
 12 14  1  0  0  0
 14 15  2  0  0  0
 16 18  2  0  0  0
 16 17  1  0  0  0
 17 23  1  0  0  0
 17 19  1  0  0  0
 19 20  2  0  0  0
 21 22  1  0  0  0
 23 24  2  0  0  0
 23 29  1  0  0  0
 24 25  1  0  0  0
 24 47  1  0  0  0
 25 26  2  0  0  0
 25 48  1  0  0  0
 26 27  1  0  0  0
 26 28  1  0  0  0
 28 29  2  0  0  0
 28 49  1  0  0  0
 29 50  1  0  0  0
 30 38  1  0  0  0
 30 51  1  0  0  0
 30 52  1  0  0  0
 31 40  2  0  0  0
 31 32  1  0  0  0
 31 53  1  0  0  0
 32 33  2  0  0  0
 32 54  1  0  0  0
 33 34  1  0  0  0
 33 55  1  0  0  0
 34 39  2  0  0  0
 34 35  1  0  0  0
 35 37  1  0  0  0
 35 36  1  0  0  0
 37 38  2  0  0  0
 37 56  1  0  0  0
 38 39  1  0  0  0
 39 40  1  0  0  0
 40 57  1  0  0  0
M  END
> <s_m_entry_id>
408379

> <s_m_entry_name>
decoys_final_8_docked_vina.sdf.5458

> <MODEL>
1

> <REMARK>
  Name = ZINC63479921
                            x       y       z     vdW  Elec       q    Type
                         _______ _______ _______ _____ _____    ______ ____

> <TORSDO>
F 3

> <minimizedAffinity>
-11.5283020862242

> <s_m_Source_Path>
/Users/sinko/Documents/Modulus/DUD-AD_Enrichment/docked_dude/mk14

> <s_m_Source_File>
decoys_final_8_docked_vina.sdf.gz

> <i_m_Source_File_Index>
5458

> <s_m_subgroup_title>
Top100Docking

> <s_m_subgroupid>
Top100Docking_copy1

> <b_m_subgroup_collapsed>
0

$$$$
