# Supplementary material for: ModBinddG: A simulation-based absolute predictor of free energy of binding based on population reweighting
Source: Proc Natl Acad Sci U S A. 2026 Jun 15;123(25):e2513285123. doi: 10.1073/pnas.2513285123 (PMC13291613; doi:10.1073/pnas.2513285123)
Supplement: Supplementary file 2 — Dataset S01 (GZ) [file pnas.2513285123.sd01.gz › SI_PNAS_V2/MK14_Enrichment/ZINC63139102.sdf]

ZINC63139102
                    3D
 Schrodinger Suite 2022-1.
 70 76  0  0  1  0            999 V2000
    0.6020    0.9570   25.1650 C   0  0  1  0  0  0
    0.2870   -0.2340   26.0540 C   0  0  2  0  0  0
   -1.2550   -0.4460   26.0260 C   0  0  2  0  0  0
   -1.3820   -1.2980   27.2860 C   0  0  2  0  0  0
   -2.7220   -1.1830   27.9410 C   0  0  0  0  0  0
   -2.8390   -0.9780   29.2500 C   0  0  0  0  0  0
   -1.6850   -0.8400   30.1330 C   0  0  0  0  0  0
   -0.4410   -0.6790   29.6120 C   0  0  0  0  0  0
   -0.3130   -0.6930   28.1880 C   0  0  2  0  0  0
   -1.6100   -1.1240   24.7150 C   0  0  0  0  0  0
   -0.7110   -0.5200   23.6220 C   0  0  1  0  0  0
   -1.4170   -0.5240   22.3060 C   0  0  0  0  0  0
   -1.5960   -1.5890   21.7550 O   0  0  0  0  0  0
   -1.8440    0.5150   21.6730 N   0  0  0  0  0  0
   -1.7070    1.8570   22.2210 C   0  0  0  0  0  0
   -0.7050    1.8960   23.3350 C   0  0  0  0  0  0
   -0.2410    2.9700   23.6540 O   0  0  0  0  0  0
    0.5820   -0.1010   27.4710 N   0  0  1  0  0  0
   -0.2990    0.8100   23.9920 N   0  0  0  0  0  0
   -0.2250    4.6090   27.2260 C   0  0  0  0  0  0
    1.0590    4.3420   26.7710 C   0  0  0  0  0  0
    1.3240    3.1610   26.1060 C   0  0  0  0  0  0
    0.3100    2.2440   25.8920 C   0  0  0  0  0  0
   -0.9700    2.5080   26.3430 C   0  0  0  0  0  0
   -1.2390    3.6850   27.0150 C   0  0  0  0  0  0
   -1.7880    6.3350   27.7030 C   0  0  0  0  0  0
   -0.4880    5.7700   27.8810 O   0  0  0  0  0  0
   -2.5000    0.3570   20.3730 C   0  0  0  0  0  0
   -3.5380    1.4650   20.1850 C   0  0  0  0  0  0
   -4.5420    1.0410   19.1440 C   0  0  0  0  0  0
   -4.3820    1.0660   17.8010 C   0  0  0  0  0  0
   -3.2680    1.4820   16.9410 C   0  0  0  0  0  0
   -3.4070    1.3900   15.5990 C   0  0  0  0  0  0
   -4.5850    0.9100   15.0110 C   0  0  0  0  0  0
   -5.6510    0.5100   15.7350 C   0  0  0  0  0  0
   -5.6150    0.5630   17.1560 C   0  0  0  0  0  0
   -6.5030    0.2380   18.0640 N   0  0  0  0  0  0
   -7.3890   -0.1150   17.8890 H   0  0  0  0  0  0
   -5.9300    0.4950   19.3900 C   0  0  0  0  0  0
    1.6446    0.9285   24.8483 H   0  0  0  0  0  0
    0.7830   -1.1217   25.6614 H   0  0  0  0  0  0
   -1.7845    0.5004   26.1357 H   0  0  0  0  0  0
   -1.1519   -2.3407   27.0670 H   0  0  0  0  0  0
   -3.6061   -1.2701   27.3269 H   0  0  0  0  0  0
   -3.8182   -0.9073   29.7001 H   0  0  0  0  0  0
   -1.8187   -0.8657   31.2044 H   0  0  0  0  0  0
    0.4064   -0.5468   30.2684 H   0  0  0  0  0  0
    0.2565   -1.6222   28.2066 H   0  0  0  0  0  0
   -2.6548   -0.9262   24.4756 H   0  0  0  0  0  0
   -1.4149   -2.1934   24.7952 H   0  0  0  0  0  0
    0.1806   -1.1406   23.5325 H   0  0  0  0  0  0
   -2.6739    2.1983   22.5907 H   0  0  0  0  0  0
   -1.3980    2.5416   21.4311 H   0  0  0  0  0  0
    1.4812   -0.5163   27.6686 H   0  0  0  0  0  0
    1.8505    5.0578   26.9371 H   0  0  0  0  0  0
    2.3231    2.9527   25.7526 H   0  0  0  0  0  0
   -1.7615    1.7937   26.1702 H   0  0  0  0  0  0
   -2.2368    3.8864   27.3759 H   0  0  0  0  0  0
   -1.8659    7.2572   28.2788 H   0  0  0  0  0  0
   -1.9490    6.5519   26.6470 H   0  0  0  0  0  0
   -2.5424    5.6276   28.0472 H   0  0  0  0  0  0
   -2.9937   -0.6139   20.3310 H   0  0  0  0  0  0
   -1.7546    0.4195   19.5802 H   0  0  0  0  0  0
   -3.0397    2.3777   19.8583 H   0  0  0  0  0  0
   -4.0497    1.6472   21.1300 H   0  0  0  0  0  0
   -2.3553    1.8545   17.3820 H   0  0  0  0  0  0
   -2.5975    1.6906   14.9504 H   0  0  0  0  0  0
   -4.6657    0.8488   13.9358 H   0  0  0  0  0  0
   -6.5374    0.1473   15.2359 H   0  0  0  0  0  0
   -6.2913    0.3738   20.4005 H   0  0  0  0  0  0
  1 23  1  0  0  0
  1  2  1  0  0  0
  1 19  1  0  0  0
  1 40  1  0  0  0
  2 18  1  0  0  0
  2  3  1  0  0  0
  2 41  1  0  0  0
  3 10  1  0  0  0
  3  4  1  0  0  0
  3 42  1  0  0  0
  4  5  1  0  0  0
  4  9  1  0  0  0
  4 43  1  0  0  0
  5  6  2  0  0  0
  5 44  1  0  0  0
  6  7  1  0  0  0
  6 45  1  0  0  0
  7  8  2  0  0  0
  7 46  1  0  0  0
  8  9  1  0  0  0
  8 47  1  0  0  0
  9 18  1  0  0  0
  9 48  1  0  0  0
 10 11  1  0  0  0
 10 49  1  0  0  0
 10 50  1  0  0  0
 11 12  1  0  0  0
 11 19  1  0  0  0
 11 51  1  0  0  0
 12 13  2  0  0  0
 12 14  1  0  0  0
 14 15  1  0  0  0
 14 28  1  0  0  0
 15 16  1  0  0  0
 15 52  1  0  0  0
 15 53  1  0  0  0
 16 17  2  0  0  0
 16 19  1  0  0  0
 18 54  1  0  0  0
 20 27  1  0  0  0
 20 21  2  0  0  0
 20 25  1  0  0  0
 21 22  1  0  0  0
 21 55  1  0  0  0
 22 23  2  0  0  0
 22 56  1  0  0  0
 23 24  1  0  0  0
 24 25  2  0  0  0
 24 57  1  0  0  0
 25 58  1  0  0  0
 26 27  1  0  0  0
 26 59  1  0  0  0
 26 60  1  0  0  0
 26 61  1  0  0  0
 28 29  1  0  0  0
 28 62  1  0  0  0
 28 63  1  0  0  0
 29 30  1  0  0  0
 29 64  1  0  0  0
 29 65  1  0  0  0
 30 39  2  0  0  0
 30 31  1  0  0  0
 31 32  2  0  0  0
 31 36  1  0  0  0
 32 33  1  0  0  0
 32 66  1  0  0  0
 33 34  2  0  0  0
 33 67  1  0  0  0
 34 35  1  0  0  0
 34 68  1  0  0  0
 35 36  2  0  0  0
 35 69  1  0  0  0
 36 37  1  0  0  0
 37 39  1  0  0  0
 37 38  1  0  0  0
 39 70  1  0  0  0
M  END
> <s_m_entry_id>
408443

> <s_m_entry_name>
decoys_final_12_docked_vina.sdf.2572

> <MODEL>
1

> <REMARK>
  Name = ZINC63139102
                            x       y       z     vdW  Elec       q    Type
                         _______ _______ _______ _____ _____    ______ ____

> <TORSDO>
F 5

> <minimizedAffinity>
-10.5790555870512

> <s_m_Source_Path>
/Users/sinko/Documents/Modulus/DUD-AD_Enrichment/docked_dude/mk14

> <s_m_Source_File>
decoys_final_12_docked_vina.sdf.gz

> <i_m_Source_File_Index>
2572

> <s_m_subgroup_title>
Top100Docking

> <s_m_subgroupid>
Top100Docking_copy1

> <b_m_subgroup_collapsed>
0

$$$$
