# Supplementary material for: ModBinddG: A simulation-based absolute predictor of free energy of binding based on population reweighting
Source: Proc Natl Acad Sci U S A. 2026 Jun 15;123(25):e2513285123. doi: 10.1073/pnas.2513285123 (PMC13291613; doi:10.1073/pnas.2513285123)
Supplement: Supplementary file 2 — Dataset S01 (GZ) [file pnas.2513285123.sd01.gz › SI_PNAS_V2/MK14_Enrichment/ZINC08790265.sdf]

ZINC08790265
                    3D
 Schrodinger Suite 2022-1.
 67 72  0  0  1  0            999 V2000
   -0.7180    4.2590   22.3570 C   0  0  0  0  0  0
   -0.1100    3.7250   23.6270 C   0  0  0  0  0  0
    0.7490    4.5140   24.3700 C   0  0  0  0  0  0
    1.3090    4.0300   25.5350 C   0  0  0  0  0  0
    2.2430    4.9000   26.3360 C   0  0  0  0  0  0
    1.0130    2.7420   25.9720 C   0  0  0  0  0  0
    0.1480    1.9560   25.2160 C   0  0  0  0  0  0
    0.0410    0.6460   25.9440 C   0  0  2  0  0  0
   -1.3230    0.3240   26.3200 N   0  0  0  0  0  0
   -1.5850    0.8290   27.1750 H   0  0  0  0  0  0
   -1.9700    0.5770   25.5630 H   0  0  0  0  0  0
   -1.3590   -1.1210   26.5540 C   0  0  2  0  0  0
   -0.4380   -1.6990   25.4600 C   0  0  1  0  0  0
   -1.2440   -1.9430   24.2040 C   0  0  0  0  0  0
   -0.8520   -1.0900   23.2520 N   0  0  0  0  0  0
    0.1220   -0.2510   23.6240 C   0  0  0  0  0  0
    0.6240    0.5960   22.9170 O   0  0  0  0  0  0
   -2.1110   -2.7810   24.0800 O   0  0  0  0  0  0
    0.9210    0.7990   27.1540 C   0  0  0  0  0  0
    1.1190   -0.0340   28.0150 O   0  0  0  0  0  0
    0.4980   -0.5240   25.0630 C   0  0  1  0  0  0
    1.4460    2.0370   27.0970 N   0  0  0  0  0  0
    2.0540    2.3990   27.7600 H   0  0  0  0  0  0
   -0.4060    2.4420   24.0530 C   0  0  0  0  0  0
   -2.7760   -1.6790   26.4050 C   0  0  0  0  0  0
   -3.2960   -2.0960   27.7570 C   0  0  0  0  0  0
   -2.9810   -1.3510   28.8780 C   0  0  0  0  0  0
   -3.4610   -1.7270   30.1180 C   0  0  0  0  0  0
   -4.2510   -2.8620   30.2390 C   0  0  0  0  0  0
   -4.5620   -3.6110   29.1130 C   0  0  0  0  0  0
   -4.0850   -3.2260   27.8750 C   0  0  0  0  0  0
   -4.7190   -3.2390   31.4570 O   0  0  0  0  0  0
   -4.1310   -3.8380   31.9370 H   0  0  0  0  0  0
   -1.4410   -1.0740   21.9100 C   0  0  0  0  0  0
   -2.9320   -0.7440   22.0120 C   0  0  0  0  0  0
   -3.2750    0.3380   21.0210 C   0  0  0  0  0  0
   -2.6320    1.5600   21.0820 C   0  0  0  0  0  0
   -2.9430    2.5520   20.1720 C   0  0  0  0  0  0
   -3.9050    2.3250   19.2050 C   0  0  0  0  0  0
   -4.5520    1.1050   19.1470 C   0  0  0  0  0  0
   -4.2370    0.1120   20.0550 C   0  0  0  0  0  0
   -0.3700    5.2779   22.1874 H   0  0  0  0  0  0
   -0.4202    3.6296   21.5184 H   0  0  0  0  0  0
   -1.8045    4.2565   22.4447 H   0  0  0  0  0  0
    0.9849    5.5148   24.0396 H   0  0  0  0  0  0
    2.5837    4.3543   27.2159 H   0  0  0  0  0  0
    3.1020    5.1725   25.7229 H   0  0  0  0  0  0
    1.7198    5.8034   26.6494 H   0  0  0  0  0  0
   -0.9634   -1.3536   27.5427 H   0  0  0  0  0  0
    0.1086   -2.5823   25.7903 H   0  0  0  0  0  0
    1.5543   -0.7620   25.1879 H   0  0  0  0  0  0
   -1.0723    1.8207   23.4730 H   0  0  0  0  0  0
   -2.7580   -2.5430   25.7406 H   0  0  0  0  0  0
   -3.4266   -0.9109   25.9869 H   0  0  0  0  0  0
   -2.3586   -0.4732   28.7856 H   0  0  0  0  0  0
   -3.2214   -1.1381   30.9911 H   0  0  0  0  0  0
   -5.1766   -4.4943   29.2048 H   0  0  0  0  0  0
   -4.3287   -3.8083   26.9987 H   0  0  0  0  0  0
   -1.3167   -2.0530   21.4472 H   0  0  0  0  0  0
   -0.9424   -0.3178   21.3037 H   0  0  0  0  0  0
   -3.1591   -0.3981   23.0204 H   0  0  0  0  0  0
   -3.5173   -1.6368   21.7919 H   0  0  0  0  0  0
   -1.8856    1.7402   21.8415 H   0  0  0  0  0  0
   -2.4349    3.5040   20.2162 H   0  0  0  0  0  0
   -4.1507    3.1010   18.4951 H   0  0  0  0  0  0
   -5.3037    0.9278   18.3921 H   0  0  0  0  0  0
   -4.7430   -0.8410   20.0094 H   0  0  0  0  0  0
  1  2  1  0  0  0
  1 42  1  0  0  0
  1 43  1  0  0  0
  1 44  1  0  0  0
  2 24  2  0  0  0
  2  3  1  0  0  0
  3  4  2  0  0  0
  3 45  1  0  0  0
  4  6  1  0  0  0
  4  5  1  0  0  0
  5 46  1  0  0  0
  5 47  1  0  0  0
  5 48  1  0  0  0
  6 22  1  0  0  0
  6  7  2  0  0  0
  7  8  1  0  0  0
  7 24  1  0  0  0
  8  9  1  0  0  0
  8 19  1  0  0  0
  8 21  1  0  0  0
  9 12  1  0  0  0
  9 10  1  0  0  0
  9 11  1  0  0  0
 12 25  1  0  0  0
 12 13  1  0  0  0
 12 49  1  0  0  0
 13 14  1  0  0  0
 13 21  1  0  0  0
 13 50  1  0  0  0
 14 15  1  0  0  0
 14 18  2  0  0  0
 15 16  1  0  0  0
 15 34  1  0  0  0
 16 17  2  0  0  0
 16 21  1  0  0  0
 19 20  2  0  0  0
 19 22  1  0  0  0
 21 51  1  0  0  0
 22 23  1  0  0  0
 24 52  1  0  0  0
 25 26  1  0  0  0
 25 53  1  0  0  0
 25 54  1  0  0  0
 26 31  2  0  0  0
 26 27  1  0  0  0
 27 28  2  0  0  0
 27 55  1  0  0  0
 28 29  1  0  0  0
 28 56  1  0  0  0
 29 32  1  0  0  0
 29 30  2  0  0  0
 30 31  1  0  0  0
 30 57  1  0  0  0
 31 58  1  0  0  0
 32 33  1  0  0  0
 34 35  1  0  0  0
 34 59  1  0  0  0
 34 60  1  0  0  0
 35 36  1  0  0  0
 35 61  1  0  0  0
 35 62  1  0  0  0
 36 37  1  0  0  0
 36 41  2  0  0  0
 37 38  2  0  0  0
 37 63  1  0  0  0
 38 39  1  0  0  0
 38 64  1  0  0  0
 39 40  2  0  0  0
 39 65  1  0  0  0
 40 41  1  0  0  0
 40 66  1  0  0  0
 41 67  1  0  0  0
M  END
> <s_m_entry_id>
408422

> <s_m_entry_name>
decoys_final_10_docked_vina.sdf.829

> <MODEL>
1

> <REMARK>
  Name = ZINC08790265
                            x       y       z     vdW  Elec       q    Type
                         _______ _______ _______ _____ _____    ______ ____

> <TORSDO>
F 6

> <minimizedAffinity>
-10.6732992859436

> <s_m_Source_Path>
/Users/sinko/Documents/Modulus/DUD-AD_Enrichment/docked_dude/mk14

> <s_m_Source_File>
decoys_final_10_docked_vina.sdf.gz

> <i_m_Source_File_Index>
829

> <s_m_subgroup_title>
Top100Docking

> <s_m_subgroupid>
Top100Docking_copy1

> <b_m_subgroup_collapsed>
0

$$$$
