# Supplementary material for: ModBinddG: A simulation-based absolute predictor of free energy of binding based on population reweighting
Source: Proc Natl Acad Sci U S A. 2026 Jun 15;123(25):e2513285123. doi: 10.1073/pnas.2513285123 (PMC13291613; doi:10.1073/pnas.2513285123)
Supplement: Supplementary file 2 — Dataset S01 (GZ) [file pnas.2513285123.sd01.gz › SI_PNAS_V2/MK14_Enrichment/ZINC39243112.sdf]

ZINC39243112
                    3D
 Schrodinger Suite 2022-1.
 56 60  0  0  1  0            999 V2000
   -1.2870   -1.6330   21.9370 C   0  0  2  0  0  0
   -2.3510   -2.1270   22.8900 C   0  0  0  0  0  0
   -1.9810   -1.7290   24.1250 C   0  0  0  0  0  0
   -2.6070   -1.9290   25.3120 N   0  0  0  0  0  0
   -2.0980   -1.4630   26.4320 C   0  0  0  0  0  0
   -0.8790   -0.7410   26.4160 C   0  0  0  0  0  0
   -0.2440   -0.5340   25.2460 C   0  0  0  0  0  0
   -0.7870   -1.0260   24.0810 N   0  0  0  0  0  0
   -0.3150   -0.9340   22.7960 N   0  0  1  0  0  0
    0.6010   -1.3460   22.7150 H   0  0  0  0  0  0
   -2.8000   -1.6940   27.7150 C   0  0  0  0  0  0
   -2.5940   -0.8320   28.7930 C   0  0  0  0  0  0
   -3.2510   -1.0520   29.9850 C   0  0  0  0  0  0
   -4.1140   -2.1280   30.1150 C   0  0  0  0  0  0
   -4.9380   -2.3990   31.6180 Cl  0  0  0  0  0  0
   -4.3220   -2.9880   29.0490 C   0  0  0  0  0  0
   -3.6750   -2.7730   27.8490 C   0  0  0  0  0  0
   -2.1020    0.6050   21.2700 N   0  0  0  0  0  0
   -1.8770    0.9170   22.1600 H   0  0  0  0  0  0
   -1.8820   -0.6810   20.9310 C   0  0  0  0  0  0
   -2.1620   -1.0720   19.8180 O   0  0  0  0  0  0
   -2.6810    1.5300   20.2920 C   0  0  0  0  0  0
   -4.1910    1.6310   20.5180 C   0  0  0  0  0  0
   -2.0020    2.3620   15.2760 C   0  0  0  0  0  0
   -3.2170    1.7620   15.9350 C   0  0  0  0  0  0
   -3.3410    1.8060   17.2950 C   0  0  0  0  0  0
   -4.4680    1.2550   17.9060 C   0  0  0  0  0  0
   -4.9160    1.1330   19.2960 C   0  0  0  0  0  0
   -6.0970    0.4930   19.2730 C   0  0  0  0  0  0
   -6.4410    0.1960   17.9830 N   0  0  0  0  0  0
   -7.2520   -0.2650   17.7140 H   0  0  0  0  0  0
   -5.4660    0.6470   17.1210 C   0  0  0  0  0  0
   -5.3160    0.6090   15.7390 C   0  0  0  0  0  0
   -4.1970    1.1630   15.1570 C   0  0  0  0  0  0
    1.0530    0.2320   25.2110 C   0  0  0  0  0  0
    0.8680    1.4330   24.5160 F   0  0  0  0  0  0
    2.0310   -0.5330   24.5670 F   0  0  0  0  0  0
    1.4650    0.5100   26.5200 F   0  0  0  0  0  0
   -0.8113   -2.4727   21.4303 H   0  0  0  0  0  0
   -3.2636   -2.6884   22.7544 H   0  0  0  0  0  0
   -0.4646   -0.3606   27.3379 H   0  0  0  0  0  0
   -1.9205    0.0064   28.6930 H   0  0  0  0  0  0
   -3.0934   -0.3849   30.8196 H   0  0  0  0  0  0
   -4.9915   -3.8286   29.1561 H   0  0  0  0  0  0
   -3.8446   -3.4376   27.0147 H   0  0  0  0  0  0
   -2.4885    1.1606   19.2847 H   0  0  0  0  0  0
   -2.2293    2.5147   20.4119 H   0  0  0  0  0  0
   -4.4618    2.6706   20.7023 H   0  0  0  0  0  0
   -4.4707    1.0236   21.3788 H   0  0  0  0  0  0
   -2.0741    2.2353   14.1958 H   0  0  0  0  0  0
   -1.9464    3.4243   15.5138 H   0  0  0  0  0  0
   -1.1054    1.8611   15.6410 H   0  0  0  0  0  0
   -2.5683    2.2661   17.8931 H   0  0  0  0  0  0
   -6.6194    0.2903   20.1962 H   0  0  0  0  0  0
   -6.0753    0.1463   15.1259 H   0  0  0  0  0  0
   -4.0872    1.1275   14.0832 H   0  0  0  0  0  0
  1 20  1  0  0  0
  1  9  1  0  0  0
  1  2  1  0  0  0
  1 39  1  0  0  0
  2  3  2  0  0  0
  2 40  1  0  0  0
  3  4  1  0  0  0
  3  8  1  0  0  0
  4  5  2  0  0  0
  5 11  1  0  0  0
  5  6  1  0  0  0
  6  7  2  0  0  0
  6 41  1  0  0  0
  7  8  1  0  0  0
  7 35  1  0  0  0
  8  9  1  0  0  0
  9 10  1  0  0  0
 11 17  2  0  0  0
 11 12  1  0  0  0
 12 13  2  0  0  0
 12 42  1  0  0  0
 13 14  1  0  0  0
 13 43  1  0  0  0
 14 15  1  0  0  0
 14 16  2  0  0  0
 16 17  1  0  0  0
 16 44  1  0  0  0
 17 45  1  0  0  0
 18 19  1  0  0  0
 18 20  1  0  0  0
 18 22  1  0  0  0
 20 21  2  0  0  0
 22 23  1  0  0  0
 22 46  1  0  0  0
 22 47  1  0  0  0
 23 28  1  0  0  0
 23 48  1  0  0  0
 23 49  1  0  0  0
 24 25  1  0  0  0
 24 50  1  0  0  0
 24 51  1  0  0  0
 24 52  1  0  0  0
 25 26  2  0  0  0
 25 34  1  0  0  0
 26 27  1  0  0  0
 26 53  1  0  0  0
 27 28  1  0  0  0
 27 32  2  0  0  0
 28 29  2  0  0  0
 29 30  1  0  0  0
 29 54  1  0  0  0
 30 31  1  0  0  0
 30 32  1  0  0  0
 32 33  1  0  0  0
 33 34  2  0  0  0
 33 55  1  0  0  0
 34 56  1  0  0  0
 35 38  1  0  0  0
 35 36  1  0  0  0
 35 37  1  0  0  0
M  END
> <s_m_entry_id>
408414

> <s_m_entry_name>
decoys_final_4_docked_vina.sdf.424

> <MODEL>
1

> <REMARK>
  Name = ZINC39243112
                            x       y       z     vdW  Elec       q    Type
                         _______ _______ _______ _____ _____    ______ ____

> <TORSDO>
F 6

> <minimizedAffinity>
-10.7176437776202

> <s_m_Source_Path>
/Users/sinko/Documents/Modulus/DUD-AD_Enrichment/docked_dude/mk14

> <s_m_Source_File>
decoys_final_4_docked_vina.sdf.gz

> <i_m_Source_File_Index>
424

> <s_m_subgroup_title>
Top100Docking

> <s_m_subgroupid>
Top100Docking_copy1

> <b_m_subgroup_collapsed>
0

$$$$
