# Supplementary material for: ModBinddG: A simulation-based absolute predictor of free energy of binding based on population reweighting
Source: Proc Natl Acad Sci U S A. 2026 Jun 15;123(25):e2513285123. doi: 10.1073/pnas.2513285123 (PMC13291613; doi:10.1073/pnas.2513285123)
Supplement: Supplementary file 2 — Dataset S01 (GZ) [file pnas.2513285123.sd01.gz › SI_PNAS_V2/MK14_Enrichment/ZINC63362592.sdf]

ZINC63362592
                    3D
 Schrodinger Suite 2022-1.
 63 68  0  0  1  0            999 V2000
   -0.4160    0.6020   23.7370 C   0  0  1  0  0  0
   -0.1690   -0.5060   24.7700 C   0  0  2  0  0  0
   -1.4740   -1.2740   24.9260 C   0  0  2  0  0  0
   -2.2140   -1.8900   23.7610 C   0  0  0  0  0  0
   -1.4830   -1.4310   22.4880 C   0  0  1  0  0  0
   -2.4250   -1.4910   21.3050 C   0  0  0  0  0  0
   -2.9980   -2.4680   20.8730 O   0  0  0  0  0  0
   -2.4840   -0.1980   20.8440 N   0  0  0  0  0  0
   -1.7330    0.6300   21.5820 C   0  0  0  0  0  0
   -1.5770    1.8090   21.3330 O   0  0  0  0  0  0
   -1.7940   -1.2120   26.2140 C   0  0  0  0  0  0
   -2.9040   -1.8080   26.9760 C   0  0  0  0  0  0
   -2.9390   -1.5240   28.3040 C   0  0  0  0  0  0
   -1.9930   -0.7170   28.9440 C   0  0  0  0  0  0
   -0.9370   -0.1340   28.3230 C   0  0  0  0  0  0
   -0.7910   -0.3620   26.9230 C   0  0  0  0  0  0
    0.1300    0.0570   26.0900 N   0  0  0  0  0  0
    0.8750    0.6400   26.3020 H   0  0  0  0  0  0
   -1.1740    0.0080   22.6280 N   0  0  0  0  0  0
   -3.4710    4.8820   26.1320 C   0  0  0  0  0  0
   -2.6750    3.7660   25.5080 C   0  0  0  0  0  0
   -1.3030    3.8840   25.3780 C   0  0  0  0  0  0
   -0.5730    2.8610   24.8050 C   0  0  0  0  0  0
   -1.2130    1.7180   24.3630 C   0  0  0  0  0  0
   -2.5840    1.5990   24.4920 C   0  0  0  0  0  0
   -3.3140    2.6220   25.0690 C   0  0  0  0  0  0
   -3.2320    0.2020   19.7270 C   0  0  0  0  0  0
   -2.6290    0.2860   18.4790 C   0  0  0  0  0  0
   -3.3680    0.6800   17.3810 C   0  0  0  0  0  0
   -4.7070    0.9910   17.5230 C   0  0  0  0  0  0
   -5.3110    0.9090   18.7650 C   0  0  0  0  0  0
   -4.5780    0.5100   19.8650 C   0  0  0  0  0  0
   -5.5110    1.4220   16.3230 C   0  0  0  0  0  0
   -5.6720    0.2410   15.3650 C   0  0  0  0  0  0
   -4.7860    2.5630   15.6080 C   0  0  0  0  0  0
    0.5360    0.9865   23.3711 H   0  0  0  0  0  0
    0.6322   -1.1683   24.4420 H   0  0  0  0  0  0
   -0.9268   -2.2023   25.0901 H   0  0  0  0  0  0
   -3.2383   -1.5177   23.7448 H   0  0  0  0  0  0
   -2.1657   -2.9764   23.8347 H   0  0  0  0  0  0
   -0.5817   -2.0179   22.3112 H   0  0  0  0  0  0
   -3.6304   -2.4303   26.4745 H   0  0  0  0  0  0
   -3.7267   -1.9287   28.9222 H   0  0  0  0  0  0
   -2.0768   -0.5229   30.0031 H   0  0  0  0  0  0
   -0.2470    0.4750   28.8882 H   0  0  0  0  0  0
   -4.5266    4.6109   26.1485 H   0  0  0  0  0  0
   -3.1238    5.0508   27.1513 H   0  0  0  0  0  0
   -3.3395    5.7932   25.5484 H   0  0  0  0  0  0
   -0.8025    4.7761   25.7245 H   0  0  0  0  0  0
    0.4981    2.9538   24.7021 H   0  0  0  0  0  0
   -3.0840    0.7078   24.1424 H   0  0  0  0  0  0
   -4.3844    2.5263   25.1764 H   0  0  0  0  0  0
   -1.5826    0.0433   18.3674 H   0  0  0  0  0  0
   -2.8996    0.7453   16.4101 H   0  0  0  0  0  0
   -6.3564    1.1571   18.8745 H   0  0  0  0  0  0
   -5.0521    0.4376   20.8327 H   0  0  0  0  0  0
   -6.4940    1.7631   16.6477 H   0  0  0  0  0  0
   -6.2534    0.5529   14.4974 H   0  0  0  0  0  0
   -4.6892   -0.1001   15.0396 H   0  0  0  0  0  0
   -6.1883   -0.5728   15.8742 H   0  0  0  0  0  0
   -5.3665    2.8756   14.7400 H   0  0  0  0  0  0
   -4.6713    3.4053   16.2902 H   0  0  0  0  0  0
   -3.8027    2.2225   15.2834 H   0  0  0  0  0  0
  1 24  1  0  0  0
  1  2  1  0  0  0
  1 19  1  0  0  0
  1 36  1  0  0  0
  2  3  1  0  0  0
  2 17  1  0  0  0
  2 37  1  0  0  0
  3  4  1  0  0  0
  3 11  1  0  0  0
  3 38  1  0  0  0
  4  5  1  0  0  0
  4 39  1  0  0  0
  4 40  1  0  0  0
  5  6  1  0  0  0
  5 19  1  0  0  0
  5 41  1  0  0  0
  6  7  2  0  0  0
  6  8  1  0  0  0
  8  9  1  0  0  0
  8 27  1  0  0  0
  9 19  1  0  0  0
  9 10  2  0  0  0
 11 16  2  0  0  0
 11 12  1  0  0  0
 12 13  2  0  0  0
 12 42  1  0  0  0
 13 14  1  0  0  0
 13 43  1  0  0  0
 14 15  2  0  0  0
 14 44  1  0  0  0
 15 16  1  0  0  0
 15 45  1  0  0  0
 16 17  1  0  0  0
 17 18  1  0  0  0
 20 21  1  0  0  0
 20 46  1  0  0  0
 20 47  1  0  0  0
 20 48  1  0  0  0
 21 22  1  0  0  0
 21 26  2  0  0  0
 22 23  2  0  0  0
 22 49  1  0  0  0
 23 24  1  0  0  0
 23 50  1  0  0  0
 24 25  2  0  0  0
 25 26  1  0  0  0
 25 51  1  0  0  0
 26 52  1  0  0  0
 27 32  1  0  0  0
 27 28  2  0  0  0
 28 29  1  0  0  0
 28 53  1  0  0  0
 29 30  2  0  0  0
 29 54  1  0  0  0
 30 31  1  0  0  0
 30 33  1  0  0  0
 31 32  2  0  0  0
 31 55  1  0  0  0
 32 56  1  0  0  0
 33 34  1  0  0  0
 33 35  1  0  0  0
 33 57  1  0  0  0
 34 58  1  0  0  0
 34 59  1  0  0  0
 34 60  1  0  0  0
 35 61  1  0  0  0
 35 62  1  0  0  0
 35 63  1  0  0  0
M  END
> <s_m_entry_id>
408416

> <s_m_entry_name>
decoys_final_8_docked_vina.sdf.4411

> <MODEL>
1

> <REMARK>
  Name = ZINC63362592
                            x       y       z     vdW  Elec       q    Type
                         _______ _______ _______ _____ _____    ______ ____

> <TORSDO>
F 3

> <minimizedAffinity>
-10.7116879896668

> <s_m_Source_Path>
/Users/sinko/Documents/Modulus/DUD-AD_Enrichment/docked_dude/mk14

> <s_m_Source_File>
decoys_final_8_docked_vina.sdf.gz

> <i_m_Source_File_Index>
4411

> <s_m_subgroup_title>
Top100Docking

> <s_m_subgroupid>
Top100Docking_copy1

> <b_m_subgroup_collapsed>
0

$$$$
