# Supplementary material for: ModBinddG: A simulation-based absolute predictor of free energy of binding based on population reweighting
Source: Proc Natl Acad Sci U S A. 2026 Jun 15;123(25):e2513285123. doi: 10.1073/pnas.2513285123 (PMC13291613; doi:10.1073/pnas.2513285123)
Supplement: Supplementary file 2 — Dataset S01 (GZ) [file pnas.2513285123.sd01.gz › SI_PNAS_V2/MK14_Enrichment/ZINC46570502.sdf]

ZINC46570502
                    3D
 Schrodinger Suite 2022-1.
 56 60  0  0  1  0            999 V2000
   -1.8880    0.1150   22.0260 C   0  0  0  0  0  0
   -2.8650   -0.0460   21.0580 C   0  0  0  0  0  0
   -3.3790    1.0700   20.3980 C   0  0  0  0  0  0
   -2.9040    2.3450   20.7160 C   0  0  0  0  0  0
   -3.3990    3.4290   20.0790 F   0  0  0  0  0  0
   -1.9290    2.4970   21.6830 C   0  0  0  0  0  0
   -1.4240    1.3900   22.3420 C   0  0  0  0  0  0
   -0.4740    1.5450   23.2900 F   0  0  0  0  0  0
   -4.4220    0.9050   19.3630 C   0  0  0  0  0  0
   -5.6820    0.5750   19.5630 N   0  0  0  0  0  0
   -6.3030    0.5300   18.4370 N   0  0  0  0  0  0
   -5.4870    0.8270   17.4660 C   0  0  0  0  0  0
   -5.8100    0.9080   15.9960 C   0  0  0  0  0  0
   -4.7320    0.1740   15.2020 C   0  0  0  0  0  0
   -3.5890    1.1290   14.8770 C   0  0  0  0  0  0
   -3.4010    2.1450   16.0030 C   0  0  0  0  0  0
   -3.0410    1.4170   17.3000 C   0  0  0  0  0  0
   -4.2670    1.0700   18.0170 N   0  0  0  0  0  0
   -1.3690   -1.0020   22.6910 N   0  0  0  0  0  0
   -0.4460   -1.2660   22.5490 H   0  0  0  0  0  0
   -2.3300   -1.8720   23.7210 S   0  0  0  0  0  0
   -3.6470   -1.3550   23.5820 O   0  0  0  0  0  0
   -2.0220   -3.2420   23.5050 O   0  0  0  0  0  0
   -0.5440   -0.9900   25.5900 C   0  0  0  0  0  0
   -0.1440   -0.6970   26.8770 C   0  0  0  0  0  0
   -1.0060   -0.9020   27.9480 C   0  0  0  0  0  0
   -2.2690   -1.3980   27.7210 C   0  0  0  0  0  0
   -3.2610   -1.6300   28.8300 C   0  0  0  0  0  0
   -2.5530   -1.6730   30.1820 C   0  0  0  0  0  0
   -1.6670   -0.4290   30.3050 C   0  0  0  0  0  0
   -2.6680   -1.6960   26.4240 C   0  0  0  0  0  0
   -0.5010   -0.5690   29.3270 C   0  0  0  0  0  0
   -1.8110   -1.4930   25.3620 C   0  0  0  0  0  0
   -3.2273   -1.0341   20.8156 H   0  0  0  0  0  0
   -1.5588    3.4819   21.9265 H   0  0  0  0  0  0
   -5.8396    1.9531   15.6878 H   0  0  0  0  0  0
   -6.7779    0.4422   15.8107 H   0  0  0  0  0  0
   -5.1604   -0.2081   14.2754 H   0  0  0  0  0  0
   -4.3516   -0.6602   15.7915 H   0  0  0  0  0  0
   -3.8079    1.6540   13.9472 H   0  0  0  0  0  0
   -2.6684    0.5610   14.7432 H   0  0  0  0  0  0
   -4.3256    2.7045   16.1453 H   0  0  0  0  0  0
   -2.5994    2.8349   15.7394 H   0  0  0  0  0  0
   -2.4276    2.0676   17.9233 H   0  0  0  0  0  0
   -2.4883    0.5075   17.0645 H   0  0  0  0  0  0
    0.1321   -0.8263   24.7639 H   0  0  0  0  0  0
    0.8458   -0.3050   27.0588 H   0  0  0  0  0  0
   -3.7795   -2.5739   28.6616 H   0  0  0  0  0  0
   -3.9980   -0.8270   28.8316 H   0  0  0  0  0  0
   -1.9327   -2.5675   30.2386 H   0  0  0  0  0  0
   -3.2949   -1.6706   30.9805 H   0  0  0  0  0  0
   -1.2812   -0.3573   31.3219 H   0  0  0  0  0  0
   -2.2487    0.4574   30.0518 H   0  0  0  0  0  0
   -3.6566   -2.0902   26.2402 H   0  0  0  0  0  0
    0.0583    0.3659   29.2928 H   0  0  0  0  0  0
    0.1672   -1.3592   29.6695 H   0  0  0  0  0  0
  1  7  1  0  0  0
  1 19  1  0  0  0
  1  2  2  0  0  0
  2  3  1  0  0  0
  2 34  1  0  0  0
  3  4  2  0  0  0
  3  9  1  0  0  0
  4  6  1  0  0  0
  4  5  1  0  0  0
  6  7  2  0  0  0
  6 35  1  0  0  0
  7  8  1  0  0  0
  9 10  2  0  0  0
  9 18  1  0  0  0
 10 11  1  0  0  0
 11 12  2  0  0  0
 12 18  1  0  0  0
 12 13  1  0  0  0
 13 14  1  0  0  0
 13 36  1  0  0  0
 13 37  1  0  0  0
 14 15  1  0  0  0
 14 38  1  0  0  0
 14 39  1  0  0  0
 15 16  1  0  0  0
 15 40  1  0  0  0
 15 41  1  0  0  0
 16 17  1  0  0  0
 16 42  1  0  0  0
 16 43  1  0  0  0
 17 18  1  0  0  0
 17 44  1  0  0  0
 17 45  1  0  0  0
 19 21  1  0  0  0
 19 20  1  0  0  0
 21 33  1  0  0  0
 21 22  2  0  0  0
 21 23  2  0  0  0
 24 25  1  0  0  0
 24 33  2  0  0  0
 24 46  1  0  0  0
 25 26  2  0  0  0
 25 47  1  0  0  0
 26 32  1  0  0  0
 26 27  1  0  0  0
 27 28  1  0  0  0
 27 31  2  0  0  0
 28 29  1  0  0  0
 28 48  1  0  0  0
 28 49  1  0  0  0
 29 30  1  0  0  0
 29 50  1  0  0  0
 29 51  1  0  0  0
 30 32  1  0  0  0
 30 52  1  0  0  0
 30 53  1  0  0  0
 31 33  1  0  0  0
 31 54  1  0  0  0
 32 55  1  0  0  0
 32 56  1  0  0  0
M  END
> <s_m_entry_id>
408471

> <s_m_entry_name>
decoys_final_28_docked_vina.sdf.4408

> <MODEL>
1

> <REMARK>
  Name = ZINC46570502
                            x       y       z     vdW  Elec       q    Type
                         _______ _______ _______ _____ _____    ______ ____

> <TORSDO>
F 4

> <minimizedAffinity>
-10.4587523515143

> <s_m_Source_Path>
/Users/sinko/Documents/Modulus/DUD-AD_Enrichment/docked_dude/mk14

> <s_m_Source_File>
decoys_final_28_docked_vina.sdf.gz

> <i_m_Source_File_Index>
4408

> <s_m_subgroup_title>
Top100Docking

> <s_m_subgroupid>
Top100Docking_copy1

> <b_m_subgroup_collapsed>
0

$$$$
