# Supplementary material for: ModBinddG: A simulation-based absolute predictor of free energy of binding based on population reweighting
Source: Proc Natl Acad Sci U S A. 2026 Jun 15;123(25):e2513285123. doi: 10.1073/pnas.2513285123 (PMC13291613; doi:10.1073/pnas.2513285123)
Supplement: Supplementary file 2 — Dataset S01 (GZ) [file pnas.2513285123.sd01.gz › SI_PNAS_V2/MK14_Enrichment/ZINC63479953.sdf]

ZINC63479953
                    3D
 Schrodinger Suite 2022-1.
 60 66  0  0  1  0            999 V2000
   -1.0410    2.6230   22.7870 N   0  0  0  0  0  0
   -1.4950    2.4540   21.5390 C   0  0  0  0  0  0
   -1.5690    0.9770   21.2270 C   0  0  2  0  0  0
   -3.0470    0.5620   21.0730 C   0  0  1  0  0  0
   -3.5010    0.2420   22.4530 N   0  0  2  0  0  0
   -3.7400    1.0810   22.9580 H   0  0  0  0  0  0
   -2.3420   -0.4330   23.0670 C   0  0  1  0  0  0
   -2.4180   -0.4010   24.5670 C   0  0  0  0  0  0
   -2.4780    0.6170   25.4910 C   0  0  0  0  0  0
   -2.5450    0.3230   26.8430 C   0  0  0  0  0  0
   -2.6040    1.3220   27.7520 F   0  0  0  0  0  0
   -2.5490   -0.9970   27.2610 C   0  0  0  0  0  0
   -2.4870   -2.0190   26.3370 C   0  0  0  0  0  0
   -2.4210   -1.7320   24.9750 C   0  0  0  0  0  0
   -2.3510   -2.5780   23.8660 N   0  0  0  0  0  0
   -2.3390   -3.5460   23.9230 H   0  0  0  0  0  0
   -2.3020   -1.8930   22.7070 C   0  0  0  0  0  0
   -2.2370   -2.3620   21.5900 O   0  0  0  0  0  0
   -1.0850    0.3070   22.5440 C   0  0  2  0  0  0
   -1.7990    3.3470   20.7780 O   0  0  0  0  0  0
   -0.7720    1.4850   23.4390 C   0  0  0  0  0  0
   -0.3440    1.4110   24.5710 O   0  0  0  0  0  0
    1.0930    7.0520   22.6880 C   0  0  0  0  0  0
    0.1700    6.0530   23.3360 C   0  0  0  0  0  0
   -0.4970    6.3830   24.5010 C   0  0  0  0  0  0
   -1.3440    5.4690   25.0980 C   0  0  0  0  0  0
   -1.5260    4.2220   24.5330 C   0  0  0  0  0  0
   -0.8580    3.8870   23.3630 C   0  0  0  0  0  0
   -0.0120    4.8100   22.7620 C   0  0  0  0  0  0
   -3.8680    1.7160   20.4950 C   0  0  0  0  0  0
   -4.7220    1.2080   19.3630 C   0  0  0  0  0  0
   -4.4350    1.2580   18.0420 C   0  0  0  0  0  0
   -3.2850    1.7800   17.2930 C   0  0  0  0  0  0
   -3.2830    1.6870   15.9440 C   0  0  0  0  0  0
   -4.3490    1.1030   15.2450 C   0  0  0  0  0  0
   -5.4400    0.6010   15.8630 C   0  0  0  0  0  0
   -5.5470    0.6470   17.2790 C   0  0  0  0  0  0
   -6.4860    0.2360   18.0970 N   0  0  0  0  0  0
   -7.3130   -0.1970   17.8370 H   0  0  0  0  0  0
   -6.0720    0.5350   19.4730 C   0  0  0  0  0  0
   -0.9620    0.6982   20.3656 H   0  0  0  0  0  0
   -3.1285   -0.3175   20.4343 H   0  0  0  0  0  0
   -2.4729    1.6457   25.1622 H   0  0  0  0  0  0
   -2.6008   -1.2297   28.3144 H   0  0  0  0  0  0
   -2.4895   -3.0471   26.6679 H   0  0  0  0  0  0
   -0.2315   -0.3548   22.3967 H   0  0  0  0  0  0
    1.5251    6.6170   21.7868 H   0  0  0  0  0  0
    0.5318    7.9486   22.4249 H   0  0  0  0  0  0
    1.8909    7.3142   23.3828 H   0  0  0  0  0  0
   -0.3566    7.3568   24.9463 H   0  0  0  0  0  0
   -1.8647    5.7294   26.0076 H   0  0  0  0  0  0
   -2.1876    3.5083   25.0013 H   0  0  0  0  0  0
    0.5032    4.5570   21.8471 H   0  0  0  0  0  0
   -3.1958    2.4896   20.1238 H   0  0  0  0  0  0
   -4.5072    2.1324   21.2735 H   0  0  0  0  0  0
   -2.4567    2.2303   17.8199 H   0  0  0  0  0  0
   -2.4460    2.0679   15.3777 H   0  0  0  0  0  0
   -4.3185    1.0409   14.1672 H   0  0  0  0  0  0
   -6.2364    0.1619   15.2805 H   0  0  0  0  0  0
   -6.5177    0.3742   20.4435 H   0  0  0  0  0  0
  1 28  1  0  0  0
  1 21  1  0  0  0
  1  2  1  0  0  0
  2  3  1  0  0  0
  2 20  2  0  0  0
  3 19  1  0  0  0
  3  4  1  0  0  0
  3 41  1  0  0  0
  4 30  1  0  0  0
  4  5  1  0  0  0
  4 42  1  0  0  0
  5  6  1  0  0  0
  5  7  1  0  0  0
  7  8  1  0  0  0
  7 17  1  0  0  0
  7 19  1  0  0  0
  8 14  2  0  0  0
  8  9  1  0  0  0
  9 10  2  0  0  0
  9 43  1  0  0  0
 10 12  1  0  0  0
 10 11  1  0  0  0
 12 13  2  0  0  0
 12 44  1  0  0  0
 13 14  1  0  0  0
 13 45  1  0  0  0
 14 15  1  0  0  0
 15 16  1  0  0  0
 15 17  1  0  0  0
 17 18  2  0  0  0
 19 21  1  0  0  0
 19 46  1  0  0  0
 21 22  2  0  0  0
 23 24  1  0  0  0
 23 47  1  0  0  0
 23 48  1  0  0  0
 23 49  1  0  0  0
 24 25  1  0  0  0
 24 29  2  0  0  0
 25 26  2  0  0  0
 25 50  1  0  0  0
 26 27  1  0  0  0
 26 51  1  0  0  0
 27 28  2  0  0  0
 27 52  1  0  0  0
 28 29  1  0  0  0
 29 53  1  0  0  0
 30 31  1  0  0  0
 30 54  1  0  0  0
 30 55  1  0  0  0
 31 40  2  0  0  0
 31 32  1  0  0  0
 32 33  1  0  0  0
 32 37  2  0  0  0
 33 34  2  0  0  0
 33 56  1  0  0  0
 34 35  1  0  0  0
 34 57  1  0  0  0
 35 36  2  0  0  0
 35 58  1  0  0  0
 36 37  1  0  0  0
 36 59  1  0  0  0
 37 38  1  0  0  0
 38 40  1  0  0  0
 38 39  1  0  0  0
 40 60  1  0  0  0
M  END
> <s_m_entry_id>
408376

> <s_m_entry_name>
decoys_final_12_docked_vina.sdf.2528

> <MODEL>
1

> <REMARK>
  Name = ZINC63479953
                            x       y       z     vdW  Elec       q    Type
                         _______ _______ _______ _____ _____    ______ ____

> <TORSDO>
F 3

> <minimizedAffinity>
-11.7660647044512

> <s_m_Source_Path>
/Users/sinko/Documents/Modulus/DUD-AD_Enrichment/docked_dude/mk14

> <s_m_Source_File>
decoys_final_12_docked_vina.sdf.gz

> <i_m_Source_File_Index>
2528

> <s_m_subgroup_title>
Top100Docking

> <s_m_subgroupid>
Top100Docking_copy1

> <b_m_subgroup_collapsed>
0

$$$$
