# Supplementary material for: ModBinddG: A simulation-based absolute predictor of free energy of binding based on population reweighting
Source: Proc Natl Acad Sci U S A. 2026 Jun 15;123(25):e2513285123. doi: 10.1073/pnas.2513285123 (PMC13291613; doi:10.1073/pnas.2513285123)
Supplement: Supplementary file 2 — Dataset S01 (GZ) [file pnas.2513285123.sd01.gz › SI_PNAS_V2/MK14_Enrichment/ZINC05589066.sdf]

ZINC05589066
                    3D
 Schrodinger Suite 2022-1.
 53 57  0  0  1  0            999 V2000
   -2.0140    0.6050   22.9720 C   0  0  2  0  0  0
   -1.4780   -0.4350   22.0050 C   0  0  1  0  0  0
   -1.2990   -1.8700   22.5160 C   0  0  0  0  0  0
   -1.4970   -2.6820   21.2340 C   0  0  0  0  0  0
   -2.2500   -2.0020   20.3790 C   0  0  0  0  0  0
   -2.6450   -0.7170   21.0120 C   0  0  2  0  0  0
   -2.8700    0.5100   20.2170 C   0  0  0  0  0  0
   -3.2580    0.4730   18.9000 C   0  0  0  0  0  0
   -3.4760    1.6610   18.1970 C   0  0  0  0  0  0
   -3.2970    2.8890   18.8410 C   0  0  0  0  0  0
   -2.9110    2.9230   20.1610 C   0  0  0  0  0  0
   -2.6850    1.7420   20.8630 C   0  0  0  0  0  0
   -2.2450    1.8200   22.1640 N   0  0  0  0  0  0
   -2.1040    2.6920   22.5650 H   0  0  0  0  0  0
    0.8260    2.1790   24.8990 C   0  0  0  0  0  0
   -0.1010    1.9220   23.9060 C   0  0  0  0  0  0
   -1.0000    0.8820   24.0520 C   0  0  0  0  0  0
   -0.9650    0.0940   25.1870 C   0  0  0  0  0  0
   -0.0350    0.3470   26.1770 C   0  0  0  0  0  0
    0.8610    1.3910   26.0320 C   0  0  0  0  0  0
    0.0020   -0.4970   27.3920 N   0  3  0  0  0  0
    0.8700   -0.3230   28.2280 O   0  5  0  0  0  0
   -0.8350   -1.3660   27.5560 O   0  0  0  0  0  0
   -3.8890    1.6190   16.7810 C   0  0  0  0  0  0
   -4.9420    1.0940   16.4670 O   0  0  0  0  0  0
   -3.0630    2.1950   15.7870 C   0  0  0  0  0  0
   -1.7220    1.9740   15.8050 C   0  0  0  0  0  0
   -0.8960    2.5490   14.8130 C   0  0  0  0  0  0
   -1.0530    3.7990   14.2480 C   0  0  0  0  0  0
   -0.0120    3.9500   13.3190 C   0  0  0  0  0  0
    0.7160    2.8110   13.3450 C   0  0  0  0  0  0
    0.1820    1.9710   14.2430 O   0  0  0  0  0  0
   -2.9500    0.2623   23.4130 H   0  0  0  0  0  0
   -0.5873   -0.0796   21.4868 H   0  0  0  0  0  0
   -2.1017   -2.1037   23.2154 H   0  0  0  0  0  0
   -0.2754   -1.9998   22.8675 H   0  0  0  0  0  0
   -1.9838   -3.6272   21.4744 H   0  0  0  0  0  0
   -0.5272   -2.8867   20.7805 H   0  0  0  0  0  0
   -3.1434   -2.5800   20.1428 H   0  0  0  0  0  0
   -1.6785   -1.7999   19.4731 H   0  0  0  0  0  0
   -3.5440   -0.9001   21.6005 H   0  0  0  0  0  0
   -3.3957   -0.4765   18.4041 H   0  0  0  0  0  0
   -3.4618    3.8104   18.3022 H   0  0  0  0  0  0
   -2.7809    3.8712   20.6613 H   0  0  0  0  0  0
    1.5229    2.9966   24.7881 H   0  0  0  0  0  0
   -0.1228    2.5337   23.0162 H   0  0  0  0  0  0
   -1.6651   -0.7205   25.3007 H   0  0  0  0  0  0
    1.5881    1.5895   26.8056 H   0  0  0  0  0  0
   -3.4980    2.8106   15.0135 H   0  0  0  0  0  0
   -1.2865    1.3583   16.5781 H   0  0  0  0  0  0
   -1.8695    4.4337   14.5594 H   0  0  0  0  0  0
    0.0763    4.8642   12.7508 H   0  0  0  0  0  0
    1.5747    2.7041   12.6988 H   0  0  0  0  0  0
  1 17  1  0  0  0
  1  2  1  0  0  0
  1 13  1  0  0  0
  1 33  1  0  0  0
  2  3  1  0  0  0
  2  6  1  0  0  0
  2 34  1  0  0  0
  3  4  1  0  0  0
  3 35  1  0  0  0
  3 36  1  0  0  0
  4  5  1  0  0  0
  4 37  1  0  0  0
  4 38  1  0  0  0
  5  6  1  0  0  0
  5 39  1  0  0  0
  5 40  1  0  0  0
  6  7  1  0  0  0
  6 41  1  0  0  0
  7 12  1  0  0  0
  7  8  2  0  0  0
  8  9  1  0  0  0
  8 42  1  0  0  0
  9 10  2  0  0  0
  9 24  1  0  0  0
 10 11  1  0  0  0
 10 43  1  0  0  0
 11 12  2  0  0  0
 11 44  1  0  0  0
 12 13  1  0  0  0
 13 14  1  0  0  0
 15 20  2  0  0  0
 15 16  1  0  0  0
 15 45  1  0  0  0
 16 17  2  0  0  0
 16 46  1  0  0  0
 17 18  1  0  0  0
 18 19  2  0  0  0
 18 47  1  0  0  0
 19 21  1  0  0  0
 19 20  1  0  0  0
 20 48  1  0  0  0
 21 23  2  0  0  0
 21 22  1  0  0  0
 24 25  2  0  0  0
 24 26  1  0  0  0
 26 27  2  0  0  0
 26 49  1  0  0  0
 27 28  1  0  0  0
 27 50  1  0  0  0
 28 29  2  0  0  0
 28 32  1  0  0  0
 29 30  1  0  0  0
 29 51  1  0  0  0
 30 31  2  0  0  0
 30 52  1  0  0  0
 31 32  1  0  0  0
 31 53  1  0  0  0
M  CHG  2  21   1  22  -1
M  END
> <s_m_entry_id>
408440

> <s_m_entry_name>
decoys_final_21_docked_vina.sdf.2862

> <MODEL>
1

> <REMARK>
  Name = ZINC05589066
                            x       y       z     vdW  Elec       q    Type
                         _______ _______ _______ _____ _____    ______ ____

> <TORSDO>
F 5

> <minimizedAffinity>
-10.5872320092371

> <s_m_Source_Path>
/Users/sinko/Documents/Modulus/DUD-AD_Enrichment/docked_dude/mk14

> <s_m_Source_File>
decoys_final_21_docked_vina.sdf.gz

> <i_m_Source_File_Index>
2862

> <s_m_subgroup_title>
Top100Docking

> <s_m_subgroupid>
Top100Docking_copy1

> <b_m_subgroup_collapsed>
0

$$$$
