# Supplementary material for: ModBinddG: A simulation-based absolute predictor of free energy of binding based on population reweighting
Source: Proc Natl Acad Sci U S A. 2026 Jun 15;123(25):e2513285123. doi: 10.1073/pnas.2513285123 (PMC13291613; doi:10.1073/pnas.2513285123)
Supplement: Supplementary file 2 — Dataset S01 (GZ) [file pnas.2513285123.sd01.gz › SI_PNAS_V2/MK14_Enrichment/ZINC63546785.sdf]

ZINC63546785
                    3D
 Schrodinger Suite 2022-1.
 66 70  0  0  1  0            999 V2000
   -2.7260    0.2000   22.9450 C   0  0  2  0  0  0
   -2.4670   -0.9420   23.9000 C   0  0  0  0  0  0
   -2.0310   -1.9840   23.1530 C   0  0  0  0  0  0
   -1.6890   -3.2020   23.6320 O   0  0  0  0  0  0
   -1.9880   -1.5780   21.7330 C   0  0  0  0  0  0
   -1.6380   -2.2920   20.8150 O   0  0  0  0  0  0
   -2.3940   -0.3000   21.6060 N   0  0  0  0  0  0
   -0.2350    3.5290   23.9290 C   0  0  0  0  0  0
    0.3330    2.3020   23.6420 C   0  0  0  0  0  0
   -0.4730    1.2240   23.3240 C   0  0  0  0  0  0
   -1.8470    1.3740   23.2920 C   0  0  0  0  0  0
   -2.4150    2.6010   23.5800 C   0  0  0  0  0  0
   -1.6090    3.6780   23.9020 C   0  0  0  0  0  0
    1.4870    4.3640   25.5050 C   0  0  0  0  0  0
    0.6430    4.7040   24.2750 C   0  0  0  0  0  0
    1.5640    5.0170   23.0950 C   0  0  0  0  0  0
   -0.2310    5.9220   24.5780 C   0  0  0  0  0  0
   -2.6540   -0.9250   25.3540 C   0  0  0  0  0  0
   -3.6010   -1.5060   25.8520 O   0  0  0  0  0  0
   -1.6950   -0.2030   26.2140 C   0  0  0  0  0  0
   -0.4010   -0.6990   26.3940 C   0  0  0  0  0  0
    0.4890   -0.0210   27.1970 C   0  0  0  0  0  0
    0.1030    1.1520   27.8270 C   0  0  0  0  0  0
    0.9800    1.8130   28.6150 F   0  0  0  0  0  0
   -1.1800    1.6490   27.6540 C   0  0  0  0  0  0
   -2.0760    0.9830   26.8480 C   0  0  0  0  0  0
   -2.4890    0.4550   20.3550 C   0  0  0  0  0  0
   -3.7310    1.3480   20.3920 C   0  0  0  0  0  0
   -4.6560    0.9710   19.2630 C   0  0  0  0  0  0
   -4.4040    1.0740   17.9380 C   0  0  0  0  0  0
   -3.2410    1.5510   17.1800 C   0  0  0  0  0  0
   -3.2880    1.5340   15.8280 C   0  0  0  0  0  0
   -4.4150    1.0750   15.1350 C   0  0  0  0  0  0
   -5.5220    0.6210   15.7620 C   0  0  0  0  0  0
   -5.5830    0.5930   17.1820 C   0  0  0  0  0  0
   -6.5250    0.2080   18.0080 N   0  0  0  0  0  0
   -7.3920   -0.1460   17.7530 H   0  0  0  0  0  0
   -6.0480    0.3960   19.3830 C   0  0  0  0  0  0
   -3.7752    0.4924   22.9863 H   0  0  0  0  0  0
   -1.4131   -3.7660   22.9058 H   0  0  0  0  0  0
    1.4064    2.1849   23.6660 H   0  0  0  0  0  0
   -0.0290    0.2651   23.1007 H   0  0  0  0  0  0
   -3.4882    2.7188   23.5536 H   0  0  0  0  0  0
   -2.0530    4.6352   24.1323 H   0  0  0  0  0  0
    2.1225    5.2132   25.7562 H   0  0  0  0  0  0
    0.8307    4.1406   26.3461 H   0  0  0  0  0  0
    2.1099    3.4957   25.2902 H   0  0  0  0  0  0
    2.1993    5.8668   23.3447 H   0  0  0  0  0  0
    2.1872    4.1490   22.8796 H   0  0  0  0  0  0
    0.9629    5.2586   22.2184 H   0  0  0  0  0  0
    0.4037    6.7721   24.8283 H   0  0  0  0  0  0
   -0.8335    6.1644   23.7026 H   0  0  0  0  0  0
   -0.8870    5.6988   25.4194 H   0  0  0  0  0  0
   -0.1000   -1.6130   25.9037 H   0  0  0  0  0  0
    1.4895   -0.4030   27.3367 H   0  0  0  0  0  0
   -1.4779    2.5599   28.1519 H   0  0  0  0  0  0
   -3.0719    1.3757   26.7054 H   0  0  0  0  0  0
   -2.5651   -0.2383   19.5174 H   0  0  0  0  0  0
   -1.5999    1.0743   20.2363 H   0  0  0  0  0  0
   -3.4319    2.3906   20.2836 H   0  0  0  0  0  0
   -4.2460    1.2144   21.3433 H   0  0  0  0  0  0
   -2.3657    1.9082   17.7021 H   0  0  0  0  0  0
   -2.4415    1.8806   15.2538 H   0  0  0  0  0  0
   -4.4218    1.0748   14.0550 H   0  0  0  0  0  0
   -6.3670    0.2767   15.1842 H   0  0  0  0  0  0
   -6.4747    0.2137   20.3582 H   0  0  0  0  0  0
  1 11  1  0  0  0
  1  2  1  0  0  0
  1  7  1  0  0  0
  1 39  1  0  0  0
  2 18  1  0  0  0
  2  3  2  0  0  0
  3  4  1  0  0  0
  3  5  1  0  0  0
  4 40  1  0  0  0
  5  6  2  0  0  0
  5  7  1  0  0  0
  7 27  1  0  0  0
  8 15  1  0  0  0
  8  9  2  0  0  0
  8 13  1  0  0  0
  9 10  1  0  0  0
  9 41  1  0  0  0
 10 11  2  0  0  0
 10 42  1  0  0  0
 11 12  1  0  0  0
 12 13  2  0  0  0
 12 43  1  0  0  0
 13 44  1  0  0  0
 14 15  1  0  0  0
 14 45  1  0  0  0
 14 46  1  0  0  0
 14 47  1  0  0  0
 15 17  1  0  0  0
 15 16  1  0  0  0
 16 48  1  0  0  0
 16 49  1  0  0  0
 16 50  1  0  0  0
 17 51  1  0  0  0
 17 52  1  0  0  0
 17 53  1  0  0  0
 18 19  2  0  0  0
 18 20  1  0  0  0
 20 21  2  0  0  0
 20 26  1  0  0  0
 21 22  1  0  0  0
 21 54  1  0  0  0
 22 23  2  0  0  0
 22 55  1  0  0  0
 23 24  1  0  0  0
 23 25  1  0  0  0
 25 26  2  0  0  0
 25 56  1  0  0  0
 26 57  1  0  0  0
 27 28  1  0  0  0
 27 58  1  0  0  0
 27 59  1  0  0  0
 28 29  1  0  0  0
 28 60  1  0  0  0
 28 61  1  0  0  0
 29 38  2  0  0  0
 29 30  1  0  0  0
 30 31  1  0  0  0
 30 35  2  0  0  0
 31 32  2  0  0  0
 31 62  1  0  0  0
 32 33  1  0  0  0
 32 63  1  0  0  0
 33 34  2  0  0  0
 33 64  1  0  0  0
 34 35  1  0  0  0
 34 65  1  0  0  0
 35 36  1  0  0  0
 36 38  1  0  0  0
 36 37  1  0  0  0
 38 66  1  0  0  0
M  END
> <s_m_entry_id>
408431

> <s_m_entry_name>
decoys_final_4_docked_vina.sdf.6188

> <MODEL>
1

> <REMARK>
  Name = ZINC63546785
                            x       y       z     vdW  Elec       q    Type
                         _______ _______ _______ _____ _____    ______ ____

> <TORSDO>
F 7

> <minimizedAffinity>
-10.638190746179

> <s_m_Source_Path>
/Users/sinko/Documents/Modulus/DUD-AD_Enrichment/docked_dude/mk14

> <s_m_Source_File>
decoys_final_4_docked_vina.sdf.gz

> <i_m_Source_File_Index>
6188

> <s_m_subgroup_title>
Top100Docking

> <s_m_subgroupid>
Top100Docking_copy1

> <b_m_subgroup_collapsed>
0

$$$$
