# Supplementary material for: ModBinddG: A simulation-based absolute predictor of free energy of binding based on population reweighting
Source: Proc Natl Acad Sci U S A. 2026 Jun 15;123(25):e2513285123. doi: 10.1073/pnas.2513285123 (PMC13291613; doi:10.1073/pnas.2513285123)
Supplement: Supplementary file 2 — Dataset S01 (GZ) [file pnas.2513285123.sd01.gz › SI_PNAS_V2/MK14_Enrichment/CHEMBL242482.sdf]

CHEMBL242482
                    3D
 Schrodinger Suite 2022-1.
 40 43  0  0  1  0            999 V2000
   -3.2500    1.5020   19.3000 N   0  0  0  0  0  0
   -2.5530    0.5670   19.9730 C   0  0  0  0  0  0
   -2.1050    1.1350   21.1210 C   0  0  0  0  0  0
   -1.2690    0.4080   22.1480 C   0  0  0  0  0  0
   -1.2970   -1.0250   21.8000 N   0  0  0  0  0  0
   -1.4820   -1.9630   22.7490 C   0  0  0  0  0  0
   -1.5020   -3.1400   22.4440 O   0  0  0  0  0  0
   -1.1180   -1.4040   20.3910 C   0  0  0  0  0  0
   -2.5440    2.4550   21.1530 C   0  0  0  0  0  0
   -2.2950   -0.8620   19.5690 C   0  0  0  0  0  0
   -3.2270    2.6840   20.0570 N   0  0  0  0  0  0
   -1.6600   -1.5620   24.1570 C   0  0  0  0  0  0
   -0.5660   -1.5510   25.0290 C   0  0  0  0  0  0
    0.6590   -1.9080   24.5830 F   0  0  0  0  0  0
   -0.7410   -1.1740   26.3470 C   0  0  0  0  0  0
   -1.9940   -0.8090   26.8050 C   0  0  0  0  0  0
   -3.0810   -0.8180   25.9510 C   0  0  0  0  0  0
   -2.9220   -1.1860   24.6280 C   0  0  0  0  0  0
   -3.9850   -1.1890   23.7930 F   0  0  0  0  0  0
   -3.8070    1.4060   15.6640 C   0  0  0  0  0  0
   -5.1250    0.9870   15.6100 C   0  0  0  0  0  0
   -5.8210    0.7380   16.7780 C   0  0  0  0  0  0
   -5.2030    0.9070   18.0040 C   0  0  0  0  0  0
   -6.0790    0.5950   19.4690 Cl  0  0  0  0  0  0
   -3.8800    1.3290   18.0600 C   0  0  0  0  0  0
   -3.1850    1.5780   16.8850 C   0  0  0  0  0  0
   -1.7052    0.5497   23.1368 H   0  0  0  0  0  0
   -0.2425    0.7720   22.1036 H   0  0  0  0  0  0
   -1.0872   -2.4904   20.3084 H   0  0  0  0  0  0
   -0.1870   -0.9788   20.0161 H   0  0  0  0  0  0
   -2.2984    3.0855   21.9947 H   0  0  0  0  0  0
   -2.0453   -0.9001   18.5087 H   0  0  0  0  0  0
   -3.1833   -1.4615   19.7679 H   0  0  0  0  0  0
    0.1018   -1.1639   27.0222 H   0  0  0  0  0  0
   -2.1277   -0.5146   27.8355 H   0  0  0  0  0  0
   -4.0575   -0.5371   26.3169 H   0  0  0  0  0  0
   -3.2649    1.5985   14.7499 H   0  0  0  0  0  0
   -5.6107    0.8543   14.6546 H   0  0  0  0  0  0
   -6.8493    0.4108   16.7345 H   0  0  0  0  0  0
   -2.1570    1.9065   16.9258 H   0  0  0  0  0  0
  1  2  1  0  0  0
  1 11  1  0  0  0
  1 25  1  0  0  0
  2  3  2  0  0  0
  2 10  1  0  0  0
  3  9  1  0  0  0
  3  4  1  0  0  0
  4  5  1  0  0  0
  4 27  1  0  0  0
  4 28  1  0  0  0
  5  6  1  0  0  0
  5  8  1  0  0  0
  6 12  1  0  0  0
  6  7  2  0  0  0
  8 10  1  0  0  0
  8 29  1  0  0  0
  8 30  1  0  0  0
  9 11  2  0  0  0
  9 31  1  0  0  0
 10 32  1  0  0  0
 10 33  1  0  0  0
 12 18  2  0  0  0
 12 13  1  0  0  0
 13 15  2  0  0  0
 13 14  1  0  0  0
 15 16  1  0  0  0
 15 34  1  0  0  0
 16 17  2  0  0  0
 16 35  1  0  0  0
 17 18  1  0  0  0
 17 36  1  0  0  0
 18 19  1  0  0  0
 20 26  1  0  0  0
 20 21  2  0  0  0
 20 37  1  0  0  0
 21 22  1  0  0  0
 21 38  1  0  0  0
 22 23  2  0  0  0
 22 39  1  0  0  0
 23 25  1  0  0  0
 23 24  1  0  0  0
 25 26  2  0  0  0
 26 40  1  0  0  0
M  END
> <s_m_entry_id>
408451

> <s_m_entry_name>
actives_final_docked_vina.sdf.2886

> <MODEL>
1

> <REMARK>
  Name = CHEMBL242482
                            x       y       z     vdW  Elec       q    Type
                         _______ _______ _______ _____ _____    ______ ____

> <TORSDO>
F 2

> <minimizedAffinity>
-10.5149599132456

> <s_m_Source_Path>
/Users/sinko/Documents/Modulus/DUD-AD_Enrichment/docked_dude/mk14

> <s_m_Source_File>
actives_final_docked_vina.sdf.gz

> <i_m_Source_File_Index>
2886

> <s_user_duplicate_titles>
CHEMBL242482,CHEMBL242482,CHEMBL242482,CHEMBL242482,CHEMBL242482

> <s_m_subgroup_title>
Top100Docking

> <s_m_subgroupid>
Top100Docking_copy1

> <b_m_subgroup_collapsed>
0

$$$$
