# Supplementary material for: ModBinddG: A simulation-based absolute predictor of free energy of binding based on population reweighting
Source: Proc Natl Acad Sci U S A. 2026 Jun 15;123(25):e2513285123. doi: 10.1073/pnas.2513285123 (PMC13291613; doi:10.1073/pnas.2513285123)
Supplement: Supplementary file 2 — Dataset S01 (GZ) [file pnas.2513285123.sd01.gz › SI_PNAS_V2/MK14_Enrichment/ZINC39990714.sdf]

ZINC39990714
                    3D
 Schrodinger Suite 2022-1.
 52 56  0  0  1  0            999 V2000
   -3.1770    1.3810   21.4980 C   0  0  1  0  0  0
   -2.6090   -0.0060   21.3390 C   0  0  0  0  0  0
   -1.4870   -0.2080   20.5580 C   0  0  0  0  0  0
   -0.9650   -1.4790   20.4140 C   0  0  0  0  0  0
   -1.5670   -2.5500   21.0500 C   0  0  0  0  0  0
   -2.6900   -2.3480   21.8310 C   0  0  0  0  0  0
   -3.2080   -1.0750   21.9800 C   0  0  0  0  0  0
   -2.2220    2.2190   22.2270 N   0  0  0  0  0  0
   -1.6810    2.8670   21.7490 H   0  0  0  0  0  0
   -1.7780   -0.7130   27.9870 C   0  0  0  0  0  0
   -0.9540    0.5630   28.1700 C   0  0  1  0  0  0
    0.3240    0.4540   27.3780 C   0  0  0  0  0  0
    0.3500    0.8580   26.0900 N   0  0  0  0  0  0
    1.1590    0.7700   25.5620 H   0  0  0  0  0  0
   -0.8100    1.4080   25.5260 C   0  0  0  0  0  0
   -0.9340    1.5380   24.1530 C   0  0  0  0  0  0
   -2.0910    2.0850   23.6140 C   0  0  0  0  0  0
   -3.1190    2.5020   24.4510 C   0  0  0  0  0  0
   -2.9940    2.3710   25.8220 C   0  0  0  0  0  0
   -1.8440    1.8250   26.3630 C   0  0  0  0  0  0
    1.3240    0.0030   27.8950 O   0  0  0  0  0  0
   -1.7080    1.6870   27.7090 O   0  0  0  0  0  0
   -3.4320    1.9790   20.1370 C   0  0  0  0  0  0
   -2.8100    2.9580   19.7780 O   0  0  0  0  0  0
   -4.3920    1.4000   19.2820 C   0  0  0  0  0  0
   -4.3110    1.2590   17.9080 C   0  0  0  0  0  0
   -3.3230    1.6140   16.9600 C   0  0  0  0  0  0
   -3.5100    1.3500   15.6470 C   0  0  0  0  0  0
   -4.6700    0.7240   15.1630 C   0  0  0  0  0  0
   -5.6740    0.3440   15.9840 C   0  0  0  0  0  0
   -5.5490    0.5940   17.4290 C   0  0  0  0  0  0
   -6.3450    0.3390   18.4280 N   0  0  0  0  0  0
   -7.2130   -0.0900   18.3590 H   0  0  0  0  0  0
   -5.7240    0.7980   19.6740 C   0  0  0  0  0  0
   -4.1133    1.3290   22.0536 H   0  0  0  0  0  0
   -1.0180    0.6278   20.0601 H   0  0  0  0  0  0
   -0.0871   -1.6364   19.8050 H   0  0  0  0  0  0
   -1.1598   -3.5438   20.9365 H   0  0  0  0  0  0
   -3.1622   -3.1846   22.3244 H   0  0  0  0  0  0
   -4.0801   -0.9151   22.5967 H   0  0  0  0  0  0
   -2.7022   -0.6346   28.5595 H   0  0  0  0  0  0
   -2.0153   -0.8446   26.9313 H   0  0  0  0  0  0
   -1.2044   -1.5702   28.3396 H   0  0  0  0  0  0
   -0.7167    0.6935   29.2258 H   0  0  0  0  0  0
   -0.1325    1.2145   23.5054 H   0  0  0  0  0  0
   -4.0176    2.9293   24.0311 H   0  0  0  0  0  0
   -3.7944    2.6950   26.4706 H   0  0  0  0  0  0
   -2.4136    2.0985   17.2835 H   0  0  0  0  0  0
   -2.7516    1.6226   14.9280 H   0  0  0  0  0  0
   -4.7794    0.5329   14.1057 H   0  0  0  0  0  0
   -6.5520   -0.1356   15.5772 H   0  0  0  0  0  0
   -6.0244    0.7806   20.7112 H   0  0  0  0  0  0
  1 23  1  0  0  0
  1  8  1  0  0  0
  1  2  1  0  0  0
  1 35  1  0  0  0
  2  7  2  0  0  0
  2  3  1  0  0  0
  3  4  2  0  0  0
  3 36  1  0  0  0
  4  5  1  0  0  0
  4 37  1  0  0  0
  5  6  2  0  0  0
  5 38  1  0  0  0
  6  7  1  0  0  0
  6 39  1  0  0  0
  7 40  1  0  0  0
  8 17  1  0  0  0
  8  9  1  0  0  0
 10 11  1  0  0  0
 10 41  1  0  0  0
 10 42  1  0  0  0
 10 43  1  0  0  0
 11 12  1  0  0  0
 11 22  1  0  0  0
 11 44  1  0  0  0
 12 21  2  0  0  0
 12 13  1  0  0  0
 13 14  1  0  0  0
 13 15  1  0  0  0
 15 20  2  0  0  0
 15 16  1  0  0  0
 16 17  2  0  0  0
 16 45  1  0  0  0
 17 18  1  0  0  0
 18 19  2  0  0  0
 18 46  1  0  0  0
 19 20  1  0  0  0
 19 47  1  0  0  0
 20 22  1  0  0  0
 23 24  2  0  0  0
 23 25  1  0  0  0
 25 34  2  0  0  0
 25 26  1  0  0  0
 26 27  2  0  0  0
 26 31  1  0  0  0
 27 28  1  0  0  0
 27 48  1  0  0  0
 28 29  2  0  0  0
 28 49  1  0  0  0
 29 30  1  0  0  0
 29 50  1  0  0  0
 30 31  2  0  0  0
 30 51  1  0  0  0
 31 32  1  0  0  0
 32 34  1  0  0  0
 32 33  1  0  0  0
 34 52  1  0  0  0
M  END
> <s_m_entry_id>
408432

> <s_m_entry_name>
decoys_final_6_docked_vina.sdf.4756

> <MODEL>
1

> <REMARK>
  Name = ZINC39990714
                            x       y       z     vdW  Elec       q    Type
                         _______ _______ _______ _____ _____    ______ ____

> <TORSDO>
F 5

> <minimizedAffinity>
-10.634360017911

> <s_m_Source_Path>
/Users/sinko/Documents/Modulus/DUD-AD_Enrichment/docked_dude/mk14

> <s_m_Source_File>
decoys_final_6_docked_vina.sdf.gz

> <i_m_Source_File_Index>
4756

> <s_m_subgroup_title>
Top100Docking

> <s_m_subgroupid>
Top100Docking_copy1

> <b_m_subgroup_collapsed>
0

$$$$
