# Supplementary material for: ModBinddG: A simulation-based absolute predictor of free energy of binding based on population reweighting
Source: Proc Natl Acad Sci U S A. 2026 Jun 15;123(25):e2513285123. doi: 10.1073/pnas.2513285123 (PMC13291613; doi:10.1073/pnas.2513285123)
Supplement: Supplementary file 2 — Dataset S01 (GZ) [file pnas.2513285123.sd01.gz › SI_PNAS_V2/MK14_Enrichment/ZINC39276682.sdf]

ZINC39276682
                    3D
 Schrodinger Suite 2022-1.
 57 62  0  0  1  0            999 V2000
   -2.5500   -0.3460   21.4710 N   0  0  0  0  0  0
   -2.5730   -0.0570   22.9080 C   0  0  1  0  0  0
   -3.1620   -1.3160   23.5780 C   0  0  2  0  0  0
   -2.2430   -1.7270   24.7530 C   0  0  1  0  0  0
   -1.1910   -2.5380   24.1280 N   0  0  3  0  0  0
   -0.3570   -2.7640   24.5670 H   0  0  0  0  0  0
   -1.4770   -2.8990   22.9880 N   0  0  1  0  0  0
   -2.8080   -2.4200   22.5350 C   0  0  2  0  0  0
   -2.6780   -1.6620   21.2340 C   0  0  0  0  0  0
   -2.6870   -2.1700   20.1320 O   0  0  0  0  0  0
   -1.6490   -0.5050   25.4090 C   0  0  0  0  0  0
   -2.2700    0.7220   25.2740 C   0  0  0  0  0  0
   -1.7270    1.8410   25.8760 C   0  0  0  0  0  0
   -0.5620    1.7330   26.6140 C   0  0  0  0  0  0
    0.1820    3.2630   27.4370 Br  0  0  0  0  0  0
    0.0590    0.5040   26.7480 C   0  0  0  0  0  0
   -0.4880   -0.6160   26.1500 C   0  0  0  0  0  0
   -1.1750    0.1970   23.4110 C   0  0  0  0  0  0
   -0.7310    1.4970   23.5680 C   0  0  0  0  0  0
    0.5560    1.7180   24.0300 C   0  0  0  0  0  0
    1.3530    0.6200   24.3190 C   0  0  0  0  0  0
    0.8410   -0.6490   24.1370 C   0  0  0  0  0  0
   -0.3920   -0.8240   23.6990 N   0  0  0  0  0  0
   -2.4110    0.6710   20.4250 C   0  0  0  0  0  0
   -3.6520    1.5670   20.4180 C   0  0  0  0  0  0
   -3.4310    1.4950   15.7350 C   0  0  0  0  0  0
   -3.3280    1.5850   17.0950 C   0  0  0  0  0  0
   -4.3800    1.1450   17.9000 C   0  0  0  0  0  0
   -4.6040    1.0970   19.3470 C   0  0  0  0  0  0
   -5.8170    0.5560   19.5390 C   0  0  0  0  0  0
   -6.3890    0.2540   18.3340 N   0  0  0  0  0  0
   -7.2660   -0.1450   18.2170 H   0  0  0  0  0  0
   -5.5360    0.6020   17.3100 C   0  0  0  0  0  0
   -5.6170    0.5140   15.9240 C   0  0  0  0  0  0
   -4.5690    0.9590   15.1490 C   0  0  0  0  0  0
   -3.2072    0.8067   23.1077 H   0  0  0  0  0  0
   -4.2206   -1.2471   23.8286 H   0  0  0  0  0  0
   -2.7977   -2.3185   25.4814 H   0  0  0  0  0  0
   -0.7896   -2.5431   22.3392 H   0  0  0  0  0  0
   -3.5521   -3.2152   22.4900 H   0  0  0  0  0  0
   -3.1797    0.8064   24.6980 H   0  0  0  0  0  0
   -2.2122    2.8001   25.7704 H   0  0  0  0  0  0
    0.9713    0.4194   27.3199 H   0  0  0  0  0  0
   -0.0085   -1.5773   26.2617 H   0  0  0  0  0  0
   -1.3850    2.3233   23.3314 H   0  0  0  0  0  0
    0.9180    2.7275   24.1577 H   0  0  0  0  0  0
    2.3601    0.7642   24.6814 H   0  0  0  0  0  0
    1.4509   -1.5136   24.3536 H   0  0  0  0  0  0
   -2.3099    0.1832   19.4555 H   0  0  0  0  0  0
   -1.5268    1.2769   20.6229 H   0  0  0  0  0  0
   -3.3557    2.5960   20.2143 H   0  0  0  0  0  0
   -4.1436    1.5140   21.3894 H   0  0  0  0  0  0
   -2.6231    1.8424   15.1081 H   0  0  0  0  0  0
   -2.4351    1.9954   17.5429 H   0  0  0  0  0  0
   -6.1956    0.4212   20.5414 H   0  0  0  0  0  0
   -6.4991    0.0981   15.4600 H   0  0  0  0  0  0
   -4.6400    0.8872   14.0737 H   0  0  0  0  0  0
  1  2  1  0  0  0
  1  9  1  0  0  0
  1 24  1  0  0  0
  2 18  1  0  0  0
  2  3  1  0  0  0
  2 36  1  0  0  0
  3  8  1  0  0  0
  3  4  1  0  0  0
  3 37  1  0  0  0
  4 11  1  0  0  0
  4  5  1  0  0  0
  4 38  1  0  0  0
  5  6  1  0  0  0
  5  7  1  0  0  0
  7  8  1  0  0  0
  7 39  1  0  0  0
  8  9  1  0  0  0
  8 40  1  0  0  0
  9 10  2  0  0  0
 11 17  1  0  0  0
 11 12  2  0  0  0
 12 13  1  0  0  0
 12 41  1  0  0  0
 13 14  2  0  0  0
 13 42  1  0  0  0
 14 16  1  0  0  0
 14 15  1  0  0  0
 16 17  2  0  0  0
 16 43  1  0  0  0
 17 44  1  0  0  0
 18 19  2  0  0  0
 18 23  1  0  0  0
 19 20  1  0  0  0
 19 45  1  0  0  0
 20 21  2  0  0  0
 20 46  1  0  0  0
 21 22  1  0  0  0
 21 47  1  0  0  0
 22 23  2  0  0  0
 22 48  1  0  0  0
 24 25  1  0  0  0
 24 49  1  0  0  0
 24 50  1  0  0  0
 25 29  1  0  0  0
 25 51  1  0  0  0
 25 52  1  0  0  0
 26 27  1  0  0  0
 26 35  2  0  0  0
 26 53  1  0  0  0
 27 28  2  0  0  0
 27 54  1  0  0  0
 28 29  1  0  0  0
 28 33  1  0  0  0
 29 30  2  0  0  0
 30 31  1  0  0  0
 30 55  1  0  0  0
 31 32  1  0  0  0
 31 33  1  0  0  0
 33 34  2  0  0  0
 34 35  1  0  0  0
 34 56  1  0  0  0
 35 57  1  0  0  0
M  END
> <s_m_entry_id>
408398

> <s_m_entry_name>
decoys_final_26_docked_vina.sdf.4219

> <MODEL>
1

> <REMARK>
  Name = ZINC39276682
                            x       y       z     vdW  Elec       q    Type
                         _______ _______ _______ _____ _____    ______ ____

> <TORSDO>
F 5

> <minimizedAffinity>
-10.850457958587

> <s_m_Source_Path>
/Users/sinko/Documents/Modulus/DUD-AD_Enrichment/docked_dude/mk14

> <s_m_Source_File>
decoys_final_26_docked_vina.sdf.gz

> <i_m_Source_File_Index>
4219

> <s_m_subgroup_title>
Top100Docking

> <s_m_subgroupid>
Top100Docking_copy1

> <b_m_subgroup_collapsed>
0

$$$$
