# Supplementary material for: ModBinddG: A simulation-based absolute predictor of free energy of binding based on population reweighting
Source: Proc Natl Acad Sci U S A. 2026 Jun 15;123(25):e2513285123. doi: 10.1073/pnas.2513285123 (PMC13291613; doi:10.1073/pnas.2513285123)
Supplement: Supplementary file 2 — Dataset S01 (GZ) [file pnas.2513285123.sd01.gz › SI_PNAS_V2/MK14_Enrichment/ZINC09242703.sdf]

ZINC09242703
                    3D
 Schrodinger Suite 2022-1.
 67 74  0  0  1  0            999 V2000
   -1.8390    2.3570   31.3640 C   0  0  0  0  0  0
   -1.4470    1.3000   30.3640 C   0  0  0  0  0  0
   -0.8980    0.1110   30.7990 C   0  0  0  0  0  0
   -0.5350   -0.8650   29.8890 C   0  0  0  0  0  0
   -0.7220   -0.6480   28.5350 C   0  0  0  0  0  0
   -1.2690    0.5370   28.0970 C   0  0  0  0  0  0
   -1.6010    1.0770   26.7310 C   0  0  1  0  0  0
   -0.3590    1.1620   25.8520 C   0  0  1  0  0  0
   -0.4860   -0.0020   24.8570 C   0  0  1  0  0  0
   -2.0030   -0.2390   24.7710 C   0  0  1  0  0  0
   -2.2990   -1.7340   24.6040 C   0  0  0  0  0  0
   -3.1600   -2.0980   25.8540 C   0  0  0  0  0  0
   -2.7700   -1.0080   26.8800 C   0  0  0  0  0  0
   -0.2620    2.4810   25.1400 C   0  0  0  0  0  0
   -1.0910    3.1510   24.2670 C   0  0  0  0  0  0
   -0.7170    4.3850   23.7660 C   0  0  0  0  0  0
    0.4910    4.9430   24.1430 C   0  0  0  0  0  0
    1.3240    4.2770   25.0170 C   0  0  0  0  0  0
    0.9550    3.0340   25.5270 C   0  0  0  0  0  0
    1.6150    2.1780   26.4110 N   0  0  0  0  0  0
    2.4810    2.3680   26.8050 H   0  0  0  0  0  0
    0.9090    1.0570   26.6550 C   0  0  0  0  0  0
    1.2330    0.1410   27.3810 O   0  0  0  0  0  0
   -2.5830    0.2140   26.0560 N   0  0  1  0  0  0
   -3.4530    0.7030   25.9070 H   0  0  0  0  0  0
   -2.1960    2.4380   26.9930 C   0  0  0  0  0  0
   -2.6020    3.2220   26.1610 O   0  0  0  0  0  0
   -2.1770    2.6230   28.3260 N   0  0  0  0  0  0
   -2.4980    3.4250   28.7660 H   0  0  0  0  0  0
   -1.6440    1.5240   29.0030 C   0  0  0  0  0  0
    0.0710    0.3900   23.5120 C   0  0  0  0  0  0
    1.2070    0.8050   23.4240 O   0  0  0  0  0  0
   -0.7630    0.2680   22.3070 C   0  0  0  0  0  0
   -0.6800   -0.8940   21.5130 C   0  0  0  0  0  0
   -1.4400   -1.0280   20.3970 C   0  0  0  0  0  0
   -2.3250   -0.0010   20.0190 C   0  0  0  0  0  0
   -3.1210   -0.1180   18.8680 C   0  0  0  0  0  0
   -3.9690    0.8910   18.5260 C   0  0  0  0  0  0
   -4.0610    2.0440   19.3030 C   0  0  0  0  0  0
   -3.3050    2.1960   20.4240 C   0  0  0  0  0  0
   -2.4180    1.1740   20.8090 C   0  0  0  0  0  0
   -1.6300    1.2950   21.9630 C   0  0  0  0  0  0
   -2.2515    3.2189   30.8396 H   0  0  0  0  0  0
   -2.5886    1.9537   32.0448 H   0  0  0  0  0  0
   -0.9608    2.6640   31.9320 H   0  0  0  0  0  0
   -0.7499   -0.0610   31.8549 H   0  0  0  0  0  0
   -0.1067   -1.7939   30.2355 H   0  0  0  0  0  0
   -0.4388   -1.4082   27.8221 H   0  0  0  0  0  0
    0.0199   -0.8892   25.2379 H   0  0  0  0  0  0
   -2.4288    0.3268   23.9423 H   0  0  0  0  0  0
   -1.3636   -2.2927   24.6351 H   0  0  0  0  0  0
   -2.8910   -1.8860   23.7015 H   0  0  0  0  0  0
   -2.8525   -3.0734   26.2310 H   0  0  0  0  0  0
   -4.2163   -1.9964   25.6052 H   0  0  0  0  0  0
   -1.8228   -1.2758   27.3481 H   0  0  0  0  0  0
   -3.5969   -0.8526   27.5730 H   0  0  0  0  0  0
   -2.0335    2.7128   23.9734 H   0  0  0  0  0  0
   -1.3677    4.9100   23.0824 H   0  0  0  0  0  0
    0.7865    5.9056   23.7525 H   0  0  0  0  0  0
    2.2656    4.7187   25.3081 H   0  0  0  0  0  0
   -0.0057   -1.6906   21.7905 H   0  0  0  0  0  0
   -1.3662   -1.9234   19.7977 H   0  0  0  0  0  0
   -3.0595   -1.0064   18.2569 H   0  0  0  0  0  0
   -4.5825    0.8043   17.6414 H   0  0  0  0  0  0
   -4.7401    2.8341   19.0185 H   0  0  0  0  0  0
   -3.3877    3.0975   21.0129 H   0  0  0  0  0  0
   -1.6938    2.1779   22.5818 H   0  0  0  0  0  0
  1  2  1  0  0  0
  1 43  1  0  0  0
  1 44  1  0  0  0
  1 45  1  0  0  0
  2  3  1  0  0  0
  2 30  2  0  0  0
  3  4  2  0  0  0
  3 46  1  0  0  0
  4  5  1  0  0  0
  4 47  1  0  0  0
  5  6  2  0  0  0
  5 48  1  0  0  0
  6 30  1  0  0  0
  6  7  1  0  0  0
  7 26  1  0  0  0
  7  8  1  0  0  0
  7 24  1  0  0  0
  8 14  1  0  0  0
  8 22  1  0  0  0
  8  9  1  0  0  0
  9 31  1  0  0  0
  9 10  1  0  0  0
  9 49  1  0  0  0
 10 11  1  0  0  0
 10 24  1  0  0  0
 10 50  1  0  0  0
 11 12  1  0  0  0
 11 51  1  0  0  0
 11 52  1  0  0  0
 12 13  1  0  0  0
 12 53  1  0  0  0
 12 54  1  0  0  0
 13 24  1  0  0  0
 13 55  1  0  0  0
 13 56  1  0  0  0
 14 19  1  0  0  0
 14 15  2  0  0  0
 15 16  1  0  0  0
 15 57  1  0  0  0
 16 17  2  0  0  0
 16 58  1  0  0  0
 17 18  1  0  0  0
 17 59  1  0  0  0
 18 19  2  0  0  0
 18 60  1  0  0  0
 19 20  1  0  0  0
 20 22  1  0  0  0
 20 21  1  0  0  0
 22 23  2  0  0  0
 24 25  1  0  0  0
 26 28  1  0  0  0
 26 27  2  0  0  0
 28 29  1  0  0  0
 28 30  1  0  0  0
 31 32  2  0  0  0
 31 33  1  0  0  0
 33 34  2  0  0  0
 33 42  1  0  0  0
 34 35  1  0  0  0
 34 61  1  0  0  0
 35 36  2  0  0  0
 35 62  1  0  0  0
 36 41  1  0  0  0
 36 37  1  0  0  0
 37 38  2  0  0  0
 37 63  1  0  0  0
 38 39  1  0  0  0
 38 64  1  0  0  0
 39 40  2  0  0  0
 39 65  1  0  0  0
 40 41  1  0  0  0
 40 66  1  0  0  0
 41 42  2  0  0  0
 42 67  1  0  0  0
M  END
> <s_m_entry_id>
408392

> <s_m_entry_name>
decoys_final_4_docked_vina.sdf.3637

> <MODEL>
1

> <REMARK>
  Name = ZINC09242703
                            x       y       z     vdW  Elec       q    Type
                         _______ _______ _______ _____ _____    ______ ____

> <TORSDO>
F 2

> <minimizedAffinity>
-11.0912126851478

> <s_m_Source_Path>
/Users/sinko/Documents/Modulus/DUD-AD_Enrichment/docked_dude/mk14

> <s_m_Source_File>
decoys_final_4_docked_vina.sdf.gz

> <i_m_Source_File_Index>
3637

> <s_m_subgroup_title>
Top100Docking

> <s_m_subgroupid>
Top100Docking_copy1

> <b_m_subgroup_collapsed>
0

$$$$
