# Supplementary material for: ModBinddG: A simulation-based absolute predictor of free energy of binding based on population reweighting
Source: Proc Natl Acad Sci U S A. 2026 Jun 15;123(25):e2513285123. doi: 10.1073/pnas.2513285123 (PMC13291613; doi:10.1073/pnas.2513285123)
Supplement: Supplementary file 2 — Dataset S01 (GZ) [file pnas.2513285123.sd01.gz › SI_PNAS_V2/MK14_Enrichment/ZINC64600324.sdf]

ZINC64600324
                    3D
 Schrodinger Suite 2022-1.
 56 59  0  0  1  0            999 V2000
   -1.0870    0.2330   22.2510 C   0  0  0  0  0  0
   -2.2960    0.6810   21.8590 N   0  0  0  0  0  0
   -2.9150    1.0430   22.5120 H   0  0  0  0  0  0
   -0.3150   -0.2220   21.4340 O   0  0  0  0  0  0
   -2.6780    0.6190   20.4450 C   0  0  1  0  0  0
   -3.2230   -0.7740   20.1240 C   0  0  0  0  0  0
   -3.7550    1.6670   20.1620 C   0  0  0  0  0  0
   -4.6870    1.1540   19.0930 C   0  0  0  0  0  0
   -4.4580    1.1250   17.7600 C   0  0  0  0  0  0
   -3.3190    1.5480   16.9370 C   0  0  0  0  0  0
   -3.3840    1.3900   15.5960 C   0  0  0  0  0  0
   -4.5100    0.8340   14.9730 C   0  0  0  0  0  0
   -5.5950    0.4210   15.6620 C   0  0  0  0  0  0
   -5.6360    0.5400   17.0790 C   0  0  0  0  0  0
   -6.5550    0.2200   17.9560 N   0  0  0  0  0  0
   -7.4160   -0.1790   17.7530 H   0  0  0  0  0  0
   -6.0630    0.5600   19.2960 C   0  0  0  0  0  0
   -0.6960    0.2950   23.7050 C   0  0  0  0  0  0
   -3.0880   -0.7680   29.8430 C   0  0  0  0  0  0
   -2.1130   -0.7880   28.6940 C   0  0  0  0  0  0
   -0.8470   -0.2570   28.8510 C   0  0  0  0  0  0
    0.0490   -0.2810   27.7930 C   0  0  0  0  0  0
   -0.3220   -0.8350   26.5720 C   0  0  0  0  0  0
   -1.5910   -1.3600   26.4180 C   0  0  0  0  0  0
   -2.0080   -1.8950   25.2370 O   0  0  0  0  0  0
   -1.0770   -2.0990   24.2830 C   0  0  0  0  0  0
   -0.0270   -1.0200   24.1100 C   0  0  2  0  0  0
   -1.0810   -3.0950   23.5990 O   0  0  0  0  0  0
    0.6880   -0.8490   25.4530 C   0  0  1  0  0  0
    1.4640    0.4690   25.4520 C   0  0  0  0  0  0
   -2.4840   -1.3420   27.4860 C   0  0  0  0  0  0
    1.2930    0.2410   27.9490 O   0  0  0  0  0  0
    1.9700   -0.4150   28.1660 H   0  0  0  0  0  0
   -1.8048    0.8191   19.8240 H   0  0  0  0  0  0
   -3.5071   -0.8202   19.0727 H   0  0  0  0  0  0
   -2.4548   -1.5206   20.3254 H   0  0  0  0  0  0
   -4.0960   -0.9751   20.7449 H   0  0  0  0  0  0
   -3.2839    2.5889   19.8211 H   0  0  0  0  0  0
   -4.3202    1.8621   21.0734 H   0  0  0  0  0  0
   -2.4455    1.9783   17.4042 H   0  0  0  0  0  0
   -2.5545    1.6954   14.9754 H   0  0  0  0  0  0
   -4.5327    0.7218   13.8991 H   0  0  0  0  0  0
   -6.4387   -0.0027   15.1375 H   0  0  0  0  0  0
   -6.4702    0.4688   20.2921 H   0  0  0  0  0  0
   -1.5863    0.4521   24.3140 H   0  0  0  0  0  0
    0.0005    1.1192   23.8588 H   0  0  0  0  0  0
   -4.0263   -1.2273   29.5320 H   0  0  0  0  0  0
   -2.6722   -1.3249   30.6827 H   0  0  0  0  0  0
   -3.2716    0.2627   30.1465 H   0  0  0  0  0  0
   -0.5565    0.1760   29.7968 H   0  0  0  0  0  0
    0.6895   -1.3208   23.3456 H   0  0  0  0  0  0
    1.3813   -1.6769   25.6017 H   0  0  0  0  0  0
    2.1948    0.4604   24.6433 H   0  0  0  0  0  0
    0.7720    1.2986   25.3068 H   0  0  0  0  0  0
    1.9790    0.5887   26.4052 H   0  0  0  0  0  0
   -3.4708   -1.7641   27.3659 H   0  0  0  0  0  0
  1 18  1  0  0  0
  1  2  1  0  0  0
  1  4  2  0  0  0
  2  3  1  0  0  0
  2  5  1  0  0  0
  5  6  1  0  0  0
  5  7  1  0  0  0
  5 34  1  0  0  0
  6 35  1  0  0  0
  6 36  1  0  0  0
  6 37  1  0  0  0
  7  8  1  0  0  0
  7 38  1  0  0  0
  7 39  1  0  0  0
  8 17  2  0  0  0
  8  9  1  0  0  0
  9 10  2  0  0  0
  9 14  1  0  0  0
 10 11  1  0  0  0
 10 40  1  0  0  0
 11 12  2  0  0  0
 11 41  1  0  0  0
 12 13  1  0  0  0
 12 42  1  0  0  0
 13 14  2  0  0  0
 13 43  1  0  0  0
 14 15  1  0  0  0
 15 17  1  0  0  0
 15 16  1  0  0  0
 17 44  1  0  0  0
 18 27  1  0  0  0
 18 45  1  0  0  0
 18 46  1  0  0  0
 19 20  1  0  0  0
 19 47  1  0  0  0
 19 48  1  0  0  0
 19 49  1  0  0  0
 20 21  1  0  0  0
 20 31  2  0  0  0
 21 22  2  0  0  0
 21 50  1  0  0  0
 22 32  1  0  0  0
 22 23  1  0  0  0
 23 24  2  0  0  0
 23 29  1  0  0  0
 24 31  1  0  0  0
 24 25  1  0  0  0
 25 26  1  0  0  0
 26 27  1  0  0  0
 26 28  2  0  0  0
 27 29  1  0  0  0
 27 51  1  0  0  0
 29 30  1  0  0  0
 29 52  1  0  0  0
 30 53  1  0  0  0
 30 54  1  0  0  0
 30 55  1  0  0  0
 31 56  1  0  0  0
 32 33  1  0  0  0
M  END
> <s_m_entry_id>
408421

> <s_m_entry_name>
decoys_final_21_docked_vina.sdf.3039

> <MODEL>
1

> <REMARK>
  Name = ZINC64600324
                            x       y       z     vdW  Elec       q    Type
                         _______ _______ _______ _____ _____    ______ ____

> <TORSDO>
F 6

> <minimizedAffinity>
-10.6777403046363

> <s_m_Source_Path>
/Users/sinko/Documents/Modulus/DUD-AD_Enrichment/docked_dude/mk14

> <s_m_Source_File>
decoys_final_21_docked_vina.sdf.gz

> <i_m_Source_File_Index>
3039

> <s_m_subgroup_title>
Top100Docking

> <s_m_subgroupid>
Top100Docking_copy1

> <b_m_subgroup_collapsed>
0

$$$$
