# Supplementary material for: ModBinddG: A simulation-based absolute predictor of free energy of binding based on population reweighting
Source: Proc Natl Acad Sci U S A. 2026 Jun 15;123(25):e2513285123. doi: 10.1073/pnas.2513285123 (PMC13291613; doi:10.1073/pnas.2513285123)
Supplement: Supplementary file 2 — Dataset S01 (GZ) [file pnas.2513285123.sd01.gz › SI_PNAS_V2/MK14_Enrichment/ZINC38612962.sdf]

ZINC38612962
                    3D
 Schrodinger Suite 2022-1.
 64 69  0  0  1  0            999 V2000
    0.1540    3.6830   25.3630 C   0  0  1  0  0  0
    0.0450    2.9980   23.9780 C   0  0  0  0  0  0
   -1.1060    3.8270   23.3550 C   0  0  2  0  0  0
   -1.8170    4.3770   24.5170 N   0  0  1  0  0  0
   -1.1620    4.3050   25.5590 N   0  0  3  0  0  0
   -1.4820    4.6230   26.4190 H   0  0  0  0  0  0
    0.6170    1.3300   26.0960 C   0  0  0  0  0  0
    0.8680    0.3920   27.0870 C   0  0  0  0  0  0
    0.9150    0.7830   28.4110 C   0  0  0  0  0  0
    0.7140    2.1090   28.7490 C   0  0  0  0  0  0
    0.4640    3.0460   27.7630 C   0  0  0  0  0  0
    0.4210    2.6610   26.4370 C   0  0  0  0  0  0
    0.5700    0.9480   24.7920 O   0  0  0  0  0  0
    0.3790   -0.4450   24.5310 C   0  0  0  0  0  0
   -1.9410   -1.1530   20.0250 C   0  0  0  0  0  0
   -0.6240   -0.9350   20.4260 C   0  0  0  0  0  0
   -0.3100   -0.7790   21.7400 C   0  0  0  0  0  0
   -1.3240   -0.8370   22.7110 C   0  0  0  0  0  0
   -2.6640   -1.0580   22.3030 C   0  0  0  0  0  0
   -3.6790   -1.1160   23.2730 C   0  0  0  0  0  0
   -3.3640   -0.9600   24.5870 C   0  0  0  0  0  0
   -2.0480   -0.7420   24.9890 C   0  0  0  0  0  0
   -1.0380   -0.6810   24.0780 C   0  0  0  0  0  0
   -2.9510   -1.2160   20.9360 C   0  0  0  0  0  0
   -2.0170    2.9420   22.5460 C   0  0  0  0  0  0
   -1.8780    2.8760   21.2060 N   0  0  0  0  0  0
   -1.1910    3.3980   20.7640 H   0  0  0  0  0  0
   -2.8750    2.2880   23.0990 O   0  0  0  0  0  0
   -2.7250    2.0520   20.4530 N   0  0  0  0  0  0
   -3.7430    2.5700   19.8130 C   0  0  0  0  0  0
   -4.5900    1.7450   19.0600 C   0  0  0  0  0  0
   -4.4980    1.4630   17.7000 C   0  0  0  0  0  0
   -3.5930    1.8770   16.6980 C   0  0  0  0  0  0
   -3.7480    1.4320   15.4250 C   0  0  0  0  0  0
   -4.7890    0.5680   15.0720 C   0  0  0  0  0  0
   -5.6930    0.1300   15.9800 C   0  0  0  0  0  0
   -5.5970    0.5510   17.3330 C   0  0  0  0  0  0
   -6.3350    0.2740   18.3870 N   0  0  0  0  0  0
   -7.1150   -0.3040   18.3900 H   0  0  0  0  0  0
   -5.7920    0.9720   19.5560 C   0  0  0  0  0  0
    0.9372    4.4410   25.3537 H   0  0  0  0  0  0
   -0.2907    1.9701   24.1150 H   0  0  0  0  0  0
    0.9608    3.1829   23.4166 H   0  0  0  0  0  0
   -0.7063    4.6306   22.7365 H   0  0  0  0  0  0
   -2.0276    5.3511   24.3533 H   0  0  0  0  0  0
    1.0265   -0.6432   26.8230 H   0  0  0  0  0  0
    1.1088    0.0531   29.1831 H   0  0  0  0  0  0
    0.7521    2.4141   29.7843 H   0  0  0  0  0  0
    0.3021    4.0801   28.0293 H   0  0  0  0  0  0
    0.5689   -1.0143   25.4409 H   0  0  0  0  0  0
    1.0681   -0.7659   23.7498 H   0  0  0  0  0  0
   -2.1733   -1.2750   18.9774 H   0  0  0  0  0  0
    0.1641   -0.8880   19.6891 H   0  0  0  0  0  0
    0.7156   -0.6112   22.0339 H   0  0  0  0  0  0
   -4.7030   -1.2837   22.9737 H   0  0  0  0  0  0
   -4.1397   -1.0043   25.3372 H   0  0  0  0  0  0
   -1.8168   -0.6185   26.0367 H   0  0  0  0  0  0
   -3.9654   -1.3865   20.6067 H   0  0  0  0  0  0
   -3.9298    3.6324   19.8654 H   0  0  0  0  0  0
   -2.7815    2.5451   16.9459 H   0  0  0  0  0  0
   -3.0576    1.7449   14.6557 H   0  0  0  0  0  0
   -4.8886    0.2314   14.0506 H   0  0  0  0  0  0
   -6.4848   -0.5380   15.6747 H   0  0  0  0  0  0
   -6.0741    1.0221   20.5973 H   0  0  0  0  0  0
  1  5  1  0  0  0
  1 12  1  0  0  0
  1  2  1  0  0  0
  1 41  1  0  0  0
  2  3  1  0  0  0
  2 42  1  0  0  0
  2 43  1  0  0  0
  3 25  1  0  0  0
  3  4  1  0  0  0
  3 44  1  0  0  0
  4  5  1  0  0  0
  4 45  1  0  0  0
  5  6  1  0  0  0
  7 12  2  0  0  0
  7  8  1  0  0  0
  7 13  1  0  0  0
  8  9  2  0  0  0
  8 46  1  0  0  0
  9 10  1  0  0  0
  9 47  1  0  0  0
 10 11  2  0  0  0
 10 48  1  0  0  0
 11 12  1  0  0  0
 11 49  1  0  0  0
 13 14  1  0  0  0
 14 23  1  0  0  0
 14 50  1  0  0  0
 14 51  1  0  0  0
 15 16  2  0  0  0
 15 24  1  0  0  0
 15 52  1  0  0  0
 16 17  1  0  0  0
 16 53  1  0  0  0
 17 18  2  0  0  0
 17 54  1  0  0  0
 18 23  1  0  0  0
 18 19  1  0  0  0
 19 20  1  0  0  0
 19 24  2  0  0  0
 20 21  2  0  0  0
 20 55  1  0  0  0
 21 22  1  0  0  0
 21 56  1  0  0  0
 22 23  2  0  0  0
 22 57  1  0  0  0
 24 58  1  0  0  0
 25 28  2  0  0  0
 25 26  1  0  0  0
 26 27  1  0  0  0
 26 29  1  0  0  0
 29 30  2  0  0  0
 30 31  1  0  0  0
 30 59  1  0  0  0
 31 40  2  0  0  0
 31 32  1  0  0  0
 32 33  2  0  0  0
 32 37  1  0  0  0
 33 34  1  0  0  0
 33 60  1  0  0  0
 34 35  2  0  0  0
 34 61  1  0  0  0
 35 36  1  0  0  0
 35 62  1  0  0  0
 36 37  2  0  0  0
 36 63  1  0  0  0
 37 38  1  0  0  0
 38 39  1  0  0  0
 38 40  1  0  0  0
 40 64  1  0  0  0
M  END
> <s_m_entry_id>
408430

> <s_m_entry_name>
decoys_final_25_docked_vina.sdf.100

> <MODEL>
1

> <REMARK>
  Name = ZINC38612962
                            x       y       z     vdW  Elec       q    Type
                         _______ _______ _______ _____ _____    ______ ____

> <TORSDO>
F 7

> <minimizedAffinity>
-10.6439192857864

> <s_m_Source_Path>
/Users/sinko/Documents/Modulus/DUD-AD_Enrichment/docked_dude/mk14

> <s_m_Source_File>
decoys_final_25_docked_vina.sdf.gz

> <i_m_Source_File_Index>
100

> <s_m_subgroup_title>
Top100Docking

> <s_m_subgroupid>
Top100Docking_copy1

> <b_m_subgroup_collapsed>
0

$$$$
