# Supplementary material for: ModBinddG: A simulation-based absolute predictor of free energy of binding based on population reweighting
Source: Proc Natl Acad Sci U S A. 2026 Jun 15;123(25):e2513285123. doi: 10.1073/pnas.2513285123 (PMC13291613; doi:10.1073/pnas.2513285123)
Supplement: Supplementary file 2 — Dataset S01 (GZ) [file pnas.2513285123.sd01.gz › SI_PNAS_V2/MK14_Enrichment/ZINC64202854.sdf]

ZINC64202854
                    3D
 Schrodinger Suite 2022-1.
 61 66  0  0  1  0            999 V2000
    2.0470    0.1470   23.4850 C   0  0  0  0  0  0
    0.8600    1.0410   23.8450 C   0  0  1  0  0  0
   -0.1000    0.3050   24.7480 C   0  0  0  0  0  0
   -0.8570   -0.8520   24.5910 C   0  0  0  0  0  0
   -1.6610   -1.2630   25.6590 C   0  0  0  0  0  0
   -1.6670   -0.5010   26.8240 C   0  0  0  0  0  0
   -0.9300    0.5950   26.9290 N   0  0  0  0  0  0
   -0.1530    1.0210   25.9400 C   0  0  0  0  0  0
    0.6820    2.1260   25.8540 N   0  0  0  0  0  0
    0.8690    3.1010   26.9320 C   0  0  0  0  0  0
    1.3090    2.1970   24.6430 N   0  0  1  0  0  0
    2.3110    2.1930   24.7530 H   0  0  0  0  0  0
   -0.8130   -1.6260   23.3290 C   0  0  0  0  0  0
   -1.0730   -1.0170   22.1540 N   0  0  0  0  0  0
   -1.1330   -1.7760   20.8950 C   0  0  0  0  0  0
   -2.5520   -1.6560   20.3360 C   0  0  0  0  0  0
   -3.0190   -0.2320   20.3970 C   0  0  0  0  0  0
   -2.4770    0.6970   21.1750 C   0  0  0  0  0  0
   -1.3140    0.4320   22.0830 C   0  0  0  0  0  0
   -0.5440   -2.8110   23.3510 O   0  0  0  0  0  0
   -4.1030    0.1430   19.5750 C   0  0  0  0  0  0
   -4.0400    0.6600   18.2880 C   0  0  0  0  0  0
   -2.9570    0.9610   17.4300 C   0  0  0  0  0  0
   -3.1970    1.4680   16.1960 C   0  0  0  0  0  0
   -4.4980    1.7060   15.7410 C   0  0  0  0  0  0
   -5.5830    1.4410   16.5070 C   0  0  0  0  0  0
   -5.4130    0.9080   17.8120 C   0  0  0  0  0  0
   -6.2880    0.5710   18.7370 N   0  0  0  0  0  0
   -7.2510    0.6470   18.6520 H   0  0  0  0  0  0
   -5.5750    0.0620   19.9110 C   0  0  0  0  0  0
   -2.5150   -0.9220   27.9660 C   0  0  0  0  0  0
   -2.6120   -0.1160   29.0990 C   0  0  0  0  0  0
   -3.4020   -0.5140   30.1580 C   0  0  0  0  0  0
   -4.0960   -1.7080   30.0980 C   0  0  0  0  0  0
   -4.0030   -2.5120   28.9750 C   0  0  0  0  0  0
   -3.2210   -2.1220   27.9080 C   0  0  0  0  0  0
    1.6982   -0.7013   22.8961 H   0  0  0  0  0  0
    2.7703    0.7191   22.9039 H   0  0  0  0  0  0
    2.5199   -0.2150   24.3979 H   0  0  0  0  0  0
    0.3503    1.3775   22.9422 H   0  0  0  0  0  0
   -2.2616   -2.1562   25.5703 H   0  0  0  0  0  0
    1.5734    3.8682   26.6106 H   0  0  0  0  0  0
   -0.0875    3.5648   27.1731 H   0  0  0  0  0  0
    1.2604    2.5962   27.8153 H   0  0  0  0  0  0
   -0.9080   -2.8242   21.0921 H   0  0  0  0  0  0
   -0.4252   -1.3530   20.1822 H   0  0  0  0  0  0
   -3.2259   -2.2843   20.9184 H   0  0  0  0  0  0
   -2.5646   -1.9982   19.3012 H   0  0  0  0  0  0
   -2.8738    1.7015   21.1734 H   0  0  0  0  0  0
   -0.4266    0.9289   21.6908 H   0  0  0  0  0  0
   -1.5376    0.8121   23.0798 H   0  0  0  0  0  0
   -1.9431    0.7868   17.7587 H   0  0  0  0  0  0
   -2.3728    1.6986   15.5373 H   0  0  0  0  0  0
   -4.6588    2.1123   14.7533 H   0  0  0  0  0  0
   -6.5743    1.6351   16.1248 H   0  0  0  0  0  0
   -5.8895   -0.3196   20.8711 H   0  0  0  0  0  0
   -2.0698    0.8168   29.1461 H   0  0  0  0  0  0
   -3.4796    0.1080   31.0375 H   0  0  0  0  0  0
   -4.7132   -2.0162   30.9289 H   0  0  0  0  0  0
   -4.5433   -3.4462   28.9335 H   0  0  0  0  0  0
   -3.1554   -2.7452   27.0284 H   0  0  0  0  0  0
  1  2  1  0  0  0
  1 37  1  0  0  0
  1 38  1  0  0  0
  1 39  1  0  0  0
  2 11  1  0  0  0
  2  3  1  0  0  0
  2 40  1  0  0  0
  3  8  1  0  0  0
  3  4  2  0  0  0
  4  5  1  0  0  0
  4 13  1  0  0  0
  5  6  2  0  0  0
  5 41  1  0  0  0
  6  7  1  0  0  0
  6 31  1  0  0  0
  7  8  2  0  0  0
  8  9  1  0  0  0
  9 10  1  0  0  0
  9 11  1  0  0  0
 10 42  1  0  0  0
 10 43  1  0  0  0
 10 44  1  0  0  0
 11 12  1  0  0  0
 13 20  2  0  0  0
 13 14  1  0  0  0
 14 15  1  0  0  0
 14 19  1  0  0  0
 15 16  1  0  0  0
 15 45  1  0  0  0
 15 46  1  0  0  0
 16 17  1  0  0  0
 16 47  1  0  0  0
 16 48  1  0  0  0
 17 18  2  0  0  0
 17 21  1  0  0  0
 18 19  1  0  0  0
 18 49  1  0  0  0
 19 50  1  0  0  0
 19 51  1  0  0  0
 21 30  2  0  0  0
 21 22  1  0  0  0
 22 23  2  0  0  0
 22 27  1  0  0  0
 23 24  1  0  0  0
 23 52  1  0  0  0
 24 25  2  0  0  0
 24 53  1  0  0  0
 25 26  1  0  0  0
 25 54  1  0  0  0
 26 27  2  0  0  0
 26 55  1  0  0  0
 27 28  1  0  0  0
 28 30  1  0  0  0
 28 29  1  0  0  0
 30 56  1  0  0  0
 31 32  1  0  0  0
 31 36  2  0  0  0
 32 33  2  0  0  0
 32 57  1  0  0  0
 33 34  1  0  0  0
 33 58  1  0  0  0
 34 35  2  0  0  0
 34 59  1  0  0  0
 35 36  1  0  0  0
 35 60  1  0  0  0
 36 61  1  0  0  0
M  END
> <s_m_entry_id>
408393

> <s_m_entry_name>
decoys_final_6_docked_vina.sdf.9869

> <MODEL>
1

> <REMARK>
  Name = ZINC64202854
                            x       y       z     vdW  Elec       q    Type
                         _______ _______ _______ _____ _____    ______ ____

> <TORSDO>
F 3

> <minimizedAffinity>
-11.0820631280693

> <s_m_Source_Path>
/Users/sinko/Documents/Modulus/DUD-AD_Enrichment/docked_dude/mk14

> <s_m_Source_File>
decoys_final_6_docked_vina.sdf.gz

> <i_m_Source_File_Index>
9869

> <s_m_subgroup_title>
Top100Docking

> <s_m_subgroupid>
Top100Docking_copy1

> <b_m_subgroup_collapsed>
0

$$$$
