# Supplementary material for: ModBinddG: A simulation-based absolute predictor of free energy of binding based on population reweighting
Source: Proc Natl Acad Sci U S A. 2026 Jun 15;123(25):e2513285123. doi: 10.1073/pnas.2513285123 (PMC13291613; doi:10.1073/pnas.2513285123)
Supplement: Supplementary file 2 — Dataset S01 (GZ) [file pnas.2513285123.sd01.gz › SI_PNAS_V2/MK14_Enrichment/ZINC16021426.sdf]

ZINC16021426
                    3D
 Schrodinger Suite 2022-1.
 63 69  0  0  1  0            999 V2000
   -3.1380    0.5270   21.0480 C   0  0  1  0  0  0
   -1.6600    0.9600   21.1520 C   0  0  2  0  0  0
   -1.1460    0.3090   22.4670 C   0  0  2  0  0  0
   -2.3550   -0.4560   23.0170 C   0  0  2  0  0  0
   -2.3910   -0.4290   24.5180 C   0  0  0  0  0  0
   -2.4520    0.5860   25.4470 C   0  0  0  0  0  0
   -2.4710    0.2880   26.7990 C   0  0  0  0  0  0
   -2.5480    1.5660   27.9710 Cl  0  0  0  0  0  0
   -2.4280   -1.0320   27.2130 C   0  0  0  0  0  0
   -2.3670   -2.0510   26.2860 C   0  0  0  0  0  0
   -2.3480   -1.7600   24.9240 C   0  0  0  0  0  0
   -2.2910   -2.6030   23.8110 N   0  0  0  0  0  0
   -2.2550   -3.5700   23.8660 H   0  0  0  0  0  0
   -2.2910   -1.9150   22.6520 C   0  0  0  0  0  0
   -2.2490   -2.3810   21.5340 O   0  0  0  0  0  0
   -0.8380    1.5020   23.3460 C   0  0  0  0  0  0
   -1.1230    2.6280   22.6850 N   0  0  0  0  0  0
   -0.4000    1.4440   24.4760 O   0  0  0  0  0  0
   -1.5940    2.4440   21.4290 C   0  0  0  0  0  0
   -1.9130    3.3180   20.6510 O   0  0  0  0  0  0
   -3.5460    0.2130   22.4430 N   0  0  1  0  0  0
   -3.7790    1.0530   22.9490 H   0  0  0  0  0  0
   -0.9370    3.9590   23.2690 C   0  0  0  0  0  0
    0.5580    4.2490   23.4130 C   0  0  0  0  0  0
    0.7520    5.6380   24.0230 C   0  0  0  0  0  0
    0.0890    5.6880   25.4000 C   0  0  0  0  0  0
   -1.4070    5.3990   25.2570 C   0  0  0  0  0  0
   -1.6010    4.0090   24.6460 C   0  0  0  0  0  0
   -3.9900    1.6690   20.4890 C   0  0  0  0  0  0
   -3.3480    1.6210   15.8470 C   0  0  0  0  0  0
   -4.4040    1.0330   15.1610 C   0  0  0  0  0  0
   -5.4950    0.5380   15.8410 C   0  0  0  0  0  0
   -5.5420    0.6250   17.2280 C   0  0  0  0  0  0
   -4.4700    1.2210   17.9190 C   0  0  0  0  0  0
   -4.8200    1.1590   19.3390 C   0  0  0  0  0  0
   -6.0190    0.5620   19.4230 C   0  0  0  0  0  0
   -6.4660    0.2360   18.1710 N   0  0  0  0  0  0
   -7.3080   -0.2040   17.9780 H   0  0  0  0  0  0
   -3.3740    1.7160   17.2090 C   0  0  0  0  0  0
   -3.2301   -0.3578   20.4181 H   0  0  0  0  0  0
   -1.0737    0.6681   20.2808 H   0  0  0  0  0  0
   -0.2788   -0.3321   22.3084 H   0  0  0  0  0  0
   -2.4850    1.6151   25.1210 H   0  0  0  0  0  0
   -2.4422   -1.2682   28.2668 H   0  0  0  0  0  0
   -2.3338   -3.0791   26.6151 H   0  0  0  0  0  0
   -1.3912    4.7073   22.6194 H   0  0  0  0  0  0
    1.0308    4.2142   22.4315 H   0  0  0  0  0  0
    1.0121    3.5006   24.0624 H   0  0  0  0  0  0
    0.2975    6.3864   23.3738 H   0  0  0  0  0  0
    1.8174    5.8440   24.1253 H   0  0  0  0  0  0
    0.2276    6.6782   25.8340 H   0  0  0  0  0  0
    0.5430    4.9392   26.0490 H   0  0  0  0  0  0
   -1.8610    6.1476   24.6077 H   0  0  0  0  0  0
   -1.8789    5.4330   26.2390 H   0  0  0  0  0  0
   -1.1471    3.2604   25.2954 H   0  0  0  0  0  0
   -2.6664    3.8031   24.5430 H   0  0  0  0  0  0
   -3.3389    2.4703   20.1396 H   0  0  0  0  0  0
   -4.6476    2.0480   21.2714 H   0  0  0  0  0  0
   -2.5026    2.0043   15.2950 H   0  0  0  0  0  0
   -4.3746    0.9606   14.0838 H   0  0  0  0  0  0
   -6.3101    0.0842   15.2969 H   0  0  0  0  0  0
   -6.4792    0.4080   20.3879 H   0  0  0  0  0  0
   -2.5484    2.1730   17.7343 H   0  0  0  0  0  0
  1 29  1  0  0  0
  1  2  1  0  0  0
  1 21  1  0  0  0
  1 40  1  0  0  0
  2 19  1  0  0  0
  2  3  1  0  0  0
  2 41  1  0  0  0
  3  4  1  0  0  0
  3 16  1  0  0  0
  3 42  1  0  0  0
  4 21  1  0  0  0
  4  5  1  0  0  0
  4 14  1  0  0  0
  5 11  2  0  0  0
  5  6  1  0  0  0
  6  7  2  0  0  0
  6 43  1  0  0  0
  7  9  1  0  0  0
  7  8  1  0  0  0
  9 10  2  0  0  0
  9 44  1  0  0  0
 10 11  1  0  0  0
 10 45  1  0  0  0
 11 12  1  0  0  0
 12 13  1  0  0  0
 12 14  1  0  0  0
 14 15  2  0  0  0
 16 18  2  0  0  0
 16 17  1  0  0  0
 17 23  1  0  0  0
 17 19  1  0  0  0
 19 20  2  0  0  0
 21 22  1  0  0  0
 23 24  1  0  0  0
 23 28  1  0  0  0
 23 46  1  0  0  0
 24 25  1  0  0  0
 24 47  1  0  0  0
 24 48  1  0  0  0
 25 26  1  0  0  0
 25 49  1  0  0  0
 25 50  1  0  0  0
 26 27  1  0  0  0
 26 51  1  0  0  0
 26 52  1  0  0  0
 27 28  1  0  0  0
 27 53  1  0  0  0
 27 54  1  0  0  0
 28 55  1  0  0  0
 28 56  1  0  0  0
 29 35  1  0  0  0
 29 57  1  0  0  0
 29 58  1  0  0  0
 30 39  2  0  0  0
 30 31  1  0  0  0
 30 59  1  0  0  0
 31 32  2  0  0  0
 31 60  1  0  0  0
 32 33  1  0  0  0
 32 61  1  0  0  0
 33 34  2  0  0  0
 33 37  1  0  0  0
 34 35  1  0  0  0
 34 39  1  0  0  0
 35 36  2  0  0  0
 36 37  1  0  0  0
 36 62  1  0  0  0
 37 38  1  0  0  0
 39 63  1  0  0  0
M  END
> <s_m_entry_id>
408384

> <s_m_entry_name>
decoys_final_0_docked_vina.sdf.2513

> <MODEL>
1

> <REMARK>
  Name = ZINC16021426
                            x       y       z     vdW  Elec       q    Type
                         _______ _______ _______ _____ _____    ______ ____

> <TORSDO>
F 3

> <minimizedAffinity>
-11.3136532251528

> <s_m_Source_Path>
/Users/sinko/Documents/Modulus/DUD-AD_Enrichment/docked_dude/mk14

> <s_m_Source_File>
decoys_final_0_docked_vina.sdf.gz

> <i_m_Source_File_Index>
2513

> <s_m_subgroup_title>
Top100Docking

> <s_m_subgroupid>
Top100Docking_copy1

> <b_m_subgroup_collapsed>
0

$$$$
