# Supplementary material for: ModBinddG: A simulation-based absolute predictor of free energy of binding based on population reweighting
Source: Proc Natl Acad Sci U S A. 2026 Jun 15;123(25):e2513285123. doi: 10.1073/pnas.2513285123 (PMC13291613; doi:10.1073/pnas.2513285123)
Supplement: Supplementary file 2 — Dataset S01 (GZ) [file pnas.2513285123.sd01.gz › SI_PNAS_V2/MK14_Enrichment/CHEMBL494270.sdf]

CHEMBL494270
                    3D
 Schrodinger Suite 2022-1.
 63 67  0  0  1  0            999 V2000
   -3.1930    0.3780   19.1960 C   0  0  0  0  0  0
   -3.7210    1.0430   20.3130 C   0  0  0  0  0  0
   -3.5940    0.5210   21.5640 C   0  0  0  0  0  0
   -2.9280   -0.6980   21.7420 C   0  0  0  0  0  0
   -2.3890   -1.3810   20.6190 C   0  0  1  0  0  0
   -1.7300   -2.6020   20.8490 C   0  0  0  0  0  0
   -1.6380   -3.0580   22.0780 N   0  0  0  0  0  0
   -2.1200   -2.4480   23.0950 N   0  0  0  0  0  0
   -2.0100   -2.8520   23.9700 H   0  0  0  0  0  0
   -2.7620   -1.2950   23.0120 C   0  0  0  0  0  0
   -2.5350   -0.8300   19.3410 C   0  0  0  0  0  0
   -5.8240    0.5860   18.0200 C   0  0  0  0  0  0
   -4.6130    1.0780   17.2700 C   0  0  0  0  0  0
   -4.7600    1.6380   16.0160 C   0  0  0  0  0  0
   -3.6560    2.0920   15.3210 C   0  0  0  0  0  0
   -2.3830    1.9880   15.8860 C   0  0  0  0  0  0
   -2.2290    1.4240   17.1520 C   0  0  0  0  0  0
   -3.3470    0.9740   17.8470 C   0  0  0  0  0  0
   -1.2010    2.4740   15.1430 C   0  0  0  0  0  0
   -1.3140    3.5300   14.3130 N   0  0  0  0  0  0
   -2.1710    3.9710   14.2030 H   0  0  0  0  0  0
   -0.1270    1.9200   15.2800 O   0  0  0  0  0  0
   -0.1420    4.0110   13.5760 C   0  0  0  0  0  0
   -0.3230    4.3310   12.0910 C   0  0  0  0  0  0
    0.4540    3.0830   12.5150 C   0  0  0  0  0  0
   -3.2610   -0.6820   24.1490 N   0  0  0  0  0  0
   -3.7900    0.1270   24.0730 H   0  0  0  0  0  0
   -2.9910   -1.2580   25.4700 C   0  0  0  0  0  0
   -2.3760   -0.1890   26.3760 C   0  0  0  0  0  0
   -1.1580    0.3410   25.7490 N   0  0  0  0  0  0
   -0.0320   -0.5900   25.9140 C   0  0  0  0  0  0
    1.1980   -0.0280   25.1960 C   0  0  0  0  0  0
    1.4920    1.2730   25.7120 O   0  0  0  0  0  0
    0.4170    2.2060   25.5670 C   0  0  0  0  0  0
   -0.8210    1.6660   26.2890 C   0  0  0  0  0  0
   -4.2372    1.9833   20.1875 H   0  0  0  0  0  0
   -4.0058    1.0466   22.4128 H   0  0  0  0  0  0
   -1.4471   -0.8469   20.7438 H   0  0  0  0  0  0
   -1.3025   -3.1633   20.0313 H   0  0  0  0  0  0
   -2.1404   -1.3376   18.4732 H   0  0  0  0  0  0
   -6.7168    0.7488   17.4163 H   0  0  0  0  0  0
   -5.7156   -0.4785   18.2278 H   0  0  0  0  0  0
   -5.9167    1.1314   18.9592 H   0  0  0  0  0  0
   -5.7418    1.7226   15.5741 H   0  0  0  0  0  0
   -3.7770    2.5276   14.3402 H   0  0  0  0  0  0
   -1.2450    1.3381   17.5888 H   0  0  0  0  0  0
    0.5598    4.6358   14.1284 H   0  0  0  0  0  0
    0.5130    5.0180   11.9598 H   0  0  0  0  0  0
   -1.3028    3.8793   11.9357 H   0  0  0  0  0  0
   -0.3511    2.3507   12.4553 H   0  0  0  0  0  0
    1.4648    3.4894   12.4793 H   0  0  0  0  0  0
   -2.2956   -2.0911   25.3676 H   0  0  0  0  0  0
   -3.9235   -1.6131   25.9087 H   0  0  0  0  0  0
   -2.1252   -0.6309   27.3403 H   0  0  0  0  0  0
   -3.0918    0.6203   26.5202 H   0  0  0  0  0  0
   -0.2938   -1.5564   25.4832 H   0  0  0  0  0  0
    0.1892   -0.7079   26.9748 H   0  0  0  0  0  0
    0.9940    0.0427   24.1276 H   0  0  0  0  0  0
    2.0498   -0.6867   25.3653 H   0  0  0  0  0  0
    0.1913    2.3383   24.5089 H   0  0  0  0  0  0
    0.7044    3.1620   26.0047 H   0  0  0  0  0  0
   -0.6112    1.5809   27.3552 H   0  0  0  0  0  0
   -1.6584    2.3458   26.1318 H   0  0  0  0  0  0
  1 11  2  0  0  0
  1  2  1  0  0  0
  1 18  1  0  0  0
  2  3  2  0  0  0
  2 36  1  0  0  0
  3  4  1  0  0  0
  3 37  1  0  0  0
  4 10  2  0  0  0
  4  5  1  0  0  0
  5 11  1  0  0  0
  5  6  1  0  0  0
  5 38  1  0  0  0
  6  7  2  0  0  0
  6 39  1  0  0  0
  7  8  1  0  0  0
  8  9  1  0  0  0
  8 10  1  0  0  0
 10 26  1  0  0  0
 11 40  1  0  0  0
 12 13  1  0  0  0
 12 41  1  0  0  0
 12 42  1  0  0  0
 12 43  1  0  0  0
 13 18  1  0  0  0
 13 14  2  0  0  0
 14 15  1  0  0  0
 14 44  1  0  0  0
 15 16  2  0  0  0
 15 45  1  0  0  0
 16 17  1  0  0  0
 16 19  1  0  0  0
 17 18  2  0  0  0
 17 46  1  0  0  0
 19 22  2  0  0  0
 19 20  1  0  0  0
 20 21  1  0  0  0
 20 23  1  0  0  0
 23 24  1  0  0  0
 23 25  1  0  0  0
 23 47  1  0  0  0
 24 25  1  0  0  0
 24 48  1  0  0  0
 24 49  1  0  0  0
 25 50  1  0  0  0
 25 51  1  0  0  0
 26 28  1  0  0  0
 26 27  1  0  0  0
 28 29  1  0  0  0
 28 52  1  0  0  0
 28 53  1  0  0  0
 29 30  1  0  0  0
 29 54  1  0  0  0
 29 55  1  0  0  0
 30 31  1  0  0  0
 30 35  1  0  0  0
 31 32  1  0  0  0
 31 56  1  0  0  0
 31 57  1  0  0  0
 32 33  1  0  0  0
 32 58  1  0  0  0
 32 59  1  0  0  0
 33 34  1  0  0  0
 34 35  1  0  0  0
 34 60  1  0  0  0
 34 61  1  0  0  0
 35 62  1  0  0  0
 35 63  1  0  0  0
M  END
> <s_m_entry_id>
408458

> <s_m_entry_name>
actives_final_docked_vina.sdf.1600

> <MODEL>
1

> <REMARK>
  Name = CHEMBL494270
                            x       y       z     vdW  Elec       q    Type
                         _______ _______ _______ _____ _____    ______ ____

> <TORSDO>
F 7

> <minimizedAffinity>
-10.4970210234058

> <s_m_Source_Path>
/Users/sinko/Documents/Modulus/DUD-AD_Enrichment/docked_dude/mk14

> <s_m_Source_File>
actives_final_docked_vina.sdf.gz

> <i_m_Source_File_Index>
1600

> <s_user_duplicate_titles>
CHEMBL494270,CHEMBL494270,CHEMBL494270,CHEMBL494270,CHEMBL494270,CHEMBL494270,CHEMBL494270,CHEMBL494270,CHEMBL494270,CHEMBL494270,CHEMBL494270,CHEMBL494270,CHEMBL494270,CHEMBL494270,CHEMBL494270,CHEMBL494270,CHEMBL494270,CHEMBL494270

> <s_m_subgroup_title>
Top100Docking

> <s_m_subgroupid>
Top100Docking_copy1

> <b_m_subgroup_collapsed>
0

$$$$
