# Supplementary material for: ModBinddG: A simulation-based absolute predictor of free energy of binding based on population reweighting
Source: Proc Natl Acad Sci U S A. 2026 Jun 15;123(25):e2513285123. doi: 10.1073/pnas.2513285123 (PMC13291613; doi:10.1073/pnas.2513285123)
Supplement: Supplementary file 2 — Dataset S01 (GZ) [file pnas.2513285123.sd01.gz › SI_PNAS_V2/MK14_Enrichment/CHEMBL1098822.sdf]

CHEMBL1098822
                    3D
 Schrodinger Suite 2022-1.
 43 47  0  0  1  0            999 V2000
   -2.7540    3.1320   20.9590 C   0  0  0  0  0  0
   -2.3020    2.1330   21.7730 C   0  0  0  0  0  0
   -2.3950    0.7980   21.3560 C   0  0  0  0  0  0
   -1.9310   -0.2290   22.1950 C   0  0  0  0  0  0
   -2.0330   -1.5670   21.7540 C   0  0  0  0  0  0
   -2.6010   -1.8220   20.4830 C   0  0  0  0  0  0
   -3.0300   -0.8030   19.7170 C   0  0  0  0  0  0
   -1.6390   -2.4860   22.4590 O   0  0  0  0  0  0
   -2.9360    0.4930   20.1340 N   0  0  0  0  0  0
   -3.3890    1.4990   19.3150 C   0  0  0  0  0  0
   -3.3040    2.8130   19.7150 C   0  0  0  0  0  0
   -1.3450    0.0850   23.5150 C   0  0  0  0  0  0
   -2.1740    0.2210   24.6340 C   0  0  0  0  0  0
   -3.5100    0.0670   24.5090 F   0  0  0  0  0  0
   -1.6260    0.5140   25.8640 C   0  0  0  0  0  0
   -0.2440    0.6750   25.9940 C   0  0  0  0  0  0
    0.5840    0.5400   24.8770 C   0  0  0  0  0  0
    0.0390    0.2410   23.6460 C   0  0  0  0  0  0
    0.8400    0.1040   22.5680 F   0  0  0  0  0  0
    0.3420    0.9900   27.3130 C   0  0  0  0  0  0
    1.0930    0.1960   28.0420 N   0  0  0  0  0  0
    1.4230    0.8030   29.1260 N   0  0  0  0  0  0
    0.9000    1.9980   29.1340 C   0  0  0  0  0  0
    0.2100    2.1480   27.9900 O   0  0  0  0  0  0
   -3.9710    1.1690   18.0000 C   0  0  0  0  0  0
   -3.1800    1.2220   16.8500 C   0  0  0  0  0  0
   -3.7280    0.9120   15.6240 C   0  0  0  0  0  0
   -5.0640    0.5470   15.5290 C   0  0  0  0  0  0
   -5.5940    0.2450   14.3240 F   0  0  0  0  0  0
   -5.8550    0.4920   16.6640 C   0  0  0  0  0  0
   -5.3160    0.7950   17.9000 C   0  0  0  0  0  0
   -6.0870    0.7370   19.0080 F   0  0  0  0  0  0
   -2.6851    4.1614   21.2782 H   0  0  0  0  0  0
   -1.8742    2.3725   22.7353 H   0  0  0  0  0  0
   -2.6910   -2.8372   20.1256 H   0  0  0  0  0  0
   -3.4611   -1.0010   18.7468 H   0  0  0  0  0  0
   -3.6631    3.5980   19.0660 H   0  0  0  0  0  0
   -2.2647    0.6194   26.7285 H   0  0  0  0  0  0
    1.6515    0.6698   24.9773 H   0  0  0  0  0  0
    1.0681    2.6554   29.9742 H   0  0  0  0  0  0
   -2.1404    1.5056   16.9222 H   0  0  0  0  0  0
   -3.1177    0.9527   14.7339 H   0  0  0  0  0  0
   -6.8950    0.2120   16.5843 H   0  0  0  0  0  0
  1  2  2  0  0  0
  1 11  1  0  0  0
  1 33  1  0  0  0
  2  3  1  0  0  0
  2 34  1  0  0  0
  3  4  2  0  0  0
  3  9  1  0  0  0
  4 12  1  0  0  0
  4  5  1  0  0  0
  5  8  2  0  0  0
  5  6  1  0  0  0
  6  7  2  0  0  0
  6 35  1  0  0  0
  7  9  1  0  0  0
  7 36  1  0  0  0
  9 10  1  0  0  0
 10 11  2  0  0  0
 10 25  1  0  0  0
 11 37  1  0  0  0
 12 18  2  0  0  0
 12 13  1  0  0  0
 13 15  2  0  0  0
 13 14  1  0  0  0
 15 16  1  0  0  0
 15 38  1  0  0  0
 16 20  1  0  0  0
 16 17  2  0  0  0
 17 18  1  0  0  0
 17 39  1  0  0  0
 18 19  1  0  0  0
 20 24  1  0  0  0
 20 21  2  0  0  0
 21 22  1  0  0  0
 22 23  2  0  0  0
 23 24  1  0  0  0
 23 40  1  0  0  0
 25 26  2  0  0  0
 25 31  1  0  0  0
 26 27  1  0  0  0
 26 41  1  0  0  0
 27 28  2  0  0  0
 27 42  1  0  0  0
 28 30  1  0  0  0
 28 29  1  0  0  0
 30 31  2  0  0  0
 30 43  1  0  0  0
 31 32  1  0  0  0
M  END
> <s_m_entry_id>
408388

> <s_m_entry_name>
actives_final_docked_vina.sdf.7938

> <MODEL>
1

> <REMARK>
  Name = CHEMBL1098822
                            x       y       z     vdW  Elec       q    Type
                         _______ _______ _______ _____ _____    ______ ____

> <TORSDO>
F 3

> <minimizedAffinity>
-11.2186587501656

> <s_m_Source_Path>
/Users/sinko/Documents/Modulus/DUD-AD_Enrichment/docked_dude/mk14

> <s_m_Source_File>
actives_final_docked_vina.sdf.gz

> <i_m_Source_File_Index>
7938

> <s_user_duplicate_titles>
CHEMBL1098822,CHEMBL1098822,CHEMBL1098822,CHEMBL1098822,CHEMBL1098822,CHEMBL1098822,CHEMBL1098822,CHEMBL1098822

> <s_m_subgroup_title>
Top100Docking

> <s_m_subgroupid>
Top100Docking_copy1

> <b_m_subgroup_collapsed>
0

$$$$
