# Supplementary material for: ModBinddG: A simulation-based absolute predictor of free energy of binding based on population reweighting
Source: Proc Natl Acad Sci U S A. 2026 Jun 15;123(25):e2513285123. doi: 10.1073/pnas.2513285123 (PMC13291613; doi:10.1073/pnas.2513285123)
Supplement: Supplementary file 2 — Dataset S01 (GZ) [file pnas.2513285123.sd01.gz › SI_PNAS_V2/MK14_Enrichment/ZINC12182323.sdf]

ZINC12182323
                    3D
 Schrodinger Suite 2022-1.
 66 70  0  0  1  0            999 V2000
   -1.0520    3.3370   24.1100 C   0  0  0  0  0  0
    0.2120    2.8560   23.9920 C   0  0  0  0  0  0
    1.2730    3.7290   23.7530 C   0  0  0  0  0  0
    1.0140    5.0930   23.6470 C   0  0  0  0  0  0
   -0.3240    5.5480   23.7760 C   0  0  0  0  0  0
   -0.5780    6.7360   23.6830 O   0  0  0  0  0  0
   -1.3130    4.6620   24.0020 N   0  0  0  0  0  0
   -2.2260    4.9780   24.0890 H   0  0  0  0  0  0
    2.1070    6.0460   23.3990 C   0  0  0  0  0  0
    2.0060    6.9430   22.3980 N   0  0  0  0  0  0
    1.2470    6.9120   21.7940 H   0  0  0  0  0  0
    3.1020    6.0250   24.0980 O   0  0  0  0  0  0
    3.0420    7.9620   22.2200 C   0  0  0  0  0  0
    2.8230    8.6780   20.9120 C   0  0  0  0  0  0
    3.6920    8.4900   19.8760 C   0  0  0  0  0  0
    3.4470    9.1740   18.6710 C   0  0  0  0  0  0
    4.2940    9.0250   17.5600 C   0  0  0  0  0  0
    4.0250    9.7100   16.4140 C   0  0  0  0  0  0
    2.9220   10.5560   16.3280 C   0  0  0  0  0  0
    2.0810   10.7230   17.3850 C   0  0  0  0  0  0
    2.3240   10.0340   18.5840 C   0  0  0  0  0  0
    1.5160   10.1790   19.6400 N   0  0  0  0  0  0
    1.7380    9.5380   20.7620 C   0  0  0  0  0  0
   -2.1870    2.3780   24.3640 C   0  0  0  0  0  0
   -3.7040    1.1090   20.5850 C   0  0  1  0  0  0
   -2.8560   -0.1180   20.7880 C   0  0  0  0  0  0
   -2.9570   -0.5570   22.2650 C   0  0  0  0  0  0
   -2.1410    0.2850   23.1320 C   0  0  0  0  0  0
   -2.5730    1.7020   23.1040 N   0  0  2  0  0  0
   -3.5930    1.7420   23.0020 H   0  0  0  0  0  0
   -1.9570    2.3630   21.9750 C   0  0  0  0  0  0
   -2.9170    2.4230   20.7730 C   0  0  0  0  0  0
   -5.3220    1.0260   16.6330 C   0  0  0  0  0  0
   -4.0750    1.5800   16.8580 C   0  0  0  0  0  0
   -3.5520    1.6060   18.1370 C   0  0  0  0  0  0
   -4.2750    1.0800   19.1910 C   0  0  0  0  0  0
   -5.5190    0.5220   18.9650 C   0  0  0  0  0  0
   -6.0450    0.4990   17.6870 C   0  0  0  0  0  0
    0.3971    1.7959   24.0832 H   0  0  0  0  0  0
    2.2771    3.3440   23.6530 H   0  0  0  0  0  0
    4.0224    7.4857   22.2135 H   0  0  0  0  0  0
    2.9907    8.6790   23.0394 H   0  0  0  0  0  0
    4.5393    7.8309   19.9947 H   0  0  0  0  0  0
    5.1514    8.3708   17.6185 H   0  0  0  0  0  0
    4.6711    9.6011   15.5555 H   0  0  0  0  0  0
    2.7229   11.0922   15.4119 H   0  0  0  0  0  0
    1.2307   11.3834   17.2995 H   0  0  0  0  0  0
    1.0528    9.6911   21.5826 H   0  0  0  0  0  0
   -3.0429    2.9250   24.7595 H   0  0  0  0  0  0
   -1.8754    1.6323   25.0954 H   0  0  0  0  0  0
   -4.5262    1.0883   21.3003 H   0  0  0  0  0  0
   -1.8183    0.1141   20.5484 H   0  0  0  0  0  0
   -3.2185   -0.9202   20.1452 H   0  0  0  0  0  0
   -2.6341   -1.5939   22.3581 H   0  0  0  0  0  0
   -3.9971   -0.5091   22.5873 H   0  0  0  0  0  0
   -1.0974    0.2181   22.8245 H   0  0  0  0  0  0
   -2.1929   -0.0896   24.1543 H   0  0  0  0  0  0
   -1.0519    1.8266   21.6901 H   0  0  0  0  0  0
   -1.6687    3.3748   22.2600 H   0  0  0  0  0  0
   -3.6163    3.2481   20.9085 H   0  0  0  0  0  0
   -2.3505    2.6389   19.8672 H   0  0  0  0  0  0
   -5.7312    1.0050   15.6338 H   0  0  0  0  0  0
   -3.5106    1.9919   16.0345 H   0  0  0  0  0  0
   -2.5778    2.0375   18.3134 H   0  0  0  0  0  0
   -6.0806    0.1036   19.7872 H   0  0  0  0  0  0
   -7.0203    0.0696   17.5116 H   0  0  0  0  0  0
  1 24  1  0  0  0
  1  2  2  0  0  0
  1  7  1  0  0  0
  2  3  1  0  0  0
  2 39  1  0  0  0
  3  4  2  0  0  0
  3 40  1  0  0  0
  4  5  1  0  0  0
  4  9  1  0  0  0
  5  7  1  0  0  0
  5  6  2  0  0  0
  7  8  1  0  0  0
  9 12  2  0  0  0
  9 10  1  0  0  0
 10 11  1  0  0  0
 10 13  1  0  0  0
 13 14  1  0  0  0
 13 41  1  0  0  0
 13 42  1  0  0  0
 14 15  2  0  0  0
 14 23  1  0  0  0
 15 16  1  0  0  0
 15 43  1  0  0  0
 16 17  2  0  0  0
 16 21  1  0  0  0
 17 18  1  0  0  0
 17 44  1  0  0  0
 18 19  2  0  0  0
 18 45  1  0  0  0
 19 20  1  0  0  0
 19 46  1  0  0  0
 20 21  2  0  0  0
 20 47  1  0  0  0
 21 22  1  0  0  0
 22 23  2  0  0  0
 23 48  1  0  0  0
 24 29  1  0  0  0
 24 49  1  0  0  0
 24 50  1  0  0  0
 25 36  1  0  0  0
 25 32  1  0  0  0
 25 26  1  0  0  0
 25 51  1  0  0  0
 26 27  1  0  0  0
 26 52  1  0  0  0
 26 53  1  0  0  0
 27 28  1  0  0  0
 27 54  1  0  0  0
 27 55  1  0  0  0
 28 29  1  0  0  0
 28 56  1  0  0  0
 28 57  1  0  0  0
 29 30  1  0  0  0
 29 31  1  0  0  0
 31 32  1  0  0  0
 31 58  1  0  0  0
 31 59  1  0  0  0
 32 60  1  0  0  0
 32 61  1  0  0  0
 33 34  2  0  0  0
 33 38  1  0  0  0
 33 62  1  0  0  0
 34 35  1  0  0  0
 34 63  1  0  0  0
 35 36  2  0  0  0
 35 64  1  0  0  0
 36 37  1  0  0  0
 37 38  2  0  0  0
 37 65  1  0  0  0
 38 66  1  0  0  0
M  END
> <s_m_entry_id>
408412

> <s_m_entry_name>
decoys_final_13_docked_vina.sdf.6038

> <MODEL>
1

> <REMARK>
  Name = ZINC12182323
                            x       y       z     vdW  Elec       q    Type
                         _______ _______ _______ _____ _____    ______ ____

> <TORSDO>
F 6

> <minimizedAffinity>
-10.7395143379507

> <s_m_Source_Path>
/Users/sinko/Documents/Modulus/DUD-AD_Enrichment/docked_dude/mk14

> <s_m_Source_File>
decoys_final_13_docked_vina.sdf.gz

> <i_m_Source_File_Index>
6038

> <s_m_subgroup_title>
Top100Docking

> <s_m_subgroupid>
Top100Docking_copy1

> <b_m_subgroup_collapsed>
0

$$$$
