# Supplementary material for: ModBinddG: A simulation-based absolute predictor of free energy of binding based on population reweighting
Source: Proc Natl Acad Sci U S A. 2026 Jun 15;123(25):e2513285123. doi: 10.1073/pnas.2513285123 (PMC13291613; doi:10.1073/pnas.2513285123)
Supplement: Supplementary file 2 — Dataset S01 (GZ) [file pnas.2513285123.sd01.gz › SI_PNAS_V2/MK14_Enrichment/ZINC21248319.sdf]

ZINC21248319
                    3D
 Schrodinger Suite 2022-1.
 56 61  0  0  1  0            999 V2000
   -0.4590    0.7700   24.1250 C   0  0  1  0  0  0
   -1.2510    0.9440   22.8510 C   0  0  0  0  0  0
   -1.7810    2.0940   22.4040 C   0  0  0  0  0  0
   -1.6740    3.2950   23.0270 N   0  0  0  0  0  0
   -1.3980    4.1910   22.4510 H   0  0  0  0  0  0
   -1.8890    3.5100   24.3850 C   0  0  0  0  0  0
   -2.8970    4.3320   24.8550 C   0  0  0  0  0  0
   -3.0000    4.5680   26.2160 C   0  0  0  0  0  0
   -2.1040    3.9850   27.0930 C   0  0  0  0  0  0
   -1.1110    3.1420   26.6250 C   0  0  0  0  0  0
   -1.0160    2.8890   25.2660 C   0  0  0  0  0  0
   -2.5560    2.1280   21.0970 C   0  0  0  0  0  0
   -3.2640    0.7930   20.8710 C   0  0  2  0  0  0
   -2.1870   -0.3020   20.8290 C   0  0  0  0  0  0
   -1.4150   -0.2520   22.1130 C   0  0  0  0  0  0
   -0.9080   -1.2750   22.5320 O   0  0  0  0  0  0
   -0.0630    2.0100   24.7580 N   0  0  0  0  0  0
    1.0030    2.2690   24.8430 H   0  0  0  0  0  0
   -3.2350   -2.3040   29.0800 C   0  0  0  0  0  0
   -2.0770   -1.6680   29.5220 C   0  0  0  0  0  0
   -1.3020   -0.9470   28.6670 C   0  0  0  0  0  0
   -1.6740   -0.8390   27.3160 C   0  0  0  0  0  0
   -0.9000   -0.1030   26.4020 C   0  0  0  0  0  0
   -1.2910   -0.0200   25.1010 C   0  0  0  0  0  0
   -2.4540   -0.6510   24.6600 C   0  0  0  0  0  0
   -3.2250   -1.3760   25.5150 C   0  0  0  0  0  0
   -2.8520   -1.4840   26.8660 C   0  0  0  0  0  0
   -3.6270   -2.2200   27.7800 C   0  0  0  0  0  0
   -4.0110    0.8260   19.5630 C   0  0  0  0  0  0
   -3.3670    1.2370   18.4110 C   0  0  0  0  0  0
   -4.0490    1.2610   17.2090 C   0  0  0  0  0  0
   -5.3810    0.8830   17.1610 C   0  0  0  0  0  0
   -6.0500    0.9110   15.9880 F   0  0  0  0  0  0
   -6.0250    0.4770   18.3160 C   0  0  0  0  0  0
   -5.3390    0.4490   19.5170 C   0  0  0  0  0  0
    0.4399    0.1975   23.8963 H   0  0  0  0  0  0
   -3.5934    4.7822   24.1631 H   0  0  0  0  0  0
   -3.7820    5.2091   26.5952 H   0  0  0  0  0  0
   -2.1760    4.1862   28.1516 H   0  0  0  0  0  0
   -0.4180    2.6873   27.3174 H   0  0  0  0  0  0
   -1.8691    2.3188   20.2725 H   0  0  0  0  0  0
   -3.2944    2.9289   21.1335 H   0  0  0  0  0  0
   -3.9579    0.5987   21.6889 H   0  0  0  0  0  0
   -1.5130   -0.1163   19.9928 H   0  0  0  0  0  0
   -2.6643   -1.2769   20.7302 H   0  0  0  0  0  0
   -3.8360   -2.8741   29.7729 H   0  0  0  0  0  0
   -1.7817   -1.7428   30.5582 H   0  0  0  0  0  0
   -0.4071   -0.4620   29.0278 H   0  0  0  0  0  0
    0.0002    0.3932   26.7334 H   0  0  0  0  0  0
   -2.7545   -0.5681   23.6260 H   0  0  0  0  0  0
   -4.1181   -1.8647   25.1545 H   0  0  0  0  0  0
   -4.5290   -2.7170   27.4548 H   0  0  0  0  0  0
   -2.3309    1.5394   18.4501 H   0  0  0  0  0  0
   -3.5435    1.5744   16.3075 H   0  0  0  0  0  0
   -7.0633    0.1819   18.2801 H   0  0  0  0  0  0
   -5.8420    0.1323   20.4187 H   0  0  0  0  0  0
  1 17  1  0  0  0
  1 24  1  0  0  0
  1  2  1  0  0  0
  1 36  1  0  0  0
  2  3  2  0  0  0
  2 15  1  0  0  0
  3  4  1  0  0  0
  3 12  1  0  0  0
  4  6  1  0  0  0
  4  5  1  0  0  0
  6  7  2  0  0  0
  6 11  1  0  0  0
  7  8  1  0  0  0
  7 37  1  0  0  0
  8  9  2  0  0  0
  8 38  1  0  0  0
  9 10  1  0  0  0
  9 39  1  0  0  0
 10 11  2  0  0  0
 10 40  1  0  0  0
 11 17  1  0  0  0
 12 13  1  0  0  0
 12 41  1  0  0  0
 12 42  1  0  0  0
 13 29  1  0  0  0
 13 14  1  0  0  0
 13 43  1  0  0  0
 14 15  1  0  0  0
 14 44  1  0  0  0
 14 45  1  0  0  0
 15 16  2  0  0  0
 17 18  1  0  0  0
 19 20  1  0  0  0
 19 28  2  0  0  0
 19 46  1  0  0  0
 20 21  2  0  0  0
 20 47  1  0  0  0
 21 22  1  0  0  0
 21 48  1  0  0  0
 22 23  2  0  0  0
 22 27  1  0  0  0
 23 24  1  0  0  0
 23 49  1  0  0  0
 24 25  2  0  0  0
 25 26  1  0  0  0
 25 50  1  0  0  0
 26 27  2  0  0  0
 26 51  1  0  0  0
 27 28  1  0  0  0
 28 52  1  0  0  0
 29 30  2  0  0  0
 29 35  1  0  0  0
 30 31  1  0  0  0
 30 53  1  0  0  0
 31 32  2  0  0  0
 31 54  1  0  0  0
 32 34  1  0  0  0
 32 33  1  0  0  0
 34 35  2  0  0  0
 34 55  1  0  0  0
 35 56  1  0  0  0
M  END
> <s_m_entry_id>
408405

> <s_m_entry_name>
decoys_final_19_docked_vina.sdf.631

> <MODEL>
1

> <REMARK>
  Name = ZINC21248319
                            x       y       z     vdW  Elec       q    Type
                         _______ _______ _______ _____ _____    ______ ____

> <TORSDO>
F 2

> <minimizedAffinity>
-10.7891976035495

> <s_m_Source_Path>
/Users/sinko/Documents/Modulus/DUD-AD_Enrichment/docked_dude/mk14

> <s_m_Source_File>
decoys_final_19_docked_vina.sdf.gz

> <i_m_Source_File_Index>
631

> <s_m_subgroup_title>
Top100Docking

> <s_m_subgroupid>
Top100Docking_copy1

> <b_m_subgroup_collapsed>
0

$$$$
