# Supplementary material for: ModBinddG: A simulation-based absolute predictor of free energy of binding based on population reweighting
Source: Proc Natl Acad Sci U S A. 2026 Jun 15;123(25):e2513285123. doi: 10.1073/pnas.2513285123 (PMC13291613; doi:10.1073/pnas.2513285123)
Supplement: Supplementary file 2 — Dataset S01 (GZ) [file pnas.2513285123.sd01.gz › SI_PNAS_V2/MK14_Enrichment/ZINC08733747.sdf]

ZINC08733747
                    3D
 Schrodinger Suite 2022-1.
 62 67  0  0  1  0            999 V2000
   -2.6390    1.6800   27.2200 C   0  0  0  0  0  0
   -1.9070    0.3420   27.3290 C   0  0  1  0  0  0
   -1.7590   -0.2980   25.9620 C   0  0  0  0  0  0
   -0.4320   -0.3980   25.7490 N   0  0  0  0  0  0
    0.2720    0.0790   26.7840 C   0  0  0  0  0  0
    1.4860    0.0930   26.8250 O   0  0  0  0  0  0
   -2.6490   -0.6460   25.2160 O   0  0  0  0  0  0
   -0.5170    0.5460   27.7680 N   0  0  0  0  0  0
   -0.2250    0.9370   28.6070 H   0  0  0  0  0  0
   -2.6340   -0.5840   28.2710 C   0  0  0  0  0  0
   -2.7700   -0.2300   29.6120 C   0  0  0  0  0  0
   -3.4250   -1.0400   30.4880 C   0  0  0  0  0  0
   -3.9640   -2.2570   30.0380 C   0  0  0  0  0  0
   -4.6420   -3.1230   30.9130 C   0  0  0  0  0  0
   -5.1510   -4.2940   30.4420 C   0  0  0  0  0  0
   -5.0100   -4.6500   29.1030 C   0  0  0  0  0  0
   -4.3600   -3.8370   28.2260 C   0  0  0  0  0  0
   -3.8210   -2.6200   28.6750 C   0  0  0  0  0  0
   -3.1430   -1.7540   27.8000 C   0  0  0  0  0  0
    0.1670   -0.9650   24.5390 C   0  0  0  0  0  0
   -0.3590   -0.2360   23.3290 C   0  0  0  0  0  0
   -1.0330   -0.9100   22.3760 N   0  0  0  0  0  0
   -1.2630   -2.3560   22.5030 C   0  0  0  0  0  0
   -2.7630   -2.6310   22.3550 C   0  0  0  0  0  0
   -3.2600   -2.0280   21.0400 C   0  0  0  0  0  0
   -3.0470   -0.5130   21.0550 C   0  0  1  0  0  0
   -1.5510   -0.2140   21.1910 C   0  0  0  0  0  0
   -0.1750    0.9570   23.2120 O   0  0  0  0  0  0
   -3.5640    0.0830   19.7700 C   0  0  0  0  0  0
   -2.8830    0.4810   18.7320 N   0  0  0  0  0  0
   -3.4710    1.0010   17.6350 C   0  0  0  0  0  0
   -2.8760    1.4710   16.4440 C   0  0  0  0  0  0
   -3.6410    1.9670   15.4340 C   0  0  0  0  0  0
   -5.0240    2.0310   15.5320 C   0  0  0  0  0  0
   -5.6450    1.5820   16.6830 C   0  0  0  0  0  0
   -4.8810    1.0790   17.7070 C   0  0  0  0  0  0
   -5.2090    0.4010   19.3150 S   0  0  0  0  0  0
   -3.6649    1.5080   26.8942 H   0  0  0  0  0  0
   -2.6449    2.1718   28.1927 H   0  0  0  0  0  0
   -2.1298    2.3153   26.4953 H   0  0  0  0  0  0
   -2.3524    0.6994   29.9702 H   0  0  0  0  0  0
   -3.5279   -0.7458   31.5221 H   0  0  0  0  0  0
   -4.7570   -2.8579   31.9536 H   0  0  0  0  0  0
   -5.6735   -4.9630   31.1097 H   0  0  0  0  0  0
   -5.4195   -5.5836   28.7464 H   0  0  0  0  0  0
   -4.2608   -4.1288   27.1909 H   0  0  0  0  0  0
   -3.0252   -2.0136   26.7583 H   0  0  0  0  0  0
   -0.0911   -2.0216   24.4669 H   0  0  0  0  0  0
    1.2506   -0.8569   24.5854 H   0  0  0  0  0  0
   -0.9273   -2.6922   23.4840 H   0  0  0  0  0  0
   -0.7185   -2.8805   21.7178 H   0  0  0  0  0  0
   -3.2993   -2.1769   23.1882 H   0  0  0  0  0  0
   -2.9360   -3.7072   22.3492 H   0  0  0  0  0  0
   -4.3215   -2.2442   20.9197 H   0  0  0  0  0  0
   -2.7065   -2.4642   20.2084 H   0  0  0  0  0  0
   -3.5829   -0.0787   21.8989 H   0  0  0  0  0  0
   -1.0276   -0.5695   20.3034 H   0  0  0  0  0  0
   -1.4045    0.8598   21.3077 H   0  0  0  0  0  0
   -1.8028    1.4391   16.3274 H   0  0  0  0  0  0
   -3.1739    2.3233   14.5277 H   0  0  0  0  0  0
   -5.6055    2.4289   14.7135 H   0  0  0  0  0  0
   -6.7205    1.6290   16.7698 H   0  0  0  0  0  0
  1  2  1  0  0  0
  1 38  1  0  0  0
  1 39  1  0  0  0
  1 40  1  0  0  0
  2  8  1  0  0  0
  2 10  1  0  0  0
  2  3  1  0  0  0
  3  4  1  0  0  0
  3  7  2  0  0  0
  4  5  1  0  0  0
  4 20  1  0  0  0
  5  6  2  0  0  0
  5  8  1  0  0  0
  8  9  1  0  0  0
 10 11  1  0  0  0
 10 19  2  0  0  0
 11 12  2  0  0  0
 11 41  1  0  0  0
 12 13  1  0  0  0
 12 42  1  0  0  0
 13 14  2  0  0  0
 13 18  1  0  0  0
 14 15  1  0  0  0
 14 43  1  0  0  0
 15 16  2  0  0  0
 15 44  1  0  0  0
 16 17  1  0  0  0
 16 45  1  0  0  0
 17 18  2  0  0  0
 17 46  1  0  0  0
 18 19  1  0  0  0
 19 47  1  0  0  0
 20 21  1  0  0  0
 20 48  1  0  0  0
 20 49  1  0  0  0
 21 22  1  0  0  0
 21 28  2  0  0  0
 22 23  1  0  0  0
 22 27  1  0  0  0
 23 24  1  0  0  0
 23 50  1  0  0  0
 23 51  1  0  0  0
 24 25  1  0  0  0
 24 52  1  0  0  0
 24 53  1  0  0  0
 25 26  1  0  0  0
 25 54  1  0  0  0
 25 55  1  0  0  0
 26 29  1  0  0  0
 26 27  1  0  0  0
 26 56  1  0  0  0
 27 57  1  0  0  0
 27 58  1  0  0  0
 29 30  2  0  0  0
 29 37  1  0  0  0
 30 31  1  0  0  0
 31 36  1  0  0  0
 31 32  2  0  0  0
 32 33  1  0  0  0
 32 59  1  0  0  0
 33 34  2  0  0  0
 33 60  1  0  0  0
 34 35  1  0  0  0
 34 61  1  0  0  0
 35 36  2  0  0  0
 35 62  1  0  0  0
 36 37  1  0  0  0
M  END
> <s_m_entry_id>
408475

> <s_m_entry_name>
decoys_final_22_docked_vina.sdf.2912

> <MODEL>
1

> <REMARK>
  Name = ZINC08733747
                            x       y       z     vdW  Elec       q    Type
                         _______ _______ _______ _____ _____    ______ ____

> <TORSDO>
F 4

> <minimizedAffinity>
-10.4503702693819

> <s_m_Source_Path>
/Users/sinko/Documents/Modulus/DUD-AD_Enrichment/docked_dude/mk14

> <s_m_Source_File>
decoys_final_22_docked_vina.sdf.gz

> <i_m_Source_File_Index>
2912

> <s_m_subgroup_title>
Top100Docking

> <s_m_subgroupid>
Top100Docking_copy1

> <b_m_subgroup_collapsed>
0

$$$$
