# Supplementary material for: ModBinddG: A simulation-based absolute predictor of free energy of binding based on population reweighting
Source: Proc Natl Acad Sci U S A. 2026 Jun 15;123(25):e2513285123. doi: 10.1073/pnas.2513285123 (PMC13291613; doi:10.1073/pnas.2513285123)
Supplement: Supplementary file 2 — Dataset S01 (GZ) [file pnas.2513285123.sd01.gz › SI_PNAS_V2/MK14_Enrichment/ZINC09450403.sdf]

ZINC09450403
                    3D
 Schrodinger Suite 2022-1.
 60 65  0  0  1  0            999 V2000
   -0.3160    6.2740   24.1710 C   0  0  0  0  0  0
   -0.2660    4.8140   24.2840 N   0  0  0  0  0  0
   -1.3850    4.1460   24.5980 C   0  0  0  0  0  0
   -1.4040    2.6510   24.7390 C   0  0  1  0  0  0
   -0.0410    2.0760   24.4770 C   0  0  0  0  0  0
    1.0050    2.8510   24.1620 N   0  0  0  0  0  0
    1.8660    2.4350   23.9970 H   0  0  0  0  0  0
    0.1150    0.8760   24.5510 O   0  0  0  0  0  0
   -1.8570    2.2770   26.1540 C   0  0  0  0  0  0
   -2.2080    0.8120   26.2090 C   0  0  0  0  0  0
   -2.3310    0.2160   27.4540 C   0  0  0  0  0  0
   -2.6690   -1.1190   27.5620 C   0  0  0  0  0  0
   -2.8890   -1.8690   26.4210 C   0  0  0  0  0  0
   -2.7640   -1.2840   25.1790 C   0  0  0  0  0  0
   -2.4190    0.0630   25.0640 C   0  0  0  0  0  0
   -2.2990    0.5960   23.7840 N   0  0  0  0  0  0
   -3.2380   -0.0290   22.8440 C   0  0  0  0  0  0
   -2.9390    0.4710   21.4280 C   0  0  0  0  0  0
   -3.0730    1.9420   21.4000 N   0  0  1  0  0  0
   -4.0260    2.1960   21.6890 H   0  0  0  0  0  0
   -2.1060    2.5570   22.3370 C   0  0  0  0  0  0
   -2.4120    2.0560   23.7500 C   0  0  2  0  0  0
   -2.4110    4.7670   24.7730 O   0  0  0  0  0  0
    0.8990    4.1850   24.0700 C   0  0  0  0  0  0
    1.8830    4.8390   23.7860 O   0  0  0  0  0  0
   -2.7970   -1.7450   28.8970 N   0  3  0  0  0  0
   -3.6130   -2.6310   29.0780 O   0  0  0  0  0  0
   -2.0860   -1.3750   29.8140 O   0  5  0  0  0  0
   -2.8380    2.4460   20.0300 C   0  0  0  0  0  0
   -3.7920    1.7570   19.0890 C   0  0  0  0  0  0
   -5.0170    1.3140   19.5490 C   0  0  0  0  0  0
   -5.8950    0.6810   18.6890 C   0  0  0  0  0  0
   -5.5470    0.4890   17.3620 C   0  0  0  0  0  0
   -4.3130    0.9360   16.8970 C   0  0  0  0  0  0
   -4.2100    0.6320   15.5710 O   0  0  0  0  0  0
   -5.5540    0.3620   15.1320 C   0  0  0  0  0  0
   -6.2180   -0.0940   16.3260 O   0  0  0  0  0  0
   -3.4400    1.5740   17.7640 C   0  0  0  0  0  0
    0.6725    6.6529   23.9116 H   0  0  0  0  0  0
   -1.0274    6.5547   23.3943 H   0  0  0  0  0  0
   -0.6304    6.7021   25.1229 H   0  0  0  0  0  0
   -2.7307    2.8701   26.4241 H   0  0  0  0  0  0
   -1.0524    2.4843   26.8595 H   0  0  0  0  0  0
   -2.1622    0.7959   28.3493 H   0  0  0  0  0  0
   -3.1584   -2.9116   26.5037 H   0  0  0  0  0  0
   -2.9334   -1.8689   24.2871 H   0  0  0  0  0  0
   -4.2583    0.2410   23.1165 H   0  0  0  0  0  0
   -3.1200   -1.1120   22.8791 H   0  0  0  0  0  0
   -3.6489    0.0284   20.7292 H   0  0  0  0  0  0
   -1.9215    0.1938   21.1524 H   0  0  0  0  0  0
   -2.2100    3.6416   22.3059 H   0  0  0  0  0  0
   -1.0939    2.2631   22.0589 H   0  0  0  0  0  0
   -3.4220    2.3522   24.0332 H   0  0  0  0  0  0
   -1.8126    2.2257   19.7330 H   0  0  0  0  0  0
   -3.0149    3.5212   20.0034 H   0  0  0  0  0  0
   -5.2911    1.4618   20.5831 H   0  0  0  0  0  0
   -6.8521    0.3363   19.0518 H   0  0  0  0  0  0
   -5.5383   -0.4439   14.3983 H   0  0  0  0  0  0
   -6.0161    1.2898   14.7947 H   0  0  0  0  0  0
   -2.4850    1.9282   17.4051 H   0  0  0  0  0  0
  1  2  1  0  0  0
  1 39  1  0  0  0
  1 40  1  0  0  0
  1 41  1  0  0  0
  2  3  1  0  0  0
  2 24  1  0  0  0
  3  4  1  0  0  0
  3 23  2  0  0  0
  4  5  1  0  0  0
  4  9  1  0  0  0
  4 22  1  0  0  0
  5  8  2  0  0  0
  5  6  1  0  0  0
  6  7  1  0  0  0
  6 24  1  0  0  0
  9 10  1  0  0  0
  9 42  1  0  0  0
  9 43  1  0  0  0
 10 11  2  0  0  0
 10 15  1  0  0  0
 11 12  1  0  0  0
 11 44  1  0  0  0
 12 26  1  0  0  0
 12 13  2  0  0  0
 13 14  1  0  0  0
 13 45  1  0  0  0
 14 15  2  0  0  0
 14 46  1  0  0  0
 15 16  1  0  0  0
 16 17  1  0  0  0
 16 22  1  0  0  0
 17 18  1  0  0  0
 17 47  1  0  0  0
 17 48  1  0  0  0
 18 19  1  0  0  0
 18 49  1  0  0  0
 18 50  1  0  0  0
 19 20  1  0  0  0
 19 21  1  0  0  0
 19 29  1  0  0  0
 21 22  1  0  0  0
 21 51  1  0  0  0
 21 52  1  0  0  0
 22 53  1  0  0  0
 24 25  2  0  0  0
 26 27  2  0  0  0
 26 28  1  0  0  0
 29 30  1  0  0  0
 29 54  1  0  0  0
 29 55  1  0  0  0
 30 31  1  0  0  0
 30 38  2  0  0  0
 31 32  2  0  0  0
 31 56  1  0  0  0
 32 33  1  0  0  0
 32 57  1  0  0  0
 33 34  2  0  0  0
 33 37  1  0  0  0
 34 38  1  0  0  0
 34 35  1  0  0  0
 35 36  1  0  0  0
 36 37  1  0  0  0
 36 58  1  0  0  0
 36 59  1  0  0  0
 38 60  1  0  0  0
M  CHG  2  26   1  28  -1
M  END
> <s_m_entry_id>
408395

> <s_m_entry_name>
decoys_final_24_docked_vina.sdf.3082

> <MODEL>
1

> <REMARK>
  Name = ZINC09450403
                            x       y       z     vdW  Elec       q    Type
                         _______ _______ _______ _____ _____    ______ ____

> <TORSDO>
F 3

> <minimizedAffinity>
-10.8945194560109

> <s_m_Source_Path>
/Users/sinko/Documents/Modulus/DUD-AD_Enrichment/docked_dude/mk14

> <s_m_Source_File>
decoys_final_24_docked_vina.sdf.gz

> <i_m_Source_File_Index>
3082

> <s_m_subgroup_title>
Top100Docking

> <s_m_subgroupid>
Top100Docking_copy1

> <b_m_subgroup_collapsed>
0

$$$$
