# Supplementary material for: ModBinddG: A simulation-based absolute predictor of free energy of binding based on population reweighting
Source: Proc Natl Acad Sci U S A. 2026 Jun 15;123(25):e2513285123. doi: 10.1073/pnas.2513285123 (PMC13291613; doi:10.1073/pnas.2513285123)
Supplement: Supplementary file 2 — Dataset S01 (GZ) [file pnas.2513285123.sd01.gz › SI_PNAS_V2/MK14_Enrichment/ZINC12882775.sdf]

ZINC12882775
                    3D
 Schrodinger Suite 2022-1.
 63 68  0  0  1  0            999 V2000
    2.1520    4.8990   25.9400 C   0  0  0  0  0  0
    1.1870    3.9980   25.2130 C   0  0  0  0  0  0
    0.5590    4.4420   24.0670 C   0  0  0  0  0  0
    0.8870    6.0390   23.4660 Cl  0  0  0  0  0  0
   -0.3280    3.6220   23.3940 C   0  0  0  0  0  0
   -0.5880    2.3500   23.8720 C   0  0  0  0  0  0
    0.0370    1.9020   25.0140 C   0  0  0  0  0  0
   -0.0160    0.6130   25.7830 C   0  0  1  0  0  0
   -1.3750    0.2720   26.2260 N   0  0  0  0  0  0
   -1.6110    0.7910   27.0800 H   0  0  0  0  0  0
   -2.0550    0.4980   25.4890 H   0  0  0  0  0  0
   -1.3780   -1.1690   26.4930 C   0  0  2  0  0  0
   -0.4920   -1.7580   25.3740 C   0  0  1  0  0  0
   -1.3450   -2.0410   24.1580 C   0  0  0  0  0  0
   -1.0060   -1.2030   23.1730 N   0  0  0  0  0  0
   -0.0310   -0.3420   23.4850 C   0  0  0  0  0  0
    0.4290    0.4960   22.7410 O   0  0  0  0  0  0
   -2.2020   -2.8960   24.0880 O   0  0  0  0  0  0
    0.4080   -0.5770   24.9140 C   0  0  1  0  0  0
    0.9230    0.8100   26.9420 C   0  0  0  0  0  0
    1.1750    0.0060   27.8140 O   0  0  0  0  0  0
    1.4290    2.0520   26.8220 N   0  0  0  0  0  0
    2.0660    2.4390   27.4430 H   0  0  0  0  0  0
    0.9300    2.7200   25.7010 C   0  0  0  0  0  0
   -2.7910   -1.7490   26.4130 C   0  0  0  0  0  0
   -3.2620   -2.1170   27.7970 C   0  0  0  0  0  0
   -2.8960   -1.3410   28.8810 C   0  0  0  0  0  0
   -3.3320   -1.6760   30.1490 C   0  0  0  0  0  0
   -4.1260   -2.7920   30.3350 C   0  0  0  0  0  0
   -4.4880   -3.5700   29.2520 C   0  0  0  0  0  0
   -4.0560   -3.2330   27.9830 C   0  0  0  0  0  0
   -1.6510   -1.2250   21.8580 C   0  0  0  0  0  0
   -3.0890   -0.7180   21.9860 C   0  0  0  0  0  0
   -3.3030    0.4340   21.0380 C   0  0  0  0  0  0
   -4.1930    0.3080   19.9880 C   0  0  0  0  0  0
   -4.3920    1.3670   19.1210 C   0  0  0  0  0  0
   -3.6950    2.5470   19.3000 C   0  0  0  0  0  0
   -2.8010    2.6710   20.3470 C   0  0  0  0  0  0
   -2.6050    1.6140   21.2170 C   0  0  0  0  0  0
    2.2259    5.8516   25.4155 H   0  0  0  0  0  0
    1.7950    5.0707   26.9555 H   0  0  0  0  0  0
    3.1340    4.4272   25.9756 H   0  0  0  0  0  0
   -0.8159    3.9750   22.4975 H   0  0  0  0  0  0
   -1.2815    1.7080   23.3493 H   0  0  0  0  0  0
   -0.9397   -1.3737   27.4698 H   0  0  0  0  0  0
    0.0816   -2.6256   25.7003 H   0  0  0  0  0  0
    1.4715   -0.8010   24.9965 H   0  0  0  0  0  0
   -2.7831   -2.6389   25.7836 H   0  0  0  0  0  0
   -3.4647   -1.0063   25.9857 H   0  0  0  0  0  0
   -2.2695   -0.4732   28.7369 H   0  0  0  0  0  0
   -3.0523   -1.0657   30.9950 H   0  0  0  0  0  0
   -4.4632   -3.0556   31.3266 H   0  0  0  0  0  0
   -5.1087   -4.4418   29.3968 H   0  0  0  0  0  0
   -4.3388   -3.8416   27.1368 H   0  0  0  0  0  0
   -1.6585   -2.2452   21.4743 H   0  0  0  0  0  0
   -1.0991   -0.5823   21.1721 H   0  0  0  0  0  0
   -3.2668   -0.3847   23.0084 H   0  0  0  0  0  0
   -3.7812   -1.5235   21.7407 H   0  0  0  0  0  0
   -4.7322   -0.6168   19.8452 H   0  0  0  0  0  0
   -5.0920    1.2719   18.3041 H   0  0  0  0  0  0
   -3.8486    3.3731   18.6216 H   0  0  0  0  0  0
   -2.2559    3.5930   20.4853 H   0  0  0  0  0  0
   -1.9073    1.7098   22.0358 H   0  0  0  0  0  0
  1  2  1  0  0  0
  1 40  1  0  0  0
  1 41  1  0  0  0
  1 42  1  0  0  0
  2 24  1  0  0  0
  2  3  2  0  0  0
  3  4  1  0  0  0
  3  5  1  0  0  0
  5  6  2  0  0  0
  5 43  1  0  0  0
  6  7  1  0  0  0
  6 44  1  0  0  0
  7 24  2  0  0  0
  7  8  1  0  0  0
  8  9  1  0  0  0
  8 20  1  0  0  0
  8 19  1  0  0  0
  9 12  1  0  0  0
  9 10  1  0  0  0
  9 11  1  0  0  0
 12 25  1  0  0  0
 12 13  1  0  0  0
 12 45  1  0  0  0
 13 14  1  0  0  0
 13 19  1  0  0  0
 13 46  1  0  0  0
 14 15  1  0  0  0
 14 18  2  0  0  0
 15 16  1  0  0  0
 15 32  1  0  0  0
 16 17  2  0  0  0
 16 19  1  0  0  0
 19 47  1  0  0  0
 20 21  2  0  0  0
 20 22  1  0  0  0
 22 23  1  0  0  0
 22 24  1  0  0  0
 25 26  1  0  0  0
 25 48  1  0  0  0
 25 49  1  0  0  0
 26 31  2  0  0  0
 26 27  1  0  0  0
 27 28  2  0  0  0
 27 50  1  0  0  0
 28 29  1  0  0  0
 28 51  1  0  0  0
 29 30  2  0  0  0
 29 52  1  0  0  0
 30 31  1  0  0  0
 30 53  1  0  0  0
 31 54  1  0  0  0
 32 33  1  0  0  0
 32 55  1  0  0  0
 32 56  1  0  0  0
 33 34  1  0  0  0
 33 57  1  0  0  0
 33 58  1  0  0  0
 34 39  1  0  0  0
 34 35  2  0  0  0
 35 36  1  0  0  0
 35 59  1  0  0  0
 36 37  2  0  0  0
 36 60  1  0  0  0
 37 38  1  0  0  0
 37 61  1  0  0  0
 38 39  2  0  0  0
 38 62  1  0  0  0
 39 63  1  0  0  0
M  END
> <s_m_entry_id>
408394

> <s_m_entry_name>
decoys_final_23_docked_vina.sdf.3669

> <MODEL>
1

> <REMARK>
  Name = ZINC12882775
                            x       y       z     vdW  Elec       q    Type
                         _______ _______ _______ _____ _____    ______ ____

> <TORSDO>
F 5

> <minimizedAffinity>
-11.0488681093122

> <s_m_Source_Path>
/Users/sinko/Documents/Modulus/DUD-AD_Enrichment/docked_dude/mk14

> <s_m_Source_File>
decoys_final_23_docked_vina.sdf.gz

> <i_m_Source_File_Index>
3669

> <s_m_subgroup_title>
Top100Docking

> <s_m_subgroupid>
Top100Docking_copy1

> <b_m_subgroup_collapsed>
0

$$$$
