# Supplementary material for: ModBinddG: A simulation-based absolute predictor of free energy of binding based on population reweighting
Source: Proc Natl Acad Sci U S A. 2026 Jun 15;123(25):e2513285123. doi: 10.1073/pnas.2513285123 (PMC13291613; doi:10.1073/pnas.2513285123)
Supplement: Supplementary file 2 — Dataset S01 (GZ) [file pnas.2513285123.sd01.gz › SI_PNAS_V2/MK14_Enrichment/ZINC15998952.sdf]

ZINC15998952
                    3D
 Schrodinger Suite 2022-1.
 53 59  0  0  1  0            999 V2000
   -0.8980   -0.8010   23.2350 N   0  0  0  0  0  0
   -1.4090   -1.7220   24.0590 C   0  0  0  0  0  0
   -0.6510   -1.7010   25.3680 C   0  0  2  0  0  0
   -1.5770   -1.1900   26.4870 C   0  0  2  0  0  0
   -3.0420   -1.4620   26.1010 C   0  0  0  0  0  0
   -3.5160   -0.1970   25.3590 C   0  0  0  0  0  0
   -2.2880    0.7350   25.3270 C   0  0  0  0  0  0
   -1.4190    0.2960   26.4780 N   0  0  2  0  0  0
    0.0040    0.5130   26.1680 C   0  0  1  0  0  0
    0.2430    1.8890   25.6130 C   0  0  0  0  0  0
   -0.2340    2.5610   24.5100 C   0  0  0  0  0  0
    0.1820    3.8570   24.2540 C   0  0  0  0  0  0
   -0.4720    4.7810   22.7400 Br  0  0  0  0  0  0
    1.0770    4.4730   25.1100 C   0  0  0  0  0  0
    1.5570    3.8030   26.2170 C   0  0  0  0  0  0
    1.1430    2.4990   26.4810 C   0  0  0  0  0  0
    1.4810    1.6250   27.5180 N   0  0  0  0  0  0
    2.0960    1.8490   28.2350 H   0  0  0  0  0  0
    0.8550    0.4390   27.4070 C   0  0  0  0  0  0
    0.9560   -0.5070   28.1600 O   0  0  0  0  0  0
    0.4050   -0.5840   25.1520 C   0  0  2  0  0  0
   -2.3360   -2.4590   23.7980 O   0  0  0  0  0  0
    0.1280   -0.1090   23.7430 C   0  0  0  0  0  0
    0.7370    0.7650   23.1660 O   0  0  0  0  0  0
   -3.7690    1.0070   17.8580 C   0  0  0  0  0  0
   -4.2360    1.7910   18.9110 C   0  0  0  0  0  0
   -3.7770    1.6080   20.1790 C   0  0  0  0  0  0
   -2.8190    0.6120   20.4340 C   0  0  0  0  0  0
   -2.3230    0.3930   21.7300 C   0  0  0  0  0  0
   -1.3920   -0.5850   21.9410 C   0  0  0  0  0  0
   -0.9250   -1.3710   20.8820 C   0  0  0  0  0  0
   -1.3850   -1.1830   19.6170 C   0  0  0  0  0  0
   -2.3440   -0.1870   19.3640 C   0  0  0  0  0  0
   -2.8420    0.0330   18.0680 C   0  0  0  0  0  0
   -0.1991   -2.6640   25.6056 H   0  0  0  0  0  0
   -1.3234   -1.6214   27.4553 H   0  0  0  0  0  0
   -3.6358   -1.5948   27.0054 H   0  0  0  0  0  0
   -3.0854   -2.3157   25.4247 H   0  0  0  0  0  0
   -4.3154    0.2777   25.9280 H   0  0  0  0  0  0
   -3.7969   -0.4600   24.3392 H   0  0  0  0  0  0
   -2.6102    1.7636   25.4888 H   0  0  0  0  0  0
   -1.7486    0.5906   24.3909 H   0  0  0  0  0  0
   -0.9331    2.0775   23.8437 H   0  0  0  0  0  0
    1.4038    5.4835   24.9137 H   0  0  0  0  0  0
    2.2556    4.2894   26.8817 H   0  0  0  0  0  0
    1.4279   -0.9350   25.2881 H   0  0  0  0  0  0
   -4.1534    1.1813   16.8639 H   0  0  0  0  0  0
   -4.9737    2.5581   18.7273 H   0  0  0  0  0  0
   -4.1490    2.2265   20.9825 H   0  0  0  0  0  0
   -2.6775    0.9959   22.5529 H   0  0  0  0  0  0
   -0.1888   -2.1399   21.0640 H   0  0  0  0  0  0
   -1.0137   -1.7978   18.8104 H   0  0  0  0  0  0
   -2.4922   -0.5669   17.2409 H   0  0  0  0  0  0
  1 23  1  0  0  0
  1  2  1  0  0  0
  1 30  1  0  0  0
  2  3  1  0  0  0
  2 22  2  0  0  0
  3  4  1  0  0  0
  3 21  1  0  0  0
  3 35  1  0  0  0
  4  5  1  0  0  0
  4  8  1  0  0  0
  4 36  1  0  0  0
  5  6  1  0  0  0
  5 37  1  0  0  0
  5 38  1  0  0  0
  6  7  1  0  0  0
  6 39  1  0  0  0
  6 40  1  0  0  0
  7  8  1  0  0  0
  7 41  1  0  0  0
  7 42  1  0  0  0
  8  9  1  0  0  0
  9 10  1  0  0  0
  9 19  1  0  0  0
  9 21  1  0  0  0
 10 16  2  0  0  0
 10 11  1  0  0  0
 11 12  2  0  0  0
 11 43  1  0  0  0
 12 14  1  0  0  0
 12 13  1  0  0  0
 14 15  2  0  0  0
 14 44  1  0  0  0
 15 16  1  0  0  0
 15 45  1  0  0  0
 16 17  1  0  0  0
 17 18  1  0  0  0
 17 19  1  0  0  0
 19 20  2  0  0  0
 21 23  1  0  0  0
 21 46  1  0  0  0
 23 24  2  0  0  0
 25 34  2  0  0  0
 25 26  1  0  0  0
 25 47  1  0  0  0
 26 27  2  0  0  0
 26 48  1  0  0  0
 27 28  1  0  0  0
 27 49  1  0  0  0
 28 29  2  0  0  0
 28 33  1  0  0  0
 29 30  1  0  0  0
 29 50  1  0  0  0
 30 31  2  0  0  0
 31 32  1  0  0  0
 31 51  1  0  0  0
 32 33  2  0  0  0
 32 52  1  0  0  0
 33 34  1  0  0  0
 34 53  1  0  0  0
M  END
> <s_m_entry_id>
408444

> <s_m_entry_name>
decoys_final_23_docked_vina.sdf.4227

> <MODEL>
1

> <REMARK>
  Name = ZINC15998952
                            x       y       z     vdW  Elec       q    Type
                         _______ _______ _______ _____ _____    ______ ____

> <TORSDO>
F 1

> <minimizedAffinity>
-10.5620807755032

> <s_m_Source_Path>
/Users/sinko/Documents/Modulus/DUD-AD_Enrichment/docked_dude/mk14

> <s_m_Source_File>
decoys_final_23_docked_vina.sdf.gz

> <i_m_Source_File_Index>
4227

> <s_m_subgroup_title>
Top100Docking

> <s_m_subgroupid>
Top100Docking_copy1

> <b_m_subgroup_collapsed>
0

$$$$
