# Supplementary material for: ModBinddG: A simulation-based absolute predictor of free energy of binding based on population reweighting
Source: Proc Natl Acad Sci U S A. 2026 Jun 15;123(25):e2513285123. doi: 10.1073/pnas.2513285123 (PMC13291613; doi:10.1073/pnas.2513285123)
Supplement: Supplementary file 2 — Dataset S01 (GZ) [file pnas.2513285123.sd01.gz › SI_PNAS_V2/MK14_Enrichment/ZINC09254205.sdf]

ZINC09254205
                    3D
 Schrodinger Suite 2022-1.
 59 63  0  0  1  0            999 V2000
   -2.8570    1.2420   22.9320 N   0  0  0  0  0  0
   -2.3700    1.4730   21.6980 C   0  0  0  0  0  0
   -2.5910    0.1890   20.9220 C   0  0  1  0  0  0
   -1.2580   -0.4060   20.4660 C   0  0  0  0  0  0
   -3.2470   -0.6960   21.8990 N   0  0  0  0  0  0
   -3.5400   -1.6090   21.7490 H   0  0  0  0  0  0
   -1.8580    2.4950   21.2920 O   0  0  0  0  0  0
   -3.3590    0.0060   23.0410 C   0  0  0  0  0  0
   -3.8590   -0.4330   24.0580 O   0  0  0  0  0  0
   -3.4930    0.4350   19.7400 C   0  0  0  0  0  0
   -4.8660    0.4160   19.9000 C   0  0  0  0  0  0
   -5.6900    0.6410   18.8160 C   0  0  0  0  0  0
   -5.1460    0.8850   17.5660 C   0  0  0  0  0  0
   -3.7730    0.9040   17.4050 C   0  0  0  0  0  0
   -3.4320    1.1890   15.9580 C   0  0  0  0  0  0
   -4.7320    0.9100   15.1730 C   0  0  0  0  0  0
   -5.8210    1.1570   16.2380 C   0  0  0  0  0  0
   -2.9480    0.6840   18.4950 C   0  0  0  0  0  0
   -2.8470    2.2230   24.0190 C   0  0  0  0  0  0
    0.7460    3.0910   26.8110 C   0  0  0  0  0  0
    0.6960    2.3510   25.4720 C   0  0  1  0  0  0
    1.5910    1.1120   25.5430 C   0  0  0  0  0  0
    1.2610    0.1710   24.4150 C   0  0  0  0  0  0
    0.1450   -0.5880   24.4630 N   0  0  0  0  0  0
   -0.0240   -1.2410   23.7640 H   0  0  0  0  0  0
   -0.7700   -0.4400   25.5110 C   0  0  0  0  0  0
   -1.2570   -1.5440   26.1900 C   0  0  0  0  0  0
   -2.1990   -1.3770   27.1890 C   0  0  0  0  0  0
   -2.6540   -0.1120   27.5140 C   0  0  0  0  0  0
   -2.1630    0.9970   26.8490 C   0  0  0  0  0  0
   -1.2160    0.8390   25.8510 C   0  0  0  0  0  0
    2.0030    0.0930   23.4590 O   0  0  0  0  0  0
   -0.6830    1.9530   25.1880 N   0  0  0  0  0  0
   -1.4290    2.6450   24.3020 C   0  0  0  0  0  0
   -0.9570    3.6080   23.7350 O   0  0  0  0  0  0
   -1.4411   -1.3263   19.9114 H   0  0  0  0  0  0
   -0.7416    0.3077   19.8241 H   0  0  0  0  0  0
   -0.6400   -0.6241   21.3370 H   0  0  0  0  0  0
   -5.2937    0.2251   20.8732 H   0  0  0  0  0  0
   -6.7627    0.6271   18.9410 H   0  0  0  0  0  0
   -2.6549    0.4999   15.6272 H   0  0  0  0  0  0
   -3.1630    2.2398   15.8501 H   0  0  0  0  0  0
   -4.7531   -0.1381   14.8746 H   0  0  0  0  0  0
   -4.8354    1.6468   14.3764 H   0  0  0  0  0  0
   -6.1349    2.2001   16.1989 H   0  0  0  0  0  0
   -6.6351    0.4467   16.0941 H   0  0  0  0  0  0
   -1.8755    0.7075   18.3699 H   0  0  0  0  0  0
   -3.2786    1.7767   24.9149 H   0  0  0  0  0  0
   -3.4337    3.0941   23.7273 H   0  0  0  0  0  0
    0.1090    3.9742   26.7626 H   0  0  0  0  0  0
    0.3930    2.4321   27.6043 H   0  0  0  0  0  0
    1.7716    3.3945   27.0209 H   0  0  0  0  0  0
    1.0527    3.0102   24.6806 H   0  0  0  0  0  0
    1.4351    0.6056   26.4956 H   0  0  0  0  0  0
    2.6357    1.4141   25.4699 H   0  0  0  0  0  0
   -0.9013   -2.5324   25.9391 H   0  0  0  0  0  0
   -2.5823   -2.2365   27.7189 H   0  0  0  0  0  0
   -3.3953    0.0125   28.2895 H   0  0  0  0  0  0
   -2.5182    1.9834   27.1085 H   0  0  0  0  0  0
  1  8  1  0  0  0
  1 19  1  0  0  0
  1  2  1  0  0  0
  2  3  1  0  0  0
  2  7  2  0  0  0
  3 10  1  0  0  0
  3  5  1  0  0  0
  3  4  1  0  0  0
  4 36  1  0  0  0
  4 37  1  0  0  0
  4 38  1  0  0  0
  5  8  1  0  0  0
  5  6  1  0  0  0
  8  9  2  0  0  0
 10 11  1  0  0  0
 10 18  2  0  0  0
 11 12  2  0  0  0
 11 39  1  0  0  0
 12 13  1  0  0  0
 12 40  1  0  0  0
 13 14  2  0  0  0
 13 17  1  0  0  0
 14 18  1  0  0  0
 14 15  1  0  0  0
 15 16  1  0  0  0
 15 41  1  0  0  0
 15 42  1  0  0  0
 16 17  1  0  0  0
 16 43  1  0  0  0
 16 44  1  0  0  0
 17 45  1  0  0  0
 17 46  1  0  0  0
 18 47  1  0  0  0
 19 34  1  0  0  0
 19 48  1  0  0  0
 19 49  1  0  0  0
 20 21  1  0  0  0
 20 50  1  0  0  0
 20 51  1  0  0  0
 20 52  1  0  0  0
 21 22  1  0  0  0
 21 33  1  0  0  0
 21 53  1  0  0  0
 22 23  1  0  0  0
 22 54  1  0  0  0
 22 55  1  0  0  0
 23 24  1  0  0  0
 23 32  2  0  0  0
 24 26  1  0  0  0
 24 25  1  0  0  0
 26 31  2  0  0  0
 26 27  1  0  0  0
 27 28  2  0  0  0
 27 56  1  0  0  0
 28 29  1  0  0  0
 28 57  1  0  0  0
 29 30  2  0  0  0
 29 58  1  0  0  0
 30 31  1  0  0  0
 30 59  1  0  0  0
 31 33  1  0  0  0
 33 34  1  0  0  0
 34 35  2  0  0  0
M  END
> <s_m_entry_id>
408400

> <s_m_entry_name>
decoys_final_22_docked_vina.sdf.1477

> <MODEL>
1

> <REMARK>
  Name = ZINC09254205
                            x       y       z     vdW  Elec       q    Type
                         _______ _______ _______ _____ _____    ______ ____

> <TORSDO>
F 3

> <minimizedAffinity>
-10.828451126064

> <s_m_Source_Path>
/Users/sinko/Documents/Modulus/DUD-AD_Enrichment/docked_dude/mk14

> <s_m_Source_File>
decoys_final_22_docked_vina.sdf.gz

> <i_m_Source_File_Index>
1477

> <s_m_subgroup_title>
Top100Docking

> <s_m_subgroupid>
Top100Docking_copy1

> <b_m_subgroup_collapsed>
0

$$$$
