# Supplementary material for: ModBinddG: A simulation-based absolute predictor of free energy of binding based on population reweighting
Source: Proc Natl Acad Sci U S A. 2026 Jun 15;123(25):e2513285123. doi: 10.1073/pnas.2513285123 (PMC13291613; doi:10.1073/pnas.2513285123)
Supplement: Supplementary file 2 — Dataset S01 (GZ) [file pnas.2513285123.sd01.gz › SI_PNAS_V2/MK14_Enrichment/ZINC49890365.sdf]

ZINC49890365
                    3D
 Schrodinger Suite 2022-1.
 56 61  0  0  1  0            999 V2000
    0.6010    4.9730   23.6110 C   0  0  0  0  0  0
   -0.6800    4.7340   23.1460 C   0  0  0  0  0  0
   -1.2280    3.4690   23.2340 C   0  0  0  0  0  0
   -0.5130    2.4250   23.7800 C   0  0  0  0  0  0
    0.7860    2.6650   24.2620 C   0  0  0  0  0  0
    1.5750    1.5760   24.8700 C   0  0  0  0  0  0
    1.1780    0.2950   24.7390 C   0  0  0  0  0  0
    0.0210    0.0700   24.0280 N   0  0  0  0  0  0
   -0.3650   -1.1270   23.2270 C   0  0  2  0  0  0
   -1.1010   -0.4830   22.1180 C   0  0  1  0  0  0
   -1.9230   -0.8210   20.9840 C   0  0  0  0  0  0
   -2.5880    0.3410   20.6720 N   0  0  0  0  0  0
   -2.4590    1.3060   21.6500 C   0  0  0  0  0  0
   -2.6460    2.4990   21.5460 O   0  0  0  0  0  0
   -2.0110   -1.8940   20.4280 O   0  0  0  0  0  0
   -2.0310    0.5540   22.8730 C   0  0  2  0  0  0
   -1.0710    1.0570   23.8920 C   0  0  2  0  0  0
    1.3320    3.9460   24.1680 C   0  0  0  0  0  0
   -3.3250    0.5260   19.4940 C   0  0  0  0  0  0
   -4.7130    0.5270   19.5350 C   0  0  0  0  0  0
   -5.4360    0.7100   18.3730 C   0  0  0  0  0  0
   -4.7800    0.8910   17.1690 C   0  0  0  0  0  0
   -3.3980    0.8910   17.1260 C   0  0  0  0  0  0
   -2.6690    0.7140   18.2850 C   0  0  0  0  0  0
   -5.5590    1.0880   15.9250 N   0  3  0  0  0  0
   -5.9300    0.1310   15.2870 O   0  0  0  0  0  0
   -5.8230    2.2060   15.5490 O   0  5  0  0  0  0
   -1.2620   -2.0450   24.0170 C   0  0  0  0  0  0
   -1.6840   -3.0630   23.5130 O   0  0  0  0  0  0
   -1.6270   -1.7050   25.4020 C   0  0  0  0  0  0
   -2.9670   -1.7340   25.8040 C   0  0  0  0  0  0
   -3.3000   -1.4150   27.1030 C   0  0  0  0  0  0
   -2.3140   -1.0670   28.0090 C   0  0  0  0  0  0
   -0.9860   -1.0370   27.6200 C   0  0  0  0  0  0
   -0.6360   -1.3590   26.3250 C   0  0  0  0  0  0
    0.0610   -0.6630   28.5970 N   0  3  0  0  0  0
    1.0670   -0.1060   28.2210 O   0  5  0  0  0  0
   -0.0880   -0.9140   29.7700 O   0  0  0  0  0  0
    1.0283    5.9622   23.5381 H   0  0  0  0  0  0
   -1.2558    5.5381   22.7121 H   0  0  0  0  0  0
   -2.2294    3.2880   22.8723 H   0  0  0  0  0  0
    2.4744    1.8043   25.4225 H   0  0  0  0  0  0
    1.7607   -0.4990   25.1822 H   0  0  0  0  0  0
    0.5149   -1.6559   22.8607 H   0  0  0  0  0  0
   -0.3418    0.1613   21.6746 H   0  0  0  0  0  0
   -2.8774    0.0535   23.3433 H   0  0  0  0  0  0
   -1.6085    1.0345   24.8400 H   0  0  0  0  0  0
    2.3312    4.1309   24.5337 H   0  0  0  0  0  0
   -5.2256    0.3848   20.4749 H   0  0  0  0  0  0
   -6.5156    0.7120   18.4034 H   0  0  0  0  0  0
   -2.8870    1.0296   16.1847 H   0  0  0  0  0  0
   -1.5895    0.7217   18.2518 H   0  0  0  0  0  0
   -3.7371   -2.0058   25.0972 H   0  0  0  0  0  0
   -4.3333   -1.4362   27.4163 H   0  0  0  0  0  0
   -2.5788   -0.8169   29.0257 H   0  0  0  0  0  0
    0.4010   -1.3442   26.0238 H   0  0  0  0  0  0
  1 18  2  0  0  0
  1  2  1  0  0  0
  1 39  1  0  0  0
  2  3  2  0  0  0
  2 40  1  0  0  0
  3  4  1  0  0  0
  3 41  1  0  0  0
  4  5  2  0  0  0
  4 17  1  0  0  0
  5  6  1  0  0  0
  5 18  1  0  0  0
  6  7  2  0  0  0
  6 42  1  0  0  0
  7  8  1  0  0  0
  7 43  1  0  0  0
  8  9  1  0  0  0
  8 17  1  0  0  0
  9 28  1  0  0  0
  9 10  1  0  0  0
  9 44  1  0  0  0
 10 11  1  0  0  0
 10 16  1  0  0  0
 10 45  1  0  0  0
 11 12  1  0  0  0
 11 15  2  0  0  0
 12 13  1  0  0  0
 12 19  1  0  0  0
 13 14  2  0  0  0
 13 16  1  0  0  0
 16 17  1  0  0  0
 16 46  1  0  0  0
 17 47  1  0  0  0
 18 48  1  0  0  0
 19 20  1  0  0  0
 19 24  2  0  0  0
 20 21  2  0  0  0
 20 49  1  0  0  0
 21 22  1  0  0  0
 21 50  1  0  0  0
 22 23  2  0  0  0
 22 25  1  0  0  0
 23 24  1  0  0  0
 23 51  1  0  0  0
 24 52  1  0  0  0
 25 26  2  0  0  0
 25 27  1  0  0  0
 28 30  1  0  0  0
 28 29  2  0  0  0
 30 31  2  0  0  0
 30 35  1  0  0  0
 31 32  1  0  0  0
 31 53  1  0  0  0
 32 33  2  0  0  0
 32 54  1  0  0  0
 33 34  1  0  0  0
 33 55  1  0  0  0
 34 36  1  0  0  0
 34 35  2  0  0  0
 35 56  1  0  0  0
 36 38  2  0  0  0
 36 37  1  0  0  0
M  CHG  4  25   1  27  -1  36   1  37  -1
M  END
> <s_m_entry_id>
408397

> <s_m_entry_name>
decoys_final_20_docked_vina.sdf.8960

> <MODEL>
1

> <REMARK>
  Name = ZINC49890365
                            x       y       z     vdW  Elec       q    Type
                         _______ _______ _______ _____ _____    ______ ____

> <TORSDO>
F 5

> <minimizedAffinity>
-10.8545569907553

> <s_m_Source_Path>
/Users/sinko/Documents/Modulus/DUD-AD_Enrichment/docked_dude/mk14

> <s_m_Source_File>
decoys_final_20_docked_vina.sdf.gz

> <i_m_Source_File_Index>
8960

> <s_m_subgroup_title>
Top100Docking

> <s_m_subgroupid>
Top100Docking_copy1

> <b_m_subgroup_collapsed>
0

$$$$
