# Supplementary material for: ModBinddG: A simulation-based absolute predictor of free energy of binding based on population reweighting
Source: Proc Natl Acad Sci U S A. 2026 Jun 15;123(25):e2513285123. doi: 10.1073/pnas.2513285123 (PMC13291613; doi:10.1073/pnas.2513285123)
Supplement: Supplementary file 2 — Dataset S01 (GZ) [file pnas.2513285123.sd01.gz › SI_PNAS_V2/MK14_Enrichment/ZINC08767668.sdf]

ZINC08767668
                    3D
 Schrodinger Suite 2022-1.
 53 56  0  0  1  0            999 V2000
   -0.4850   -1.6600   24.4540 C   0  0  1  0  0  0
   -1.3260   -1.0040   23.3530 C   0  0  1  0  0  0
   -1.2740    0.5160   23.5410 C   0  0  1  0  0  0
    0.1230    0.9520   23.5550 N   0  0  0  0  0  0
    0.3460    1.8430   23.2460 H   0  0  0  0  0  0
    1.1010    0.1420   23.9870 C   0  0  0  0  0  0
    2.2440    0.5570   23.9880 O   0  0  0  0  0  0
    0.8690   -1.1070   24.4180 N   0  0  0  0  0  0
    1.6130   -1.6530   24.7130 H   0  0  0  0  0  0
   -2.8760   -0.5880   29.6040 C   0  0  0  0  0  0
   -2.2520   -0.8680   28.2610 C   0  0  0  0  0  0
   -3.0090   -1.4360   27.2530 C   0  0  0  0  0  0
   -2.4360   -1.6920   26.0210 C   0  0  0  0  0  0
   -1.1090   -1.3800   25.7970 C   0  0  0  0  0  0
   -0.3520   -0.8170   26.8070 C   0  0  0  0  0  0
   -0.9250   -0.5550   28.0370 C   0  0  0  0  0  0
   -2.0010    1.1890   22.4050 C   0  0  0  0  0  0
   -2.0180    2.5140   22.1580 C   0  0  0  0  0  0
   -2.8100    2.7100   21.0100 C   0  0  0  0  0  0
   -3.2410    1.4810   20.6170 C   0  0  0  0  0  0
   -2.7370    0.5680   21.4690 O   0  0  0  0  0  0
   -4.1080    1.1970   19.4540 C   0  0  0  0  0  0
   -5.4380    0.8210   19.6470 C   0  0  0  0  0  0
   -6.2410    0.5580   18.5570 C   0  0  0  0  0  0
   -5.7320    0.6670   17.2760 C   0  0  0  0  0  0
   -4.4150    1.0410   17.0770 C   0  0  0  0  0  0
   -3.6020    1.3110   18.1580 C   0  0  0  0  0  0
   -3.8790    1.1550   15.7020 N   0  3  0  0  0  0
   -3.1000    2.0500   15.4250 O   0  0  0  0  0  0
   -4.2150    0.3550   14.8480 O   0  5  0  0  0  0
   -0.4310   -3.0710   24.2360 O   0  0  0  0  0  0
    0.3660   -3.4930   24.5850 H   0  0  0  0  0  0
   -0.7630   -1.3660   22.0020 C   0  0  0  0  0  0
    0.2950   -0.9070   21.6470 O   0  0  0  0  0  0
   -1.5230   -2.3000   21.0960 C   0  0  0  0  0  0
   -2.7250   -2.6680   21.7070 F   0  0  0  0  0  0
   -0.7520   -3.4430   20.8560 F   0  0  0  0  0  0
   -1.7920   -1.6560   19.8840 F   0  0  0  0  0  0
   -2.3578   -1.3479   23.4250 H   0  0  0  0  0  0
   -1.7482    0.7826   24.4856 H   0  0  0  0  0  0
   -2.1323   -0.1432   30.2652 H   0  0  0  0  0  0
   -3.7107    0.1020   29.4806 H   0  0  0  0  0  0
   -3.2370   -1.5200   30.0389 H   0  0  0  0  0  0
   -4.0465   -1.6791   27.4285 H   0  0  0  0  0  0
   -3.0259   -2.1362   25.2329 H   0  0  0  0  0  0
    0.6879   -0.5816   26.6352 H   0  0  0  0  0  0
   -0.3360   -0.1058   28.8230 H   0  0  0  0  0  0
   -1.4783    3.1907   22.8039 H   0  0  0  0  0  0
   -2.9624    3.7066   20.6228 H   0  0  0  0  0  0
   -5.8356    0.7367   20.6476 H   0  0  0  0  0  0
   -7.2705    0.2660   18.7027 H   0  0  0  0  0  0
   -6.3634    0.4598   16.4246 H   0  0  0  0  0  0
   -2.5758    1.6101   18.0033 H   0  0  0  0  0  0
  1 31  1  0  0  0
  1 14  1  0  0  0
  1  2  1  0  0  0
  1  8  1  0  0  0
  2 33  1  0  0  0
  2  3  1  0  0  0
  2 39  1  0  0  0
  3 17  1  0  0  0
  3  4  1  0  0  0
  3 40  1  0  0  0
  4  6  1  0  0  0
  4  5  1  0  0  0
  6  7  2  0  0  0
  6  8  1  0  0  0
  8  9  1  0  0  0
 10 11  1  0  0  0
 10 41  1  0  0  0
 10 42  1  0  0  0
 10 43  1  0  0  0
 11 12  2  0  0  0
 11 16  1  0  0  0
 12 13  1  0  0  0
 12 44  1  0  0  0
 13 14  2  0  0  0
 13 45  1  0  0  0
 14 15  1  0  0  0
 15 16  2  0  0  0
 15 46  1  0  0  0
 16 47  1  0  0  0
 17 18  2  0  0  0
 17 21  1  0  0  0
 18 19  1  0  0  0
 18 48  1  0  0  0
 19 20  2  0  0  0
 19 49  1  0  0  0
 20 21  1  0  0  0
 20 22  1  0  0  0
 22 23  1  0  0  0
 22 27  2  0  0  0
 23 24  2  0  0  0
 23 50  1  0  0  0
 24 25  1  0  0  0
 24 51  1  0  0  0
 25 26  2  0  0  0
 25 52  1  0  0  0
 26 27  1  0  0  0
 26 28  1  0  0  0
 27 53  1  0  0  0
 28 29  2  0  0  0
 28 30  1  0  0  0
 31 32  1  0  0  0
 33 34  2  0  0  0
 33 35  1  0  0  0
 35 36  1  0  0  0
 35 37  1  0  0  0
 35 38  1  0  0  0
M  CHG  2  28   1  30  -1
M  END
> <s_m_entry_id>
408442

> <s_m_entry_name>
decoys_final_0_docked_vina.sdf.1262

> <MODEL>
1

> <REMARK>
  Name = ZINC08767668
                            x       y       z     vdW  Elec       q    Type
                         _______ _______ _______ _____ _____    ______ ____

> <TORSDO>
F 7

> <minimizedAffinity>
-10.5796247901674

> <s_m_Source_Path>
/Users/sinko/Documents/Modulus/DUD-AD_Enrichment/docked_dude/mk14

> <s_m_Source_File>
decoys_final_0_docked_vina.sdf.gz

> <i_m_Source_File_Index>
1262

> <s_m_subgroup_title>
Top100Docking

> <s_m_subgroupid>
Top100Docking_copy1

> <b_m_subgroup_collapsed>
0

$$$$
