# Supplementary material for: ModBinddG: A simulation-based absolute predictor of free energy of binding based on population reweighting
Source: Proc Natl Acad Sci U S A. 2026 Jun 15;123(25):e2513285123. doi: 10.1073/pnas.2513285123 (PMC13291613; doi:10.1073/pnas.2513285123)
Supplement: Supplementary file 2 — Dataset S01 (GZ) [file pnas.2513285123.sd01.gz › SI_PNAS_V2/MK14_Enrichment/ZINC13643199.sdf]

ZINC13643199
                    3D
 Schrodinger Suite 2022-1.
 74 80  0  0  1  0            999 V2000
    0.2530    0.5170   23.6970 C   0  0  2  0  0  0
   -0.1510    1.9860   23.5380 C   0  0  2  0  0  0
   -0.4170    2.5510   24.9640 C   0  0  0  0  0  0
   -1.8350    2.1050   25.2590 C   0  0  0  0  0  0
   -2.4770    1.8470   24.1450 C   0  0  0  0  0  0
   -1.5750    2.0780   22.9570 C   0  0  2  0  0  0
   -1.8310    1.0760   21.8750 C   0  0  0  0  0  0
   -2.9720    1.2120   21.1040 C   0  0  0  0  0  0
   -3.2490    0.2970   20.0880 C   0  0  0  0  0  0
   -2.3740   -0.7640   19.8430 C   0  0  0  0  0  0
   -1.2400   -0.8980   20.6100 C   0  0  0  0  0  0
   -0.9660    0.0180   21.6240 C   0  0  0  0  0  0
    0.1880   -0.1390   22.3880 N   0  0  0  0  0  0
    0.9320   -0.6690   22.0600 H   0  0  0  0  0  0
   -3.1620   -1.9410   27.4640 N   0  0  0  0  0  0
   -2.5860   -1.5380   28.6560 C   0  0  0  0  0  0
   -2.9160   -1.7810   29.9860 C   0  0  0  0  0  0
   -2.1520   -1.2420   30.9970 C   0  0  0  0  0  0
   -1.0520   -0.4490   30.7030 C   0  0  0  0  0  0
   -0.7060   -0.2020   29.3920 C   0  0  0  0  0  0
   -1.4700   -0.7410   28.3600 C   0  0  0  0  0  0
   -1.3840   -0.6710   26.8900 C   0  0  0  0  0  0
   -0.5070   -0.0400   26.0100 C   0  0  0  0  0  0
   -0.6940   -0.1660   24.6510 C   0  0  0  0  0  0
   -1.7490   -0.9160   24.1560 C   0  0  0  0  0  0
   -2.6250   -1.5450   25.0160 C   0  0  0  0  0  0
   -2.4530   -1.4300   26.3910 C   0  0  0  0  0  0
   -4.2720   -3.9160   28.3870 C   0  0  0  0  0  0
   -4.3510   -2.7900   27.3540 C   0  0  0  0  0  0
   -4.4690    0.4510   19.2720 C   0  0  0  0  0  0
   -4.4770    1.2990   18.2250 N   0  0  0  0  0  0
   -5.7180    1.5090   17.5130 C   0  0  0  0  0  0
   -5.8510    0.4760   16.3750 C   0  0  0  0  0  0
   -4.8960    0.7780   15.2970 C   0  0  0  0  0  0
   -3.4310    0.6970   15.7130 C   0  0  0  0  0  0
   -3.0120    2.0110   16.3260 C   0  0  0  0  0  0
   -3.2180    1.9730   17.8510 C   0  0  0  0  0  0
   -5.4660   -0.1910   19.5430 O   0  0  0  0  0  0
    1.2696    0.4574   24.0857 H   0  0  0  0  0  0
    0.5776    2.5706   22.9764 H   0  0  0  0  0  0
   -0.3814    3.6400   24.9322 H   0  0  0  0  0  0
    0.2638    2.0776   25.6715 H   0  0  0  0  0  0
   -2.3566    2.8911   25.8049 H   0  0  0  0  0  0
   -1.8121    1.2098   25.8804 H   0  0  0  0  0  0
   -3.3494    2.4961   24.0701 H   0  0  0  0  0  0
   -2.8114    0.8096   24.1506 H   0  0  0  0  0  0
   -1.7417    3.0819   22.5666 H   0  0  0  0  0  0
   -3.6534    2.0296   21.2874 H   0  0  0  0  0  0
   -2.5901   -1.4715   19.0562 H   0  0  0  0  0  0
   -0.5581   -1.7153   20.4275 H   0  0  0  0  0  0
   -3.7725   -2.3932   30.2267 H   0  0  0  0  0  0
   -2.4072   -1.4353   32.0285 H   0  0  0  0  0  0
   -0.4641   -0.0232   31.5027 H   0  0  0  0  0  0
    0.1560    0.4084   29.1668 H   0  0  0  0  0  0
    0.3155    0.5451   26.3942 H   0  0  0  0  0  0
   -1.8901   -1.0114   23.0895 H   0  0  0  0  0  0
   -3.4447   -2.1270   24.6214 H   0  0  0  0  0  0
   -5.1566   -4.5476   28.3051 H   0  0  0  0  0  0
   -3.3801   -4.5154   28.2044 H   0  0  0  0  0  0
   -4.2230   -3.4883   29.3884 H   0  0  0  0  0  0
   -4.3999   -3.2184   26.3529 H   0  0  0  0  0  0
   -5.2430   -2.1910   27.5373 H   0  0  0  0  0  0
   -5.7301    2.5149   17.0935 H   0  0  0  0  0  0
   -6.5551    1.3995   18.2024 H   0  0  0  0  0  0
   -6.8660    0.5014   15.9785 H   0  0  0  0  0  0
   -5.6535   -0.5222   16.7659 H   0  0  0  0  0  0
   -5.1038    1.7709   14.8982 H   0  0  0  0  0  0
   -5.0714    0.1028   14.4595 H   0  0  0  0  0  0
   -2.8156    0.4924   14.8369 H   0  0  0  0  0  0
   -3.3048   -0.1014   16.4443 H   0  0  0  0  0  0
   -3.6084    2.8173   15.8991 H   0  0  0  0  0  0
   -1.9604    2.1952   16.1062 H   0  0  0  0  0  0
   -2.3784    1.4576   18.3175 H   0  0  0  0  0  0
   -3.2216    2.9905   18.2418 H   0  0  0  0  0  0
  1 24  1  0  0  0
  1  2  1  0  0  0
  1 13  1  0  0  0
  1 39  1  0  0  0
  2  3  1  0  0  0
  2  6  1  0  0  0
  2 40  1  0  0  0
  3  4  1  0  0  0
  3 41  1  0  0  0
  3 42  1  0  0  0
  4  5  1  0  0  0
  4 43  1  0  0  0
  4 44  1  0  0  0
  5  6  1  0  0  0
  5 45  1  0  0  0
  5 46  1  0  0  0
  6  7  1  0  0  0
  6 47  1  0  0  0
  7  8  2  0  0  0
  7 12  1  0  0  0
  8  9  1  0  0  0
  8 48  1  0  0  0
  9 10  2  0  0  0
  9 30  1  0  0  0
 10 11  1  0  0  0
 10 49  1  0  0  0
 11 12  2  0  0  0
 11 50  1  0  0  0
 12 13  1  0  0  0
 13 14  1  0  0  0
 15 16  1  0  0  0
 15 27  1  0  0  0
 15 29  1  0  0  0
 16 17  1  0  0  0
 16 21  2  0  0  0
 17 18  2  0  0  0
 17 51  1  0  0  0
 18 19  1  0  0  0
 18 52  1  0  0  0
 19 20  2  0  0  0
 19 53  1  0  0  0
 20 21  1  0  0  0
 20 54  1  0  0  0
 21 22  1  0  0  0
 22 23  2  0  0  0
 22 27  1  0  0  0
 23 24  1  0  0  0
 23 55  1  0  0  0
 24 25  2  0  0  0
 25 26  1  0  0  0
 25 56  1  0  0  0
 26 27  2  0  0  0
 26 57  1  0  0  0
 28 29  1  0  0  0
 28 58  1  0  0  0
 28 59  1  0  0  0
 28 60  1  0  0  0
 29 61  1  0  0  0
 29 62  1  0  0  0
 30 38  2  0  0  0
 30 31  1  0  0  0
 31 32  1  0  0  0
 31 37  1  0  0  0
 32 33  1  0  0  0
 32 63  1  0  0  0
 32 64  1  0  0  0
 33 34  1  0  0  0
 33 65  1  0  0  0
 33 66  1  0  0  0
 34 35  1  0  0  0
 34 67  1  0  0  0
 34 68  1  0  0  0
 35 36  1  0  0  0
 35 69  1  0  0  0
 35 70  1  0  0  0
 36 37  1  0  0  0
 36 71  1  0  0  0
 36 72  1  0  0  0
 37 73  1  0  0  0
 37 74  1  0  0  0
M  END
> <s_m_entry_id>
408402

> <s_m_entry_name>
decoys_final_17_docked_vina.sdf.10177

> <MODEL>
1

> <REMARK>
  Name = ZINC13643199
                            x       y       z     vdW  Elec       q    Type
                         _______ _______ _______ _____ _____    ______ ____

> <TORSDO>
F 3

> <minimizedAffinity>
-10.8112235962075

> <s_m_Source_Path>
/Users/sinko/Documents/Modulus/DUD-AD_Enrichment/docked_dude/mk14

> <s_m_Source_File>
decoys_final_17_docked_vina.sdf.gz

> <i_m_Source_File_Index>
10177

> <s_m_subgroup_title>
Top100Docking

> <s_m_subgroupid>
Top100Docking_copy1

> <b_m_subgroup_collapsed>
0

$$$$
