# Supplementary material for: ModBinddG: A simulation-based absolute predictor of free energy of binding based on population reweighting
Source: Proc Natl Acad Sci U S A. 2026 Jun 15;123(25):e2513285123. doi: 10.1073/pnas.2513285123 (PMC13291613; doi:10.1073/pnas.2513285123)
Supplement: Supplementary file 2 — Dataset S01 (GZ) [file pnas.2513285123.sd01.gz › SI_PNAS_V2/MK14_Enrichment/ZINC38185644.sdf]

ZINC38185644
                    3D
 Schrodinger Suite 2022-1.
 76 79  0  0  1  0            999 V2000
    0.3560    1.0620   28.0570 C   0  0  0  0  0  0
   -0.7740    2.0670   27.8600 C   0  0  2  0  0  0
   -2.0310    1.3410   27.8040 C   0  0  0  0  0  0
   -2.0330    0.5650   26.4990 C   0  0  0  0  0  0
   -2.6140    1.0640   25.4450 C   0  0  0  0  0  0
   -2.5610    0.5020   24.0380 C   0  0  2  0  0  0
   -2.0850   -0.9550   24.0360 C   0  0  1  0  0  0
   -2.0720   -1.5150   22.6810 C   0  0  0  0  0  0
   -2.4300   -2.9390   22.3790 C   0  0  0  0  0  0
   -1.7340   -0.7520   21.6420 C   0  0  0  0  0  0
   -1.6470   -1.3990   20.3020 C   0  0  0  0  0  0
   -1.5340    0.7550   21.6740 C   0  0  1  0  0  0
   -2.4800    1.5160   20.9210 C   0  0  2  0  0  0
   -2.7370    2.7750   21.5670 N   0  0  0  0  0  0
   -3.0110    3.6230   21.1730 H   0  0  0  0  0  0
   -2.3850    2.6600   22.8750 C   0  0  0  0  0  0
   -2.7220    3.4930   23.6890 O   0  0  0  0  0  0
   -1.6740    1.3290   23.1490 C   0  0  1  0  0  0
   -0.3520    1.7120   23.7150 C   0  0  1  0  0  0
   -0.1630    3.1950   23.6570 C   0  0  0  0  0  0
    0.2590    3.9730   24.6390 C   0  0  0  0  0  0
    0.5730    3.6070   26.0590 C   0  0  2  0  0  0
    1.8870    2.7590   26.0470 C   0  0  0  0  0  0
   -0.5510    2.9860   26.6950 C   0  0  1  0  0  0
   -1.7230    3.2330   26.1010 O   0  0  0  0  0  0
   -0.7480   -1.1040   24.6490 O   0  0  0  0  0  0
   -0.0840   -0.4940   24.3000 H   0  0  0  0  0  0
    0.8650    4.8110   26.7680 O   0  0  0  0  0  0
    1.4580    4.6890   27.5230 H   0  0  0  0  0  0
   -3.9130    0.8120   20.7080 C   0  0  0  0  0  0
   -4.3210    0.9300   19.2630 C   0  0  0  0  0  0
   -5.5810    0.5220   18.8650 C   0  0  0  0  0  0
   -5.9560    0.6310   17.5390 C   0  0  0  0  0  0
   -5.0710    1.1490   16.6100 C   0  0  0  0  0  0
   -3.8120    1.5570   17.0080 C   0  0  0  0  0  0
   -3.4390    1.4520   18.3350 C   0  0  0  0  0  0
   -0.1320    1.1420   24.9340 O   0  0  0  0  0  0
    0.9320    0.3290   25.0450 C   0  0  0  0  0  0
    1.8420    0.1140   23.8640 C   0  0  0  0  0  0
    1.1570   -0.2300   26.0920 O   0  0  0  0  0  0
    1.3087    1.5898   28.1014 H   0  0  0  0  0  0
    0.1997    0.5165   28.9877 H   0  0  0  0  0  0
    0.3685    0.3604   27.2229 H   0  0  0  0  0  0
   -0.8057    2.6892   28.7544 H   0  0  0  0  0  0
   -2.8592    2.0496   27.8056 H   0  0  0  0  0  0
   -2.0846    0.6440   28.6403 H   0  0  0  0  0  0
   -1.5527   -0.4008   26.4445 H   0  0  0  0  0  0
   -3.2028    1.9655   25.5289 H   0  0  0  0  0  0
   -3.5699    0.5279   23.6261 H   0  0  0  0  0  0
   -2.7902   -1.5365   24.6298 H   0  0  0  0  0  0
   -2.3457   -3.1158   21.3067 H   0  0  0  0  0  0
   -1.7512   -3.6055   22.9111 H   0  0  0  0  0  0
   -3.4537   -3.1326   22.6993 H   0  0  0  0  0  0
   -1.3627   -0.6559   19.5569 H   0  0  0  0  0  0
   -0.8987   -2.1911   20.3283 H   0  0  0  0  0  0
   -2.6159   -1.8238   20.0395 H   0  0  0  0  0  0
   -0.5333    0.9813   21.3059 H   0  0  0  0  0  0
   -2.0506    1.7181   19.9397 H   0  0  0  0  0  0
    0.3959    1.2874   23.0454 H   0  0  0  0  0  0
   -0.4093    3.6232   22.6966 H   0  0  0  0  0  0
    0.4201    5.0262   24.4623 H   0  0  0  0  0  0
    2.1458    2.4746   27.0669 H   0  0  0  0  0  0
    1.7353    1.8614   25.4475 H   0  0  0  0  0  0
    2.6970    3.3491   25.6183 H   0  0  0  0  0  0
   -0.6812    3.8549   27.3401 H   0  0  0  0  0  0
   -1.5863    3.8208   25.3544 H   0  0  0  0  0  0
   -4.6559    1.3034   21.3363 H   0  0  0  0  0  0
   -3.8444   -0.2410   20.9811 H   0  0  0  0  0  0
   -6.2720    0.1182   19.5902 H   0  0  0  0  0  0
   -6.9398    0.3118   17.2281 H   0  0  0  0  0  0
   -5.3642    1.2344   15.5741 H   0  0  0  0  0  0
   -3.1197    1.9578   16.2824 H   0  0  0  0  0  0
   -2.4577    1.7781   18.6466 H   0  0  0  0  0  0
    2.6430   -0.5711   24.1418 H   0  0  0  0  0  0
    1.2717   -0.3105   23.0378 H   0  0  0  0  0  0
    2.2708    1.0678   23.5566 H   0  0  0  0  0  0
  1  2  1  0  0  0
  1 41  1  0  0  0
  1 42  1  0  0  0
  1 43  1  0  0  0
  2  3  1  0  0  0
  2 24  1  0  0  0
  2 44  1  0  0  0
  3  4  1  0  0  0
  3 45  1  0  0  0
  3 46  1  0  0  0
  4  5  2  0  0  0
  4 47  1  0  0  0
  5  6  1  0  0  0
  5 48  1  0  0  0
  6  7  1  0  0  0
  6 18  1  0  0  0
  6 49  1  0  0  0
  7 26  1  0  0  0
  7  8  1  0  0  0
  7 50  1  0  0  0
  8  9  1  0  0  0
  8 10  2  0  0  0
  9 51  1  0  0  0
  9 52  1  0  0  0
  9 53  1  0  0  0
 10 11  1  0  0  0
 10 12  1  0  0  0
 11 54  1  0  0  0
 11 55  1  0  0  0
 11 56  1  0  0  0
 12 18  1  0  0  0
 12 13  1  0  0  0
 12 57  1  0  0  0
 13 30  1  0  0  0
 13 14  1  0  0  0
 13 58  1  0  0  0
 14 16  1  0  0  0
 14 15  1  0  0  0
 16 17  2  0  0  0
 16 18  1  0  0  0
 18 19  1  0  0  0
 19 37  1  0  0  0
 19 20  1  0  0  0
 19 59  1  0  0  0
 20 21  2  0  0  0
 20 60  1  0  0  0
 21 22  1  0  0  0
 21 61  1  0  0  0
 22 23  1  0  0  0
 22 24  1  0  0  0
 22 28  1  0  0  0
 23 62  1  0  0  0
 23 63  1  0  0  0
 23 64  1  0  0  0
 24 25  1  0  0  0
 24 65  1  0  0  0
 25 66  1  0  0  0
 26 27  1  0  0  0
 28 29  1  0  0  0
 30 31  1  0  0  0
 30 67  1  0  0  0
 30 68  1  0  0  0
 31 32  1  0  0  0
 31 36  2  0  0  0
 32 33  2  0  0  0
 32 69  1  0  0  0
 33 34  1  0  0  0
 33 70  1  0  0  0
 34 35  2  0  0  0
 34 71  1  0  0  0
 35 36  1  0  0  0
 35 72  1  0  0  0
 36 73  1  0  0  0
 37 38  1  0  0  0
 38 40  2  0  0  0
 38 39  1  0  0  0
 39 74  1  0  0  0
 39 75  1  0  0  0
 39 76  1  0  0  0
M  END
> <s_m_entry_id>
408456

> <s_m_entry_name>
decoys_final_28_docked_vina.sdf.1141

> <MODEL>
1

> <REMARK>
  Name = ZINC38185644
                            x       y       z     vdW  Elec       q    Type
                         _______ _______ _______ _____ _____    ______ ____

> <TORSDO>
F 6

> <minimizedAffinity>
-10.5039549714488

> <s_m_Source_Path>
/Users/sinko/Documents/Modulus/DUD-AD_Enrichment/docked_dude/mk14

> <s_m_Source_File>
decoys_final_28_docked_vina.sdf.gz

> <i_m_Source_File_Index>
1141

> <s_m_subgroup_title>
Top100Docking

> <s_m_subgroupid>
Top100Docking_copy1

> <b_m_subgroup_collapsed>
0

$$$$
