# Supplementary material for: ModBinddG: A simulation-based absolute predictor of free energy of binding based on population reweighting
Source: Proc Natl Acad Sci U S A. 2026 Jun 15;123(25):e2513285123. doi: 10.1073/pnas.2513285123 (PMC13291613; doi:10.1073/pnas.2513285123)
Supplement: Supplementary file 2 — Dataset S01 (GZ) [file pnas.2513285123.sd01.gz › SI_PNAS_V2/MK14_Enrichment/ZINC63362502.sdf]

ZINC63362502
                    3D
 Schrodinger Suite 2022-1.
 70 75  0  0  1  0            999 V2000
   -2.5830   -0.1340   20.3850 C   0  0  0  0  0  0
   -2.3930   -1.4510   19.9620 C   0  0  0  0  0  0
   -1.7760   -2.3610   20.7960 C   0  0  0  0  0  0
   -1.3440   -1.9730   22.0520 C   0  0  0  0  0  0
   -1.5290   -0.6640   22.4810 C   0  0  0  0  0  0
   -2.1430    0.2580   21.6480 C   0  0  0  0  0  0
   -1.0900   -0.2760   23.7540 N   0  0  0  0  0  0
   -1.8220   -0.4050   24.8800 C   0  0  0  0  0  0
   -0.9410    0.0990   26.0030 C   0  0  2  0  0  0
   -0.6040   -1.0080   27.0050 C   0  0  0  0  0  0
   -1.5900    1.3140   26.6760 C   0  0  2  0  0  0
   -0.4660    2.0720   27.3720 C   0  0  2  0  0  0
    0.7810    2.5410   26.6630 C   0  0  0  0  0  0
    1.3670    1.3220   25.9220 C   0  0  0  0  0  0
   -0.8060    2.1490   28.6560 C   0  0  0  0  0  0
   -0.1560    2.8070   29.8010 C   0  0  0  0  0  0
   -0.7830    2.6760   31.0000 C   0  0  0  0  0  0
   -1.9740    1.9640   31.1730 C   0  0  0  0  0  0
   -2.6420    1.3320   30.1750 C   0  0  0  0  0  0
   -2.0830    1.4020   28.8650 C   0  0  0  0  0  0
   -2.5210    0.9070   27.7310 N   0  0  0  0  0  0
   -3.3150    0.3660   27.6070 H   0  0  0  0  0  0
    0.2610    0.5910   25.2940 N   0  0  0  0  0  0
   -2.9510   -0.8360   24.9720 O   0  0  0  0  0  0
    0.1110    0.2640   24.0050 C   0  0  0  0  0  0
    0.9640    0.4390   23.1570 O   0  0  0  0  0  0
   -3.3840    0.5700   18.1800 N   0  0  0  0  0  0
   -3.0500   -0.2660   17.8210 H   0  0  0  0  0  0
   -3.2440    0.8430   19.4930 C   0  0  0  0  0  0
   -3.6610    1.8920   19.9440 O   0  0  0  0  0  0
   -5.4280    1.0220   16.9170 C   0  0  0  0  0  0
   -4.0380    1.5380   17.2970 C   0  0  2  0  0  0
   -3.1990    1.7220   16.0310 C   0  0  0  0  0  0
   -2.2540    2.9110   16.2150 C   0  0  0  0  0  0
   -1.1920    2.8790   15.1460 C   0  0  0  0  0  0
   -0.9590    3.9990   14.3700 C   0  0  0  0  0  0
    0.0150    3.9690   13.3890 C   0  0  0  0  0  0
    0.7570    2.8210   13.1860 C   0  0  0  0  0  0
    0.5240    1.7010   13.9620 C   0  0  0  0  0  0
   -0.4470    1.7320   14.9450 C   0  0  0  0  0  0
   -2.7289   -1.7573   18.9823 H   0  0  0  0  0  0
   -1.6289   -3.3798   20.4691 H   0  0  0  0  0  0
   -0.8616   -2.6881   22.7019 H   0  0  0  0  0  0
   -2.2808    1.2779   21.9754 H   0  0  0  0  0  0
    0.0297   -0.6037   27.7944 H   0  0  0  0  0  0
   -1.5243   -1.3961   27.4416 H   0  0  0  0  0  0
   -0.0771   -1.8136   26.4936 H   0  0  0  0  0  0
   -2.0879    1.9459   25.9406 H   0  0  0  0  0  0
   -0.9589    3.0225   27.1679 H   0  0  0  0  0  0
    1.5022    2.9001   27.3972 H   0  0  0  0  0  0
    0.5183    3.3131   25.9398 H   0  0  0  0  0  0
    1.8727    0.6719   26.6360 H   0  0  0  0  0  0
    2.0596    1.6634   25.1527 H   0  0  0  0  0  0
    0.7647    3.3532   29.6586 H   0  0  0  0  0  0
   -0.3623    3.1351   31.8824 H   0  0  0  0  0  0
   -2.4218    1.8907   32.1530 H   0  0  0  0  0  0
   -3.5590    0.8033   30.3893 H   0  0  0  0  0  0
   -5.9161    1.7416   16.2597 H   0  0  0  0  0  0
   -5.3330    0.0662   16.4017 H   0  0  0  0  0  0
   -6.0262    0.8902   17.8186 H   0  0  0  0  0  0
   -4.1332    2.4938   17.8123 H   0  0  0  0  0  0
   -3.8577    1.9095   15.1830 H   0  0  0  0  0  0
   -2.6157    0.8196   15.8476 H   0  0  0  0  0  0
   -1.7832    2.8522   17.1963 H   0  0  0  0  0  0
   -2.8195    3.8396   16.1373 H   0  0  0  0  0  0
   -1.5376    4.8968   14.5301 H   0  0  0  0  0  0
    0.1962    4.8430   12.7810 H   0  0  0  0  0  0
    1.5190    2.7988   12.4210 H   0  0  0  0  0  0
    1.1006    0.8023   13.8000 H   0  0  0  0  0  0
   -0.6236    0.8594   15.5563 H   0  0  0  0  0  0
  1  6  1  0  0  0
  1  2  2  0  0  0
  1 29  1  0  0  0
  2  3  1  0  0  0
  2 41  1  0  0  0
  3  4  2  0  0  0
  3 42  1  0  0  0
  4  5  1  0  0  0
  4 43  1  0  0  0
  5  7  1  0  0  0
  5  6  2  0  0  0
  6 44  1  0  0  0
  7 25  1  0  0  0
  7  8  1  0  0  0
  8 24  2  0  0  0
  8  9  1  0  0  0
  9 11  1  0  0  0
  9 10  1  0  0  0
  9 23  1  0  0  0
 10 45  1  0  0  0
 10 46  1  0  0  0
 10 47  1  0  0  0
 11 12  1  0  0  0
 11 21  1  0  0  0
 11 48  1  0  0  0
 12 13  1  0  0  0
 12 15  1  0  0  0
 12 49  1  0  0  0
 13 14  1  0  0  0
 13 50  1  0  0  0
 13 51  1  0  0  0
 14 23  1  0  0  0
 14 52  1  0  0  0
 14 53  1  0  0  0
 15 20  2  0  0  0
 15 16  1  0  0  0
 16 17  2  0  0  0
 16 54  1  0  0  0
 17 18  1  0  0  0
 17 55  1  0  0  0
 18 19  2  0  0  0
 18 56  1  0  0  0
 19 20  1  0  0  0
 19 57  1  0  0  0
 20 21  1  0  0  0
 21 22  1  0  0  0
 23 25  1  0  0  0
 25 26  2  0  0  0
 27 29  1  0  0  0
 27 28  1  0  0  0
 27 32  1  0  0  0
 29 30  2  0  0  0
 31 32  1  0  0  0
 31 58  1  0  0  0
 31 59  1  0  0  0
 31 60  1  0  0  0
 32 33  1  0  0  0
 32 61  1  0  0  0
 33 34  1  0  0  0
 33 62  1  0  0  0
 33 63  1  0  0  0
 34 35  1  0  0  0
 34 64  1  0  0  0
 34 65  1  0  0  0
 35 36  2  0  0  0
 35 40  1  0  0  0
 36 37  1  0  0  0
 36 66  1  0  0  0
 37 38  2  0  0  0
 37 67  1  0  0  0
 38 39  1  0  0  0
 38 68  1  0  0  0
 39 40  2  0  0  0
 39 69  1  0  0  0
 40 70  1  0  0  0
M  END
> <s_m_entry_id>
408428

> <s_m_entry_name>
decoys_final_26_docked_vina.sdf.1189

> <MODEL>
1

> <REMARK>
  Name = ZINC63362502
                            x       y       z     vdW  Elec       q    Type
                         _______ _______ _______ _____ _____    ______ ____

> <TORSDO>
F 6

> <minimizedAffinity>
-10.6536672219924

> <s_m_Source_Path>
/Users/sinko/Documents/Modulus/DUD-AD_Enrichment/docked_dude/mk14

> <s_m_Source_File>
decoys_final_26_docked_vina.sdf.gz

> <i_m_Source_File_Index>
1189

> <s_m_subgroup_title>
Top100Docking

> <s_m_subgroupid>
Top100Docking_copy1

> <b_m_subgroup_collapsed>
0

$$$$
