# Supplementary material for: ModBinddG: A simulation-based absolute predictor of free energy of binding based on population reweighting
Source: Proc Natl Acad Sci U S A. 2026 Jun 15;123(25):e2513285123. doi: 10.1073/pnas.2513285123 (PMC13291613; doi:10.1073/pnas.2513285123)
Supplement: Supplementary file 2 — Dataset S01 (GZ) [file pnas.2513285123.sd01.gz › SI_PNAS_V2/MK14_Enrichment/ZINC21464276.sdf]

ZINC21464276
                    3D
 Schrodinger Suite 2022-1.
 57 61  0  0  1  0            999 V2000
   -3.3630    1.6980   19.7610 C   0  0  0  0  0  0
   -2.6560    0.7900   20.4550 C   0  0  0  0  0  0
   -2.6290   -0.6650   20.0380 C   0  0  0  0  0  0
   -2.7750   -1.5120   21.3100 C   0  0  0  0  0  0
   -1.5640   -1.2850   22.2080 C   0  0  0  0  0  0
   -1.3640    0.1770   22.4960 C   0  0  0  0  0  0
   -0.6470    0.5440   23.6270 C   0  0  0  0  0  0
   -0.4610    1.9740   23.8780 C   0  0  0  0  0  0
    0.2540    2.4360   24.9870 C   0  0  0  0  0  0
    0.4080    3.7780   25.1780 C   0  0  0  0  0  0
   -0.1330    4.6950   24.2790 C   0  0  0  0  0  0
   -0.8290    4.2790   23.1860 C   0  0  0  0  0  0
   -1.0100    2.9020   22.9570 C   0  0  0  0  0  0
   -1.6900    2.4640   21.8970 N   0  0  0  0  0  0
   -1.8770    1.1780   21.6530 C   0  0  0  0  0  0
   -5.8060    0.2380   14.7650 C   0  0  0  0  0  0
   -5.1660    0.6210   16.0740 C   0  0  0  0  0  0
   -5.8870    0.5110   17.2510 C   0  0  0  0  0  0
   -5.3070    0.8600   18.4540 C   0  0  0  0  0  0
   -3.9900    1.3240   18.4820 C   0  0  0  0  0  0
   -3.2700    1.4370   17.2890 C   0  0  0  0  0  0
   -3.8610    1.0800   16.0950 C   0  0  0  0  0  0
   -0.0940   -0.4720   24.5470 C   0  0  0  0  0  0
    1.1010   -0.6820   24.5730 O   0  0  0  0  0  0
   -0.9180   -1.1650   25.3580 O   0  0  0  0  0  0
   -0.6890   -1.0460   26.7860 C   0  0  0  0  0  0
   -1.3330    0.2190   27.2940 C   0  0  0  0  0  0
   -0.6040    1.1140   27.9890 N   0  0  0  0  0  0
   -1.1060    2.3870   28.5270 C   0  0  0  0  0  0
    0.1240    3.0040   29.2210 C   0  0  0  0  0  0
    1.1910    2.0180   28.9930 N   0  0  0  0  0  0
    2.2020    2.2020   29.3820 H   0  0  0  0  0  0
    0.6950    0.9890   28.2930 C   0  0  0  0  0  0
    1.3620    0.0290   27.9640 O   0  0  0  0  0  0
   -2.5060    0.4320   27.0730 O   0  0  0  0  0  0
   -3.4718    2.7030   20.1411 H   0  0  0  0  0  0
   -1.6745   -0.8881   19.5613 H   0  0  0  0  0  0
   -3.4664   -0.8665   19.3699 H   0  0  0  0  0  0
   -2.8338   -2.5662   21.0394 H   0  0  0  0  0  0
   -3.6806   -1.2175   21.8404 H   0  0  0  0  0  0
   -0.6731   -1.6845   21.7235 H   0  0  0  0  0  0
   -1.7013   -1.8240   23.1454 H   0  0  0  0  0  0
    0.6804    1.7319   25.6861 H   0  0  0  0  0  0
    0.9552    4.1422   26.0350 H   0  0  0  0  0  0
   -0.0029    5.7543   24.4442 H   0  0  0  0  0  0
   -1.2395    5.0042   22.4990 H   0  0  0  0  0  0
   -6.8275   -0.0976   14.9439 H   0  0  0  0  0  0
   -5.8189    1.1015   14.0999 H   0  0  0  0  0  0
   -5.2352   -0.5674   14.3028 H   0  0  0  0  0  0
   -6.9052    0.1516   17.2290 H   0  0  0  0  0  0
   -5.8715    0.7740   19.3707 H   0  0  0  0  0  0
   -2.2540    1.8030   17.3040 H   0  0  0  0  0  0
   -3.3017    1.1597   15.1745 H   0  0  0  0  0  0
    0.3830   -1.0109   26.9801 H   0  0  0  0  0  0
   -1.1242   -1.9052   27.2963 H   0  0  0  0  0  0
   -2.1376    2.6681   28.3750 H   0  0  0  0  0  0
    0.0410    3.9592   29.7181 H   0  0  0  0  0  0
  1  2  2  0  0  0
  1 20  1  0  0  0
  1 36  1  0  0  0
  2 15  1  0  0  0
  2  3  1  0  0  0
  3  4  1  0  0  0
  3 37  1  0  0  0
  3 38  1  0  0  0
  4  5  1  0  0  0
  4 39  1  0  0  0
  4 40  1  0  0  0
  5  6  1  0  0  0
  5 41  1  0  0  0
  5 42  1  0  0  0
  6  7  2  0  0  0
  6 15  1  0  0  0
  7  8  1  0  0  0
  7 23  1  0  0  0
  8  9  2  0  0  0
  8 13  1  0  0  0
  9 10  1  0  0  0
  9 43  1  0  0  0
 10 11  2  0  0  0
 10 44  1  0  0  0
 11 12  1  0  0  0
 11 45  1  0  0  0
 12 13  2  0  0  0
 12 46  1  0  0  0
 13 14  1  0  0  0
 14 15  2  0  0  0
 16 17  1  0  0  0
 16 47  1  0  0  0
 16 48  1  0  0  0
 16 49  1  0  0  0
 17 22  2  0  0  0
 17 18  1  0  0  0
 18 19  2  0  0  0
 18 50  1  0  0  0
 19 20  1  0  0  0
 19 51  1  0  0  0
 20 21  2  0  0  0
 21 22  1  0  0  0
 21 52  1  0  0  0
 22 53  1  0  0  0
 23 24  2  0  0  0
 23 25  1  0  0  0
 25 26  1  0  0  0
 26 27  1  0  0  0
 26 54  1  0  0  0
 26 55  1  0  0  0
 27 28  1  0  0  0
 27 35  2  0  0  0
 28 33  1  0  0  0
 28 29  1  0  0  0
 29 30  2  0  0  0
 29 56  1  0  0  0
 30 31  1  0  0  0
 30 57  1  0  0  0
 31 32  1  0  0  0
 31 33  1  0  0  0
 33 34  2  0  0  0
M  END
> <s_m_entry_id>
408468

> <s_m_entry_name>
decoys_final_26_docked_vina.sdf.2952

> <MODEL>
1

> <REMARK>
  Name = ZINC21464276
                            x       y       z     vdW  Elec       q    Type
                         _______ _______ _______ _____ _____    ______ ____

> <TORSDO>
F 5

> <minimizedAffinity>
-10.4678939198501

> <s_m_Source_Path>
/Users/sinko/Documents/Modulus/DUD-AD_Enrichment/docked_dude/mk14

> <s_m_Source_File>
decoys_final_26_docked_vina.sdf.gz

> <i_m_Source_File_Index>
2952

> <s_m_subgroup_title>
Top100Docking

> <s_m_subgroupid>
Top100Docking_copy1

> <b_m_subgroup_collapsed>
0

$$$$
