# Supplementary material for: ModBinddG: A simulation-based absolute predictor of free energy of binding based on population reweighting
Source: Proc Natl Acad Sci U S A. 2026 Jun 15;123(25):e2513285123. doi: 10.1073/pnas.2513285123 (PMC13291613; doi:10.1073/pnas.2513285123)
Supplement: Supplementary file 2 — Dataset S01 (GZ) [file pnas.2513285123.sd01.gz › SI_PNAS_V2/MK14_Enrichment/ZINC13135650.sdf]

ZINC13135650
                    3D
 Schrodinger Suite 2022-1.
 67 74  0  0  1  0            999 V2000
    0.6130    2.2000   28.4810 C   0  0  0  0  0  0
   -0.1410    1.0490   27.8670 C   0  0  0  0  0  0
   -0.8640    0.1860   28.6720 C   0  0  0  0  0  0
   -1.5560   -0.8690   28.1160 C   0  0  0  0  0  0
   -1.5320   -1.0740   26.7370 C   0  0  0  0  0  0
   -0.8020   -0.2010   25.9390 C   0  0  0  0  0  0
   -0.9730   -0.6880   24.5260 C   0  0  2  0  0  0
   -1.6060    0.3780   23.6380 C   0  0  2  0  0  0
   -1.0200    0.1170   22.2430 C   0  0  1  0  0  0
    0.3220   -0.5850   22.5140 C   0  0  1  0  0  0
    1.4700    0.4310   22.3490 C   0  0  0  0  0  0
    2.4150    0.0720   23.5380 C   0  0  0  0  0  0
    1.4040   -0.3330   24.6400 C   0  0  0  0  0  0
   -1.2990    1.7690   24.1130 C   0  0  0  0  0  0
   -0.1290    2.4600   24.3330 C   0  0  0  0  0  0
   -0.1710    3.7670   24.7840 C   0  0  0  0  0  0
   -1.3910    4.3790   25.0110 C   0  0  0  0  0  0
   -2.5660    3.6900   24.7910 C   0  0  0  0  0  0
   -2.5330    2.3730   24.3380 C   0  0  0  0  0  0
   -3.5680    1.4820   24.0470 N   0  0  0  0  0  0
   -4.5090    1.6980   24.1350 H   0  0  0  0  0  0
   -3.1070    0.2870   23.6280 C   0  0  0  0  0  0
   -3.7730   -0.6740   23.3080 O   0  0  0  0  0  0
   -1.8610   -1.9010   24.6430 C   0  0  0  0  0  0
   -2.2510   -2.6020   23.7340 O   0  0  0  0  0  0
    0.3200   -1.0370   23.9220 N   0  0  1  0  0  0
    0.4670   -2.0340   23.9680 H   0  0  0  0  0  0
   -2.1390   -2.0540   25.9500 N   0  0  0  0  0  0
   -2.6960   -2.7640   26.3050 H   0  0  0  0  0  0
   -0.1170    0.8560   26.4970 C   0  0  0  0  0  0
   -1.9340   -0.7770   21.4470 C   0  0  0  0  0  0
   -1.9590   -1.9700   21.6670 O   0  0  0  0  0  0
   -2.7960   -0.2050   20.4010 C   0  0  0  0  0  0
   -4.1320    0.1280   20.7010 C   0  0  0  0  0  0
   -4.9470    0.6560   19.7530 C   0  0  0  0  0  0
   -4.4610    0.8790   18.4510 C   0  0  0  0  0  0
   -5.2860    1.4250   17.4540 C   0  0  0  0  0  0
   -4.7900    1.6300   16.2040 C   0  0  0  0  0  0
   -3.4710    1.3050   15.8930 C   0  0  0  0  0  0
   -2.6400    0.7740   16.8310 C   0  0  0  0  0  0
   -3.1190    0.5490   18.1350 C   0  0  0  0  0  0
   -2.2880    0.0090   19.1280 C   0  0  0  0  0  0
    1.1177    2.7641   27.6967 H   0  0  0  0  0  0
   -0.0842    2.8529   29.0061 H   0  0  0  0  0  0
    1.3517    1.8169   29.1850 H   0  0  0  0  0  0
   -0.8880    0.3373   29.7411 H   0  0  0  0  0  0
   -2.1186   -1.5393   28.7489 H   0  0  0  0  0  0
   -0.8570    1.0579   21.7175 H   0  0  0  0  0  0
    0.4568   -1.4303   21.8391 H   0  0  0  0  0  0
    1.0806    1.4391   22.4915 H   0  0  0  0  0  0
    1.9870    0.2391   21.4088 H   0  0  0  0  0  0
    2.9496    0.9678   23.8539 H   0  0  0  0  0  0
    3.0172   -0.7955   23.2678 H   0  0  0  0  0  0
    1.0026    0.5649   25.1097 H   0  0  0  0  0  0
    1.8839   -1.0219   25.3351 H   0  0  0  0  0  0
    0.8225    1.9817   24.1535 H   0  0  0  0  0  0
    0.7474    4.3079   24.9583 H   0  0  0  0  0  0
   -1.4261    5.3999   25.3617 H   0  0  0  0  0  0
   -3.5160    4.1715   24.9700 H   0  0  0  0  0  0
    0.4385    1.5338   25.8658 H   0  0  0  0  0  0
   -4.5191   -0.0363   21.6958 H   0  0  0  0  0  0
   -5.9690    0.9053   19.9974 H   0  0  0  0  0  0
   -6.3105    1.6806   17.6810 H   0  0  0  0  0  0
   -5.4210    2.0505   15.4349 H   0  0  0  0  0  0
   -3.0942    1.4737   14.8950 H   0  0  0  0  0  0
   -1.6206    0.5283   16.5724 H   0  0  0  0  0  0
   -1.2603   -0.2397   18.9078 H   0  0  0  0  0  0
  1  2  1  0  0  0
  1 43  1  0  0  0
  1 44  1  0  0  0
  1 45  1  0  0  0
  2  3  2  0  0  0
  2 30  1  0  0  0
  3  4  1  0  0  0
  3 46  1  0  0  0
  4  5  2  0  0  0
  4 47  1  0  0  0
  5  6  1  0  0  0
  5 28  1  0  0  0
  6 30  2  0  0  0
  6  7  1  0  0  0
  7 24  1  0  0  0
  7  8  1  0  0  0
  7 26  1  0  0  0
  8 22  1  0  0  0
  8 14  1  0  0  0
  8  9  1  0  0  0
  9 31  1  0  0  0
  9 10  1  0  0  0
  9 48  1  0  0  0
 10 11  1  0  0  0
 10 26  1  0  0  0
 10 49  1  0  0  0
 11 12  1  0  0  0
 11 50  1  0  0  0
 11 51  1  0  0  0
 12 13  1  0  0  0
 12 52  1  0  0  0
 12 53  1  0  0  0
 13 26  1  0  0  0
 13 54  1  0  0  0
 13 55  1  0  0  0
 14 15  2  0  0  0
 14 19  1  0  0  0
 15 16  1  0  0  0
 15 56  1  0  0  0
 16 17  2  0  0  0
 16 57  1  0  0  0
 17 18  1  0  0  0
 17 58  1  0  0  0
 18 19  2  0  0  0
 18 59  1  0  0  0
 19 20  1  0  0  0
 20 21  1  0  0  0
 20 22  1  0  0  0
 22 23  2  0  0  0
 24 28  1  0  0  0
 24 25  2  0  0  0
 26 27  1  0  0  0
 28 29  1  0  0  0
 30 60  1  0  0  0
 31 32  2  0  0  0
 31 33  1  0  0  0
 33 34  1  0  0  0
 33 42  2  0  0  0
 34 35  2  0  0  0
 34 61  1  0  0  0
 35 36  1  0  0  0
 35 62  1  0  0  0
 36 37  2  0  0  0
 36 41  1  0  0  0
 37 38  1  0  0  0
 37 63  1  0  0  0
 38 39  2  0  0  0
 38 64  1  0  0  0
 39 40  1  0  0  0
 39 65  1  0  0  0
 40 41  2  0  0  0
 40 66  1  0  0  0
 41 42  1  0  0  0
 42 67  1  0  0  0
M  END
> <s_m_entry_id>
408383

> <s_m_entry_name>
decoys_final_6_docked_vina.sdf.3626

> <MODEL>
1

> <REMARK>
  Name = ZINC13135650
                            x       y       z     vdW  Elec       q    Type
                         _______ _______ _______ _____ _____    ______ ____

> <TORSDO>
F 2

> <minimizedAffinity>
-11.3171961174903

> <s_m_Source_Path>
/Users/sinko/Documents/Modulus/DUD-AD_Enrichment/docked_dude/mk14

> <s_m_Source_File>
decoys_final_6_docked_vina.sdf.gz

> <i_m_Source_File_Index>
3626

> <s_m_subgroup_title>
Top100Docking

> <s_m_subgroupid>
Top100Docking_copy1

> <b_m_subgroup_collapsed>
0

$$$$
