# Supplementary material for: ModBinddG: A simulation-based absolute predictor of free energy of binding based on population reweighting
Source: Proc Natl Acad Sci U S A. 2026 Jun 15;123(25):e2513285123. doi: 10.1073/pnas.2513285123 (PMC13291613; doi:10.1073/pnas.2513285123)
Supplement: Supplementary file 2 — Dataset S01 (GZ) [file pnas.2513285123.sd01.gz › SI_PNAS_V2/MK14_Enrichment/CHEMBL497563.sdf]

CHEMBL497563
                    3D
 Schrodinger Suite 2022-1.
 54 58  0  0  1  0            999 V2000
   -3.2760    0.5290   19.2460 C   0  0  0  0  0  0
   -3.6290    1.3430   20.3280 C   0  0  0  0  0  0
   -3.5160    0.8800   21.6060 C   0  0  0  0  0  0
   -3.0450   -0.4160   21.8400 C   0  0  0  0  0  0
   -2.6880   -1.2400   20.7590 C   0  0  0  0  0  0
   -2.2750   -2.4150   21.2770 O   0  0  0  0  0  0
   -2.3600   -2.3610   22.6860 N   0  0  0  0  0  0
   -2.8100   -1.2000   23.0540 C   0  0  0  0  0  0
   -2.8110   -0.7630   19.4620 C   0  0  0  0  0  0
   -3.0450   -0.7430   24.4700 C   0  0  0  0  0  0
   -2.5840   -1.8320   25.4440 C   0  0  0  0  0  0
   -2.7530   -1.3290   26.8800 C   0  0  0  0  0  0
   -1.9430   -0.1200   27.0770 N   0  0  0  0  0  0
   -0.9790   -0.3230   26.8600 H   0  0  0  0  0  0
   -2.0140    0.1780   28.0390 H   0  0  0  0  0  0
   -2.4270    0.9510   26.1980 C   0  0  0  0  0  0
   -2.2460    0.5370   24.7350 C   0  0  0  0  0  0
   -5.8700    0.5790   17.9750 C   0  0  0  0  0  0
   -4.6510    1.0730   17.2390 C   0  0  0  0  0  0
   -4.7740    1.5590   15.9520 C   0  0  0  0  0  0
   -3.6630    2.0130   15.2700 C   0  0  0  0  0  0
   -2.4070    1.9850   15.8810 C   0  0  0  0  0  0
   -2.2780    1.4970   17.1800 C   0  0  0  0  0  0
   -3.4040    1.0450   17.8620 C   0  0  0  0  0  0
   -1.2170    2.4730   15.1500 C   0  0  0  0  0  0
   -1.3210    3.5300   14.3220 N   0  0  0  0  0  0
   -2.1770    3.9710   14.2040 H   0  0  0  0  0  0
   -0.1450    1.9180   15.2970 O   0  0  0  0  0  0
   -0.1420    4.0130   13.5980 C   0  0  0  0  0  0
   -0.2940    4.2860   12.1010 C   0  0  0  0  0  0
    0.4970    3.0680   12.5790 C   0  0  0  0  0  0
   -3.9936    2.3446   20.1539 H   0  0  0  0  0  0
   -3.7901    1.5140   22.4362 H   0  0  0  0  0  0
   -2.5477   -1.3895   18.6226 H   0  0  0  0  0  0
   -4.1069   -0.5471   24.6183 H   0  0  0  0  0  0
   -1.5344   -2.0621   25.2611 H   0  0  0  0  0  0
   -3.1881   -2.7277   25.2996 H   0  0  0  0  0  0
   -2.4271   -2.1018   27.5761 H   0  0  0  0  0  0
   -3.8023   -1.0967   27.0622 H   0  0  0  0  0  0
   -1.8606    1.8622   26.3902 H   0  0  0  0  0  0
   -3.4833    1.1334   26.3957 H   0  0  0  0  0  0
   -2.6092    1.3329   24.0848 H   0  0  0  0  0  0
   -1.1899    0.3532   24.5377 H   0  0  0  0  0  0
   -6.7464    0.6772   17.3345 H   0  0  0  0  0  0
   -5.7329   -0.4683   18.2442 H   0  0  0  0  0  0
   -6.0135    1.1703   18.8794 H   0  0  0  0  0  0
   -5.7425    1.5850   15.4749 H   0  0  0  0  0  0
   -3.7643    2.3903   14.2631 H   0  0  0  0  0  0
   -1.3075    1.4707   17.6531 H   0  0  0  0  0  0
    0.5341    4.6679   14.1476 H   0  0  0  0  0  0
    0.5310    4.9861   11.9690 H   0  0  0  0  0  0
   -1.2606    3.8098   11.9364 H   0  0  0  0  0  0
   -0.2916    2.3176   12.5222 H   0  0  0  0  0  0
    1.5000    3.4939   12.5548 H   0  0  0  0  0  0
  1  9  2  0  0  0
  1  2  1  0  0  0
  1 24  1  0  0  0
  2  3  2  0  0  0
  2 32  1  0  0  0
  3  4  1  0  0  0
  3 33  1  0  0  0
  4  8  1  0  0  0
  4  5  2  0  0  0
  5  6  1  0  0  0
  5  9  1  0  0  0
  6  7  1  0  0  0
  7  8  2  0  0  0
  8 10  1  0  0  0
  9 34  1  0  0  0
 10 17  1  0  0  0
 10 11  1  0  0  0
 10 35  1  0  0  0
 11 12  1  0  0  0
 11 36  1  0  0  0
 11 37  1  0  0  0
 12 13  1  0  0  0
 12 38  1  0  0  0
 12 39  1  0  0  0
 13 15  1  0  0  0
 13 14  1  0  0  0
 13 16  1  0  0  0
 16 17  1  0  0  0
 16 40  1  0  0  0
 16 41  1  0  0  0
 17 42  1  0  0  0
 17 43  1  0  0  0
 18 19  1  0  0  0
 18 44  1  0  0  0
 18 45  1  0  0  0
 18 46  1  0  0  0
 19 24  1  0  0  0
 19 20  2  0  0  0
 20 21  1  0  0  0
 20 47  1  0  0  0
 21 22  2  0  0  0
 21 48  1  0  0  0
 22 23  1  0  0  0
 22 25  1  0  0  0
 23 24  2  0  0  0
 23 49  1  0  0  0
 25 28  2  0  0  0
 25 26  1  0  0  0
 26 27  1  0  0  0
 26 29  1  0  0  0
 29 30  1  0  0  0
 29 31  1  0  0  0
 29 50  1  0  0  0
 30 31  1  0  0  0
 30 51  1  0  0  0
 30 52  1  0  0  0
 31 53  1  0  0  0
 31 54  1  0  0  0
M  END
> <s_m_entry_id>
408439

> <s_m_entry_name>
actives_final_docked_vina.sdf.6652

> <MODEL>
1

> <REMARK>
  Name = CHEMBL497563
                            x       y       z     vdW  Elec       q    Type
                         _______ _______ _______ _____ _____    ______ ____

> <TORSDO>
F 4

> <minimizedAffinity>
-10.5995550868174

> <s_m_Source_Path>
/Users/sinko/Documents/Modulus/DUD-AD_Enrichment/docked_dude/mk14

> <s_m_Source_File>
actives_final_docked_vina.sdf.gz

> <i_m_Source_File_Index>
6652

> <s_user_duplicate_titles>
CHEMBL497563,CHEMBL497563,CHEMBL497563,CHEMBL497563,CHEMBL497563,CHEMBL497563,CHEMBL497563,CHEMBL497563,CHEMBL497563

> <s_m_subgroup_title>
Top100Docking

> <s_m_subgroupid>
Top100Docking_copy1

> <b_m_subgroup_collapsed>
0

$$$$
