# Supplementary material for: ModBinddG: A simulation-based absolute predictor of free energy of binding based on population reweighting
Source: Proc Natl Acad Sci U S A. 2026 Jun 15;123(25):e2513285123. doi: 10.1073/pnas.2513285123 (PMC13291613; doi:10.1073/pnas.2513285123)
Supplement: Supplementary file 2 — Dataset S01 (GZ) [file pnas.2513285123.sd01.gz › SI_PNAS_V2/MK14_Enrichment/ZINC21230734.sdf]

ZINC21230734
                    3D
 Schrodinger Suite 2022-1.
 57 61  0  0  1  0            999 V2000
   -2.3870    0.7940   23.8910 C   0  0  1  0  0  0
   -2.7600    2.1210   24.5540 C   0  0  0  0  0  0
   -2.2210    3.2570   23.7240 C   0  0  0  0  0  0
   -2.1570    3.1450   22.3860 N   0  0  0  0  0  0
   -1.7450    3.9680   21.7840 H   0  0  0  0  0  0
   -2.5990    2.0140   21.7460 C   0  0  0  0  0  0
   -2.9250    2.0960   20.2750 C   0  0  0  0  0  0
   -4.0350    1.0970   19.9400 C   0  0  2  0  0  0
   -3.5640   -0.3080   20.3290 C   0  0  0  0  0  0
   -3.1920   -0.3130   21.7880 C   0  0  0  0  0  0
   -3.2910   -1.3400   22.4270 O   0  0  0  0  0  0
   -1.8440    4.2750   24.2640 O   0  0  0  0  0  0
   -2.7330    0.8540   22.4210 C   0  0  0  0  0  0
   -0.3400    0.5320   25.3160 C   0  0  0  0  0  0
    1.0200    0.3070   25.4600 C   0  0  0  0  0  0
    1.8070    0.1000   24.3430 C   0  0  0  0  0  0
    1.2380    0.1170   23.0830 C   0  0  0  0  0  0
   -0.1190    0.3370   22.9370 C   0  0  0  0  0  0
   -0.9090    0.5500   24.0510 C   0  0  0  0  0  0
   -1.1170    0.7360   26.4130 O   0  0  0  0  0  0
   -0.7480    0.0430   27.6060 C   0  0  0  0  0  0
   -3.8790   -2.6390   28.7260 C   0  0  0  0  0  0
   -3.1670   -1.9620   29.6990 C   0  0  0  0  0  0
   -2.1540   -1.0950   29.3370 C   0  0  0  0  0  0
   -1.8530   -0.9030   28.0010 C   0  0  0  0  0  0
   -2.5670   -1.5750   27.0280 C   0  0  0  0  0  0
   -3.5780   -2.4470   27.3900 C   0  0  0  0  0  0
   -4.3260    1.1430   18.4610 C   0  0  0  0  0  0
   -3.3560    1.5790   17.5790 C   0  0  0  0  0  0
   -3.6200    1.6150   16.2230 C   0  0  0  0  0  0
   -4.8590    1.2250   15.7500 C   0  0  0  0  0  0
   -5.8320    0.7930   16.6330 C   0  0  0  0  0  0
   -5.5650    0.7520   17.9890 C   0  0  0  0  0  0
   -2.9425   -0.0167   24.3624 H   0  0  0  0  0  0
   -2.3251    2.1628   25.5526 H   0  0  0  0  0  0
   -3.8450    2.2019   24.6192 H   0  0  0  0  0  0
   -2.0350    1.8588   19.6921 H   0  0  0  0  0  0
   -3.2593    3.1048   20.0329 H   0  0  0  0  0  0
   -4.9361    1.3493   20.4989 H   0  0  0  0  0  0
   -2.6932   -0.5774   19.7314 H   0  0  0  0  0  0
   -4.3699   -1.0216   20.1574 H   0  0  0  0  0  0
    1.4639    0.2935   26.4445 H   0  0  0  0  0  0
    2.8669   -0.0751   24.4541 H   0  0  0  0  0  0
    1.8539   -0.0418   22.2102 H   0  0  0  0  0  0
   -0.5623    0.3425   21.9522 H   0  0  0  0  0  0
   -0.5825    0.7628   28.4076 H   0  0  0  0  0  0
    0.1675   -0.5216   27.4295 H   0  0  0  0  0  0
   -4.6700   -3.3175   29.0095 H   0  0  0  0  0  0
   -3.4027   -2.1108   30.7424 H   0  0  0  0  0  0
   -1.5974   -0.5674   30.0974 H   0  0  0  0  0  0
   -2.3359   -1.4196   25.9845 H   0  0  0  0  0  0
   -4.1321   -2.9777   26.6299 H   0  0  0  0  0  0
   -2.3909    1.8919   17.9492 H   0  0  0  0  0  0
   -2.8585    1.9477   15.5332 H   0  0  0  0  0  0
   -5.0674    1.2576   14.6908 H   0  0  0  0  0  0
   -6.7998    0.4879   16.2632 H   0  0  0  0  0  0
   -6.3240    0.4147   18.6793 H   0  0  0  0  0  0
  1 19  1  0  0  0
  1  2  1  0  0  0
  1 13  1  0  0  0
  1 34  1  0  0  0
  2  3  1  0  0  0
  2 35  1  0  0  0
  2 36  1  0  0  0
  3 12  2  0  0  0
  3  4  1  0  0  0
  4  5  1  0  0  0
  4  6  1  0  0  0
  6 13  2  0  0  0
  6  7  1  0  0  0
  7  8  1  0  0  0
  7 37  1  0  0  0
  7 38  1  0  0  0
  8 28  1  0  0  0
  8  9  1  0  0  0
  8 39  1  0  0  0
  9 10  1  0  0  0
  9 40  1  0  0  0
  9 41  1  0  0  0
 10 13  1  0  0  0
 10 11  2  0  0  0
 14 15  1  0  0  0
 14 20  1  0  0  0
 14 19  2  0  0  0
 15 16  2  0  0  0
 15 42  1  0  0  0
 16 17  1  0  0  0
 16 43  1  0  0  0
 17 18  2  0  0  0
 17 44  1  0  0  0
 18 19  1  0  0  0
 18 45  1  0  0  0
 20 21  1  0  0  0
 21 25  1  0  0  0
 21 46  1  0  0  0
 21 47  1  0  0  0
 22 23  2  0  0  0
 22 27  1  0  0  0
 22 48  1  0  0  0
 23 24  1  0  0  0
 23 49  1  0  0  0
 24 25  2  0  0  0
 24 50  1  0  0  0
 25 26  1  0  0  0
 26 27  2  0  0  0
 26 51  1  0  0  0
 27 52  1  0  0  0
 28 29  2  0  0  0
 28 33  1  0  0  0
 29 30  1  0  0  0
 29 53  1  0  0  0
 30 31  2  0  0  0
 30 54  1  0  0  0
 31 32  1  0  0  0
 31 55  1  0  0  0
 32 33  2  0  0  0
 32 56  1  0  0  0
 33 57  1  0  0  0
M  END
> <s_m_entry_id>
408426

> <s_m_entry_name>
decoys_final_10_docked_vina.sdf.7811

> <MODEL>
1

> <REMARK>
  Name = ZINC21230734
                            x       y       z     vdW  Elec       q    Type
                         _______ _______ _______ _____ _____    ______ ____

> <TORSDO>
F 5

> <minimizedAffinity>
-10.6569738723145

> <s_m_Source_Path>
/Users/sinko/Documents/Modulus/DUD-AD_Enrichment/docked_dude/mk14

> <s_m_Source_File>
decoys_final_10_docked_vina.sdf.gz

> <i_m_Source_File_Index>
7811

> <s_m_subgroup_title>
Top100Docking

> <s_m_subgroupid>
Top100Docking_copy1

> <b_m_subgroup_collapsed>
0

$$$$
