# Supplementary material for: ModBinddG: A simulation-based absolute predictor of free energy of binding based on population reweighting
Source: Proc Natl Acad Sci U S A. 2026 Jun 15;123(25):e2513285123. doi: 10.1073/pnas.2513285123 (PMC13291613; doi:10.1073/pnas.2513285123)
Supplement: Supplementary file 2 — Dataset S01 (GZ) [file pnas.2513285123.sd01.gz › SI_PNAS_V2/MK14_Enrichment/CHEMBL558448.sdf]

CHEMBL558448
                    3D
 Schrodinger Suite 2022-1.
 51 55  0  0  1  0            999 V2000
   -1.4830   -1.2560   23.0520 C   0  0  0  0  0  0
   -2.1300   -0.3940   22.0600 N   0  0  0  0  0  0
   -2.8180   -0.9560   21.0520 C   0  0  0  0  0  0
   -3.4560   -0.1830   20.0780 C   0  0  0  0  0  0
   -3.3850    1.1980   20.1430 C   0  0  0  0  0  0
   -2.6320    1.8000   21.2460 C   0  0  0  0  0  0
   -2.3520    3.1310   21.6230 C   0  0  0  0  0  0
   -1.6380    3.1040   22.7150 N   0  0  0  0  0  0
   -1.4100    1.7740   23.0880 N   0  0  0  0  0  0
   -2.8870   -2.1730   20.9840 O   0  0  0  0  0  0
   -2.0250    0.9670   22.1850 C   0  0  0  0  0  0
   -0.6740    1.3480   24.2030 C   0  0  0  0  0  0
    0.6970    1.1580   24.1000 C   0  0  0  0  0  0
    1.4200    0.7380   25.1980 C   0  0  0  0  0  0
    0.7800    0.5070   26.4040 C   0  0  0  0  0  0
    1.4900    0.0960   27.4780 F   0  0  0  0  0  0
   -0.5870    0.6940   26.5110 C   0  0  0  0  0  0
   -1.3150    1.1210   25.4150 C   0  0  0  0  0  0
   -2.6490    1.3100   25.5200 F   0  0  0  0  0  0
   -4.0060    1.9860   19.1950 N   0  0  0  0  0  0
   -4.5830    2.7150   19.4730 H   0  0  0  0  0  0
   -3.8030    1.7350   17.8350 C   0  0  0  0  0  0
   -2.6600    2.2050   17.2070 C   0  0  0  0  0  0
   -2.4620    1.9510   15.8490 C   0  0  0  0  0  0
   -3.4140    1.2250   15.1320 C   0  0  0  0  0  0
   -4.5490    0.7620   15.7660 C   0  0  0  0  0  0
   -4.7430    1.0080   17.1130 C   0  0  0  0  0  0
   -6.1700    0.4140   17.9050 Cl  0  0  0  0  0  0
   -1.2460    2.4500   15.1720 C   0  0  0  0  0  0
   -1.3270    3.4990   14.3300 N   0  0  0  0  0  0
   -2.1830    3.9270   14.1680 H   0  0  0  0  0  0
   -0.1740    1.9150   15.3740 O   0  0  0  0  0  0
   -0.1230    3.9940   13.6580 C   0  0  0  0  0  0
   -0.2210    4.2910   12.1590 C   0  0  0  0  0  0
    0.5550    3.0660   12.6480 C   0  0  0  0  0  0
   -1.6667   -2.3007   22.8013 H   0  0  0  0  0  0
   -0.4096   -1.0666   23.0537 H   0  0  0  0  0  0
   -1.8906   -1.0430   24.0402 H   0  0  0  0  0  0
   -4.0014   -0.6634   19.2791 H   0  0  0  0  0  0
   -2.7225    3.9508   21.0255 H   0  0  0  0  0  0
    1.1982    1.3388   23.1606 H   0  0  0  0  0  0
    2.4866    0.5890   25.1174 H   0  0  0  0  0  0
   -1.0858    0.5066   27.4504 H   0  0  0  0  0  0
   -1.9270    2.7653   17.7684 H   0  0  0  0  0  0
   -3.2624    1.0257   14.0814 H   0  0  0  0  0  0
   -5.2891    0.2056   15.2101 H   0  0  0  0  0  0
    0.5312    4.6411   14.2423 H   0  0  0  0  0  0
    0.6070    4.9941   12.0687 H   0  0  0  0  0  0
   -1.1798    3.8156   11.9520 H   0  0  0  0  0  0
   -0.2290    2.3151   12.5505 H   0  0  0  0  0  0
    1.5575    3.4934   12.6672 H   0  0  0  0  0  0
  1  2  1  0  0  0
  1 36  1  0  0  0
  1 37  1  0  0  0
  1 38  1  0  0  0
  2 11  1  0  0  0
  2  3  1  0  0  0
  3  4  1  0  0  0
  3 10  2  0  0  0
  4  5  2  0  0  0
  4 39  1  0  0  0
  5  6  1  0  0  0
  5 20  1  0  0  0
  6  7  1  0  0  0
  6 11  2  0  0  0
  7  8  2  0  0  0
  7 40  1  0  0  0
  8  9  1  0  0  0
  9 12  1  0  0  0
  9 11  1  0  0  0
 12 18  1  0  0  0
 12 13  2  0  0  0
 13 14  1  0  0  0
 13 41  1  0  0  0
 14 15  2  0  0  0
 14 42  1  0  0  0
 15 17  1  0  0  0
 15 16  1  0  0  0
 17 18  2  0  0  0
 17 43  1  0  0  0
 18 19  1  0  0  0
 20 21  1  0  0  0
 20 22  1  0  0  0
 22 23  1  0  0  0
 22 27  2  0  0  0
 23 24  2  0  0  0
 23 44  1  0  0  0
 24 25  1  0  0  0
 24 29  1  0  0  0
 25 26  2  0  0  0
 25 45  1  0  0  0
 26 27  1  0  0  0
 26 46  1  0  0  0
 27 28  1  0  0  0
 29 32  2  0  0  0
 29 30  1  0  0  0
 30 31  1  0  0  0
 30 33  1  0  0  0
 33 34  1  0  0  0
 33 35  1  0  0  0
 33 47  1  0  0  0
 34 35  1  0  0  0
 34 48  1  0  0  0
 34 49  1  0  0  0
 35 50  1  0  0  0
 35 51  1  0  0  0
M  END
> <s_m_entry_id>
408403

> <s_m_entry_name>
actives_final_docked_vina.sdf.6115

> <MODEL>
1

> <REMARK>
  Name = CHEMBL558448
                            x       y       z     vdW  Elec       q    Type
                         _______ _______ _______ _____ _____    ______ ____

> <TORSDO>
F 5

> <minimizedAffinity>
-10.8090459764494

> <s_m_Source_Path>
/Users/sinko/Documents/Modulus/DUD-AD_Enrichment/docked_dude/mk14

> <s_m_Source_File>
actives_final_docked_vina.sdf.gz

> <i_m_Source_File_Index>
6115

> <s_user_duplicate_titles>
CHEMBL558448,CHEMBL558448,CHEMBL558448,CHEMBL558448,CHEMBL558448,CHEMBL558448,CHEMBL558448,CHEMBL558448,CHEMBL558448

> <s_m_subgroup_title>
Top100Docking

> <s_m_subgroupid>
Top100Docking_copy1

> <b_m_subgroup_collapsed>
0

$$$$
