# Supplementary material for: ModBinddG: A simulation-based absolute predictor of free energy of binding based on population reweighting
Source: Proc Natl Acad Sci U S A. 2026 Jun 15;123(25):e2513285123. doi: 10.1073/pnas.2513285123 (PMC13291613; doi:10.1073/pnas.2513285123)
Supplement: Supplementary file 2 — Dataset S01 (GZ) [file pnas.2513285123.sd01.gz › SI_PNAS_V2/MK14_Enrichment/ZINC09434015.sdf]

ZINC09434015
                    3D
 Schrodinger Suite 2022-1.
 70 75  0  0  1  0            999 V2000
   -0.0210    0.3560   24.9060 N   0  0  2  0  0  0
   -0.9440    0.5010   25.3310 H   0  0  0  0  0  0
   -0.1600   -0.5710   23.7530 C   0  0  1  0  0  0
   -0.9590   -1.7970   24.1660 C   0  0  0  0  0  0
   -1.6990   -2.5150   23.0650 C   0  0  0  0  0  0
   -1.5650   -1.9510   21.6580 C   0  0  0  0  0  0
   -1.6120   -0.4500   21.7180 C   0  0  0  0  0  0
   -2.2380    0.5740   20.9270 C   0  0  0  0  0  0
   -3.0240    0.5390   19.7690 C   0  0  0  0  0  0
   -3.4630    1.7400   19.2730 C   0  0  0  0  0  0
   -3.1470    2.9460   19.8780 C   0  0  0  0  0  0
   -2.3800    3.0140   21.0250 C   0  0  0  0  0  0
   -1.9160    1.8130   21.5570 C   0  0  0  0  0  0
   -1.1570    1.5430   22.6700 N   0  0  0  0  0  0
   -0.5770    2.4360   23.6850 C   0  0  0  0  0  0
   -0.9570    0.1820   22.7130 C   0  0  0  0  0  0
    0.5050    1.6580   24.4440 C   0  0  0  0  0  0
   -4.3100    1.7470   18.0260 C   0  0  0  0  0  0
   -3.4060    1.6680   16.7940 C   0  0  0  0  0  0
   -4.2660    1.6750   15.5300 C   0  0  0  0  0  0
   -5.2100    0.4700   15.5480 C   0  0  0  0  0  0
   -6.1130    0.5480   16.7790 C   0  0  0  0  0  0
   -5.2540    0.5420   18.0450 C   0  0  0  0  0  0
    0.8880   -0.2270   25.9160 C   0  0  0  0  0  0
   -1.1570   -0.5270   27.2760 N   0  0  0  0  0  0
   -1.6650   -0.5500   26.4500 H   0  0  0  0  0  0
    0.1820   -0.3680   27.2400 C   0  0  0  0  0  0
    0.8170   -0.3390   28.2720 O   0  0  0  0  0  0
   -3.3750   -2.1530   27.3930 C   0  0  0  0  0  0
   -2.8630   -1.4150   28.6040 C   0  0  0  0  0  0
   -1.8140   -0.6580   28.5060 N   0  0  0  0  0  0
   -3.5550   -1.5530   29.8980 C   0  0  0  0  0  0
   -3.7230   -0.4410   30.7270 C   0  0  0  0  0  0
   -4.3770   -0.5770   31.9340 C   0  0  0  0  0  0
   -4.8550   -1.8160   32.3310 C   0  0  0  0  0  0
   -5.4900   -1.9430   33.5170 F   0  0  0  0  0  0
   -4.6850   -2.9240   31.5160 C   0  0  0  0  0  0
   -4.0390   -2.8000   30.3050 C   0  0  0  0  0  0
    0.8171   -0.8564   23.3631 H   0  0  0  0  0  0
   -1.0155   -2.1611   25.1812 H   0  0  0  0  0  0
   -2.2910   -3.3890   23.2931 H   0  0  0  0  0  0
   -2.3862   -2.3156   21.0410 H   0  0  0  0  0  0
   -0.6143   -2.2676   21.2289 H   0  0  0  0  0  0
   -3.2604   -0.4073   19.3052 H   0  0  0  0  0  0
   -3.5031    3.8729   19.4532 H   0  0  0  0  0  0
   -2.1623    3.9723   21.4730 H   0  0  0  0  0  0
   -1.3554    2.7481   24.3812 H   0  0  0  0  0  0
   -0.1268    3.2990   23.1945 H   0  0  0  0  0  0
    1.3600    1.4922   23.7886 H   0  0  0  0  0  0
    0.8362    2.2412   25.3032 H   0  0  0  0  0  0
   -4.8948    2.6661   17.9892 H   0  0  0  0  0  0
   -2.8219    0.7485   16.8306 H   0  0  0  0  0  0
   -2.7343    2.5263   16.7809 H   0  0  0  0  0  0
   -3.6220    1.6186   14.6524 H   0  0  0  0  0  0
   -4.8510    2.5940   15.4940 H   0  0  0  0  0  0
   -4.6250   -0.4490   15.5845 H   0  0  0  0  0  0
   -5.8233    0.4757   14.6469 H   0  0  0  0  0  0
   -6.7844   -0.3106   16.7917 H   0  0  0  0  0  0
   -6.6987    1.4665   16.7420 H   0  0  0  0  0  0
   -5.8991    0.5999   18.9217 H   0  0  0  0  0  0
   -4.6690   -0.3770   18.0825 H   0  0  0  0  0  0
    1.7588    0.4176   26.0358 H   0  0  0  0  0  0
    1.2252   -1.2070   25.5783 H   0  0  0  0  0  0
   -2.7402   -1.9297   26.5355 H   0  0  0  0  0  0
   -3.3590   -3.2255   27.5868 H   0  0  0  0  0  0
   -4.3965   -1.8380   27.1799 H   0  0  0  0  0  0
   -3.3412    0.5223   30.4224 H   0  0  0  0  0  0
   -4.5175    0.2830   32.5719 H   0  0  0  0  0  0
   -5.0592   -3.8874   31.8294 H   0  0  0  0  0  0
   -3.9063   -3.6640   29.6707 H   0  0  0  0  0  0
  1  2  1  0  0  0
  1 24  1  0  0  0
  1  3  1  0  0  0
  1 17  1  0  0  0
  3 16  1  0  0  0
  3  4  1  0  0  0
  3 39  1  0  0  0
  4  5  2  0  0  0
  4 40  1  0  0  0
  5  6  1  0  0  0
  5 41  1  0  0  0
  6  7  1  0  0  0
  6 42  1  0  0  0
  6 43  1  0  0  0
  7 16  2  0  0  0
  7  8  1  0  0  0
  8 13  2  0  0  0
  8  9  1  0  0  0
  9 10  2  0  0  0
  9 44  1  0  0  0
 10 11  1  0  0  0
 10 18  1  0  0  0
 11 12  2  0  0  0
 11 45  1  0  0  0
 12 13  1  0  0  0
 12 46  1  0  0  0
 13 14  1  0  0  0
 14 16  1  0  0  0
 14 15  1  0  0  0
 15 17  1  0  0  0
 15 47  1  0  0  0
 15 48  1  0  0  0
 17 49  1  0  0  0
 17 50  1  0  0  0
 18 23  1  0  0  0
 18 19  1  0  0  0
 18 51  1  0  0  0
 19 20  1  0  0  0
 19 52  1  0  0  0
 19 53  1  0  0  0
 20 21  1  0  0  0
 20 54  1  0  0  0
 20 55  1  0  0  0
 21 22  1  0  0  0
 21 56  1  0  0  0
 21 57  1  0  0  0
 22 23  1  0  0  0
 22 58  1  0  0  0
 22 59  1  0  0  0
 23 60  1  0  0  0
 23 61  1  0  0  0
 24 27  1  0  0  0
 24 62  1  0  0  0
 24 63  1  0  0  0
 25 31  1  0  0  0
 25 26  1  0  0  0
 25 27  1  0  0  0
 27 28  2  0  0  0
 29 30  1  0  0  0
 29 64  1  0  0  0
 29 65  1  0  0  0
 29 66  1  0  0  0
 30 32  1  0  0  0
 30 31  2  0  0  0
 32 38  2  0  0  0
 32 33  1  0  0  0
 33 34  2  0  0  0
 33 67  1  0  0  0
 34 35  1  0  0  0
 34 68  1  0  0  0
 35 36  1  0  0  0
 35 37  2  0  0  0
 37 38  1  0  0  0
 37 69  1  0  0  0
 38 70  1  0  0  0
M  END
> <s_m_entry_id>
408424

> <s_m_entry_name>
decoys_final_19_docked_vina.sdf.5091

> <MODEL>
1

> <REMARK>
  Name = ZINC09434015
                            x       y       z     vdW  Elec       q    Type
                         _______ _______ _______ _____ _____    ______ ____

> <TORSDO>
F 5

> <minimizedAffinity>
-10.6691493255343

> <s_m_Source_Path>
/Users/sinko/Documents/Modulus/DUD-AD_Enrichment/docked_dude/mk14

> <s_m_Source_File>
decoys_final_19_docked_vina.sdf.gz

> <i_m_Source_File_Index>
5091

> <s_m_subgroup_title>
Top100Docking

> <s_m_subgroupid>
Top100Docking_copy1

> <b_m_subgroup_collapsed>
0

$$$$
