# Supplementary material for: ModBinddG: A simulation-based absolute predictor of free energy of binding based on population reweighting
Source: Proc Natl Acad Sci U S A. 2026 Jun 15;123(25):e2513285123. doi: 10.1073/pnas.2513285123 (PMC13291613; doi:10.1073/pnas.2513285123)
Supplement: Supplementary file 2 — Dataset S01 (GZ) [file pnas.2513285123.sd01.gz › SI_PNAS_V2/MK14_Enrichment/ZINC25540542.sdf]

ZINC25540542
                    3D
 Schrodinger Suite 2022-1.
 60 67  0  0  1  0            999 V2000
   -0.0300    0.2050   23.2230 C   0  0  0  0  0  0
    0.4960    1.1540   24.0110 C   0  0  0  0  0  0
    1.2770    0.2320   24.9210 C   0  0  1  0  0  0
    0.8060    0.2660   26.3420 C   0  0  0  0  0  0
    1.3390    1.0840   27.0930 O   0  0  0  0  0  0
   -0.2470   -0.6090   26.9290 C   0  0  1  0  0  0
   -1.3790    0.2770   27.5080 C   0  0  2  0  0  0
   -2.3090   -0.6910   28.2240 C   0  0  0  0  0  0
   -2.6520   -0.6130   29.5430 C   0  0  0  0  0  0
   -3.5180   -1.5660   30.0660 C   0  0  0  0  0  0
   -4.0210   -2.5710   29.2620 C   0  0  0  0  0  0
   -3.6670   -2.6450   27.9210 C   0  0  0  0  0  0
   -2.8160   -1.7050   27.4140 C   0  0  0  0  0  0
   -2.3400   -1.6500   25.9700 C   0  0  1  0  0  0
   -2.6810   -0.2460   25.5010 C   0  0  0  0  0  0
   -3.4270    0.0490   24.3960 C   0  0  0  0  0  0
   -3.6710    1.3830   24.0900 C   0  0  0  0  0  0
   -3.1660    2.3890   24.8910 C   0  0  0  0  0  0
   -2.4090    2.0820   26.0140 C   0  0  0  0  0  0
   -2.1730    0.7690   26.3110 C   0  0  0  0  0  0
   -0.7940   -1.7080   26.0560 C   0  0  1  0  0  0
   -0.2330   -1.8310   24.6820 C   0  0  0  0  0  0
   -0.5530   -2.8250   24.0280 O   0  0  0  0  0  0
    0.6930   -0.8510   24.0290 C   0  0  1  0  0  0
   -2.6120    0.1560   19.8570 C   0  0  0  0  0  0
   -1.8320   -0.9510   20.1430 C   0  0  0  0  0  0
   -0.9900   -0.9420   21.2360 C   0  0  0  0  0  0
   -0.9250    0.1890   22.0540 C   0  0  0  0  0  0
   -1.7150    1.3030   21.7600 C   0  0  0  0  0  0
   -2.5530    1.2800   20.6640 C   0  0  0  0  0  0
    0.3730    2.6220   23.9970 C   0  0  0  0  0  0
    0.8550    3.3780   25.0680 C   0  0  0  0  0  0
    0.7380    4.7520   25.0470 C   0  0  0  0  0  0
    0.1410    5.3820   23.9690 C   0  0  0  0  0  0
   -0.3390    4.6400   22.9040 C   0  0  0  0  0  0
   -0.2230    3.2660   22.9090 C   0  0  0  0  0  0
    2.3571    0.3388   24.8209 H   0  0  0  0  0  0
    0.2146   -1.1044   27.7832 H   0  0  0  0  0  0
   -1.0155    1.0816   28.1472 H   0  0  0  0  0  0
   -2.2519    0.1787   30.1591 H   0  0  0  0  0  0
   -3.8020   -1.5241   31.1072 H   0  0  0  0  0  0
   -4.6949   -3.3068   29.6753 H   0  0  0  0  0  0
   -4.0634   -3.4352   27.3007 H   0  0  0  0  0  0
   -2.7683   -2.4319   25.3429 H   0  0  0  0  0  0
   -3.8153   -0.7473   23.7783 H   0  0  0  0  0  0
   -4.2590    1.6389   23.2210 H   0  0  0  0  0  0
   -3.3590    3.4229   24.6456 H   0  0  0  0  0  0
   -2.0183    2.8745   26.6351 H   0  0  0  0  0  0
   -0.5554   -2.6427   26.5635 H   0  0  0  0  0  0
    1.4634   -1.3512   23.4422 H   0  0  0  0  0  0
   -3.2706    0.1460   19.0011 H   0  0  0  0  0  0
   -1.8815   -1.8246   19.5100 H   0  0  0  0  0  0
   -0.3833   -1.8076   21.4575 H   0  0  0  0  0  0
   -1.6688    2.1791   22.3898 H   0  0  0  0  0  0
   -3.1637    2.1411   20.4361 H   0  0  0  0  0  0
    1.3184    2.8865   25.9107 H   0  0  0  0  0  0
    1.1126    5.3385   25.8728 H   0  0  0  0  0  0
    0.0479    6.4579   23.9561 H   0  0  0  0  0  0
   -0.8057    5.1370   22.0664 H   0  0  0  0  0  0
   -0.5914    2.6876   22.0747 H   0  0  0  0  0  0
  1  2  2  0  0  0
  1 24  1  0  0  0
  1 28  1  0  0  0
  2  3  1  0  0  0
  2 31  1  0  0  0
  3  4  1  0  0  0
  3 24  1  0  0  0
  3 37  1  0  0  0
  4  5  2  0  0  0
  4  6  1  0  0  0
  6  7  1  0  0  0
  6 21  1  0  0  0
  6 38  1  0  0  0
  7 20  1  0  0  0
  7  8  1  0  0  0
  7 39  1  0  0  0
  8  9  2  0  0  0
  8 13  1  0  0  0
  9 10  1  0  0  0
  9 40  1  0  0  0
 10 11  2  0  0  0
 10 41  1  0  0  0
 11 12  1  0  0  0
 11 42  1  0  0  0
 12 13  2  0  0  0
 12 43  1  0  0  0
 13 14  1  0  0  0
 14 15  1  0  0  0
 14 21  1  0  0  0
 14 44  1  0  0  0
 15 20  2  0  0  0
 15 16  1  0  0  0
 16 17  2  0  0  0
 16 45  1  0  0  0
 17 18  1  0  0  0
 17 46  1  0  0  0
 18 19  2  0  0  0
 18 47  1  0  0  0
 19 20  1  0  0  0
 19 48  1  0  0  0
 21 22  1  0  0  0
 21 49  1  0  0  0
 22 23  2  0  0  0
 22 24  1  0  0  0
 24 50  1  0  0  0
 25 26  2  0  0  0
 25 30  1  0  0  0
 25 51  1  0  0  0
 26 27  1  0  0  0
 26 52  1  0  0  0
 27 28  2  0  0  0
 27 53  1  0  0  0
 28 29  1  0  0  0
 29 30  2  0  0  0
 29 54  1  0  0  0
 30 55  1  0  0  0
 31 32  2  0  0  0
 31 36  1  0  0  0
 32 33  1  0  0  0
 32 56  1  0  0  0
 33 34  2  0  0  0
 33 57  1  0  0  0
 34 35  1  0  0  0
 34 58  1  0  0  0
 35 36  2  0  0  0
 35 59  1  0  0  0
 36 60  1  0  0  0
M  END
> <s_m_entry_id>
408378

> <s_m_entry_name>
decoys_final_6_docked_vina.sdf.7639

> <MODEL>
1

> <REMARK>
  Name = ZINC25540542
                            x       y       z     vdW  Elec       q    Type
                         _______ _______ _______ _____ _____    ______ ____

> <TORSDO>
F 2

> <minimizedAffinity>
-11.5795591961491

> <s_m_Source_Path>
/Users/sinko/Documents/Modulus/DUD-AD_Enrichment/docked_dude/mk14

> <s_m_Source_File>
decoys_final_6_docked_vina.sdf.gz

> <i_m_Source_File_Index>
7639

> <s_m_subgroup_title>
Top100Docking

> <s_m_subgroupid>
Top100Docking_copy1

> <b_m_subgroup_collapsed>
0

$$$$
