# Supplementary material for: ModBinddG: A simulation-based absolute predictor of free energy of binding based on population reweighting
Source: Proc Natl Acad Sci U S A. 2026 Jun 15;123(25):e2513285123. doi: 10.1073/pnas.2513285123 (PMC13291613; doi:10.1073/pnas.2513285123)
Supplement: Supplementary file 2 — Dataset S01 (GZ) [file pnas.2513285123.sd01.gz › SI_PNAS_V2/MK14_Enrichment/CHEMBL493670.sdf]

CHEMBL493670
                    3D
 Schrodinger Suite 2022-1.
 50 53  0  0  1  0            999 V2000
   -5.8440    0.5570   18.0010 C   0  0  0  0  0  0
   -4.6260    1.0590   17.2690 C   0  0  0  0  0  0
   -4.7640    1.6540   16.0300 C   0  0  0  0  0  0
   -3.6530    2.1170   15.3530 C   0  0  0  0  0  0
   -2.3830    1.9870   15.9200 C   0  0  0  0  0  0
   -2.2390    1.3880   17.1710 C   0  0  0  0  0  0
   -3.3640    0.9280   17.8480 C   0  0  0  0  0  0
   -3.2210    0.2940   19.1820 C   0  0  0  0  0  0
   -3.7910    0.9080   20.3080 C   0  0  0  0  0  0
   -3.6750    0.3490   21.5440 C   0  0  0  0  0  0
   -2.9780   -0.8560   21.6980 C   0  0  0  0  0  0
   -2.3980   -1.4870   20.5650 C   0  0  0  0  0  0
   -1.7080   -2.6970   20.7700 C   0  0  0  0  0  0
   -1.6290   -3.1880   21.9860 N   0  0  0  0  0  0
   -2.1510   -2.6230   23.0110 N   0  0  0  0  0  0
   -2.8210   -1.4880   22.9490 C   0  0  0  0  0  0
   -2.5310   -0.9000   19.3010 C   0  0  0  0  0  0
   -3.3510   -0.9390   24.0700 O   0  0  0  0  0  0
   -2.4370   -0.5630   25.1030 C   0  0  0  0  0  0
   -2.7850   -1.3150   26.3880 C   0  0  0  0  0  0
   -2.5370    0.9440   25.3490 C   0  0  0  0  0  0
   -1.1940    2.4820   15.1950 C   0  0  0  0  0  0
   -1.3070    3.5230   14.3450 N   0  0  0  0  0  0
   -2.1690    3.9470   14.2110 H   0  0  0  0  0  0
   -0.1130    1.9510   15.3640 O   0  0  0  0  0  0
   -0.1280    4.0130   13.6270 C   0  0  0  0  0  0
   -0.2830    4.3070   12.1330 C   0  0  0  0  0  0
    0.5080    3.0800   12.5930 C   0  0  0  0  0  0
   -6.7331    0.7439   17.3988 H   0  0  0  0  0  0
   -5.7454   -0.5137   18.1799 H   0  0  0  0  0  0
   -5.9356    1.0772   18.9544 H   0  0  0  0  0  0
   -5.7435    1.7585   15.5872 H   0  0  0  0  0  0
   -3.7654    2.5803   14.3839 H   0  0  0  0  0  0
   -1.2577    1.2830   17.6097 H   0  0  0  0  0  0
   -4.3309    1.8372   20.2011 H   0  0  0  0  0  0
   -4.1194    0.8347   22.4002 H   0  0  0  0  0  0
   -1.2532   -3.2076   19.9340 H   0  0  0  0  0  0
   -2.1038   -1.3664   18.4256 H   0  0  0  0  0  0
   -1.4211   -0.8148   24.7985 H   0  0  0  0  0  0
   -2.0889   -1.0293   27.1766 H   0  0  0  0  0  0
   -3.8011   -1.0642   26.6925 H   0  0  0  0  0  0
   -2.7134   -2.3883   26.2122 H   0  0  0  0  0  0
   -1.8403    1.2311   26.1366 H   0  0  0  0  0  0
   -2.2893    1.4795   24.4325 H   0  0  0  0  0  0
   -3.5527    1.1964   25.6534 H   0  0  0  0  0  0
    0.5500    4.6593   14.1844 H   0  0  0  0  0  0
    0.5428    5.0076   12.0088 H   0  0  0  0  0  0
   -1.2507    3.8346   11.9641 H   0  0  0  0  0  0
   -0.2819    2.3318   12.5277 H   0  0  0  0  0  0
    1.5116    3.5048   12.5724 H   0  0  0  0  0  0
  1  2  1  0  0  0
  1 29  1  0  0  0
  1 30  1  0  0  0
  1 31  1  0  0  0
  2  7  1  0  0  0
  2  3  2  0  0  0
  3  4  1  0  0  0
  3 32  1  0  0  0
  4  5  2  0  0  0
  4 33  1  0  0  0
  5  6  1  0  0  0
  5 22  1  0  0  0
  6  7  2  0  0  0
  6 34  1  0  0  0
  7  8  1  0  0  0
  8 17  2  0  0  0
  8  9  1  0  0  0
  9 10  2  0  0  0
  9 35  1  0  0  0
 10 11  1  0  0  0
 10 36  1  0  0  0
 11 16  2  0  0  0
 11 12  1  0  0  0
 12 13  2  0  0  0
 12 17  1  0  0  0
 13 14  1  0  0  0
 13 37  1  0  0  0
 14 15  2  0  0  0
 15 16  1  0  0  0
 16 18  1  0  0  0
 17 38  1  0  0  0
 18 19  1  0  0  0
 19 21  1  0  0  0
 19 20  1  0  0  0
 19 39  1  0  0  0
 20 40  1  0  0  0
 20 41  1  0  0  0
 20 42  1  0  0  0
 21 43  1  0  0  0
 21 44  1  0  0  0
 21 45  1  0  0  0
 22 25  2  0  0  0
 22 23  1  0  0  0
 23 24  1  0  0  0
 23 26  1  0  0  0
 26 27  1  0  0  0
 26 28  1  0  0  0
 26 46  1  0  0  0
 27 28  1  0  0  0
 27 47  1  0  0  0
 27 48  1  0  0  0
 28 49  1  0  0  0
 28 50  1  0  0  0
M  END
> <s_m_entry_id>
408453

> <s_m_entry_name>
actives_final_docked_vina.sdf.6787

> <MODEL>
1

> <REMARK>
  Name = CHEMBL493670
                            x       y       z     vdW  Elec       q    Type
                         _______ _______ _______ _____ _____    ______ ____

> <TORSDO>
F 5

> <minimizedAffinity>
-10.5122832180141

> <s_m_Source_Path>
/Users/sinko/Documents/Modulus/DUD-AD_Enrichment/docked_dude/mk14

> <s_m_Source_File>
actives_final_docked_vina.sdf.gz

> <i_m_Source_File_Index>
6787

> <s_user_duplicate_titles>
CHEMBL493670,CHEMBL493670,CHEMBL493670,CHEMBL493670,CHEMBL493670,CHEMBL493670,CHEMBL493670,CHEMBL493670,CHEMBL493670

> <s_m_subgroup_title>
Top100Docking

> <s_m_subgroupid>
Top100Docking_copy1

> <b_m_subgroup_collapsed>
0

$$$$
