# Supplementary material for: ModBinddG: A simulation-based absolute predictor of free energy of binding based on population reweighting
Source: Proc Natl Acad Sci U S A. 2026 Jun 15;123(25):e2513285123. doi: 10.1073/pnas.2513285123 (PMC13291613; doi:10.1073/pnas.2513285123)
Supplement: Supplementary file 2 — Dataset S01 (GZ) [file pnas.2513285123.sd01.gz › SI_PNAS_V2/MK14_Enrichment/CHEMBL199435.sdf]

CHEMBL199435
                    3D
 Schrodinger Suite 2022-1.
 67 71  0  0  1  0            999 V2000
   -2.2150    2.6160   21.8960 C   0  0  0  0  0  0
   -2.8930    2.4470   20.6930 C   0  0  0  0  0  0
   -3.1260    1.1740   20.1950 C   0  0  0  0  0  0
   -2.6710    0.0510   20.9190 C   0  0  0  0  0  0
   -2.8950   -1.2610   20.4370 C   0  0  0  0  0  0
   -2.4420   -2.3190   21.1590 C   0  0  0  0  0  0
   -1.7600   -2.1100   22.3740 C   0  0  0  0  0  0
   -1.5420   -0.8660   22.8420 N   0  0  0  0  0  0
   -1.3600   -3.0690   23.0100 O   0  0  0  0  0  0
   -1.9870    0.2340   22.1340 C   0  0  0  0  0  0
   -1.7590    1.5190   22.6100 C   0  0  0  0  0  0
   -3.8490    0.9940   18.9150 C   0  0  0  0  0  0
   -3.1610    1.0800   17.7050 C   0  0  0  0  0  0
   -3.8370    0.9110   16.5160 C   0  0  0  0  0  0
   -5.2000    0.6560   16.5190 C   0  0  0  0  0  0
   -5.8570    0.4930   15.3500 F   0  0  0  0  0  0
   -5.8900    0.5700   17.7160 C   0  0  0  0  0  0
   -5.2220    0.7320   18.9150 C   0  0  0  0  0  0
   -5.8940    0.6430   20.0840 F   0  0  0  0  0  0
   -0.8600   -0.6870   24.0520 C   0  0  0  0  0  0
   -1.5350   -0.8330   25.2590 C   0  0  0  0  0  0
   -3.2240   -1.2340   25.2680 Cl  0  0  0  0  0  0
   -0.8580   -0.6550   26.4510 C   0  0  0  0  0  0
    0.4870   -0.3350   26.4450 C   0  0  0  0  0  0
    1.1600   -0.1890   25.2460 C   0  0  0  0  0  0
    0.4930   -0.3710   24.0490 C   0  0  0  0  0  0
    1.3410   -0.1960   22.5450 Cl  0  0  0  0  0  0
   -1.9920    3.8680   22.3720 O   0  0  0  0  0  0
    0.5370    5.7590   25.1120 N   0  0  2  0  0  0
    0.0210    6.6050   24.9210 H   0  0  0  0  0  0
   -0.3760    4.7430   25.6480 C   0  0  0  0  0  0
   -1.5170    4.5040   24.6570 C   0  0  0  0  0  0
   -0.9380    4.0210   23.3240 C   0  0  2  0  0  0
    0.0700    5.0540   22.8120 C   0  0  0  0  0  0
    1.1520    5.2720   23.8710 C   0  0  0  0  0  0
    0.9780    6.7680   27.2990 C   0  0  0  0  0  0
    1.5870    6.0410   26.0990 C   0  0  0  0  0  0
    2.2160    4.7260   26.5650 C   0  0  0  0  0  0
    2.6640    6.9230   25.4620 C   0  0  0  0  0  0
   -3.2402    3.3092   20.1431 H   0  0  0  0  0  0
   -3.4205   -1.4117   19.5056 H   0  0  0  0  0  0
   -2.6041   -3.3254   20.8022 H   0  0  0  0  0  0
   -1.2255    1.6625   23.5380 H   0  0  0  0  0  0
   -2.0995    1.2789   17.7003 H   0  0  0  0  0  0
   -3.3052    0.9770   15.5783 H   0  0  0  0  0  0
   -6.9524    0.3760   17.7141 H   0  0  0  0  0  0
   -1.3797   -0.7659   27.3901 H   0  0  0  0  0  0
    1.0138   -0.1986   27.3779 H   0  0  0  0  0  0
    2.2090    0.0678   25.2434 H   0  0  0  0  0  0
   -0.7859    5.0878   26.5973 H   0  0  0  0  0  0
    0.1689    3.8122   25.8057 H   0  0  0  0  0  0
   -2.0625    5.4346   24.5000 H   0  0  0  0  0  0
   -2.1915    3.7462   25.0557 H   0  0  0  0  0  0
   -0.4369    3.0641   23.4698 H   0  0  0  0  0  0
   -0.4426    5.9960   22.6174 H   0  0  0  0  0  0
    0.5293    4.6888   21.8935 H   0  0  0  0  0  0
    1.6649    4.3300   24.0653 H   0  0  0  0  0  0
    1.8711    6.0070   23.5094 H   0  0  0  0  0  0
    1.7575    6.9773   28.0316 H   0  0  0  0  0  0
    0.5303    7.7050   26.9679 H   0  0  0  0  0  0
    0.2116    6.1405   27.7539 H   0  0  0  0  0  0
    2.9955    4.9350   27.2977 H   0  0  0  0  0  0
    1.4502    4.0973   27.0193 H   0  0  0  0  0  0
    2.6509    4.2078   25.7104 H   0  0  0  0  0  0
    3.4433    7.1322   26.1948 H   0  0  0  0  0  0
    3.0993    6.4055   24.6071 H   0  0  0  0  0  0
    2.2173    7.8601   25.1299 H   0  0  0  0  0  0
  1 28  1  0  0  0
  1 11  2  0  0  0
  1  2  1  0  0  0
  2  3  2  0  0  0
  2 40  1  0  0  0
  3  4  1  0  0  0
  3 12  1  0  0  0
  4 10  2  0  0  0
  4  5  1  0  0  0
  5  6  2  0  0  0
  5 41  1  0  0  0
  6  7  1  0  0  0
  6 42  1  0  0  0
  7  8  1  0  0  0
  7  9  2  0  0  0
  8 20  1  0  0  0
  8 10  1  0  0  0
 10 11  1  0  0  0
 11 43  1  0  0  0
 12 13  2  0  0  0
 12 18  1  0  0  0
 13 14  1  0  0  0
 13 44  1  0  0  0
 14 15  2  0  0  0
 14 45  1  0  0  0
 15 17  1  0  0  0
 15 16  1  0  0  0
 17 18  2  0  0  0
 17 46  1  0  0  0
 18 19  1  0  0  0
 20 21  1  0  0  0
 20 26  2  0  0  0
 21 22  1  0  0  0
 21 23  2  0  0  0
 23 24  1  0  0  0
 23 47  1  0  0  0
 24 25  2  0  0  0
 24 48  1  0  0  0
 25 26  1  0  0  0
 25 49  1  0  0  0
 26 27  1  0  0  0
 28 33  1  0  0  0
 29 31  1  0  0  0
 29 37  1  0  0  0
 29 30  1  0  0  0
 29 35  1  0  0  0
 31 32  1  0  0  0
 31 50  1  0  0  0
 31 51  1  0  0  0
 32 33  1  0  0  0
 32 52  1  0  0  0
 32 53  1  0  0  0
 33 34  1  0  0  0
 33 54  1  0  0  0
 34 35  1  0  0  0
 34 55  1  0  0  0
 34 56  1  0  0  0
 35 57  1  0  0  0
 35 58  1  0  0  0
 36 37  1  0  0  0
 36 59  1  0  0  0
 36 60  1  0  0  0
 36 61  1  0  0  0
 37 38  1  0  0  0
 37 39  1  0  0  0
 38 62  1  0  0  0
 38 63  1  0  0  0
 38 64  1  0  0  0
 39 65  1  0  0  0
 39 66  1  0  0  0
 39 67  1  0  0  0
M  END
> <s_m_entry_id>
408409

> <s_m_entry_name>
actives_final_docked_vina.sdf.2149

> <MODEL>
1

> <REMARK>
  Name = CHEMBL199435
                            x       y       z     vdW  Elec       q    Type
                         _______ _______ _______ _____ _____    ______ ____

> <TORSDO>
F 5

> <minimizedAffinity>
-10.7570938010324

> <s_m_Source_Path>
/Users/sinko/Documents/Modulus/DUD-AD_Enrichment/docked_dude/mk14

> <s_m_Source_File>
actives_final_docked_vina.sdf.gz

> <i_m_Source_File_Index>
2149

> <s_user_duplicate_titles>
CHEMBL199435,CHEMBL199435,CHEMBL199435,CHEMBL199435,CHEMBL199435,CHEMBL199435,CHEMBL199435,CHEMBL199435

> <s_m_subgroup_title>
Top100Docking

> <s_m_subgroupid>
Top100Docking_copy1

> <b_m_subgroup_collapsed>
0

$$$$
