# Supplementary material for: ModBinddG: A simulation-based absolute predictor of free energy of binding based on population reweighting
Source: Proc Natl Acad Sci U S A. 2026 Jun 15;123(25):e2513285123. doi: 10.1073/pnas.2513285123 (PMC13291613; doi:10.1073/pnas.2513285123)
Supplement: Supplementary file 2 — Dataset S01 (GZ) [file pnas.2513285123.sd01.gz › SI_PNAS_V2/MK14_Enrichment/ZINC15770962.sdf]

ZINC15770962
                    3D
 Schrodinger Suite 2022-1.
 61 68  0  0  1  0            999 V2000
    0.4860   -0.2900   25.1150 C   0  0  0  0  0  0
    1.4070   -0.4500   24.1960 N   0  0  0  0  0  0
    0.8710   -0.5130   23.0230 N   0  0  0  0  0  0
   -0.4260   -0.3970   23.1320 C   0  0  0  0  0  0
   -1.4810   -0.3970   22.2010 C   0  0  0  0  0  0
   -1.2170   -0.5480   20.7340 C   0  0  0  0  0  0
   -2.4140   -0.1010   19.9350 C   0  0  0  0  0  0
   -2.2580    0.1750   18.6090 C   0  0  0  0  0  0
   -3.3580    0.5920   17.8430 C   0  0  0  0  0  0
   -3.2290    0.8790   16.4740 C   0  0  0  0  0  0
   -4.3190    1.2820   15.7650 C   0  0  0  0  0  0
   -5.5640    1.4170   16.3750 C   0  0  0  0  0  0
   -5.7270    1.1470   17.7000 C   0  0  0  0  0  0
   -4.6250    0.7260   18.4650 C   0  0  0  0  0  0
   -4.7550    0.4360   19.8310 C   0  0  0  0  0  0
   -3.6620    0.0280   20.5500 C   0  0  0  0  0  0
   -3.8170   -0.2700   21.8700 O   0  0  0  0  0  0
   -2.7490   -0.2660   22.7000 C   0  0  0  0  0  0
   -2.9620   -0.1280   24.0180 N   0  0  0  0  0  0
   -1.9990   -0.1170   24.9210 C   0  0  0  0  0  0
   -0.7070   -0.2550   24.4860 N   0  0  0  0  0  0
   -2.3040    0.0400   26.3540 C   0  0  0  0  0  0
   -2.4810   -1.0820   27.1480 C   0  0  0  0  0  0
   -2.7710   -0.9270   28.5100 C   0  0  0  0  0  0
   -2.9580   -2.0440   29.3450 C   0  0  0  0  0  0
   -3.2370   -1.8620   30.6640 C   0  0  0  0  0  0
   -3.3440   -0.5810   31.2040 C   0  0  0  0  0  0
   -3.1700    0.5230   30.4280 C   0  0  0  0  0  0
   -2.8790    0.3770   29.0600 C   0  0  0  0  0  0
   -2.6950    1.4990   28.2340 C   0  0  0  0  0  0
   -2.4080    1.3330   26.9130 C   0  0  0  0  0  0
   -2.2250    2.4210   26.1230 O   0  0  0  0  0  0
   -1.9010    3.2010   26.5960 H   0  0  0  0  0  0
    0.7150   -0.1740   26.6000 C   0  0  0  0  0  0
    1.2680    3.9330   27.6370 C   0  0  0  0  0  0
    1.4000    3.5280   26.3220 C   0  0  0  0  0  0
    1.2220    2.1990   25.9850 C   0  0  0  0  0  0
    0.9110    1.2750   26.9650 C   0  0  0  0  0  0
    0.7800    1.6790   28.2800 C   0  0  0  0  0  0
    0.9580    3.0080   28.6160 C   0  0  0  0  0  0
   -1.0004   -1.5925   20.5098 H   0  0  0  0  0  0
   -0.3508    0.0531   20.4573 H   0  0  0  0  0  0
   -1.2873    0.0729   18.1467 H   0  0  0  0  0  0
   -2.2689    0.7795   15.9895 H   0  0  0  0  0  0
   -4.2267    1.5029   14.7119 H   0  0  0  0  0  0
   -6.4168    1.7397   15.7962 H   0  0  0  0  0  0
   -6.6990    1.2567   18.1579 H   0  0  0  0  0  0
   -5.7155    0.5343   20.3149 H   0  0  0  0  0  0
   -2.3952   -2.0682   26.7161 H   0  0  0  0  0  0
   -2.8799   -3.0414   28.9382 H   0  0  0  0  0  0
   -3.3790   -2.7166   31.3088 H   0  0  0  0  0  0
   -3.5681   -0.4541   32.2529 H   0  0  0  0  0  0
   -3.2555    1.5078   30.8631 H   0  0  0  0  0  0
   -2.7812    2.4933   28.6467 H   0  0  0  0  0  0
    1.6040   -0.7413   26.8757 H   0  0  0  0  0  0
   -0.1501   -0.5688   27.1327 H   0  0  0  0  0  0
    1.4069    4.9713   27.8997 H   0  0  0  0  0  0
    1.6425    4.2501   25.5563 H   0  0  0  0  0  0
    1.3260    1.8839   24.9572 H   0  0  0  0  0  0
    0.5385    0.9564   29.0454 H   0  0  0  0  0  0
    0.8548    3.3235   29.6437 H   0  0  0  0  0  0
  1 34  1  0  0  0
  1  2  2  0  0  0
  1 21  1  0  0  0
  2  3  1  0  0  0
  3  4  2  0  0  0
  4 21  1  0  0  0
  4  5  1  0  0  0
  5 18  2  0  0  0
  5  6  1  0  0  0
  6  7  1  0  0  0
  6 41  1  0  0  0
  6 42  1  0  0  0
  7 16  1  0  0  0
  7  8  2  0  0  0
  8  9  1  0  0  0
  8 43  1  0  0  0
  9 14  1  0  0  0
  9 10  2  0  0  0
 10 11  1  0  0  0
 10 44  1  0  0  0
 11 12  2  0  0  0
 11 45  1  0  0  0
 12 13  1  0  0  0
 12 46  1  0  0  0
 13 14  2  0  0  0
 13 47  1  0  0  0
 14 15  1  0  0  0
 15 16  2  0  0  0
 15 48  1  0  0  0
 16 17  1  0  0  0
 17 18  1  0  0  0
 18 19  1  0  0  0
 19 20  2  0  0  0
 20 22  1  0  0  0
 20 21  1  0  0  0
 22 31  2  0  0  0
 22 23  1  0  0  0
 23 24  2  0  0  0
 23 49  1  0  0  0
 24 29  1  0  0  0
 24 25  1  0  0  0
 25 26  2  0  0  0
 25 50  1  0  0  0
 26 27  1  0  0  0
 26 51  1  0  0  0
 27 28  2  0  0  0
 27 52  1  0  0  0
 28 29  1  0  0  0
 28 53  1  0  0  0
 29 30  2  0  0  0
 30 31  1  0  0  0
 30 54  1  0  0  0
 31 32  1  0  0  0
 32 33  1  0  0  0
 34 38  1  0  0  0
 34 55  1  0  0  0
 34 56  1  0  0  0
 35 40  2  0  0  0
 35 36  1  0  0  0
 35 57  1  0  0  0
 36 37  2  0  0  0
 36 58  1  0  0  0
 37 38  1  0  0  0
 37 59  1  0  0  0
 38 39  2  0  0  0
 39 40  1  0  0  0
 39 60  1  0  0  0
 40 61  1  0  0  0
M  END
> <s_m_entry_id>
408410

> <s_m_entry_name>
decoys_final_6_docked_vina.sdf.4310

> <MODEL>
1

> <REMARK>
  Name = ZINC15770962
                            x       y       z     vdW  Elec       q    Type
                         _______ _______ _______ _____ _____    ______ ____

> <TORSDO>
F 4

> <minimizedAffinity>
-10.755316198428

> <s_m_Source_Path>
/Users/sinko/Documents/Modulus/DUD-AD_Enrichment/docked_dude/mk14

> <s_m_Source_File>
decoys_final_6_docked_vina.sdf.gz

> <i_m_Source_File_Index>
4310

> <s_m_subgroup_title>
Top100Docking

> <s_m_subgroupid>
Top100Docking_copy1

> <b_m_subgroup_collapsed>
0

$$$$
