# Supplementary material for: ModBinddG: A simulation-based absolute predictor of free energy of binding based on population reweighting
Source: Proc Natl Acad Sci U S A. 2026 Jun 15;123(25):e2513285123. doi: 10.1073/pnas.2513285123 (PMC13291613; doi:10.1073/pnas.2513285123)
Supplement: Supplementary file 2 — Dataset S01 (GZ) [file pnas.2513285123.sd01.gz › SI_PNAS_V2/MK14_Enrichment/ZINC20696014.sdf]

ZINC20696014
                    3D
 Schrodinger Suite 2022-1.
 60 64  0  0  1  0            999 V2000
   -1.7450   -1.4740   23.5080 C   0  0  0  0  0  0
   -2.2780   -2.4460   22.6820 C   0  0  0  0  0  0
   -2.9870   -2.0860   21.5540 C   0  0  0  0  0  0
   -3.1710   -0.7450   21.2400 C   0  0  0  0  0  0
   -2.6300    0.2340   22.0810 C   0  0  0  0  0  0
   -2.8670    1.6490   21.7230 C   0  0  1  0  0  0
   -1.9400    2.7310   22.1410 C   0  0  0  0  0  0
   -1.9550    3.6840   21.2170 C   0  0  0  0  0  0
   -2.8870    3.2860   20.0710 C   0  0  0  0  0  0
   -2.8610    1.7550   20.1680 C   0  0  2  0  0  0
   -4.1000    1.0100   19.7070 C   0  0  2  0  0  0
   -3.8780   -0.4040   20.0800 N   0  0  0  0  0  0
   -4.2690   -1.2100   19.4420 H   0  0  0  0  0  0
   -1.9180   -0.1360   23.2010 C   0  0  0  0  0  0
   -4.2570    1.1360   18.2130 C   0  0  0  0  0  0
   -3.2000    1.5780   17.4420 C   0  0  0  0  0  0
   -3.3430    1.6930   16.0710 C   0  0  0  0  0  0
   -1.8930    2.2990   15.0190 Br  0  0  0  0  0  0
   -4.5450    1.3660   15.4690 C   0  0  0  0  0  0
   -5.6040    0.9240   16.2360 C   0  0  0  0  0  0
   -5.4610    0.8010   17.6110 C   0  0  0  0  0  0
   -6.5010    0.3610   18.3670 O   0  0  0  0  0  0
   -7.0530    1.0650   19.0080 H   0  0  0  0  0  0
   -0.8400   -1.9380   24.9460 S   0  0  0  0  0  0
    0.0550   -2.9670   24.5470 O   0  0  0  0  0  0
   -1.7910   -2.1170   25.9850 O   0  0  0  0  0  0
    1.0580    3.4430   25.2630 C   0  0  0  0  0  0
    0.9880    1.9960   25.5070 N   0  0  0  0  0  0
    1.8150    1.7240   26.1790 H   0  0  0  0  0  0
   -0.2690    1.6350   26.1760 C   0  0  0  0  0  0
   -0.2250    0.1550   26.5730 C   0  0  0  0  0  0
    0.0930   -0.6410   25.3780 N   0  0  3  0  0  0
    1.2670   -0.2560   24.5790 C   0  0  0  0  0  0
    1.1630    1.2430   24.2570 C   0  0  0  0  0  0
   -2.1401   -3.4907   22.9186 H   0  0  0  0  0  0
   -3.4017   -2.8480   20.9108 H   0  0  0  0  0  0
   -3.8654    1.9158   22.0695 H   0  0  0  0  0  0
   -0.9308    2.3294   22.2319 H   0  0  0  0  0  0
   -2.2705    3.1441   23.0940 H   0  0  0  0  0  0
   -0.9465    3.8308   20.8305 H   0  0  0  0  0  0
   -2.3042    4.6157   21.6620 H   0  0  0  0  0  0
   -2.4416    3.5923   19.1245 H   0  0  0  0  0  0
   -3.8941    3.6414   20.2888 H   0  0  0  0  0  0
   -1.9518    1.3365   19.7363 H   0  0  0  0  0  0
   -4.9837    1.3989   20.2129 H   0  0  0  0  0  0
   -1.4940    0.6240   23.8406 H   0  0  0  0  0  0
   -2.2607    1.8342   17.9094 H   0  0  0  0  0  0
   -4.6550    1.4565   14.3984 H   0  0  0  0  0  0
   -6.5437    0.6739   15.7662 H   0  0  0  0  0  0
    1.9983    3.6833   24.7669 H   0  0  0  0  0  0
    0.2252    3.7457   24.6282 H   0  0  0  0  0  0
    1.0025    3.9752   26.2126 H   0  0  0  0  0  0
   -1.1038    1.8038   25.4958 H   0  0  0  0  0  0
   -0.3936    2.2470   27.0693 H   0  0  0  0  0  0
   -1.1981   -0.1458   26.9611 H   0  0  0  0  0  0
    0.5484    0.0040   27.3261 H   0  0  0  0  0  0
    1.2772   -0.8268   23.6505 H   0  0  0  0  0  0
    2.1742   -0.4416   25.1541 H   0  0  0  0  0  0
    2.0756    1.5717   23.7598 H   0  0  0  0  0  0
    0.3060    1.4159   23.6060 H   0  0  0  0  0  0
  1 24  1  0  0  0
  1  2  2  0  0  0
  1 14  1  0  0  0
  2  3  1  0  0  0
  2 35  1  0  0  0
  3  4  2  0  0  0
  3 36  1  0  0  0
  4  5  1  0  0  0
  4 12  1  0  0  0
  5 14  2  0  0  0
  5  6  1  0  0  0
  6  7  1  0  0  0
  6 10  1  0  0  0
  6 37  1  0  0  0
  7  8  1  0  0  0
  7 38  1  0  0  0
  7 39  1  0  0  0
  8  9  1  0  0  0
  8 40  1  0  0  0
  8 41  1  0  0  0
  9 10  1  0  0  0
  9 42  1  0  0  0
  9 43  1  0  0  0
 10 11  1  0  0  0
 10 44  1  0  0  0
 11 15  1  0  0  0
 11 12  1  0  0  0
 11 45  1  0  0  0
 12 13  1  0  0  0
 14 46  1  0  0  0
 15 16  2  0  0  0
 15 21  1  0  0  0
 16 17  1  0  0  0
 16 47  1  0  0  0
 17 18  1  0  0  0
 17 19  2  0  0  0
 19 20  1  0  0  0
 19 48  1  0  0  0
 20 21  2  0  0  0
 20 49  1  0  0  0
 21 22  1  0  0  0
 22 23  1  0  0  0
 24 32  1  0  0  0
 24 26  2  0  0  0
 24 25  2  0  0  0
 27 28  1  0  0  0
 27 50  1  0  0  0
 27 51  1  0  0  0
 27 52  1  0  0  0
 28 30  1  0  0  0
 28 29  1  0  0  0
 28 34  1  0  0  0
 30 31  1  0  0  0
 30 53  1  0  0  0
 30 54  1  0  0  0
 31 32  1  0  0  0
 31 55  1  0  0  0
 31 56  1  0  0  0
 32 33  1  0  0  0
 33 34  1  0  0  0
 33 57  1  0  0  0
 33 58  1  0  0  0
 34 59  1  0  0  0
 34 60  1  0  0  0
M  END
> <s_m_entry_id>
408399

> <s_m_entry_name>
decoys_final_22_docked_vina.sdf.5428

> <MODEL>
1

> <REMARK>
  Name = ZINC20696014
                            x       y       z     vdW  Elec       q    Type
                         _______ _______ _______ _____ _____    ______ ____

> <TORSDO>
F 4

> <minimizedAffinity>
-10.8417067621258

> <s_m_Source_Path>
/Users/sinko/Documents/Modulus/DUD-AD_Enrichment/docked_dude/mk14

> <s_m_Source_File>
decoys_final_22_docked_vina.sdf.gz

> <i_m_Source_File_Index>
5428

> <s_m_subgroup_title>
Top100Docking

> <s_m_subgroupid>
Top100Docking_copy1

> <b_m_subgroup_collapsed>
0

$$$$
