# Supplementary material for: ModBinddG: A simulation-based absolute predictor of free energy of binding based on population reweighting
Source: Proc Natl Acad Sci U S A. 2026 Jun 15;123(25):e2513285123. doi: 10.1073/pnas.2513285123 (PMC13291613; doi:10.1073/pnas.2513285123)
Supplement: Supplementary file 2 — Dataset S01 (GZ) [file pnas.2513285123.sd01.gz › SI_PNAS_V2/MK14_Enrichment/ZINC64002365.sdf]

ZINC64002365
                    3D
 Schrodinger Suite 2022-1.
 65 70  0  0  1  0            999 V2000
   -2.7140   -0.0910   20.5740 C   0  0  0  0  0  0
   -2.8200   -0.6710   21.7860 N   0  0  0  0  0  0
   -3.7060   -0.1050   22.8120 C   0  0  0  0  0  0
   -2.8980    0.1210   24.0940 C   0  0  0  0  0  0
   -2.2210   -1.1890   24.5020 C   0  0  0  0  0  0
   -1.2600   -1.6350   23.3970 C   0  0  0  0  0  0
   -2.0550   -1.8840   22.1060 C   0  0  0  0  0  0
   -1.9820   -0.5710   19.7350 O   0  0  0  0  0  0
   -1.4730   -0.9850   25.7460 N   0  0  0  0  0  0
   -1.9270   -1.2610   27.0430 C   0  0  0  0  0  0
   -3.1410   -1.7730   27.4850 C   0  0  0  0  0  0
   -3.3650   -1.9610   28.8350 C   0  0  0  0  0  0
   -2.3820   -1.6390   29.7520 C   0  0  0  0  0  0
   -1.1730   -1.1290   29.3230 C   0  0  0  0  0  0
   -0.9370   -0.9370   27.9670 C   0  0  0  0  0  0
    0.1900   -0.4410   27.2990 N   0  0  0  0  0  0
    1.0170   -0.1430   27.7100 H   0  0  0  0  0  0
   -0.1080   -0.4590   25.8620 C   0  0  2  0  0  0
   -0.0370    0.9590   25.2920 C   0  0  2  0  0  0
    1.4020    1.5030   25.4200 C   0  0  0  0  0  0
    1.1600    2.9870   25.8100 C   0  0  0  0  0  0
   -0.1210    2.8600   26.6710 C   0  0  0  0  0  0
   -0.8970    1.8260   26.0410 O   0  0  0  0  0  0
   -2.6320   -1.8450   31.2250 C   0  0  0  0  0  0
   -4.0070   -1.7880   31.4770 F   0  0  0  0  0  0
   -1.9830   -0.8410   31.9520 F   0  0  0  0  0  0
   -2.1370   -3.0950   31.6120 F   0  0  0  0  0  0
   -3.5050    1.1530   20.2630 C   0  0  0  0  0  0
   -3.3300    1.3270   15.6800 C   0  0  0  0  0  0
   -4.5290    0.9520   15.0580 C   0  0  0  0  0  0
   -5.6240    0.5780   15.7510 C   0  0  0  0  0  0
   -5.6010    0.5490   17.1720 C   0  0  0  0  0  0
   -6.5160    0.2290   18.0550 N   0  0  0  0  0  0
   -7.4200   -0.0600   17.8540 H   0  0  0  0  0  0
   -5.9440    0.3810   19.3980 C   0  0  0  0  0  0
   -4.5210    0.8480   19.1920 C   0  0  0  0  0  0
   -4.3460    0.9390   17.8540 C   0  0  0  0  0  0
   -3.2000    1.3340   17.0260 C   0  0  0  0  0  0
   -4.5195   -0.8018   23.0137 H   0  0  0  0  0  0
   -4.1052    0.8469   22.4619 H   0  0  0  0  0  0
   -3.5657    0.4482   24.8910 H   0  0  0  0  0  0
   -2.1383    0.8819   23.9150 H   0  0  0  0  0  0
   -2.9790   -1.9570   24.6558 H   0  0  0  0  0  0
   -0.7611   -2.5557   23.6995 H   0  0  0  0  0  0
   -0.5197   -0.8542   23.2226 H   0  0  0  0  0  0
   -1.3649   -2.1034   21.2913 H   0  0  0  0  0  0
   -2.7417   -2.7168   22.2575 H   0  0  0  0  0  0
   -3.9123   -2.0251   26.7723 H   0  0  0  0  0  0
   -4.3091   -2.3600   29.1753 H   0  0  0  0  0  0
   -0.4072   -0.8779   30.0420 H   0  0  0  0  0  0
    0.5927   -1.1106   25.3399 H   0  0  0  0  0  0
   -0.3387    0.9526   24.2446 H   0  0  0  0  0  0
    1.8886    1.4630   24.4455 H   0  0  0  0  0  0
    1.9062    0.9939   26.2414 H   0  0  0  0  0  0
    0.9308    3.5595   24.9112 H   0  0  0  0  0  0
    1.9811    3.3291   26.4399 H   0  0  0  0  0  0
   -0.6740    3.7987   26.6369 H   0  0  0  0  0  0
    0.1504    2.5452   27.6786 H   0  0  0  0  0  0
   -2.8304    1.9338   19.9117 H   0  0  0  0  0  0
   -4.0172    1.4921   21.1634 H   0  0  0  0  0  0
   -2.4973    1.6152   15.0556 H   0  0  0  0  0  0
   -4.6023    0.9551   13.9805 H   0  0  0  0  0  0
   -6.5256    0.2982   15.2264 H   0  0  0  0  0  0
   -6.5451    0.1641   20.2687 H   0  0  0  0  0  0
   -2.2633    1.6273   17.4765 H   0  0  0  0  0  0
  1  2  1  0  0  0
  1  8  2  0  0  0
  1 28  1  0  0  0
  2  7  1  0  0  0
  2  3  1  0  0  0
  3  4  1  0  0  0
  3 39  1  0  0  0
  3 40  1  0  0  0
  4  5  1  0  0  0
  4 41  1  0  0  0
  4 42  1  0  0  0
  5  9  1  0  0  0
  5  6  1  0  0  0
  5 43  1  0  0  0
  6  7  1  0  0  0
  6 44  1  0  0  0
  6 45  1  0  0  0
  7 46  1  0  0  0
  7 47  1  0  0  0
  9 10  1  0  0  0
  9 18  1  0  0  0
 10 11  2  0  0  0
 10 15  1  0  0  0
 11 12  1  0  0  0
 11 48  1  0  0  0
 12 13  2  0  0  0
 12 49  1  0  0  0
 13 24  1  0  0  0
 13 14  1  0  0  0
 14 15  2  0  0  0
 14 50  1  0  0  0
 15 16  1  0  0  0
 16 17  1  0  0  0
 16 18  1  0  0  0
 18 19  1  0  0  0
 18 51  1  0  0  0
 19 20  1  0  0  0
 19 23  1  0  0  0
 19 52  1  0  0  0
 20 21  1  0  0  0
 20 53  1  0  0  0
 20 54  1  0  0  0
 21 22  1  0  0  0
 21 55  1  0  0  0
 21 56  1  0  0  0
 22 23  1  0  0  0
 22 57  1  0  0  0
 22 58  1  0  0  0
 24 25  1  0  0  0
 24 27  1  0  0  0
 24 26  1  0  0  0
 28 36  1  0  0  0
 28 59  1  0  0  0
 28 60  1  0  0  0
 29 38  1  0  0  0
 29 30  2  0  0  0
 29 61  1  0  0  0
 30 31  1  0  0  0
 30 62  1  0  0  0
 31 32  2  0  0  0
 31 63  1  0  0  0
 32 37  1  0  0  0
 32 33  1  0  0  0
 33 35  1  0  0  0
 33 34  1  0  0  0
 35 36  2  0  0  0
 35 64  1  0  0  0
 36 37  1  0  0  0
 37 38  2  0  0  0
 38 65  1  0  0  0
M  END
> <s_m_entry_id>
408466

> <s_m_entry_name>
decoys_final_17_docked_vina.sdf.4237

> <MODEL>
1

> <REMARK>
  Name = ZINC64002365
                            x       y       z     vdW  Elec       q    Type
                         _______ _______ _______ _____ _____    ______ ____

> <TORSDO>
F 5

> <minimizedAffinity>
-10.4712670807227

> <s_m_Source_Path>
/Users/sinko/Documents/Modulus/DUD-AD_Enrichment/docked_dude/mk14

> <s_m_Source_File>
decoys_final_17_docked_vina.sdf.gz

> <i_m_Source_File_Index>
4237

> <s_m_subgroup_title>
Top100Docking

> <s_m_subgroupid>
Top100Docking_copy1

> <b_m_subgroup_collapsed>
0

$$$$
