# Supplementary material for: ModBinddG: A simulation-based absolute predictor of free energy of binding based on population reweighting
Source: Proc Natl Acad Sci U S A. 2026 Jun 15;123(25):e2513285123. doi: 10.1073/pnas.2513285123 (PMC13291613; doi:10.1073/pnas.2513285123)
Supplement: Supplementary file 2 — Dataset S01 (GZ) [file pnas.2513285123.sd01.gz › SI_PNAS_V2/MK14_Enrichment/ZINC60037601.sdf]

ZINC60037601
                    3D
 Schrodinger Suite 2022-1.
 58 63  0  0  1  0            999 V2000
   -3.5770    1.7230   20.3030 C   0  0  0  0  0  0
   -2.9190    2.8600   20.2660 N   0  0  0  0  0  0
   -2.1730    2.9690   21.3060 N   0  0  0  0  0  0
   -2.3080    1.9120   22.0720 C   0  0  0  0  0  0
   -3.2110    1.0830   21.4640 N   0  0  0  0  0  0
   -3.4180    1.4170   15.6400 C   0  0  0  0  0  0
   -4.5760    0.8730   15.1000 C   0  0  0  0  0  0
   -5.6180    0.4890   15.9160 C   0  0  0  0  0  0
   -5.5110    0.6460   17.2950 C   0  0  0  0  0  0
   -4.3360    1.1980   17.8340 C   0  0  0  0  0  0
   -4.5340    1.2290   19.2930 C   0  0  0  0  0  0
   -5.7680    0.7140   19.5290 C   0  0  0  0  0  0
   -6.3550    0.3660   18.3470 N   0  0  0  0  0  0
   -7.2390   -0.0230   18.2590 H   0  0  0  0  0  0
   -3.2930    1.5800   16.9910 C   0  0  0  0  0  0
   -1.4840    1.6180   23.6020 S   0  0  0  0  0  0
    0.1070    0.8940   23.1130 C   0  0  0  0  0  0
    0.1650   -0.5650   23.5700 C   0  0  0  0  0  0
   -0.1790   -0.6460   25.0350 C   0  0  0  0  0  0
    0.7250   -0.1820   25.9360 N   0  0  0  0  0  0
    0.4650   -0.2310   27.2620 C   0  0  0  0  0  0
   -0.8260   -0.8020   27.6770 C   0  0  0  0  0  0
   -1.1910   -0.8990   29.0180 C   0  0  0  0  0  0
   -2.4120   -1.4430   29.3510 C   0  0  0  0  0  0
   -3.2780   -1.8950   28.3620 C   0  0  0  0  0  0
   -2.9350   -1.8080   27.0330 C   0  0  0  0  0  0
   -1.7030   -1.2590   26.6700 C   0  0  0  0  0  0
    1.2650    0.1820   28.0800 O   0  0  0  0  0  0
    1.5660    0.1880   25.6250 H   0  0  0  0  0  0
   -1.3270   -1.1500   25.3700 N   0  0  0  0  0  0
   -3.6860   -0.2150   21.9480 C   0  0  0  0  0  0
   -3.1550   -1.3240   21.0360 C   0  0  2  0  0  0
   -2.6610   -2.5130   21.8900 C   0  0  0  0  0  0
   -1.3840   -2.9570   21.1270 C   0  0  0  0  0  0
   -0.8610   -1.5930   20.6090 C   0  0  0  0  0  0
   -2.0400   -0.8390   20.2790 O   0  0  0  0  0  0
   -2.6127    1.7121   14.9837 H   0  0  0  0  0  0
   -4.6662    0.7474   14.0311 H   0  0  0  0  0  0
   -6.5143    0.0677   15.4852 H   0  0  0  0  0  0
   -6.1358    0.6355   20.5414 H   0  0  0  0  0  0
   -2.3887    2.0034   17.4024 H   0  0  0  0  0  0
    0.9187    1.4529   23.5787 H   0  0  0  0  0  0
    0.2085    0.9391   22.0287 H   0  0  0  0  0  0
    1.1701   -0.9556   23.4109 H   0  0  0  0  0  0
   -0.5503   -1.1540   22.9960 H   0  0  0  0  0  0
   -0.5186   -0.5491   29.7873 H   0  0  0  0  0  0
   -2.7036   -1.5212   30.3879 H   0  0  0  0  0  0
   -4.2328   -2.3205   28.6335 H   0  0  0  0  0  0
   -3.6171   -2.1634   26.2749 H   0  0  0  0  0  0
   -4.7759   -0.2289   21.9398 H   0  0  0  0  0  0
   -3.3265   -0.3773   22.9641 H   0  0  0  0  0  0
   -3.9435   -1.6564   20.3608 H   0  0  0  0  0  0
   -3.3991   -3.3141   21.8505 H   0  0  0  0  0  0
   -2.3803   -2.1518   22.8794 H   0  0  0  0  0  0
   -1.6728   -3.5749   20.2767 H   0  0  0  0  0  0
   -0.6674   -3.3672   21.8386 H   0  0  0  0  0  0
   -0.2691   -1.7515   19.7075 H   0  0  0  0  0  0
   -0.3197   -1.0863   21.4080 H   0  0  0  0  0  0
  1  5  1  0  0  0
  1  2  2  0  0  0
  1 11  1  0  0  0
  2  3  1  0  0  0
  3  4  2  0  0  0
  4 16  1  0  0  0
  4  5  1  0  0  0
  5 31  1  0  0  0
  6 15  1  0  0  0
  6  7  2  0  0  0
  6 37  1  0  0  0
  7  8  1  0  0  0
  7 38  1  0  0  0
  8  9  2  0  0  0
  8 39  1  0  0  0
  9 10  1  0  0  0
  9 13  1  0  0  0
 10 11  1  0  0  0
 10 15  2  0  0  0
 11 12  2  0  0  0
 12 13  1  0  0  0
 12 40  1  0  0  0
 13 14  1  0  0  0
 15 41  1  0  0  0
 16 17  1  0  0  0
 17 18  1  0  0  0
 17 42  1  0  0  0
 17 43  1  0  0  0
 18 19  1  0  0  0
 18 44  1  0  0  0
 18 45  1  0  0  0
 19 30  2  0  0  0
 19 20  1  0  0  0
 20 21  1  0  0  0
 20 29  1  0  0  0
 21 22  1  0  0  0
 21 28  2  0  0  0
 22 23  2  0  0  0
 22 27  1  0  0  0
 23 24  1  0  0  0
 23 46  1  0  0  0
 24 25  2  0  0  0
 24 47  1  0  0  0
 25 26  1  0  0  0
 25 48  1  0  0  0
 26 27  2  0  0  0
 26 49  1  0  0  0
 27 30  1  0  0  0
 31 32  1  0  0  0
 31 50  1  0  0  0
 31 51  1  0  0  0
 32 33  1  0  0  0
 32 36  1  0  0  0
 32 52  1  0  0  0
 33 34  1  0  0  0
 33 53  1  0  0  0
 33 54  1  0  0  0
 34 35  1  0  0  0
 34 55  1  0  0  0
 34 56  1  0  0  0
 35 36  1  0  0  0
 35 57  1  0  0  0
 35 58  1  0  0  0
M  END
> <s_m_entry_id>
408435

> <s_m_entry_name>
decoys_final_5_docked_vina.sdf.6799

> <MODEL>
1

> <REMARK>
  Name = ZINC60037601
                            x       y       z     vdW  Elec       q    Type
                         _______ _______ _______ _____ _____    ______ ____

> <TORSDO>
F 7

> <minimizedAffinity>
-10.621040225127

> <s_m_Source_Path>
/Users/sinko/Documents/Modulus/DUD-AD_Enrichment/docked_dude/mk14

> <s_m_Source_File>
decoys_final_5_docked_vina.sdf.gz

> <i_m_Source_File_Index>
6799

> <s_m_subgroup_title>
Top100Docking

> <s_m_subgroupid>
Top100Docking_copy1

> <b_m_subgroup_collapsed>
0

$$$$
