# Supplementary material for: ModBinddG: A simulation-based absolute predictor of free energy of binding based on population reweighting
Source: Proc Natl Acad Sci U S A. 2026 Jun 15;123(25):e2513285123. doi: 10.1073/pnas.2513285123 (PMC13291613; doi:10.1073/pnas.2513285123)
Supplement: Supplementary file 2 — Dataset S01 (GZ) [file pnas.2513285123.sd01.gz › SI_PNAS_V2/MK14_Enrichment/CHEMBL242908.sdf]

CHEMBL242908
                    3D
 Schrodinger Suite 2022-1.
 44 48  0  0  1  0            999 V2000
   -3.2050    1.4620   19.4450 N   0  0  0  0  0  0
   -2.4860    0.5300   20.0990 C   0  0  0  0  0  0
   -2.0560    1.0820   21.2620 C   0  0  0  0  0  0
   -1.2070    0.3530   22.2760 C   0  0  0  0  0  0
   -1.1970   -1.0700   21.8940 N   0  0  0  0  0  0
   -1.3610   -2.0350   22.8210 C   0  0  0  0  0  0
   -1.2860   -3.2060   22.5010 O   0  0  0  0  0  0
   -1.0020   -1.4130   20.4780 C   0  0  0  0  0  0
   -2.5300    2.3900   21.3220 C   0  0  0  0  0  0
   -2.1900   -0.8840   19.6640 C   0  0  0  0  0  0
   -3.2150    2.6250   20.2280 N   0  0  0  0  0  0
   -1.6320   -1.6700   24.2250 C   0  0  0  0  0  0
   -2.9560   -1.5880   24.6810 C   0  0  0  0  0  0
   -3.2190   -1.2520   25.9750 C   0  0  0  0  0  0
   -2.1650   -0.9870   26.8550 C   0  0  0  0  0  0
   -2.0960   -0.6100   28.2680 C   0  0  0  0  0  0
   -0.7940   -0.4890   28.5790 C   0  0  0  0  0  0
   -0.0250   -0.7580   27.4830 N   0  0  0  0  0  0
    0.9460   -0.7350   27.4630 H   0  0  0  0  0  0
   -0.8320   -1.0670   26.4100 C   0  0  0  0  0  0
   -0.5720   -1.4150   25.0920 C   0  0  0  0  0  0
   -3.7280    1.3770   15.8030 C   0  0  0  0  0  0
   -5.0520    0.9840   15.7370 C   0  0  0  0  0  0
   -5.7650    0.7490   16.8970 C   0  0  0  0  0  0
   -5.1560    0.9070   18.1290 C   0  0  0  0  0  0
   -6.0530    0.6110   19.5850 Cl  0  0  0  0  0  0
   -3.8270    1.3010   18.1980 C   0  0  0  0  0  0
   -3.1130    1.5360   17.0300 C   0  0  0  0  0  0
   -1.6519    0.4598   23.2653 H   0  0  0  0  0  0
   -0.1899    0.7438   22.2455 H   0  0  0  0  0  0
   -0.9426   -2.4962   20.3717 H   0  0  0  0  0  0
   -0.0815   -0.9545   20.1168 H   0  0  0  0  0  0
   -2.3040    3.0075   22.1787 H   0  0  0  0  0  0
   -1.9361   -0.8921   18.6040 H   0  0  0  0  0  0
   -3.0631   -1.5104   19.8469 H   0  0  0  0  0  0
   -3.7735   -1.7917   24.0052 H   0  0  0  0  0  0
   -4.2406   -1.1906   26.3200 H   0  0  0  0  0  0
   -3.0044   -0.4854   28.8386 H   0  0  0  0  0  0
   -0.5016   -0.2137   29.5815 H   0  0  0  0  0  0
    0.4454   -1.4886   24.7373 H   0  0  0  0  0  0
   -3.1745    1.5597   14.8938 H   0  0  0  0  0  0
   -5.5313    0.8600   14.7771 H   0  0  0  0  0  0
   -6.7989    0.4416   16.8425 H   0  0  0  0  0  0
   -2.0786    1.8426   17.0799 H   0  0  0  0  0  0
  1  2  1  0  0  0
  1 11  1  0  0  0
  1 27  1  0  0  0
  2  3  2  0  0  0
  2 10  1  0  0  0
  3  9  1  0  0  0
  3  4  1  0  0  0
  4  5  1  0  0  0
  4 29  1  0  0  0
  4 30  1  0  0  0
  5  6  1  0  0  0
  5  8  1  0  0  0
  6 12  1  0  0  0
  6  7  2  0  0  0
  8 10  1  0  0  0
  8 31  1  0  0  0
  8 32  1  0  0  0
  9 11  2  0  0  0
  9 33  1  0  0  0
 10 34  1  0  0  0
 10 35  1  0  0  0
 12 13  2  0  0  0
 12 21  1  0  0  0
 13 14  1  0  0  0
 13 36  1  0  0  0
 14 15  2  0  0  0
 14 37  1  0  0  0
 15 16  1  0  0  0
 15 20  1  0  0  0
 16 17  2  0  0  0
 16 38  1  0  0  0
 17 18  1  0  0  0
 17 39  1  0  0  0
 18 19  1  0  0  0
 18 20  1  0  0  0
 20 21  2  0  0  0
 21 40  1  0  0  0
 22 28  1  0  0  0
 22 23  2  0  0  0
 22 41  1  0  0  0
 23 24  1  0  0  0
 23 42  1  0  0  0
 24 25  2  0  0  0
 24 43  1  0  0  0
 25 27  1  0  0  0
 25 26  1  0  0  0
 27 28  2  0  0  0
 28 44  1  0  0  0
M  END
> <s_m_entry_id>
408462

> <s_m_entry_name>
actives_final_docked_vina.sdf.4997

> <MODEL>
1

> <REMARK>
  Name = CHEMBL242908
                            x       y       z     vdW  Elec       q    Type
                         _______ _______ _______ _____ _____    ______ ____

> <TORSDO>
F 2

> <minimizedAffinity>
-10.4834343857563

> <s_m_Source_Path>
/Users/sinko/Documents/Modulus/DUD-AD_Enrichment/docked_dude/mk14

> <s_m_Source_File>
actives_final_docked_vina.sdf.gz

> <i_m_Source_File_Index>
4997

> <s_user_duplicate_titles>
CHEMBL242908,CHEMBL242908,CHEMBL242908,CHEMBL242908,CHEMBL242908,CHEMBL242908

> <s_m_subgroup_title>
Top100Docking

> <s_m_subgroupid>
Top100Docking_copy1

> <b_m_subgroup_collapsed>
0

$$$$
