# Supplementary material for: ModBinddG: A simulation-based absolute predictor of free energy of binding based on population reweighting
Source: Proc Natl Acad Sci U S A. 2026 Jun 15;123(25):e2513285123. doi: 10.1073/pnas.2513285123 (PMC13291613; doi:10.1073/pnas.2513285123)
Supplement: Supplementary file 2 — Dataset S01 (GZ) [file pnas.2513285123.sd01.gz › SI_PNAS_V2/MK14_Enrichment/ZINC14465796.sdf]

ZINC14465796
                    3D
 Schrodinger Suite 2022-1.
 59 63  0  0  1  0            999 V2000
   -2.9730    0.9240   19.0210 C   0  0  1  0  0  0
   -3.6920    1.6410   20.1680 C   0  0  2  0  0  0
   -3.5300    3.1710   19.9320 C   0  0  0  0  0  0
   -2.1530    3.4690   20.4930 C   0  0  0  0  0  0
   -1.7940    2.5410   21.3460 C   0  0  0  0  0  0
   -2.8780    1.4960   21.4690 C   0  0  2  0  0  0
   -2.2990    0.1290   21.6470 C   0  0  0  0  0  0
   -1.7610   -0.2110   22.8810 C   0  0  0  0  0  0
   -1.2250   -1.4660   23.0900 C   0  0  0  0  0  0
   -1.2090   -2.3970   22.0670 C   0  0  0  0  0  0
   -1.7410   -2.0710   20.8370 C   0  0  0  0  0  0
   -2.2850   -0.8100   20.6270 C   0  0  0  0  0  0
   -2.8140   -0.4920   19.3710 N   0  0  0  0  0  0
   -3.0690   -1.1890   18.7480 H   0  0  0  0  0  0
   -3.9250    1.4780   15.4100 C   0  0  0  0  0  0
   -5.2890    1.2600   15.4470 C   0  0  0  0  0  0
   -5.9050    0.9340   16.6400 C   0  0  0  0  0  0
   -5.1560    0.8250   17.7980 C   0  0  0  0  0  0
   -5.9290    0.4150   19.2970 Cl  0  0  0  0  0  0
   -3.7910    1.0430   17.7610 C   0  0  0  0  0  0
   -3.1760    1.3750   16.5670 C   0  0  0  0  0  0
   -0.5510   -1.8800   24.6640 S   0  0  0  0  0  0
    0.0650   -3.1520   24.5200 O   0  0  0  0  0  0
   -1.5730   -1.6330   25.6210 O   0  0  0  0  0  0
    0.6620   -0.7990   24.9790 N   0  0  3  0  0  0
    1.5880   -1.0570   24.8450 H   0  0  0  0  0  0
    0.3380    0.5470   25.4580 C   0  0  0  0  0  0
    0.8950    1.5850   24.4820 C   0  0  0  0  0  0
    0.5570    2.9900   24.9820 C   0  0  0  0  0  0
    1.1810    3.2030   26.3630 C   0  0  0  0  0  0
    0.6230    2.1660   27.3400 C   0  0  0  0  0  0
    0.9620    0.7610   26.8390 C   0  0  0  0  0  0
   -1.9929    1.3747   18.8649 H   0  0  0  0  0  0
   -4.7319    1.3337   20.2785 H   0  0  0  0  0  0
   -4.2797    3.7065   20.5146 H   0  0  0  0  0  0
   -3.5336    3.3724   18.8608 H   0  0  0  0  0  0
   -2.1669    4.4369   20.9941 H   0  0  0  0  0  0
   -1.4305    3.5120   19.6780 H   0  0  0  0  0  0
   -1.6142    2.9940   22.3210 H   0  0  0  0  0  0
   -0.8727    2.0698   21.0034 H   0  0  0  0  0  0
   -3.5140    1.7333   22.3219 H   0  0  0  0  0  0
   -1.7597    0.5086   23.6863 H   0  0  0  0  0  0
   -0.7811   -3.3746   22.2332 H   0  0  0  0  0  0
   -1.7348   -2.7961   20.0366 H   0  0  0  0  0  0
   -3.4434    1.7291   14.4765 H   0  0  0  0  0  0
   -5.8741    1.3444   14.5431 H   0  0  0  0  0  0
   -6.9712    0.7643   16.6685 H   0  0  0  0  0  0
   -2.1113    1.5536   16.5387 H   0  0  0  0  0  0
   -0.7442    0.6573   25.5272 H   0  0  0  0  0  0
    0.4511    1.4332   23.4981 H   0  0  0  0  0  0
    1.9772    1.4747   24.4132 H   0  0  0  0  0  0
   -0.5252    3.1000   25.0517 H   0  0  0  0  0  0
    0.9548    3.7285   24.2860 H   0  0  0  0  0  0
    0.9401    4.2044   26.7197 H   0  0  0  0  0  0
    2.2630    3.0912   26.2937 H   0  0  0  0  0  0
   -0.4593    2.2761   27.4074 H   0  0  0  0  0  0
    1.0675    2.3178   28.3236 H   0  0  0  0  0  0
    2.0443    0.6517   26.7693 H   0  0  0  0  0  0
    0.5655    0.0218   27.5351 H   0  0  0  0  0  0
  1 20  1  0  0  0
  1 13  1  0  0  0
  1  2  1  0  0  0
  1 33  1  0  0  0
  2  3  1  0  0  0
  2  6  1  0  0  0
  2 34  1  0  0  0
  3  4  1  0  0  0
  3 35  1  0  0  0
  3 36  1  0  0  0
  4  5  1  0  0  0
  4 37  1  0  0  0
  4 38  1  0  0  0
  5  6  1  0  0  0
  5 39  1  0  0  0
  5 40  1  0  0  0
  6  7  1  0  0  0
  6 41  1  0  0  0
  7  8  2  0  0  0
  7 12  1  0  0  0
  8  9  1  0  0  0
  8 42  1  0  0  0
  9 22  1  0  0  0
  9 10  2  0  0  0
 10 11  1  0  0  0
 10 43  1  0  0  0
 11 12  2  0  0  0
 11 44  1  0  0  0
 12 13  1  0  0  0
 13 14  1  0  0  0
 15 16  2  0  0  0
 15 21  1  0  0  0
 15 45  1  0  0  0
 16 17  1  0  0  0
 16 46  1  0  0  0
 17 18  2  0  0  0
 17 47  1  0  0  0
 18 19  1  0  0  0
 18 20  1  0  0  0
 20 21  2  0  0  0
 21 48  1  0  0  0
 22 25  1  0  0  0
 22 24  2  0  0  0
 22 23  2  0  0  0
 25 27  1  0  0  0
 25 26  1  0  0  0
 27 32  1  0  0  0
 27 28  1  0  0  0
 27 49  1  0  0  0
 28 29  1  0  0  0
 28 50  1  0  0  0
 28 51  1  0  0  0
 29 30  1  0  0  0
 29 52  1  0  0  0
 29 53  1  0  0  0
 30 31  1  0  0  0
 30 54  1  0  0  0
 30 55  1  0  0  0
 31 32  1  0  0  0
 31 56  1  0  0  0
 31 57  1  0  0  0
 32 58  1  0  0  0
 32 59  1  0  0  0
M  END
> <s_m_entry_id>
408467

> <s_m_entry_name>
decoys_final_13_docked_vina.sdf.3239

> <MODEL>
1

> <REMARK>
  Name = ZINC14465796
                            x       y       z     vdW  Elec       q    Type
                         _______ _______ _______ _____ _____    ______ ____

> <TORSDO>
F 4

> <minimizedAffinity>
-10.4702740844675

> <s_m_Source_Path>
/Users/sinko/Documents/Modulus/DUD-AD_Enrichment/docked_dude/mk14

> <s_m_Source_File>
decoys_final_13_docked_vina.sdf.gz

> <i_m_Source_File_Index>
3239

> <s_m_subgroup_title>
Top100Docking

> <s_m_subgroupid>
Top100Docking_copy1

> <b_m_subgroup_collapsed>
0

$$$$
