# Supplementary material for: ModBinddG: A simulation-based absolute predictor of free energy of binding based on population reweighting
Source: Proc Natl Acad Sci U S A. 2026 Jun 15;123(25):e2513285123. doi: 10.1073/pnas.2513285123 (PMC13291613; doi:10.1073/pnas.2513285123)
Supplement: Supplementary file 2 — Dataset S01 (GZ) [file pnas.2513285123.sd01.gz › SI_PNAS_V2/MK14_Enrichment/ZINC35432426.sdf]

ZINC35432426
                    3D
 Schrodinger Suite 2022-1.
 54 57  0  0  1  0            999 V2000
   -1.5790   -0.7520   23.8000 N   0  0  3  0  0  0
   -2.9290   -0.1720   23.7690 C   0  0  0  0  0  0
   -3.5590   -0.4600   22.4040 C   0  0  0  0  0  0
   -2.6280    0.0420   21.3000 C   0  0  0  0  0  0
   -2.4300    1.4900   21.4330 N   0  0  0  0  0  0
   -2.0430    1.9540   22.1920 H   0  0  0  0  0  0
   -2.8890    2.0480   20.2940 C   0  0  0  0  0  0
   -3.3920    0.9670   19.4070 C   0  0  0  0  0  0
   -2.8910    3.2340   20.0360 O   0  0  0  0  0  0
   -1.2810   -0.6790   21.3780 C   0  0  0  0  0  0
   -3.2400   -0.1820   19.9880 N   0  0  0  0  0  0
   -0.6300   -0.3870   22.7400 C   0  0  0  0  0  0
   -3.9770    1.1710   18.0630 C   0  0  0  0  0  0
   -3.1880    1.6610   17.0220 C   0  0  0  0  0  0
   -3.7400    1.8480   15.7710 C   0  0  0  0  0  0
   -5.0740    1.5530   15.5490 C   0  0  0  0  0  0
   -5.8620    1.0670   16.5780 C   0  0  0  0  0  0
   -5.3200    0.8700   17.8310 C   0  0  0  0  0  0
   -1.1330   -1.7910   25.0100 S   0  0  0  0  0  0
   -2.3130   -2.4730   25.4130 O   0  0  0  0  0  0
    0.0240   -2.4760   24.5520 O   0  0  0  0  0  0
    0.5990    1.5790   29.7040 C   0  0  0  0  0  0
    0.1670    0.7370   28.5320 C   0  0  0  0  0  0
    0.9450    0.6900   27.3910 C   0  0  0  0  0  0
    0.5480   -0.0830   26.3150 C   0  0  0  0  0  0
    1.3950   -0.1320   25.0700 C   0  0  0  0  0  0
   -0.6270   -0.8080   26.3810 C   0  0  0  0  0  0
   -1.4040   -0.7620   27.5230 C   0  0  0  0  0  0
   -2.6860   -1.5520   27.5950 C   0  0  0  0  0  0
   -1.0050    0.0070   28.6000 C   0  0  0  0  0  0
   -2.8646    0.9057   23.9190 H   0  0  0  0  0  0
   -3.5368   -0.6250   24.5522 H   0  0  0  0  0  0
   -4.5180    0.0529   22.3313 H   0  0  0  0  0  0
   -3.7085   -1.5339   22.2924 H   0  0  0  0  0  0
   -0.6305   -0.3203   20.5803 H   0  0  0  0  0  0
   -1.4372   -1.7526   21.2730 H   0  0  0  0  0  0
    0.2770   -0.9825   22.8439 H   0  0  0  0  0  0
   -0.3976    0.6756   22.8109 H   0  0  0  0  0  0
   -2.1477    1.8931   17.1960 H   0  0  0  0  0  0
   -3.1309    2.2252   14.9629 H   0  0  0  0  0  0
   -5.5042    1.7018   14.5696 H   0  0  0  0  0  0
   -6.9031    0.8413   16.4005 H   0  0  0  0  0  0
   -5.9329    0.4835   18.6319 H   0  0  0  0  0  0
    1.5391    2.0773   29.4672 H   0  0  0  0  0  0
   -0.1649    2.3271   29.9157 H   0  0  0  0  0  0
    0.7359    0.9427   30.5783 H   0  0  0  0  0  0
    1.8629    1.2568   27.3395 H   0  0  0  0  0  0
    0.9258   -0.7875   24.3363 H   0  0  0  0  0  0
    1.4880    0.8710   24.6535 H   0  0  0  0  0  0
    2.3849   -0.5150   25.3182 H   0  0  0  0  0  0
   -3.1579   -1.3922   28.5645 H   0  0  0  0  0  0
   -3.3607   -1.2234   26.8045 H   0  0  0  0  0  0
   -2.4676   -2.6123   27.4681 H   0  0  0  0  0  0
   -1.6090    0.0375   29.4948 H   0  0  0  0  0  0
  1 19  1  0  0  0
  1  2  1  0  0  0
  1 12  1  0  0  0
  2  3  1  0  0  0
  2 31  1  0  0  0
  2 32  1  0  0  0
  3  4  1  0  0  0
  3 33  1  0  0  0
  3 34  1  0  0  0
  4 11  1  0  0  0
  4 10  1  0  0  0
  4  5  1  0  0  0
  5  6  1  0  0  0
  5  7  1  0  0  0
  7  8  1  0  0  0
  7  9  2  0  0  0
  8 11  2  0  0  0
  8 13  1  0  0  0
 10 12  1  0  0  0
 10 35  1  0  0  0
 10 36  1  0  0  0
 12 37  1  0  0  0
 12 38  1  0  0  0
 13 14  2  0  0  0
 13 18  1  0  0  0
 14 15  1  0  0  0
 14 39  1  0  0  0
 15 16  2  0  0  0
 15 40  1  0  0  0
 16 17  1  0  0  0
 16 41  1  0  0  0
 17 18  2  0  0  0
 17 42  1  0  0  0
 18 43  1  0  0  0
 19 20  2  0  0  0
 19 27  1  0  0  0
 19 21  2  0  0  0
 22 23  1  0  0  0
 22 44  1  0  0  0
 22 45  1  0  0  0
 22 46  1  0  0  0
 23 30  1  0  0  0
 23 24  2  0  0  0
 24 25  1  0  0  0
 24 47  1  0  0  0
 25 27  2  0  0  0
 25 26  1  0  0  0
 26 48  1  0  0  0
 26 49  1  0  0  0
 26 50  1  0  0  0
 27 28  1  0  0  0
 28 29  1  0  0  0
 28 30  2  0  0  0
 29 51  1  0  0  0
 29 52  1  0  0  0
 29 53  1  0  0  0
 30 54  1  0  0  0
M  END
> <s_m_entry_id>
408463

> <s_m_entry_name>
decoys_final_5_docked_vina.sdf.5004

> <MODEL>
1

> <REMARK>
  Name = ZINC35432426
                            x       y       z     vdW  Elec       q    Type
                         _______ _______ _______ _____ _____    ______ ____

> <TORSDO>
F 3

> <minimizedAffinity>
-10.4780409179767

> <s_m_Source_Path>
/Users/sinko/Documents/Modulus/DUD-AD_Enrichment/docked_dude/mk14

> <s_m_Source_File>
decoys_final_5_docked_vina.sdf.gz

> <i_m_Source_File_Index>
5004

> <s_m_subgroup_title>
Top100Docking

> <s_m_subgroupid>
Top100Docking_copy1

> <b_m_subgroup_collapsed>
0

$$$$
