# Supplementary material for: ModBinddG: A simulation-based absolute predictor of free energy of binding based on population reweighting
Source: Proc Natl Acad Sci U S A. 2026 Jun 15;123(25):e2513285123. doi: 10.1073/pnas.2513285123 (PMC13291613; doi:10.1073/pnas.2513285123)
Supplement: Supplementary file 2 — Dataset S01 (GZ) [file pnas.2513285123.sd01.gz › SI_PNAS_V2/MK14_Enrichment/ZINC18167060.sdf]

ZINC18167060
                    3D
 Schrodinger Suite 2022-1.
 53 59  0  0  1  0            999 V2000
   -3.2010    0.7200   21.4740 N   0  0  0  0  0  0
   -3.3760   -0.2930   22.3750 C   0  0  0  0  0  0
   -2.8640    0.2370   23.6880 C   0  0  1  0  0  0
   -2.0200   -0.6680   24.5830 C   0  0  1  0  0  0
   -1.2340   -1.6950   23.7470 C   0  0  0  0  0  0
    0.0440   -1.8910   24.6080 C   0  0  0  0  0  0
    0.2960   -0.4810   25.1820 C   0  0  0  0  0  0
   -0.9920    0.2570   25.1610 N   0  0  1  0  0  0
   -0.8780    1.4330   24.2490 C   0  0  1  0  0  0
   -1.3750    2.6680   24.9580 C   0  0  0  0  0  0
   -2.5980    3.0290   25.4760 C   0  0  0  0  0  0
   -2.7560    4.2620   26.0830 C   0  0  0  0  0  0
   -1.6810    5.1280   26.1710 C   0  0  0  0  0  0
   -0.4540    4.7690   25.6550 C   0  0  0  0  0  0
   -0.2870    3.5290   25.0410 C   0  0  0  0  0  0
    0.8360    2.9460   24.4530 N   0  0  0  0  0  0
    1.7050    3.3750   24.4010 H   0  0  0  0  0  0
    0.5770    1.7180   23.9670 C   0  0  0  0  0  0
    1.3620    0.9810   23.4100 O   0  0  0  0  0  0
   -1.6820    1.0840   23.0640 C   0  0  2  0  0  0
   -3.8480   -1.3890   22.1610 O   0  0  0  0  0  0
   -2.3270    1.6800   21.9180 C   0  0  0  0  0  0
   -2.1390    2.7830   21.4520 O   0  0  0  0  0  0
   -5.0460    1.0660   15.4000 C   0  0  0  0  0  0
   -3.6590    1.1800   15.4620 C   0  0  0  0  0  0
   -3.0050    1.1370   16.6550 C   0  0  0  0  0  0
   -3.7380    0.9750   17.8440 C   0  0  0  0  0  0
   -3.0970    0.9270   19.0930 C   0  0  0  0  0  0
   -3.8410    0.7680   20.2280 C   0  0  0  0  0  0
   -5.2350    0.6550   20.1620 C   0  0  0  0  0  0
   -5.8830    0.6980   18.9680 C   0  0  0  0  0  0
   -5.1490    0.8600   17.7800 C   0  0  0  0  0  0
   -5.7880    0.9090   16.5300 C   0  0  0  0  0  0
   -3.5930    0.8365   24.2332 H   0  0  0  0  0  0
   -2.6186   -1.1467   25.3581 H   0  0  0  0  0  0
   -0.9578   -1.2445   22.7936 H   0  0  0  0  0  0
   -1.7908   -2.6315   23.7143 H   0  0  0  0  0  0
    0.8750   -2.1692   23.9599 H   0  0  0  0  0  0
   -0.1749   -2.5781   25.4253 H   0  0  0  0  0  0
    1.0229    0.0399   24.5588 H   0  0  0  0  0  0
    0.6491   -0.5654   26.2098 H   0  0  0  0  0  0
   -3.4348    2.3496   25.4087 H   0  0  0  0  0  0
   -3.7167    4.5461   26.4865 H   0  0  0  0  0  0
   -1.8006    6.0907   26.6457 H   0  0  0  0  0  0
    0.3816    5.4495   25.7259 H   0  0  0  0  0  0
   -1.0720    0.3091   22.5998 H   0  0  0  0  0  0
   -5.5486    1.1017   14.4447 H   0  0  0  0  0  0
   -3.0863    1.3046   14.5548 H   0  0  0  0  0  0
   -1.9292    1.2271   16.6846 H   0  0  0  0  0  0
   -2.0223    1.0156   19.1522 H   0  0  0  0  0  0
   -5.8103    0.5318   21.0677 H   0  0  0  0  0  0
   -6.9587    0.6078   18.9338 H   0  0  0  0  0  0
   -6.8625    0.8228   16.4628 H   0  0  0  0  0  0
  1 22  1  0  0  0
  1  2  1  0  0  0
  1 29  1  0  0  0
  2  3  1  0  0  0
  2 21  2  0  0  0
  3  4  1  0  0  0
  3 20  1  0  0  0
  3 34  1  0  0  0
  4  5  1  0  0  0
  4  8  1  0  0  0
  4 35  1  0  0  0
  5  6  1  0  0  0
  5 36  1  0  0  0
  5 37  1  0  0  0
  6  7  1  0  0  0
  6 38  1  0  0  0
  6 39  1  0  0  0
  7  8  1  0  0  0
  7 40  1  0  0  0
  7 41  1  0  0  0
  8  9  1  0  0  0
  9 18  1  0  0  0
  9 10  1  0  0  0
  9 20  1  0  0  0
 10 15  2  0  0  0
 10 11  1  0  0  0
 11 12  2  0  0  0
 11 42  1  0  0  0
 12 13  1  0  0  0
 12 43  1  0  0  0
 13 14  2  0  0  0
 13 44  1  0  0  0
 14 15  1  0  0  0
 14 45  1  0  0  0
 15 16  1  0  0  0
 16 17  1  0  0  0
 16 18  1  0  0  0
 18 19  2  0  0  0
 20 22  1  0  0  0
 20 46  1  0  0  0
 22 23  2  0  0  0
 24 25  2  0  0  0
 24 33  1  0  0  0
 24 47  1  0  0  0
 25 26  1  0  0  0
 25 48  1  0  0  0
 26 27  2  0  0  0
 26 49  1  0  0  0
 27 28  1  0  0  0
 27 32  1  0  0  0
 28 29  2  0  0  0
 28 50  1  0  0  0
 29 30  1  0  0  0
 30 31  2  0  0  0
 30 51  1  0  0  0
 31 32  1  0  0  0
 31 52  1  0  0  0
 32 33  2  0  0  0
 33 53  1  0  0  0
M  END
> <s_m_entry_id>
408389

> <s_m_entry_name>
decoys_final_10_docked_vina.sdf.2594

> <MODEL>
1

> <REMARK>
  Name = ZINC18167060
                            x       y       z     vdW  Elec       q    Type
                         _______ _______ _______ _____ _____    ______ ____

> <TORSDO>
F 1

> <minimizedAffinity>
-11.2043180421349

> <s_m_Source_Path>
/Users/sinko/Documents/Modulus/DUD-AD_Enrichment/docked_dude/mk14

> <s_m_Source_File>
decoys_final_10_docked_vina.sdf.gz

> <i_m_Source_File_Index>
2594

> <s_m_subgroup_title>
Top100Docking

> <s_m_subgroupid>
Top100Docking_copy1

> <b_m_subgroup_collapsed>
0

$$$$
